# Supplementary material for: Loss of Ciliary Gene Bbs8 Results in Physiological Defects in the Retinal Pigment Epithelium
Source: Front Cell Dev Biol. 2021 Feb 18;9:607121. doi: 10.3389/fcell.2021.607121 (PMC7930748; doi:10.3389/fcell.2021.607121)
Supplement: Supplementary Table 1 — Differentially expressed genes (DEGs) significantly regulated at P11. Significance defined by using False Discovery Rate (FDR) < 0.05 as threshold. 290 genes induced in red, and 302 inhibited in green. [file Table_1.XLSX]

## Sheet: fdr5%_592
Supplementary Table 1: Differentially expressed genes (DEGs) significantly regulated at P11. Significance defined by using False Discovery Rate (FDR)<0,05 as threshold. 290 genes induced in red, and 302 inhibited in green.
EnsemblGeneID	Symbol	wt1_p11	wt2_p11	wt3_p11	wt4_p11	bbs8_p11_ko1	bbs8_p11_ko2	bbs8_p11_ko3	bbs8_p11_ko4	logFC_KOvsCTR_P11	FDR_KOvsCTR_P11
ENSMUSG00000058354	Krt6a	2.63	4.36	2.78	3.47	0	0	0	0	-5.908	3.4864e-06
ENSMUSG00000044041	Krt13	1.32	1.19	1.85	4.16	0	0	0	0	-5.286	0.00223093
ENSMUSG00000054146	Krt15	4.83	2.77	9.73	5.55	0.61	0.52	0	0	-4.144	9.56246e-06
ENSMUSG00000046711	Hmga1	4.39	1.98	0.46	2.08	0	1.04	0	0	-3.777	0.0232024
ENSMUSG00000022525	Hrasls	1.76	2.38	1.85	3.47	0	0	0	2.75	-3.736	0.00775923
ENSMUSG00000023031	Cela1	1.32	2.77	1.39	2.43	0	0	0.46	0	-3.513	0.00973423
ENSMUSG00000024366	Gfra3	3.51	2.38	0.93	1.39	0	0	2.3	0	-3.449	0.0336961
ENSMUSG00000035580	Kcnh8	5.71	2.77	3.24	5.2	0.61	3.12	0	0	-3.343	0.000810864
ENSMUSG00000031637	Lrp2bp	0.88	1.19	2.32	2.77	0	0	1.38	0	-3.305	0.0470988
ENSMUSG00000044573	Acp1	9.22	10.7	6.95	11.09	0	1.04	3.22	0.92	-3.09	2.05704e-08
ENSMUSG00000073375	Lrrc30	2.63	2.38	3.24	1.73	0.61	0	0.46	0	-3.013	0.00620465
ENSMUSG00000032343	Impg1	3.51	2.38	4.17	2.08	0	0.52	1.84	0	-2.716	0.0151143
ENSMUSG00000037946	Fgd3	3.07	3.96	1.39	2.43	0	0	1.38	0.46	-2.591	0.0256534
ENSMUSG00000032517	Mobp	6.15	1.98	4.17	4.16	0.61	0.52	0	1.38	-2.582	0.00512101
ENSMUSG00000038180	Spag4	1.76	2.38	3.24	2.43	0	0	0.46	0.92	-2.519	0.0188893
ENSMUSG00000043572	Pars2	1.32	3.96	5.09	3.12	0	3.12	0	0.92	-2.384	0.0462261
ENSMUSG00000020098	Pcbd1	1.32	3.96	1.85	3.81	0.61	0	0.92	0.46	-2.337	0.0386723
ENSMUSG00000086350	B230369F24Rik	4.83	2.77	4.17	9.71	4.89	0	0.92	0.92	-2.332	0.0184146
ENSMUSG00000025496	Drd4	7.03	5.15	10.19	6.24	4.89	2.08	0	0.92	-2.276	0.00119078
ENSMUSG00000056155	Nanos3	4.39	4.36	1.85	2.43	0	0.52	0.46	1.84	-2.251	0.0319835
ENSMUSG00000021013	Ttc8	14.93	19.82	18.06	21.49	9.78	3.64	2.3	4.13	-2.211	1.59638e-10
ENSMUSG00000105345	BC030343	2.63	2.77	4.63	2.08	1.22	1.04	0	0.46	-2.123	0.0364046
ENSMUSG00000049252	Lrp1b	3.95	5.15	2.78	7.63	1.83	0.52	0	5.51	-2.067	0.0405058
ENSMUSG00000028341	Nr4a3	20.64	21.41	17.6	20.1	4.89	7.28	7.36	3.21	-1.787	9.96702e-11
ENSMUSG00000091345	Col6a5	10.98	7.14	7.41	5.55	0.61	6.76	1.84	2.29	-1.787	0.00594594
ENSMUSG00000001228	Uhrf1	3.95	3.17	5.09	5.2	2.44	0	0.92	1.84	-1.706	0.0354942
ENSMUSG00000040147	Maob	6.15	4.76	5.56	5.55	0.61	0.52	2.3	4.59	-1.667	0.0214729
ENSMUSG00000029304	Spp1	7.47	19.03	18.52	11.09	7.33	3.12	5.06	2.75	-1.659	0.000741878
ENSMUSG00000050786	Ccdc126	7.03	11.5	8.34	7.97	1.22	3.12	8.73	2.29	-1.549	0.00950345
ENSMUSG00000099696	2900052N01Rik	6.15	8.32	7.41	9.01	1.83	0.52	3.22	5.51	-1.538	0.0116387
ENSMUSG00000087131	Gm16152	10.1	9.91	10.65	3.81	2.44	2.08	2.76	4.59	-1.514	0.0115894
ENSMUSG00000074158	Zfp976	7.9	8.32	8.34	9.01	3.05	2.6	2.76	3.21	-1.508	0.000510933
ENSMUSG00000043398	Gpr135	14.49	9.51	8.8	5.89	2.44	5.2	3.22	2.29	-1.486	0.0074268
ENSMUSG00000054715	Zscan22	7.9	6.74	7.87	7.97	1.83	3.64	4.14	1.38	-1.43	0.00523568
ENSMUSG00000031853	Map3k21	7.03	6.74	5.56	6.24	2.44	1.04	7.36	1.84	-1.429	0.0343771
ENSMUSG00000089762	Ier5l	8.78	9.12	9.26	11.79	10.39	4.16	3.22	1.84	-1.4	0.00634582
ENSMUSG00000002083	Bbc3	3.07	6.74	6.95	8.32	3.67	1.56	1.84	2.75	-1.374	0.0465854
ENSMUSG00000048696	Mex3d	3.95	5.95	6.02	5.2	2.44	3.12	0.92	1.84	-1.347	0.0451751
ENSMUSG00000039201	Tbc1d25	11.86	9.12	6.95	10.05	3.05	3.64	2.3	7.8	-1.344	0.0113109
ENSMUSG00000031072	Oraov1	16.25	11.5	8.34	5.89	2.44	5.2	1.84	7.34	-1.326	0.044413
ENSMUSG00000022704	Qtrt2	5.71	7.14	9.26	9.71	4.28	4.16	3.22	0.92	-1.322	0.0231983
ENSMUSG00000071302	2610044O15Rik8	9.66	5.15	8.34	6.93	3.67	2.08	3.22	3.21	-1.273	0.0222037
ENSMUSG00000063047	Zfp780b	13.17	16.25	15.75	14.56	4.89	5.72	7.81	5.96	-1.256	6.07807e-05
ENSMUSG00000035896	Rnase1	12.73	11.89	19.45	11.44	3.67	5.72	4.6	12.39	-1.243	0.00973423
ENSMUSG00000028444	Cntfr	8.34	7.53	8.34	7.63	4.89	6.76	1.84	1.84	-1.224	0.0342876
ENSMUSG00000024784	Gpha2	14.49	11.1	15.75	12.13	4.89	6.24	5.52	5.96	-1.205	0.000608548
ENSMUSG00000009097	Tbx1	16.69	21.41	12.5	10.4	2.44	6.76	8.27	7.34	-1.17	0.0100326
ENSMUSG00000040102	Klhl42	5.71	13.08	12.04	11.09	6.72	5.72	3.22	3.67	-1.17	0.021376
ENSMUSG00000113216	AL590503.1	20.2	22.99	21.77	21.84	9.16	7.28	9.19	16.06	-1.155	4.62592e-05
ENSMUSG00000038264	Sema7a	10.54	13.48	15.75	7.63	4.28	4.68	5.06	7.34	-1.1	0.0210705
ENSMUSG00000035279	Ssc5d	7.9	14.27	15.75	11.79	5.5	4.68	8.27	4.59	-1.09	0.0160165
ENSMUSG00000031425	Plp1	42.16	41.62	39.83	44.37	17.72	24.43	20.69	17.43	-1.056	3.37431e-10
ENSMUSG00000027375	Mal	22.4	28.94	26.4	23.22	8.55	15.6	13.79	10.09	-1.047	5.21889e-05
ENSMUSG00000016349	Eef1a2	11.42	11.89	5.56	11.09	4.89	4.68	5.52	4.59	-1.045	0.0284282
ENSMUSG00000021010	Npas3	14.05	11.5	9.73	9.71	4.89	3.12	5.52	9.18	-1.036	0.0284282
ENSMUSG00000035273	Hpse	14.49	20.61	14.36	15.6	7.33	8.32	7.81	8.26	-1.023	0.00153691
ENSMUSG00000007682	Dio2	16.69	13.87	20.38	15.6	8.55	15.08	7.81	5.05	-1.017	0.00982954
ENSMUSG00000056116	H2-T22	12.3	13.48	13.89	10.4	2.44	7.28	7.36	6.42	-0.98	0.016272
ENSMUSG00000041773	Enc1	20.64	17.84	18.52	20.1	18.94	11.44	5.06	8.72	-0.946	0.0100305
ENSMUSG00000024807	Syvn1	9.66	11.89	8.34	11.79	3.05	7.28	5.52	5.51	-0.94	0.0385142
ENSMUSG00000030104	Edem1	10.1	8.72	10.65	7.97	6.72	3.64	5.06	4.13	-0.93	0.0466489
ENSMUSG00000022637	Cblb	16.25	19.03	16.21	15.94	11.61	7.8	11.49	4.59	-0.882	0.0134032
ENSMUSG00000024947	Men1	26.35	29.34	17.6	23.22	14.05	11.44	11.03	16.06	-0.87	0.00307979
ENSMUSG00000037003	Tns2	18.44	22.2	16.21	19.06	10.39	13	10.57	7.8	-0.864	0.00416504
ENSMUSG00000037362	Nov	11.42	14.27	12.5	12.83	9.78	4.16	5.06	9.18	-0.861	0.0445336
ENSMUSG00000040759	Cmtm5	15.81	15.06	10.19	16.29	8.55	5.72	8.27	9.18	-0.848	0.0260194
ENSMUSG00000024087	Cyp1b1	14.05	11.89	12.97	12.48	6.11	6.24	10.57	5.96	-0.834	0.0349785
ENSMUSG00000103983	Gm20045	25.47	22.6	19.91	29.81	13.44	12.48	15.17	13.76	-0.829	0.00231247
ENSMUSG00000056569	Mpz	92.22	85.63	81.51	76.6	56.21	50.42	46.43	34.41	-0.807	9.34106e-09
ENSMUSG00000020253	Ppm1m	21.96	19.03	12.97	14.21	11	9.88	10.11	7.8	-0.807	0.0266926
ENSMUSG00000022507	1810013L24Rik	30.3	35.68	20.84	33.97	15.27	20.27	17.47	17.43	-0.805	0.0017611
ENSMUSG00000046516	Cox17	26.79	32.9	21.77	19.76	26.88	12.48	14.25	11.47	-0.804	0.0254295
ENSMUSG00000026526	Fh1	16.69	29.73	21.77	27.04	11.61	11.96	17.01	14.22	-0.803	0.0134032
ENSMUSG00000002020	Ltbp2	29.42	20.22	19.45	24.61	10.39	14.56	13.79	14.22	-0.8	0.00605106
ENSMUSG00000042579	4632404H12Rik	15.81	11.89	12.04	13.52	6.11	7.8	8.27	7.8	-0.8	0.0297404
ENSMUSG00000034837	Gnat1	39.96	36.47	60.67	44.71	31.16	30.15	19.77	19.73	-0.795	0.00225087
ENSMUSG00000032115	Hyou1	20.2	13.08	18.52	18.02	7.94	7.8	11.49	12.39	-0.779	0.03017
ENSMUSG00000022797	Tfrc	19.32	18.63	12.5	15.6	6.72	9.88	10.57	10.55	-0.777	0.0274179
ENSMUSG00000087006	Gm13889	24.15	32.9	25.47	20.45	18.94	14.04	13.79	12.85	-0.772	0.00954695
ENSMUSG00000006800	Sulf2	39.96	43.21	31.95	39.17	18.94	18.71	33.1	23.4	-0.77	0.000992146
ENSMUSG00000031613	Hpgd	55.33	42.02	53.72	36.4	23.83	22.87	34.48	27.53	-0.764	0.000926264
ENSMUSG00000030329	Pianp	16.69	21.8	25.93	27.38	17.11	17.15	11.95	8.72	-0.753	0.0399723
ENSMUSG00000014813	Stc1	20.2	25.37	17.14	27.38	10.39	14.56	14.25	14.22	-0.744	0.0184146
ENSMUSG00000029695	Aass	18	15.86	18.06	18.72	12.22	10.92	10.57	8.72	-0.739	0.0141941
ENSMUSG00000029163	Emilin1	21.96	20.61	28.71	23.22	10.39	13	14.25	17.89	-0.731	0.0152901
ENSMUSG00000038521	C1s1	28.54	31.71	18.99	32.93	25.05	17.15	16.09	13.76	-0.729	0.0194409
ENSMUSG00000027573	Gid8	32.93	28.15	23.62	32.93	20.16	13.52	22.07	15.14	-0.728	0.00660945
ENSMUSG00000059878	Zfp422	14.05	13.08	11.58	13.52	8.55	7.8	6.9	8.26	-0.727	0.0463819
ENSMUSG00000025940	Tmem70	15.81	17.84	16.67	16.98	10.39	13	8.73	8.72	-0.723	0.0226764
ENSMUSG00000048833	Slc39a9	44.79	47.57	33.81	28.42	25.05	19.23	24.36	25.23	-0.722	0.00473249
ENSMUSG00000039976	Tbc1d16	24.59	21.01	18.06	27.04	15.89	21.31	11.49	10.09	-0.717	0.0465854
ENSMUSG00000023068	Nus1	33.37	34.89	31.03	32.24	16.5	22.35	27.58	15.6	-0.71	0.0033692
ENSMUSG00000008429	Herpud2	30.74	42.81	25.47	21.49	17.72	18.19	20.23	12.85	-0.707	0.0371467
ENSMUSG00000035293	G2e3	28.54	38.85	34.73	33.28	22	19.75	14.71	27.07	-0.701	0.00883837
ENSMUSG00000028776	Tinagl1	32.5	39.25	26.86	31.2	23.22	24.95	12.41	17.89	-0.693	0.0161239
ENSMUSG00000025277	Abhd6	21.96	32.9	29.18	27.04	15.89	15.08	16.09	21.1	-0.687	0.0135245
ENSMUSG00000054364	Rhob	63.67	49.95	50.48	41.59	28.72	27.55	35.86	31.65	-0.684	0.000575747
ENSMUSG00000052688	Rab7b	28.54	22.99	31.03	36.4	20.16	15.6	18.85	19.73	-0.671	0.0155687
ENSMUSG00000025743	Sdc3	54.01	39.64	47.24	50.95	23.83	31.19	34.02	29.82	-0.67	0.000483925
ENSMUSG00000038146	Notch3	37.77	32.11	44	36.4	26.27	30.67	20.23	18.81	-0.668	0.00633913
ENSMUSG00000058145	Adamts17	18.44	21.8	28.71	24.61	10.39	18.19	14.71	14.68	-0.668	0.0409564
ENSMUSG00000034663	Bmp2k	21.96	22.6	24.55	22.53	11.61	14.04	22.07	12.85	-0.657	0.0348597
ENSMUSG00000020205	Phlda1	117.69	107.04	107.44	81.11	71.48	69.14	50.57	69.27	-0.656	2.10475e-05
ENSMUSG00000032289	Thsd4	39.08	38.45	28.25	41.25	23.83	28.07	18.85	23.4	-0.655	0.00540715
ENSMUSG00000031508	Ankrd10	57.09	64.62	40.75	53.38	28.1	40.55	45.97	25.23	-0.647	0.0130294
ENSMUSG00000027784	Ppm1l	25.03	31.71	31.95	31.54	14.05	22.35	27.58	15.14	-0.643	0.035623
ENSMUSG00000022425	Enpp2	586.68	614.07	554.81	655.46	392.86	382.08	385.22	363.34	-0.642	5.49042e-28
ENSMUSG00000029787	Avl9	47.43	39.25	40.75	43.33	20.16	31.71	29.42	25.69	-0.639	0.00102523
ENSMUSG00000053253	Ndfip2	26.79	25.77	20.38	25.65	14.66	16.11	15.63	16.52	-0.638	0.012752
ENSMUSG00000028646	Rragc	41.28	38.85	42.61	45.75	25.05	31.19	24.36	27.53	-0.632	0.000634812
ENSMUSG00000022243	Slc45a2	72.9	114.96	103.27	86.31	54.38	60.82	60.22	69.73	-0.625	0.000382478
ENSMUSG00000020646	Mboat2	27.23	39.25	36.12	30.85	15.89	22.35	24.82	22.02	-0.623	0.0166663
ENSMUSG00000052914	Cyp2j6	23.27	21.41	27.32	28.08	16.5	17.15	17.01	14.22	-0.621	0.0238127
ENSMUSG00000004891	Nes	49.18	38.06	45.39	49.91	34.21	25.47	24.36	34.87	-0.614	0.004292
ENSMUSG00000020137	Thap2	50.06	38.06	36.12	53.03	30.55	26.51	28.04	29.82	-0.613	0.00612773
ENSMUSG00000098557	Kctd12	28.54	34.89	29.18	37.44	19.55	23.91	21.61	20.19	-0.607	0.0109995
ENSMUSG00000039252	Lgi2	37.33	44.4	34.73	27.73	25.05	22.35	21.15	25.23	-0.605	0.0170473
ENSMUSG00000024261	Syt4	146.67	162.93	151.44	152.17	119.75	98.77	91.48	99.09	-0.603	5.94031e-10
ENSMUSG00000032812	Arap1	44.79	50.35	37.98	44.71	31.16	31.71	25.28	29.36	-0.599	0.00141302
ENSMUSG00000017493	Igfbp4	794.83	708.02	764.6	803.47	561.49	506.32	486.36	489.5	-0.598	6.61437e-26
ENSMUSG00000040488	Ltbp4	79.92	85.23	71.78	73.14	48.88	55.1	51.49	49.09	-0.59	4.30589e-06
ENSMUSG00000029090	Adgra3	23.71	30.52	30.57	28.42	26.27	14.04	18.85	18.35	-0.587	0.0426786
ENSMUSG00000030324	Rho	153.26	164.12	163.94	137.61	122.2	90.45	106.19	96.34	-0.586	8.11376e-08
ENSMUSG00000021327	Zkscan3	78.17	90.39	71.78	74.52	47.05	53.54	56.08	50.92	-0.582	2.55633e-05
ENSMUSG00000063632	Sox11	31.18	42.81	39.36	54.42	28.1	26.51	27.12	28.44	-0.58	0.0220758
ENSMUSG00000035901	Dennd5a	59.72	57.88	61.13	72.1	42.16	42.11	42.75	39.91	-0.575	0.000237299
ENSMUSG00000036894	Rap2b	86.95	63.03	59.74	71.06	39.1	49.9	47.81	45.88	-0.573	0.00098707
ENSMUSG00000005994	Tyrp1	709.64	759.55	648.82	784.75	485.73	483.97	542.44	449.13	-0.57	2.81639e-16
ENSMUSG00000027230	Creb3l1	108.47	88.4	116.7	111.61	70.87	77.98	66.2	74.78	-0.564	1.5426e-05
ENSMUSG00000022893	Adamts1	71.14	62.24	62.52	79.38	47.66	43.67	45.51	48.17	-0.558	0.000386099
ENSMUSG00000055538	Zcchc24	73.77	62.64	53.26	57.54	48.27	37.43	46.89	34.87	-0.552	0.00272913
ENSMUSG00000029661	Col1a2	15516.7	15065	14167.6	15824	10212.5	10235.5	10105.9	10490.1	-0.551	2.13172e-43
ENSMUSG00000036459	Wtip	38.2	38.85	28.71	31.89	18.94	27.03	24.36	22.94	-0.543	0.0254295
ENSMUSG00000031561	Tenm3	70.26	58.27	57.89	72.44	52.54	45.75	39.99	40.37	-0.542	0.00157194
ENSMUSG00000022912	Pros1	63.67	55.1	65.3	56.85	40.94	47.82	35.4	40.37	-0.54	0.00102591
ENSMUSG00000066568	Lsm14a	59.72	49.95	44.92	47.83	32.99	53.02	33.56	30.28	-0.537	0.0160236
ENSMUSG00000025790	Slco3a1	39.08	36.87	42.14	35.7	22.61	28.59	22.07	34.87	-0.528	0.0304082
ENSMUSG00000031631	Cfap97	73.33	52.33	67.61	68.28	40.94	44.71	49.65	47.25	-0.525	0.00208738
ENSMUSG00000019102	Aldh3a1	38.64	45.59	44.46	43.67	37.27	30.15	26.66	27.07	-0.524	0.00927426
ENSMUSG00000024276	Zfp397	40.84	32.9	30.57	32.24	20.77	26.51	26.2	20.64	-0.519	0.0321429
ENSMUSG00000027667	Zfp639	43.47	45.19	33.34	46.1	28.72	31.71	30.34	27.53	-0.517	0.0127589
ENSMUSG00000025040	Fundc1	31.62	39.64	32.42	38.13	22	29.11	25.74	22.02	-0.516	0.0289141
ENSMUSG00000031357	Syap1	34.69	32.11	30.1	33.62	28.72	24.95	18.85	19.73	-0.515	0.0357655
ENSMUSG00000028656	Cap1	64.55	59.07	54.18	68.28	47.05	39.51	53.78	34.41	-0.514	0.00877801
ENSMUSG00000041828	Abca8a	52.26	34.89	37.05	42.63	31.16	29.63	24.36	30.28	-0.505	0.0373452
ENSMUSG00000027996	Sfrp2	83.87	99.9	83.82	67.59	68.43	58.22	53.78	55.51	-0.5	0.00377875
ENSMUSG00000029632	Ndufa4	39.96	47.17	41.22	44.37	24.44	37.95	34.94	24.77	-0.499	0.0314805
ENSMUSG00000001300	Efnb2	46.55	38.06	45.85	36.74	29.94	20.79	30.8	33.03	-0.498	0.0371012
ENSMUSG00000049288	Lix1l	41.28	63.82	48.63	53.38	35.44	34.31	39.53	36.7	-0.492	0.0227151
ENSMUSG00000041638	Gcn1l1	41.72	53.12	54.18	48.18	37.88	29.63	30.34	47.25	-0.492	0.0413229
ENSMUSG00000023886	Smoc2	52.26	54.31	44.46	42.98	23.22	37.95	39.07	32.11	-0.488	0.0284282
ENSMUSG00000024241	Sos1	44.79	59.46	52.8	63.78	38.49	46.27	39.07	35.78	-0.485	0.0178896
ENSMUSG00000098274	Rpl24	89.58	102.28	70.86	97.75	64.15	67.58	68.03	63.31	-0.481	0.00116514
ENSMUSG00000032382	Snx1	69.82	84.44	77.34	88.04	54.38	57.18	52.41	64.23	-0.479	0.00226913
ENSMUSG00000024806	Mlana	292.46	317.14	301.02	291.16	241.34	216.77	208.7	200.02	-0.475	3.16806e-11
ENSMUSG00000030559	Rab38	53.57	52.72	42.14	41.59	29.33	39.51	34.94	31.65	-0.472	0.025676
ENSMUSG00000049775	Tmsb4x	416.3	433.69	364.47	502.6	282.88	346.73	323.17	265.17	-0.471	2.74461e-05
ENSMUSG00000015605	Srf	35.13	33.3	33.34	29.46	25.05	26.51	21.61	21.1	-0.471	0.0439367
ENSMUSG00000044147	Arf6	45.67	38.45	34.27	35.01	25.66	31.19	25.74	27.07	-0.47	0.0385359
ENSMUSG00000000303	Cdh1	120.32	99.9	118.56	102.6	81.87	80.05	70.33	83.95	-0.469	0.000237299
ENSMUSG00000030965	Abraxas2	38.64	41.62	38.44	34.66	31.77	28.07	23.9	27.07	-0.467	0.0283554
ENSMUSG00000055148	Klf2	50.06	55.5	66.23	67.24	45.21	46.27	46.89	34.87	-0.466	0.0241624
ENSMUSG00000052854	Nrk	77.29	86.02	84.75	85.62	59.26	62.9	68.49	48.63	-0.462	0.00186338
ENSMUSG00000018583	G3bp1	68.5	72.55	65.76	64.13	66.6	56.14	37.24	42.67	-0.451	0.0321381
ENSMUSG00000028249	Sdcbp	242.84	240.23	192.19	223.22	169.24	173.1	162.73	161.94	-0.443	2.91845e-07
ENSMUSG00000028557	Rnf11	64.11	82.46	52.33	69.32	48.27	58.22	49.19	40.37	-0.442	0.0470362
ENSMUSG00000031431	Tsc22d3	44.79	44.8	44.92	58.58	34.21	38.47	33.56	33.03	-0.441	0.0422887
ENSMUSG00000032035	Ets1	100.56	102.67	107.91	76.6	72.1	68.1	67.12	81.2	-0.439	0.00634582
ENSMUSG00000036565	Ttyh3	46.99	49.95	49.09	49.57	37.27	35.35	34.48	36.7	-0.438	0.00973423
ENSMUSG00000022122	Ednrb	248.11	246.97	246.38	237.44	183.29	173.62	177.9	184.42	-0.434	1.70308e-10
ENSMUSG00000047824	Pygo2	44.79	49.16	38.9	46.45	34.21	27.55	36.78	33.49	-0.434	0.0351734
ENSMUSG00000058064	Gm10036	179.6	178.39	181.54	239.86	137.47	143.47	135.15	133.04	-0.43	0.000110114
ENSMUSG00000033208	S100b	250.3	236.27	296.86	251.3	190.01	175.7	190.31	189.47	-0.428	1.23487e-06
ENSMUSG00000046841	Ckap4	214.73	211.3	204.7	209.36	156.41	144.51	161.35	157.82	-0.427	1.04507e-08
ENSMUSG00000001506	Col1a1	11843.4	11811.5	11780.2	11497.5	8447.97	8629.24	8744.32	9013.83	-0.425	3.73654e-39
ENSMUSG00000022035	Ccdc25	75.97	83.25	61.13	87.35	60.49	59.78	60.22	53.22	-0.421	0.0139337
ENSMUSG00000033863	Klf9	315.73	308.42	301.02	284.58	235.84	250.04	218.36	189.93	-0.42	6.02675e-07
ENSMUSG00000057530	Ece1	108.9	129.24	125.04	122.36	86.15	95.65	86.88	92.67	-0.42	0.000264007
ENSMUSG00000042063	Zfp386	42.6	45.99	38.9	46.1	32.38	33.79	27.58	35.78	-0.42	0.0458689
ENSMUSG00000005371	Fbxo11	73.33	70.96	61.13	64.82	40.32	52.5	54.24	50.92	-0.417	0.0116305
ENSMUSG00000019804	Snx3	50.06	55.1	45.85	52.34	40.32	38.99	34.94	38.54	-0.413	0.0210705
ENSMUSG00000038145	Snrk	82.12	95.14	92.62	97.4	67.21	61.86	72.17	72.94	-0.412	0.0030075
ENSMUSG00000027782	Kpna4	73.33	69.37	79.66	82.84	61.71	62.38	47.81	56.89	-0.412	0.0138661
ENSMUSG00000042541	Sem1	53.57	55.9	48.16	54.42	44.6	39.51	39.99	35.78	-0.411	0.0166663
ENSMUSG00000022231	Sema5a	83.43	69.37	52.8	74.87	48.27	58.74	47.81	59.18	-0.411	0.0487627
ENSMUSG00000004207	Psap	647.28	759.55	647.43	762.22	513.22	708.53	550.26	427.57	-0.409	0.0010154
ENSMUSG00000028023	Pitx2	132.18	130.82	124.11	114.73	94.09	81.61	107.11	92.67	-0.407	0.000704599
ENSMUSG00000041220	Elovl6	68.5	91.57	69.93	73.83	56.21	61.34	55.16	51.38	-0.407	0.0187462
ENSMUSG00000026491	Ahctf1	50.5	49.55	45.85	46.79	32.99	32.75	35.86	43.58	-0.405	0.0425248
ENSMUSG00000028972	Car6	171.26	151.44	146.34	155.63	128.92	119.04	117.68	106.89	-0.399	5.60561e-05
ENSMUSG00000027639	Samhd1	86.51	77.3	92.16	87	59.88	71.74	59.3	66.98	-0.399	0.00736128
ENSMUSG00000001891	Ugp2	58.4	57.48	56.5	76.26	42.16	46.79	45.51	47.71	-0.397	0.0466489
ENSMUSG00000021136	Smoc1	127.79	107.83	106.52	110.57	93.48	76.94	86.88	84.87	-0.396	0.00116514
ENSMUSG00000021978	Extl3	50.5	48.36	40.29	43.67	34.21	36.91	33.56	33.49	-0.396	0.0438191
ENSMUSG00000022684	Bfar	94.85	112.59	85.21	117.51	76.98	84.21	72.63	78.45	-0.394	0.0155687
ENSMUSG00000040690	Col16a1	266.11	250.15	240.82	265.17	190.01	240.68	196.29	175.71	-0.393	2.63912e-05
ENSMUSG00000047361	Gm973	162.04	162.14	155.61	141.42	132.58	110.2	126.88	100.47	-0.391	0.000634812
ENSMUSG00000031783	Polr2c	72.46	59.46	64.37	72.44	48.88	62.38	44.59	51.38	-0.386	0.0458689
ENSMUSG00000026837	Col5a1	176.97	148.26	152.83	154.59	148.47	117.48	109.41	119.28	-0.385	0.00113635
ENSMUSG00000028278	Rragd	70.7	52.33	63.91	65.17	41.55	49.9	51.03	50.01	-0.382	0.04604
ENSMUSG00000031627	Irf2	98.37	95.14	112.07	113.69	75.15	84.21	74.47	86.71	-0.377	0.00982152
ENSMUSG00000027775	Mfsd1	72.02	86.82	83.82	87	64.76	78.49	59.3	56.43	-0.377	0.0337118
ENSMUSG00000021745	Ptprg	73.77	69.77	60.67	61.7	42.16	51.98	50.57	56.89	-0.377	0.035623
ENSMUSG00000044006	Cilp2	442.2	446.38	431.16	478.69	369.03	315.02	346.15	347.29	-0.376	1.80849e-08
ENSMUSG00000030551	Nr2f2	462.84	453.12	382.07	407.28	331.15	315.54	312.59	356.46	-0.374	3.15912e-06
ENSMUSG00000020091	Eif4ebp2	83.43	100.3	87.53	119.58	70.26	70.18	78.15	72.03	-0.374	0.0340694
ENSMUSG00000022186	Oxct1	198.49	180.77	203.77	186.83	164.96	158.03	136.99	134.88	-0.368	0.00023023
ENSMUSG00000035158	Mitf	262.16	282.65	296.39	233.28	234.61	204.29	213.76	178.46	-0.363	0.00149076
ENSMUSG00000028367	Txn1	80.8	86.02	69.93	85.96	59.88	56.66	64.82	67.9	-0.363	0.0225946
ENSMUSG00000032418	Me1	165.99	157.78	178.76	176.78	131.36	154.39	132.39	116.07	-0.362	0.0017611
ENSMUSG00000027524	Edn3	326.71	300.89	280.18	248.53	237.06	207.41	225.71	231.22	-0.361	0.000182164
ENSMUSG00000030772	Dkk3	179.17	194.25	204.7	213.17	149.69	148.67	148.94	166.99	-0.361	0.000476678
ENSMUSG00000028698	Pik3r3	58.4	57.88	49.55	63.09	45.82	45.23	45.97	41.29	-0.361	0.0492546
ENSMUSG00000079184	Mphosph8	115.05	127.65	131.99	141.08	108.14	103.45	101.59	90.38	-0.358	0.00498499
ENSMUSG00000036256	Igfbp7	472.5	501.48	385.31	469.67	340.92	369.08	410.97	339.49	-0.354	0.000126825
ENSMUSG00000026223	Itm2c	195.41	205.75	195.43	272.1	164.96	188.7	155.38	143.13	-0.353	0.0136725
ENSMUSG00000000957	Mmp14	214.73	239.44	195.9	205.2	159.46	183.5	161.81	157.82	-0.352	0.000386099
ENSMUSG00000036087	Slain2	102.76	100.3	110.68	85.96	64.76	81.61	76.77	83.95	-0.352	0.0302749
ENSMUSG00000039952	Dag1	204.2	195.83	208.86	212.83	144.19	185.06	156.3	162.4	-0.349	0.00050126
ENSMUSG00000064367	mt-Nd5	1999.8	1789.87	1880.24	1876.27	1512.78	1443.06	1452.18	1501.54	-0.346	6.50531e-16
ENSMUSG00000040234	Tm7sf3	68.07	65.41	61.59	71.06	54.99	55.62	54.7	44.96	-0.34	0.0450919
ENSMUSG00000060126	Tpt1	245.91	255.3	217.2	271.06	206.51	224.57	183.42	176.17	-0.339	0.00317231
ENSMUSG00000029675	Eln	503.24	486.42	468.67	502.6	380.64	403.39	374.65	388.57	-0.334	9.32105e-10
ENSMUSG00000025969	Nrp2	175.65	223.19	210.72	209.01	171.07	173.1	165.03	152.77	-0.33	0.00147197
ENSMUSG00000006360	Crip1	115.05	122.1	120.41	130.33	104.48	96.69	93.78	93.13	-0.33	0.00498499
ENSMUSG00000000567	Sox9	214.73	242.61	212.11	211.79	181.46	166.87	180.2	166.99	-0.329	0.000184849
ENSMUSG00000079436	Kcnj13	175.65	182.75	163.48	161.87	141.75	166.87	125.96	124.78	-0.327	0.00612918
ENSMUSG00000036545	Adamts2	136.57	120.91	123.65	139	111.81	93.05	97	111.94	-0.325	0.0130701
ENSMUSG00000017778	Cox7c	142.72	187.51	145.42	178.51	133.8	148.67	126.42	114.69	-0.324	0.0418251
ENSMUSG00000070436	Serpinh1	414.54	424.18	402.91	431.89	328.71	329.05	332.36	341.32	-0.322	2.36476e-08
ENSMUSG00000022309	Angpt1	216.05	204.16	217.66	195.15	178.41	168.95	167.33	150.02	-0.318	0.000450019
ENSMUSG00000031540	Kat6a	134.81	148.26	159.77	130.33	113.03	119.04	113.08	108.27	-0.316	0.0103674
ENSMUSG00000021431	Snrnp48	107.15	107.43	119.48	125.82	107.53	92.01	81.83	90.38	-0.312	0.0405058
ENSMUSG00000016995	Matn4	236.25	248.96	264.44	229.81	197.96	171.55	197.67	239.48	-0.307	0.0115894
ENSMUSG00000026185	Igfbp5	1835.57	1793.83	1786.23	1834.33	1466.95	1426.94	1430.57	1537.78	-0.306	1.63969e-14
ENSMUSG00000060802	B2m	583.6	598.6	560.83	592.38	458.23	486.04	460.15	473.91	-0.306	1.03499e-09
ENSMUSG00000026478	Lamc1	145.79	122.1	109.76	124.78	105.09	99.29	100.21	96.34	-0.304	0.0232263
ENSMUSG00000026872	Zeb2	280.6	232.31	239.89	268.29	204.68	182.98	220.65	214.7	-0.298	0.00608129
ENSMUSG00000090841	Myl6	170.82	184.74	177.37	165.34	131.97	173.1	145.72	129.37	-0.298	0.0140463
ENSMUSG00000034832	Tet3	120.76	114.17	114.39	114.73	100.2	89.93	94.7	91.75	-0.295	0.0100305
ENSMUSG00000032702	Kank1	107.59	101.88	104.66	105.37	84.31	89.93	92.4	71.11	-0.295	0.0356674
ENSMUSG00000064370	mt-Cytb	5273.08	6024.5	4976.62	5335.56	4324.49	4402.99	4450.31	4055.03	-0.294	2.12992e-07
ENSMUSG00000024598	Fbn2	229.23	219.62	206.09	209.01	199.79	168.95	183.88	156.44	-0.289	0.00357036
ENSMUSG00000030523	Trpm1	560.33	495.14	565.93	525.48	458.23	439.78	424.76	435.37	-0.287	9.06461e-06
ENSMUSG00000064351	mt-Co1	1267.33	1284.03	1169.36	1300.53	999.56	1070.86	1085.34	895.97	-0.286	1.58707e-05
ENSMUSG00000023169	Slc38a1	169.07	201.78	162.09	177.12	144.19	166.87	144.34	127.54	-0.284	0.0344532
ENSMUSG00000076431	Sox4	156.33	180.37	165.33	177.12	124.64	134.64	142.51	156.44	-0.28	0.0266926
ENSMUSG00000015757	Ppil4	121.2	124.08	137.08	115.08	95.92	103.97	106.65	97.72	-0.28	0.0321429
ENSMUSG00000020154	Ptprb	343.84	312.78	303.8	285.62	218.12	268.75	279.95	237.64	-0.279	0.00986998
ENSMUSG00000031503	Col4a2	245.03	220.81	223.68	213.87	192.46	202.22	184.34	163.78	-0.272	0.00694931
ENSMUSG00000039542	Ncam1	202.44	261.64	221.83	218.37	185.13	184.54	181.58	182.13	-0.271	0.0138861
ENSMUSG00000021696	Elovl7	194.53	186.72	183.39	206.93	160.08	177.78	161.81	132.58	-0.268	0.0284282
ENSMUSG00000021025	Nfkbia	194.1	182.36	143.57	170.19	151.52	137.76	146.64	144.97	-0.266	0.0305721
ENSMUSG00000038400	Pmepa1	239.77	270.36	251.47	256.15	232.17	191.82	212.38	208.74	-0.264	0.00523568
ENSMUSG00000031239	Itm2a	174.77	193.06	180.61	182.67	174.74	145.03	154.92	138.55	-0.264	0.0166884
ENSMUSG00000021477	Ctsl	210.34	207.33	187.56	189.95	166.8	152.31	197.21	156.9	-0.262	0.023532
ENSMUSG00000029767	Calu	288.95	256.49	231.09	252.34	203.46	236.52	225.25	184.88	-0.26	0.0315709
ENSMUSG00000026678	Rgs5	721.05	722.29	678	744.2	620.75	611.84	580.14	573	-0.259	5.92259e-07
ENSMUSG00000039361	Picalm	162.04	162.54	144.49	158.06	131.36	131	120.44	138.55	-0.259	0.0214729
ENSMUSG00000020053	Igf1	238.89	262.83	245.91	230.16	207.12	200.66	198.13	206.44	-0.258	0.00311218
ENSMUSG00000089715	Cbx6	220.88	220.81	208.86	204.85	180.24	167.39	172.39	190.39	-0.257	0.00577841
ENSMUSG00000032562	Gnai2	464.6	428.93	487.2	485.27	378.81	396.11	414.64	373.44	-0.253	0.000908081
ENSMUSG00000031825	Crispld2	339.89	306.44	292.69	313	277.99	257.32	251.45	259.66	-0.253	0.00136382
ENSMUSG00000024140	Epas1	205.95	238.25	210.25	212.13	179.63	190.78	194.45	149.1	-0.251	0.0405058
ENSMUSG00000027523	Gnas	1916.8	1990.06	1927.94	1724.45	1748	1487.76	1596.52	1551.55	-0.25	0.0001457
ENSMUSG00000022129	Dct	10460.5	10354.7	10294.1	10458.6	8532.28	8827.3	8792.13	8625.72	-0.248	1.27398e-25
ENSMUSG00000028691	Prdx1	299.93	256.49	272.77	284.92	228.51	263.56	231.69	217.91	-0.248	0.01459
ENSMUSG00000022283	Pabpc1	471.19	456.68	428.84	438.82	369.64	350.89	395.8	383.99	-0.247	0.000162713
ENSMUSG00000025359	Pmel	2094.21	2200.57	2049.74	2353.91	1801.77	1990.44	1802	1703.86	-0.245	0.000452084
ENSMUSG00000006932	Ctnnb1	720.61	713.97	654.38	703.3	586.54	579.61	603.58	574.37	-0.244	3.42305e-07
ENSMUSG00000033174	Mgll	929.64	877.69	966.98	869.33	719.73	761.56	766.77	795.04	-0.242	9.92371e-05
ENSMUSG00000028820	Sfpq	325.4	347.27	334.83	326.87	288.99	283.83	279.49	273.42	-0.238	0.000476667
ENSMUSG00000029810	Tmem176b	185.31	207.73	194.04	189.6	164.96	161.15	159.05	169.28	-0.238	0.0173053
ENSMUSG00000055435	Maf	212.54	214.86	199.14	212.83	157.02	178.82	212.38	171.58	-0.237	0.0492546
ENSMUSG00000030059	Tmf1	140.52	152.23	145.42	145.23	133.8	120.6	125.5	114.69	-0.235	0.0445495
ENSMUSG00000026353	Ubxn4	239.33	248.56	230.63	227.38	188.79	223.53	213.3	176.17	-0.232	0.0385359
ENSMUSG00000031502	Col4a1	312.66	293.75	334.83	284.92	271.27	258.36	251.45	248.65	-0.23	0.0113628
ENSMUSG00000027239	Mdk	301.68	298.91	333.91	304.33	249.89	262.52	279.49	252.32	-0.229	0.0100326
ENSMUSG00000027750	Postn	262.16	223.19	236.65	219.41	199.18	198.58	190.31	205.07	-0.229	0.0271854
ENSMUSG00000041417	Pik3r1	274.02	229.13	241.28	247.14	213.23	189.74	216.52	219.75	-0.229	0.0328943
ENSMUSG00000033209	Ttc28	199.8	187.91	172.28	198.27	159.46	158.03	165.03	162.4	-0.226	0.0317913
ENSMUSG00000048126	Col6a3	389.51	357.97	342.7	461.01	335.43	316.06	314.43	306.46	-0.224	0.0401553
ENSMUSG00000086503	Xist	760.57	645.78	668.74	689.78	629.31	575.46	571.4	570.7	-0.221	0.00119078
ENSMUSG00000034593	Myo5a	375.46	324.67	327.42	336.57	269.44	324.38	283.17	292.23	-0.221	0.0260484
ENSMUSG00000028266	Lmo4	190.58	178	169.96	174.35	153.97	140.36	157.68	155.98	-0.218	0.04237
ENSMUSG00000054808	Actn4	300.37	311.59	282.96	289.08	275.55	240.16	244.56	255.07	-0.216	0.010998
ENSMUSG00000026043	Col3a1	2135.93	2208.5	2107.17	2133.46	1853.7	1853.21	1872.8	1782.76	-0.213	9.54923e-13
ENSMUSG00000022010	Tsc22d1	409.27	448.36	470.52	400	403.24	345.69	349.83	375.27	-0.213	0.0342914
ENSMUSG00000024474	Ik	187.95	178.39	175.98	169.85	166.19	151.79	148.48	145.43	-0.213	0.0458689
ENSMUSG00000032482	Cspg5	334.18	298.11	291.3	323.75	258.44	269.79	268.46	280.31	-0.202	0.0286889
ENSMUSG00000001911	Nfix	506.32	518.13	496.46	486.66	406.3	442.38	450.04	435.83	-0.195	0.00207673
ENSMUSG00000020048	Hsp90b1	624	617.63	566.39	579.55	537.05	488.64	524.05	532.17	-0.188	0.00276016
ENSMUSG00000035183	Slc24a5	556.38	560.94	491.36	594.11	480.84	493.84	494.63	463.35	-0.188	0.0196957
ENSMUSG00000037815	Ctnna1	286.31	319.12	288.52	291.51	268.22	267.19	248.24	252.78	-0.188	0.0376948
ENSMUSG00000028565	Nfia	498.85	509.81	446.91	506.42	451.51	441.86	424.76	406.93	-0.187	0.0131218
ENSMUSG00000064363	mt-Nd4	13632.8	14402.2	13378.9	14340.1	12223.2	12394.9	12119.4	12116	-0.182	9.56246e-06
ENSMUSG00000032216	Nedd4	1591.41	1524.66	1578.29	1381.29	1402.19	1305.82	1320.7	1335.47	-0.182	0.00261584
ENSMUSG00000101609	Kcnq1ot1	616.54	682.25	645.12	617.68	564.54	582.73	565.88	532.17	-0.182	0.00608129
ENSMUSG00000055653	Gpc3	366.23	389.69	363.08	393.42	340.31	323.86	331.9	333.06	-0.181	0.018996
ENSMUSG00000043991	Pura	542.77	597.42	597.42	586.14	532.16	514.64	526.35	489.04	-0.175	0.0108141
ENSMUSG00000026864	Hspa5	999.9	973.62	1001.25	994.11	871.25	894.63	867.44	891.38	-0.162	0.000391561
ENSMUSG00000027447	Cst3	4228.83	4252.47	4004.08	4150.8	3929.19	3762.04	3929.93	3838.95	-0.097	0.00633913
ENSMUSG00000018593	Sparc	10714.4	10420.1	10771.6	10065.9	11501.6	11333.9	10965.1	11941.7	0.129	0.0246191
ENSMUSG00000051747	Ttn	1412.68	1348.25	1356.46	1318.9	1512.78	1454.49	1477.92	1528.15	0.146	0.00100643
ENSMUSG00000034088	Hdlbp	331.54	318.73	328.35	325.13	348.87	360.24	375.11	353.25	0.152	0.0492546
ENSMUSG00000025290	Rps24	548.91	529.23	506.65	580.25	604.87	572.34	607.26	594.56	0.153	0.0385359
ENSMUSG00000000740	Rpl13	371.5	360.75	355.21	341.08	387.36	380.52	405.45	406.47	0.158	0.0385359
ENSMUSG00000045128	Rpl18a	488.31	458.67	477.93	455.12	530.94	514.12	507.04	534.92	0.161	0.0135245
ENSMUSG00000068220	Lgals1	324.52	336.57	331.59	315.08	351.92	375.32	360.4	364.26	0.162	0.0362991
ENSMUSG00000006333	Rps9	466.36	487.21	453.85	509.88	516.27	566.1	524.51	524.37	0.163	0.0458689
ENSMUSG00000024853	Sf3b2	350.43	349.25	341.78	346.28	389.19	394.55	357.18	415.18	0.178	0.0388199
ENSMUSG00000073702	Rpl31	301.24	302.08	302.88	295.67	337.87	362.32	344.77	306	0.179	0.0404409
ENSMUSG00000024758	Rtn3	364.92	356.78	354.75	337.61	390.41	402.87	422.92	376.19	0.183	0.0134032
ENSMUSG00000001270	Ckb	335.93	340.53	310.29	325.48	386.14	357.13	353.51	387.2	0.185	0.0227151
ENSMUSG00000030654	Arl6ip1	1207.61	1247.56	1108.23	1261.01	1404.02	1403.55	1398.85	1278.58	0.187	0.0030075
ENSMUSG00000074656	Eif2s2	462.4	434.88	469.13	450.61	529.11	542.19	502.45	483.54	0.187	0.00761758
ENSMUSG00000023944	Hsp90ab1	1505.78	1533.78	1654.24	1431.55	1699.12	1726.89	1673.29	1781.39	0.194	0.00232419
ENSMUSG00000020372	Rack1	316.61	287.01	314.45	290.47	353.76	333.21	378.79	313.8	0.195	0.0467096
ENSMUSG00000032050	Rdx	479.09	467.78	479.32	464.13	537.05	533.35	536	543.64	0.196	0.000182531
ENSMUSG00000026238	Ptma	517.73	485.62	519.61	489.43	544.99	579.61	566.8	599.61	0.2	0.00262351
ENSMUSG00000022139	Mbnl2	311.34	287.41	330.2	274.87	350.09	331.13	331.9	346.83	0.203	0.0321429
ENSMUSG00000032366	Tpm1	720.17	715.95	751.63	732.07	860.25	864.48	765.85	836.79	0.208	0.000619955
ENSMUSG00000024921	Smarca2	667.48	615.65	684.02	599.66	778.38	741.8	690.46	727.14	0.209	0.00334426
ENSMUSG00000048108	Tmem72	654.74	639.83	645.12	594.46	714.84	764.68	715.29	714.76	0.21	0.000156578
ENSMUSG00000069919	Hba-a1	1802.19	1661.03	1823.28	1619.77	2048.6	2090.25	1969.33	1839.65	0.213	0.00119078
ENSMUSG00000044033	Ccdc141	163.36	163.72	168.57	147.66	180.85	183.5	189.39	185.34	0.215	0.0408519
ENSMUSG00000022037	Clu	2102.56	1937.74	2103.46	2033.98	2356.54	2310.14	2363.29	2436.05	0.218	4.7269e-06
ENSMUSG00000052387	Trpm3	375.46	351.23	357.52	322.36	410.58	396.63	421.08	396.37	0.218	0.00275698
ENSMUSG00000025503	Taldo1	249.43	235.48	266.29	241.25	282.27	279.15	304.78	276.64	0.218	0.0144104
ENSMUSG00000034485	Uaca	159.4	147.87	160.7	152.86	186.35	181.42	171.47	180.29	0.222	0.0320152
ENSMUSG00000001794	Capns1	264.36	277.9	302.41	237.78	323.82	287.99	310.29	319.76	0.222	0.0450919
ENSMUSG00000032327	Stra6	230.54	231.91	232.48	221.15	262.11	278.63	261.57	266.08	0.233	0.00271741
ENSMUSG00000060938	Rpl26	359.21	321.5	351.04	312.65	372.7	405.47	395.8	390.87	0.233	0.00309205
ENSMUSG00000032231	Anxa2	246.79	257.68	257.95	243.68	298.16	287.99	298.8	289.94	0.234	0.00116465
ENSMUSG00000029580	Actb	3666.74	3528.6	3828.1	3448.55	4169.91	4100.45	4235.17	4307.81	0.235	5.44373e-07
ENSMUSG00000059208	Hnrnpm	239.77	242.22	295.47	268.98	312.21	293.71	283.17	317.92	0.235	0.0409384
ENSMUSG00000005716	Pvalb	131.74	136.37	140.79	133.1	161.3	152.31	163.65	158.27	0.24	0.0220758
ENSMUSG00000038900	Rpl12	190.58	189.1	181.08	175.39	204.07	204.81	240.42	217.91	0.246	0.0146197
ENSMUSG00000027940	Tpm3	212.98	174.43	184.78	200.69	242.56	224.05	237.2	211.95	0.246	0.0207058
ENSMUSG00000055436	Srsf11	376.33	399.99	441.35	384.4	476.56	472.01	449.58	464.27	0.247	0.000730352
ENSMUSG00000014602	Kif1a	215.17	197.82	216.27	185.79	247.45	251.6	220.65	239.93	0.247	0.0155619
ENSMUSG00000023043	Krt18	258.21	249.75	265.36	267.59	320.76	308.78	302.94	305.08	0.256	0.000323098
ENSMUSG00000022377	Asap1	143.6	148.26	155.14	148.7	172.3	177.78	172.85	183.51	0.257	0.00973423
ENSMUSG00000030108	Slc6a13	224.4	243.01	217.2	214.56	274.94	306.18	251.45	252.32	0.257	0.0115894
ENSMUSG00000037270	4932438A13Rik	165.55	156.19	168.57	173.31	207.73	210.01	185.72	188.55	0.259	0.0109995
ENSMUSG00000021676	Iqgap2	332.42	327.05	322.79	320.97	386.75	408.59	382.47	374.35	0.261	1.41752e-05
ENSMUSG00000000031	H19	1866.3	1721.68	2046.5	1831.21	2279.55	2063.22	2118.27	2350.72	0.261	0.000681981
ENSMUSG00000093930	Hmgcs1	223.96	210.9	250.08	220.11	270.66	271.35	288.69	232.59	0.261	0.0155687
ENSMUSG00000031762	Mt2	316.61	310.4	328.35	338.3	373.31	413.27	385.68	371.14	0.262	0.000363896
ENSMUSG00000043091	Tuba1c	249.87	223.98	238.97	234.32	274.33	277.59	273.06	314.71	0.262	0.00409003
ENSMUSG00000029655	N4bp2l2	110.22	130.82	117.17	119.58	144.8	138.28	149.4	138.09	0.262	0.0268807
ENSMUSG00000022982	Sod1	578.77	567.29	563.15	533.11	662.91	622.76	698.28	684.48	0.265	1.58978e-06
ENSMUSG00000053025	Sv2b	85.63	89.99	87.53	92.2	114.86	103.97	97.92	110.56	0.268	0.0494852
ENSMUSG00000031765	Mt1	876.07	886.01	836.85	863.09	1024	1038.63	1025.58	1065.71	0.272	9.50341e-12
ENSMUSG00000024621	Csf1r	243.72	262.04	256.1	256.5	312.21	285.39	300.64	326.64	0.274	0.00067754
ENSMUSG00000019471	Cdc37	134.37	132.41	150.05	137.96	163.74	178.3	155.84	168.37	0.274	0.0135245
ENSMUSG00000031370	Zrsr2	132.62	128.84	139.86	122.36	125.86	156.99	157.22	171.58	0.275	0.04237
ENSMUSG00000019539	Rcn3	254.7	242.22	258.42	215.25	281.66	268.23	313.97	302.79	0.276	0.00592452
ENSMUSG00000066406	Akap13	273.58	272.35	292.23	253.38	326.26	330.61	339.71	312.42	0.278	0.000195521
ENSMUSG00000025484	Bet1l	129.98	138.75	130.6	114.73	154.58	152.31	143.88	167.45	0.279	0.0227151
ENSMUSG00000028234	Rps20	642.45	648.55	617.79	644.72	774.11	751.16	758.5	864.31	0.284	3.91841e-07
ENSMUSG00000012848	Rps5	345.6	369.87	353.82	319.93	419.13	402.35	411.89	453.26	0.285	0.000195521
ENSMUSG00000005142	Man2b1	88.27	86.82	93.09	90.47	112.42	101.89	123.66	98.18	0.285	0.0462261
ENSMUSG00000090137	Uba52	298.17	292.56	341.78	265.17	370.86	335.29	339.71	372.52	0.288	0.00275698
ENSMUSG00000035781	R3hdm4	81.24	80.08	85.21	85.62	89.2	108.13	105.27	99.55	0.289	0.0385359
ENSMUSG00000029439	Sfswap	126.03	142.71	121.34	137.61	151.52	154.39	171.47	164.24	0.291	0.0102379
ENSMUSG00000022090	Pdlim2	134.37	140.73	110.22	119.24	153.36	149.71	156.3	155.06	0.292	0.0131809
ENSMUSG00000030980	Knop1	100.12	91.18	91.7	100.17	109.36	122.16	130.09	104.6	0.292	0.0340369
ENSMUSG00000030663	1110004F10Rik	235.37	241.42	263.51	214.91	287.16	303.58	267.08	294.99	0.295	0.00191624
ENSMUSG00000052397	Ezr	547.16	540.33	532.58	486.31	649.47	633.68	669.78	623	0.297	1.04606e-08
ENSMUSG00000038762	Abcf1	110.66	118.14	147.73	109.88	158.24	144.51	136.07	133.96	0.297	0.0343495
ENSMUSG00000046157	Tmem229b	128.23	151.83	138.93	134.84	177.79	160.11	154.92	200.48	0.301	0.0240238
ENSMUSG00000073155	1810058I24Rik	185.31	172.84	174.59	184.4	227.28	229.25	200.89	222.04	0.302	0.00064904
ENSMUSG00000029062	Cdk11b	129.1	129.63	139.4	135.88	145.41	158.55	182.04	164.7	0.302	0.00880642
ENSMUSG00000079465	Col4a3	119.44	133.6	132.45	135.53	157.02	165.83	152.62	164.7	0.304	0.00409003
ENSMUSG00000016541	Atxn10	98.8	93.16	100.5	101.56	119.75	110.2	124.58	129.37	0.308	0.0117452
ENSMUSG00000039913	Pak7	103.63	93.95	91.23	86.66	124.03	105.53	118.14	114.23	0.309	0.0134032
ENSMUSG00000019970	Sgk1	258.65	281.46	277.41	233.97	345.2	291.11	304.78	387.2	0.31	0.0109995
ENSMUSG00000025794	Rpl14	275.33	256.09	265.83	261.01	331.15	320.22	315.81	336.73	0.311	1.75947e-06
ENSMUSG00000003119	Cdk12	104.95	124.48	114.85	92.55	135.03	131.52	141.13	131.67	0.311	0.0222209
ENSMUSG00000025967	Eef1b2	229.23	244.2	258.42	224.26	296.32	291.63	318.57	274.8	0.319	0.000136524
ENSMUSG00000028957	Per3	105.83	106.24	98.18	97.4	109.98	138.8	128.71	123.87	0.32	0.00973423
ENSMUSG00000025268	Maged2	88.7	74.13	83.82	80.42	103.25	97.73	106.19	97.72	0.32	0.0134032
ENSMUSG00000024608	Rps14	873.87	879.67	916.97	924.79	1019.11	1198.74	1043.51	1187.74	0.324	9.86914e-06
ENSMUSG00000107722	2900060B14Rik	744.33	588.3	741.91	594.46	846.81	708.01	828.37	976.71	0.329	0.0125931
ENSMUSG00000000743	Chmp1a	69.82	66.6	68.54	59.62	81.87	82.13	73.09	91.75	0.329	0.0442967
ENSMUSG00000023951	Vegfa	210.78	189.1	205.16	178.86	246.22	230.81	251.91	246.36	0.33	0.000100015
ENSMUSG00000028542	Slc6a9	165.55	147.47	171.35	169.5	221.78	205.33	210.08	184.42	0.332	0.000740244
ENSMUSG00000052331	Ankrd44	209.47	212.48	175.06	180.94	259.66	233.41	245.48	236.26	0.333	0.000238085
ENSMUSG00000021178	Psmc1	272.7	267.59	285.28	279.38	342.15	353.49	308	373.44	0.335	4.79924e-05
ENSMUSG00000007891	Ctsd	1658.16	1723.66	2003.43	1858.24	2379.75	2087.13	2232.28	2329.61	0.338	8.20357e-06
ENSMUSG00000019817	Plagl1	128.23	126.46	151.44	172.62	190.01	166.35	169.17	183.05	0.339	0.0155619
ENSMUSG00000024012	Mtch1	498.41	480.47	510.81	500.87	587.15	630.04	624.27	675.76	0.341	1.21399e-08
ENSMUSG00000017300	Tnnc2	383.36	357.18	403.37	342.46	457.62	495.4	374.65	488.59	0.341	0.000582384
ENSMUSG00000020070	Rufy2	85.19	78.89	76.41	60.31	97.76	99.29	94.24	93.59	0.342	0.024583
ENSMUSG00000021268	Meg3	1328.81	1305.04	1385.17	1298.45	1694.24	1583.93	1682.02	1747.9	0.344	4.19843e-13
ENSMUSG00000030605	Mfge8	213.42	192.66	225.07	220.45	279.83	265.64	229.39	285.81	0.344	0.000828986
ENSMUSG00000060036	Rpl3	209.9	268.78	215.81	229.46	284.71	302.02	281.79	274.8	0.346	0.000165176
ENSMUSG00000030495	Slc7a10	77.73	69.77	64.84	67.24	79.43	97.73	87.34	88.08	0.348	0.0158664
ENSMUSG00000046844	Vat1l	111.54	116.55	119.95	119.24	143.58	160.63	153.08	134.88	0.349	0.000901287
ENSMUSG00000026921	Egfl7	144.03	118.14	128.28	143.85	152.13	168.95	170.09	187.18	0.352	0.00355006
ENSMUSG00000016559	H3f3b	223.52	254.51	241.75	241.6	339.09	295.27	284.55	307.83	0.353	1.90445e-05
ENSMUSG00000048078	Tenm4	140.08	121.7	114.85	125.48	164.96	165.31	128.25	165.61	0.353	0.00458523
ENSMUSG00000029364	Wsb2	54.01	55.1	47.7	50.26	70.87	62.9	65.74	64.23	0.353	0.021376
ENSMUSG00000039515	Ptpa	63.23	73.74	75.49	68.63	84.31	99.29	81.37	92.21	0.356	0.0201301
ENSMUSG00000039084	Chad	146.67	162.54	160.7	142.12	198.57	180.9	198.59	199.56	0.357	9.55394e-05
ENSMUSG00000040952	Rps19	177.85	176.81	184.78	170.88	246.22	218.85	208.24	235.35	0.363	2.26864e-05
ENSMUSG00000004558	Ndrg2	124.71	131.22	145.42	175.04	152.13	182.98	180.66	192.22	0.366	0.0134032
ENSMUSG00000048271	Rbm33	71.58	61.05	76.41	61.7	82.48	93.57	85.5	83.04	0.367	0.0155619
ENSMUSG00000031732	Phlpp2	68.07	60.26	61.59	53.03	86.76	76.42	83.2	64.23	0.368	0.0355231
ENSMUSG00000062929	Cfl2	86.51	73.34	110.22	85.27	115.47	114.88	106.19	103.68	0.371	0.0154785
ENSMUSG00000019877	Serinc1	109.78	101.49	104.66	111.61	133.8	131	146.64	139.01	0.375	0.000237299
ENSMUSG00000026950	Neb	213.86	168.09	204.7	188.56	251.72	259.92	237.66	264.25	0.381	4.96859e-05
ENSMUSG00000022905	Kpna1	61.92	59.86	60.67	73.14	85.54	72.78	86.42	85.79	0.382	0.0151196
ENSMUSG00000000826	Dnajc5	111.54	107.83	106.52	101.21	105.7	139.84	144.8	143.13	0.384	0.00119078
ENSMUSG00000042688	Mapk6	197.17	199.8	198.68	181.63	259.05	240.16	237.66	279.85	0.385	7.07299e-06
ENSMUSG00000032501	Trib1	207.27	219.62	220.91	217.68	285.33	294.23	259.27	285.81	0.386	2.11734e-07
ENSMUSG00000002058	Unc119	83.43	81.66	96.79	81.46	115.47	113.84	98.83	115.15	0.386	0.0030075
ENSMUSG00000036334	Igsf10	77.73	75.32	103.74	95.67	127.69	98.25	105.27	125.7	0.394	0.0325465
ENSMUSG00000070697	Utp3	72.9	96.33	89.84	75.56	82.48	106.57	119.98	116.53	0.399	0.025452
ENSMUSG00000014355	Anapc1	55.77	57.48	68.54	53.03	87.98	68.62	68.95	80.28	0.401	0.0231983
ENSMUSG00000028961	Pgd	67.19	49.16	59.74	43.33	72.1	73.3	68.03	71.11	0.401	0.0403399
ENSMUSG00000038967	Pdk2	52.26	50.35	48.63	35.36	67.82	61.86	62.98	57.8	0.403	0.0340369
ENSMUSG00000002957	Ap2a2	85.63	66.2	52.33	57.19	84.31	90.97	74.93	77.99	0.404	0.0344532
ENSMUSG00000053199	Arhgap20	32.06	41.62	37.98	36.4	48.88	46.27	46.43	53.22	0.404	0.0408068
ENSMUSG00000005583	Mef2c	209.9	212.48	252.4	195.15	278.61	268.75	285.01	277.09	0.406	8.30722e-07
ENSMUSG00000050552	Lamtor4	47.87	56.29	49.09	48.18	70.87	60.82	66.2	68.36	0.409	0.00827446
ENSMUSG00000029759	Pon3	51.38	53.52	45.85	49.57	57.43	66.02	74.47	65.6	0.411	0.0110165
ENSMUSG00000031375	Bgn	1026.69	992.26	1074.42	1009.71	1435.79	1278.27	1295.88	1429.97	0.415	1.05022e-13
ENSMUSG00000040167	Ikzf5	64.99	61.84	81.97	78.34	105.7	89.93	83.2	103.22	0.417	0.0161553
ENSMUSG00000039531	Zufsp	41.72	46.38	50.02	57.19	73.93	58.74	67.12	60.56	0.42	0.0259541
ENSMUSG00000008683	Rps15a	145.35	145.89	181.08	171.92	193.68	234.96	215.6	207.82	0.421	0.000198532
ENSMUSG00000058006	Mdn1	54.01	46.38	62.06	53.38	65.37	79.53	72.17	68.36	0.422	0.0116387
ENSMUSG00000022858	Tra2b	118.57	124.08	107.44	107.11	168.02	146.07	151.24	146.35	0.425	1.2557e-05
ENSMUSG00000038388	Mpp6	35.13	35.28	40.29	30.16	43.38	45.75	46.89	50.01	0.425	0.0321381
ENSMUSG00000069020	Urm1	36.89	37.66	31.49	31.2	44.6	38.99	46.43	52.3	0.426	0.0433361
ENSMUSG00000028613	Lrp8	140.96	146.68	167.18	149.39	176.57	204.81	214.68	200.02	0.427	1.08604e-05
ENSMUSG00000042745	Id1	61.48	56.69	68.54	55.46	84.93	69.14	82.75	86.25	0.432	0.00522918
ENSMUSG00000026202	Tuba4a	90.9	82.06	95.4	70.71	111.81	119.56	110.33	115.15	0.435	0.000708956
ENSMUSG00000006392	Med8	23.27	29.73	26.4	26.34	34.83	35.35	36.32	35.78	0.435	0.0458689
ENSMUSG00000042487	Leo1	41.28	34.09	36.12	34.32	47.66	53.02	54.24	41.29	0.441	0.0241291
ENSMUSG00000032246	Calml4	47.87	52.72	53.26	62.39	72.71	61.34	74.47	86.25	0.442	0.0186587
ENSMUSG00000015882	Lcorl	45.23	34.89	45.85	39.17	63.54	52.5	48.27	58.72	0.443	0.0245805
ENSMUSG00000009995	Taz	30.74	33.7	36.12	33.62	51.93	48.86	43.67	39	0.449	0.0234768
ENSMUSG00000006586	Runx1t1	33.37	34.49	37.51	32.93	45.82	51.46	47.35	43.12	0.452	0.011284
ENSMUSG00000033735	Spr	36.01	26.96	33.81	42.63	52.54	43.15	47.35	47.71	0.453	0.0462261
ENSMUSG00000021458	2010111I01Rik	34.69	36.07	29.18	41.25	47.05	54.58	49.65	43.12	0.457	0.0256255
ENSMUSG00000019494	Cops6	39.52	34.89	33.81	45.41	48.27	55.1	52.86	52.76	0.459	0.0148399
ENSMUSG00000041571	Selenow	85.63	74.13	76.88	63.43	98.98	89.93	103.43	122.49	0.461	0.00334426
ENSMUSG00000031807	Pgls	55.77	60.26	60.67	43.67	68.43	69.14	84.12	80.74	0.461	0.00919759
ENSMUSG00000026319	2310035C23Rik	42.6	51.54	48.16	39.86	66.6	62.38	69.87	46.79	0.464	0.0196957
ENSMUSG00000032193	Ldlr	54.45	40.83	40.29	40.55	64.15	54.06	60.68	57.8	0.465	0.0075467
ENSMUSG00000028098	Rnf115	32.5	32.9	24.55	24.96	39.71	35.35	44.59	37.62	0.466	0.0423543
ENSMUSG00000031772	Cntnap4	39.96	36.07	51.41	42.29	56.82	53.54	52.41	70.65	0.467	0.0296722
ENSMUSG00000020340	Cyfip2	47.87	38.85	57.43	44.71	69.65	68.1	55.16	62.85	0.475	0.0125931
ENSMUSG00000029234	Tmem165	28.98	27.75	32.42	23.22	42.16	38.99	39.07	34.41	0.475	0.0308143
ENSMUSG00000033597	Caskin1	27.23	27.75	24.55	26.69	41.55	33.79	37.69	34.87	0.476	0.0187462
ENSMUSG00000021848	Otx2	578.77	555.79	553.42	536.57	758.22	795.87	756.66	763.85	0.477	3.10846e-31
ENSMUSG00000026578	Ccdc181	42.6	34.49	38.9	33.97	43.38	54.58	57.92	50.01	0.482	0.0108121
ENSMUSG00000053646	Plxnb1	29.42	27.75	37.51	29.81	53.15	41.59	38.15	41.29	0.488	0.0301477
ENSMUSG00000047554	Tmem41b	33.81	30.52	23.16	33.28	42.77	36.91	49.19	41.29	0.489	0.0280492
ENSMUSG00000030691	Fchsd2	58.4	52.33	57.89	50.95	83.09	63.42	74.01	83.5	0.49	0.00129583
ENSMUSG00000042985	Upk3b	72.46	50.35	66.69	53.03	74.54	88.89	78.61	92.21	0.49	0.00612773
ENSMUSG00000032554	Trf	975.31	910.99	922.06	932.76	1320.93	1282.43	1322.54	1303.81	0.493	9.28303e-50
ENSMUSG00000034194	R3hcc1	44.79	34.89	40.75	36.74	55.6	49.9	51.95	61.47	0.495	0.00531451
ENSMUSG00000028927	Padi2	62.36	72.55	59.74	76.26	92.26	99.29	98.83	92.21	0.498	0.00011095
ENSMUSG00000017969	Ptgis	78.6	84.44	82.9	77.3	106.31	115.92	116.3	113.77	0.499	7.21895e-07
ENSMUSG00000018459	Slc13a3	28.54	36.07	50.02	39.51	51.32	53.02	55.62	53.68	0.506	0.015192
ENSMUSG00000022146	Osmr	29.42	30.13	36.12	31.89	56.21	49.38	41.37	36.7	0.511	0.0214377
ENSMUSG00000024459	H2-M5	25.91	28.15	33.34	28.08	49.49	36.91	29.88	46.79	0.528	0.0408068
ENSMUSG00000069516	Lyz2	35.13	37.66	42.14	44.71	51.32	71.22	64.36	44.04	0.535	0.0161553
ENSMUSG00000028134	Ptbp2	37.77	38.85	28.25	33.62	41.55	45.75	52.86	58.26	0.536	0.00947841
ENSMUSG00000030888	Rrp8	21.96	19.03	28.71	23.22	27.49	35.35	37.24	32.11	0.54	0.0365854
ENSMUSG00000020486	Sept4	93.1	86.02	79.19	97.4	149.69	116.96	129.17	128	0.554	7.82203e-07
ENSMUSG00000015869	Prpsap1	45.67	39.25	35.2	43.67	58.65	60.3	62.52	58.26	0.554	0.000162713
ENSMUSG00000047261	Gap43	35.13	41.23	52.8	29.81	65.37	50.42	60.68	45.88	0.563	0.0184146
ENSMUSG00000031209	Heph	37.77	41.23	36.12	50.61	61.1	62.9	53.78	63.77	0.571	0.00102591
ENSMUSG00000090101	Snhg9	68.94	53.91	65.76	65.17	101.42	107.61	80.45	88.54	0.581	5.94421e-05
ENSMUSG00000022894	Adamts5	36.45	27.35	33.34	24.61	43.99	44.19	45.51	45.42	0.581	0.00271741
ENSMUSG00000097156	Gm3764	39.08	34.49	24.08	38.13	53.77	57.7	49.19	49.09	0.583	0.0017611
ENSMUSG00000090626	Tex9	24.59	21.41	23.16	27.73	32.99	45.23	39.07	29.36	0.59	0.016192
ENSMUSG00000035765	Dym	26.35	21.8	20.38	16.64	33.6	30.15	30.8	32.11	0.591	0.0137082
ENSMUSG00000024011	Pi16	59.72	54.31	48.16	52.34	78.82	69.14	81.37	102.3	0.592	0.000180713
ENSMUSG00000041765	Ubac2	29.42	23.39	24.08	28.42	49.49	44.71	35.86	22.02	0.596	0.0418251
ENSMUSG00000029722	Agfg2	31.62	30.92	28.25	23.22	38.49	48.86	33.1	49.09	0.6	0.0114556
ENSMUSG00000035847	Ids	32.93	20.61	20.84	24.96	34.83	37.95	40.45	32.11	0.601	0.0123916
ENSMUSG00000047617	Paxx	21.96	13.48	15.75	14.56	25.66	24.43	22.98	23.4	0.601	0.0371467
ENSMUSG00000061533	Cep128	15.37	17.05	17.14	22.88	25.05	25.47	33.1	25.69	0.606	0.0333492
ENSMUSG00000005338	Cadm3	14.49	15.86	14.82	17.33	28.72	17.15	26.2	22.94	0.608	0.0439367
ENSMUSG00000028019	Pdgfc	21.08	16.65	17.14	15.94	29.94	23.39	33.1	21.56	0.619	0.0305721
ENSMUSG00000028393	Alad	102.32	80.87	81.97	86.31	116.7	134.12	133.31	159.65	0.622	6.02675e-07
ENSMUSG00000033826	Dnah8	34.25	16.25	21.77	24.96	39.1	43.15	33.56	30.28	0.627	0.0342876
ENSMUSG00000051243	Islr2	46.99	56.69	64.37	50.95	93.48	77.98	81.83	80.28	0.629	6.00533e-06
ENSMUSG00000017721	Pigt	46.11	45.59	52.8	64.47	90.42	62.38	70.33	100.93	0.63	0.00394143
ENSMUSG00000051550	Zfp579	22.4	17.44	42.61	20.8	37.27	27.55	37.24	33.03	0.632	0.0404409
ENSMUSG00000026655	Fam107b	24.59	16.25	21.3	20.45	34.83	34.31	34.48	23.4	0.637	0.0154785
ENSMUSG00000047909	Ankrd16	40.84	22.6	21.3	20.1	36.05	30.67	37.24	39.91	0.644	0.0155619
ENSMUSG00000027188	Pamr1	18	12.69	16.21	17.68	24.44	23.39	33.1	22.94	0.685	0.0160165
ENSMUSG00000041264	Uspl1	23.71	22.99	21.3	25.65	41.55	51.98	26.66	34.41	0.689	0.0100326
ENSMUSG00000069045	Ddx3y	38.2	39.25	41.22	35.7	62.93	58.74	59.3	66.06	0.693	2.56288e-07
ENSMUSG00000006517	Mvd	22.83	23.39	28.25	17.68	37.27	30.15	41.37	37.62	0.698	0.00241914
ENSMUSG00000033082	Clec1a	11.86	11.1	12.04	16.98	20.77	16.11	25.28	21.56	0.698	0.0373452
ENSMUSG00000032294	Pkm	177.41	146.28	212.57	170.54	282.88	279.15	289.15	266.08	0.699	1.71843e-15
ENSMUSG00000024026	Glo1	101.44	107.04	93.55	94.28	156.41	159.59	163.65	161.94	0.706	1.62246e-17
ENSMUSG00000036181	Hist1h1c	57.97	60.26	71.78	43.67	96.53	88.89	94.24	97.72	0.706	7.07759e-07
ENSMUSG00000032011	Thy1	15.81	15.46	19.45	9.71	26.88	27.55	23.9	22.48	0.724	0.0143986
ENSMUSG00000007892	Rplp1	735.1	825.36	803.04	838.83	1322.76	1382.76	1306.45	1323.54	0.726	4.39494e-52
ENSMUSG00000042129	Rassf4	31.18	15.86	15.28	12.13	31.16	24.43	22.07	27.98	0.729	0.0326826
ENSMUSG00000032292	Nr2e3	14.49	25.37	21.3	19.06	28.1	31.19	41.83	32.57	0.737	0.00555883
ENSMUSG00000020120	Plek	14.93	9.51	9.73	9.36	16.5	18.71	18.39	16.97	0.746	0.0196957
ENSMUSG00000099966	2810402E24Rik	13.17	15.06	9.26	10.75	25.66	21.31	13.33	20.19	0.749	0.0371809
ENSMUSG00000042851	Zc3h6	14.05	15.86	17.6	14.9	29.33	20.79	26.2	28.9	0.763	0.00208134
ENSMUSG00000026854	Usp20	21.96	13.48	11.58	9.01	22.61	21.31	22.53	18.81	0.764	0.0260194
ENSMUSG00000036890	Gtdc1	13.17	16.65	12.5	8.32	20.16	18.19	25.28	22.48	0.772	0.0184146
ENSMUSG00000040170	Fmo2	13.17	15.06	12.97	12.48	27.49	22.87	23.9	17.89	0.773	0.00416413
ENSMUSG00000034653	Ythdc2	10.98	9.12	9.26	8.32	21.38	15.6	14.25	14.22	0.787	0.0203969
ENSMUSG00000031337	Mtm1	10.54	7.93	10.65	8.67	17.11	16.63	9.65	19.73	0.788	0.0470988
ENSMUSG00000035545	Leng8	8.34	7.93	12.5	9.36	15.89	12.48	20.69	16.06	0.793	0.0311176
ENSMUSG00000003541	Ier3	36.45	30.92	31.95	25.3	56.82	41.59	56.08	60.1	0.822	4.76098e-06
ENSMUSG00000020087	Tysnd1	11.86	7.14	10.19	5.55	14.05	16.11	17.47	13.76	0.861	0.0241452
ENSMUSG00000032403	2300009A05Rik	28.1	15.06	19.91	18.72	31.77	43.15	30.8	36.24	0.865	0.000510933
ENSMUSG00000033825	Tpsb2	19.76	21.41	25.47	23.92	38.49	49.9	36.32	41.29	0.877	4.76098e-06
ENSMUSG00000030235	Slco1c1	24.15	13.87	16.21	26.34	32.38	42.11	33.1	40.37	0.88	0.000750593
ENSMUSG00000055963	Triqk	9.22	6.74	6.02	10.05	13.44	13	17.01	15.6	0.881	0.0133765
ENSMUSG00000055775	Myh8	25.03	30.52	23.62	27.73	50.71	50.42	48.73	48.17	0.886	1.86173e-09
ENSMUSG00000037594	BC022687	6.15	6.74	8.8	13.17	16.5	16.11	16.09	14.22	0.933	0.0125392
ENSMUSG00000096768	Erdr1	9.66	19.82	14.82	14.56	35.44	25.99	27.12	25.69	0.935	0.000534083
ENSMUSG00000041143	Tmco4	9.22	9.51	20.84	4.85	15.89	13	21.61	18.81	0.935	0.0492546
ENSMUSG00000062151	Unc13c	18.44	21.41	34.27	14.21	39.71	38.99	34.48	36.7	0.941	9.92371e-05
ENSMUSG00000051627	Hist1h1e	56.21	59.86	86.14	67.94	147.86	116.44	114.46	121.11	0.942	2.13898e-12
ENSMUSG00000045193	Cirbp	45.67	52.72	51.41	45.41	95.31	76.94	104.35	95.42	0.958	3.18436e-14
ENSMUSG00000038112	AW551984	7.03	8.72	7.87	7.97	20.16	9.36	15.17	16.06	0.959	0.0100326
ENSMUSG00000048758	Rpl29	13.17	15.46	17.14	11.09	21.38	32.23	29.88	28.44	1.006	4.20769e-05
ENSMUSG00000059291	Rpl11	64.99	92.76	72.71	85.96	150.3	154.91	184.34	161.94	1.025	1.33202e-19
ENSMUSG00000027582	Zgpat	5.71	5.55	5.56	6.24	13.44	14.56	12.41	7.8	1.047	0.00973423
ENSMUSG00000032750	Gab3	3.95	9.51	2.78	5.2	8.55	8.84	11.95	10.55	1.055	0.0424464
ENSMUSG00000047867	Gimap6	8.34	9.12	9.73	5.89	22	14.04	12.41	20.64	1.072	0.00317231
ENSMUSG00000027420	Bfsp1	13.17	3.57	6.48	6.59	9.78	16.63	18.39	11.01	1.096	0.0297404
ENSMUSG00000056673	Kdm5d	6.15	9.12	11.58	7.63	14.05	18.19	22.98	20.19	1.158	0.000217144
ENSMUSG00000044287	Nrn1l	5.71	3.96	3.24	3.12	11	9.88	9.19	6.42	1.18	0.0134032
ENSMUSG00000034310	Tmem132d	7.03	4.76	4.17	5.89	11.61	13	16.09	10.55	1.231	0.000730352
ENSMUSG00000022580	Rhpn1	3.51	4.36	1.39	5.55	5.5	10.4	10.11	10.09	1.233	0.0218511
ENSMUSG00000111363	AC117195.1	3.07	4.36	2.78	7.63	12.83	6.24	10.11	11.47	1.265	0.0174811
ENSMUSG00000060244	Alyref2	2.63	4.76	3.24	4.51	7.94	8.84	9.19	11.01	1.274	0.00335526
ENSMUSG00000021902	Phf7	6.15	3.96	3.7	2.08	9.16	10.4	13.79	5.51	1.312	0.0184549
ENSMUSG00000028832	Stmn1	9.22	1.59	7.87	5.2	14.05	20.79	10.57	17.43	1.313	0.00608129
ENSMUSG00000074657	Kif5a	11.42	17.84	11.11	13.86	38.49	27.03	34.02	36.24	1.326	1.44491e-09
ENSMUSG00000068457	Uty	10.1	8.72	9.26	11.79	25.05	24.95	27.58	23.4	1.335	1.28557e-09
ENSMUSG00000060427	Zfp868	2.63	2.77	3.7	2.77	5.5	7.8	6.44	10.55	1.369	0.010105
ENSMUSG00000045102	Poln	2.2	1.98	1.85	2.43	6.72	4.16	4.6	6.88	1.372	0.025676
ENSMUSG00000022483	Col2a1	3.51	1.59	3.24	4.16	10.39	8.32	7.81	6.88	1.386	0.00482665
ENSMUSG00000029352	Crybb3	4.39	5.95	11.11	11.44	18.33	29.11	20.69	21.56	1.407	3.26194e-05
ENSMUSG00000047992	Fam69c	3.95	3.17	3.7	3.47	11.61	4.68	12.41	9.63	1.463	0.00241061
ENSMUSG00000015377	Dennd6b	0.88	5.55	3.7	1.73	7.94	7.8	8.73	5.51	1.47	0.0206089
ENSMUSG00000106547	B230303O12Rik	1.76	7.14	2.32	1.73	6.11	8.32	8.73	4.59	1.479	0.0304832
ENSMUSG00000020573	Pik3cg	1.32	1.98	1.85	1.73	3.05	5.72	4.14	6.42	1.485	0.031021
ENSMUSG00000047363	Cstad	1.76	2.77	3.7	0	5.5	4.68	6.9	7.8	1.515	0.0385359
ENSMUSG00000060019	Gm10073	7.03	11.1	21.3	8.67	36.05	23.39	32.18	25.23	1.54	1.61682e-07
ENSMUSG00000024173	Tpsab1	3.95	10.7	12.5	7.63	26.88	28.59	28.5	26.15	1.606	2.40382e-10
ENSMUSG00000022215	Fitm1	4.39	1.98	3.24	2.43	11	8.84	12.41	2.75	1.611	0.00928228
ENSMUSG00000044017	Adgrd1	0.88	3.17	3.24	1.73	6.11	8.84	9.65	5.05	1.713	0.00307979
ENSMUSG00000017724	Etv4	1.32	0.4	1.85	1.39	3.67	5.2	3.22	4.59	1.735	0.0192302
ENSMUSG00000098112	Bin2	0.44	1.98	0.46	1.04	4.28	5.2	1.84	4.59	1.92	0.0299204
ENSMUSG00000048445	Ccdc57	0.88	4.36	1.85	0	5.5	4.68	4.6	6.88	1.995	0.014811
ENSMUSG00000056054	S100a8	1.32	0.79	0.46	0.69	5.5	4.68	1.38	3.21	2.084	0.0256255
ENSMUSG00000032128	Robo3	1.76	1.19	0.93	1.39	6.11	7.8	4.6	5.51	2.137	0.000217228
ENSMUSG00000027833	Shox2	0.88	3.57	0.46	0	3.67	2.6	2.76	4.59	2.24	0.0294492
ENSMUSG00000048728	Zfp454	0.88	0	0.46	4.51	3.67	4.16	4.14	2.75	2.252	0.0225946
ENSMUSG00000045725	Prr15	0.88	0.4	1.39	0.35	1.83	5.2	4.6	2.75	2.262	0.011528
ENSMUSG00000019982	Myb	0.88	0	0	0.69	1.22	2.6	2.3	2.75	2.337	0.0371467
ENSMUSG00000052565	Hist1h1d	0.44	0.4	1.39	0	3.05	3.64	1.84	1.84	2.389	0.0305721
ENSMUSG00000040229	Gpr34	0.44	0.4	0.93	1.04	6.11	3.64	2.76	3.67	2.398	0.00242585
ENSMUSG00000020932	Gfap	3.51	3.57	1.39	2.08	14.05	17.15	12.41	13.76	2.422	6.20543e-12
ENSMUSG00000033501	Crygs	1.76	2.38	1.85	1.04	12.83	7.8	10.57	7.8	2.45	1.02371e-07
ENSMUSG00000022209	Dhrs2	0.44	0.4	1.39	0	3.67	2.08	2.76	2.75	2.534	0.0104731
ENSMUSG00000000724	Cryba1	9.66	7.93	7.87	8.32	73.32	49.38	55.62	48.63	2.698	1.97628e-42
ENSMUSG00000094690	1600014C23Rik	0	0.79	0.93	0	2.44	5.2	2.76	1.84	2.742	0.00973423
ENSMUSG00000006546	Cryba2	1.32	3.17	1.85	1.04	7.94	11.44	17.47	12.85	2.764	1.44491e-09
ENSMUSG00000024041	Cryaa	7.47	8.72	9.26	8.32	64.76	84.73	66.2	54.13	2.959	1.29246e-52
ENSMUSG00000086328	2700033N17Rik	0.44	1.98	0	0	2.44	2.08	2.76	4.59	3.077	0.00612566
ENSMUSG00000091985	Gm17354	0	0	2.78	0.35	1.22	2.6	5.98	2.75	3.277	0.0090771
ENSMUSG00000020839	Tmigd1	0	0	0	1.04	1.83	2.6	1.38	0.92	3.333	0.0341555
ENSMUSG00000015314	Slamf6	0	0	0.93	0	1.22	1.04	1.38	1.38	3.401	0.0462261
ENSMUSG00000029343	Crybb1	0.88	0.79	1.39	1.73	18.94	14.04	17.01	17.43	3.736	1.96358e-24
ENSMUSG00000097335	Gm26563	0	0.79	0	0	1.83	2.6	1.84	1.84	3.832	0.00416504
ENSMUSG00000073658	Crygb	7.47	2.38	7.41	16.29	91.65	115.4	105.73	130.29	3.885	2.10013e-68
ENSMUSG00000067299	Crygd	2.2	2.38	3.24	1.73	32.99	40.55	29.88	45.42	3.971	1.97628e-42
ENSMUSG00000025952	Crygc	2.63	1.98	1.85	2.43	45.21	42.11	38.61	40.37	4.186	5.19852e-67
ENSMUSG00000070870	Cryge	0.44	3.96	1.39	1.73	36.66	35.87	30.34	16.97	4.202	1.68408e-27
ENSMUSG00000066975	Cryba4	0	0	3.7	0.35	6.72	8.84	5.98	9.18	4.611	1.70308e-10
ENSMUSG00000025945	Crygf	1.32	1.19	0	0.69	17.72	22.35	23.44	25.69	4.706	2.00264e-35
ENSMUSG00000044429	Cryga	1.32	0.79	0.46	2.77	45.21	41.59	55.62	51.84	5.262	7.06625e-69
