# Supplementary material for: Loss of Ciliary Gene Bbs8 Results in Physiological Defects in the Retinal Pigment Epithelium
Source: Front Cell Dev Biol. 2021 Feb 18;9:607121. doi: 10.3389/fcell.2021.607121 (PMC7930748; doi:10.3389/fcell.2021.607121)
Supplement: Supplementary Table 3 — Comparison of differentially expressed genes (DEGs) between Bbs8−/− and control with RPE-specific gene lists. [file Table_3.XLSX]

## Sheet: results
EnsemblGeneID
