# Supplementary material for: Loss of Ciliary Gene Bbs8 Results in Physiological Defects in the Retinal Pigment Epithelium
Source: Front Cell Dev Biol. 2021 Feb 18;9:607121. doi: 10.3389/fcell.2021.607121 (PMC7930748; doi:10.3389/fcell.2021.607121)
Supplement: Supplementary Table 4 — Gene Ontology enrichment analysis of the differentially expressed genes (DEGs) between Bbs8−/− and control at P11. The Biological Process (BP_FAT) terms enriched among the down-regulated (n = 302) and up-regulated (n = 290) genes are highlighted in green (A) and red (B), respectively. For each BP annotation cluster, the GO identifier (“GO:”), associated term (“Term”) and Enrichment score are provided. The genes belonging to each term are listed in column D (and their total number in column C under “count”). False Discovery Rate score (FDR) is shown in column E. [file Table_4.XLSX]

## Sheet: results
EnsemblGeneID	Symbol	Removed_gene	CTRL_BBS8_1_unique	CTRL_BBS8_2_unique	CTRL_BBS8_3_unique	CTRL_BBS8_4_unique	KO_BBS8_1_unique	KO_BBS8_2_unique	KO_BBS8_3_unique	KO_BBS8_4_unique	logFC_EXP2vsCTR2	FDR_EXP2vsCTR2
ENSMUSG00000021091	Serpina3n	FALSE	7.76	6.21	8.42	5.02	462.38	436.01	431.41	414.8	5.896	0
ENSMUSG00000030111	A2m	FALSE	87.28	100.48	131.46	105.34	1374.57	1293.33	1253.67	1234.88	3.564	0
ENSMUSG00000073658	Crygb	FALSE	689.85	675.2	623.62	713.02	55.23	71.26	68.73	64.32	-3.467	3.71024e-295
ENSMUSG00000073418	C4b	FALSE	1.62	4.02	3.61	2.51	184.11	194.31	199.15	171.03	5.909	4.01333e-213
ENSMUSG00000030324	Rho	FALSE	18201.5	17192.2	18003.7	18134.3	5927.61	6166.16	5780.21	6292.46	-1.655	2.76792e-204
ENSMUSG00000000724	Cryba1	FALSE	526.28	595.92	613.6	632.76	95.4	72.73	88.19	89.9	-2.856	6.43372e-191
ENSMUSG00000033501	Crygs	FALSE	350.42	301.8	301.79	309.21	25.11	32.69	37.68	32.16	-3.39	1.37771e-176
ENSMUSG00000025952	Crygc	FALSE	262.49	305.45	265.32	285.21	35.99	30.85	36.85	32.53	-3.129	5.14436e-171
ENSMUSG00000029064	Gnb1	FALSE	4869.68	4863.08	4839.1	4944.54	2096.8	2102.16	2160.8	2223.08	-1.274	3.02407e-152
ENSMUSG00000035504	Reep6	FALSE	1967.4	1791.41	1784.7	2004.33	584.56	538.49	536.58	600.81	-1.829	2.23609e-149
ENSMUSG00000029491	Pde6b	FALSE	2510.81	2850.26	2728.55	2672.56	1096.31	1021.51	1060.73	1057.64	-1.433	5.70127e-140
ENSMUSG00000024575	Pde6a	FALSE	2734.18	2776.45	2611.93	2718.07	1106.77	1131.71	1175.42	1177.87	-1.329	1.79129e-139
ENSMUSG00000040632	Nrl	FALSE	2104.14	2075.31	2078.48	2061.66	708	689.82	834.26	738.59	-1.595	1.86841e-138
ENSMUSG00000029718	Pcolce	FALSE	165.84	156.74	165.52	168.4	602.97	578.53	608.62	615.43	1.783	1.90513e-135
ENSMUSG00000034837	Gnat1	FALSE	8632.49	8049.48	8190.87	8503.9	3416.97	3072.98	3158.6	3152.81	-1.473	4.52917e-131
ENSMUSG00000052305	Hbb-bs	FALSE	2110.28	2025.25	2150.62	2032.28	876.63	892.58	881.87	835.44	-1.343	7.08828e-126
ENSMUSG00000024041	Cryaa	FALSE	579.62	592.63	536.65	586.9	64.44	95.14	103.51	67.98	-2.89	2.2402e-123
ENSMUSG00000032294	Pkm	FALSE	1102.66	1042.77	1007.98	1064.87	412.58	371.73	395.39	388.85	-1.517	1.36636e-121
ENSMUSG00000031293	Rs1	FALSE	1070.98	1067.98	1102.56	1106.79	488.74	498.45	494.76	484.96	-1.233	5.10996e-111
ENSMUSG00000025386	Pde6g	FALSE	5174.84	4592.71	4625.48	4939.17	1974.61	1890.95	1938.47	2034.87	-1.388	1.42889e-109
ENSMUSG00000069919	Hba-a1	FALSE	1673.22	1487.79	1565.87	1604.11	634.77	636.93	667.82	623.47	-1.394	2.20981e-108
ENSMUSG00000067299	Crygd	FALSE	249.88	201.68	214.82	227.52	25.94	21.3	29.81	14.25	-3.33	4.97674e-105
ENSMUSG00000031789	Cngb1	FALSE	853.75	803.82	812.8	807.61	322.2	323.24	331.63	357.42	-1.386	2.22998e-101
ENSMUSG00000023979	Guca1b	FALSE	833.38	863.01	906.58	897.54	356.51	371.36	380.49	399.08	-1.304	1.06372e-98
ENSMUSG00000023439	Gnb3	FALSE	39.44	27.77	40.88	31.53	208.8	234.35	246.76	240.47	2.633	1.34875e-98
ENSMUSG00000006546	Cryba2	FALSE	145.15	160.4	163.12	150.84	26.78	17.26	18.22	24.85	-2.926	4.08586e-96
ENSMUSG00000023978	Prph2	FALSE	2133.56	2525.44	2630.76	2459.73	1076.22	1090.57	1089.3	1093.82	-1.267	6.06543e-91
ENSMUSG00000057092	Fxyd3	FALSE	28.12	24.85	26.45	28.31	143.94	164.93	154.43	161.17	2.442	1.16538e-83
ENSMUSG00000006800	Sulf2	FALSE	0.65	5.12	2.81	5.02	76.99	84.48	95.64	91.73	4.441	1.52978e-78
ENSMUSG00000031450	Grk1	FALSE	708.28	711.74	742.26	757.09	333.5	359.97	335.36	359.25	-1.16	1.07557e-71
ENSMUSG00000006007	Pdc	FALSE	3873.05	4427.93	4446.73	4375.92	2219.82	2202.07	2091.66	2275.34	-1.053	1.1932e-70
ENSMUSG00000071648	Rom1	FALSE	2584.19	2103.8	2229.58	2478.72	1062	979.27	985.79	1053.98	-1.292	8.61659e-64
ENSMUSG00000000628	Hk2	FALSE	566.36	511.15	540.26	547.84	223.03	249.78	237.24	213.79	-1.318	3.91823e-61
ENSMUSG00000070570	Slc17a7	FALSE	829.18	733.3	764.7	856.34	350.23	327.28	363.93	377.15	-1.257	3.39646e-60
ENSMUSG00000056043	Rgs9bp	FALSE	572.5	613.46	600.78	634.91	298.35	268.88	244.69	262.4	-1.27	1.9193e-58
ENSMUSG00000029723	Tsc22d4	FALSE	22.31	17.9	28.86	25.08	125.11	153.54	141.18	127.55	2.445	3.40164e-58
ENSMUSG00000050556	Kcnb1	FALSE	1417.52	1546.61	1615.17	1572.58	745.24	781.65	872.77	785.37	-1.042	3.85071e-58
ENSMUSG00000068196	Col8a1	FALSE	1720.74	1993.46	1872.47	1878.57	3596.06	3639.38	3851.27	3832.93	0.911	6.50499e-58
ENSMUSG00000022146	Osmr	FALSE	34.27	55.9	58.92	57.69	223.45	227.74	256.7	222.93	2.015	9.09813e-58
ENSMUSG00000005583	Mef2c	FALSE	321.65	287.55	244.88	270.16	56.07	62.44	78.25	41.3	-2.322	1.03155e-56
ENSMUSG00000058966	Fam57b	FALSE	770.99	815.87	706.19	654.61	312.16	314.79	332.05	350.47	-1.263	1.18607e-55
ENSMUSG00000003500	Impdh1	FALSE	667.87	650.36	718.21	655.33	265.29	341.97	310.11	291.27	-1.26	4.92414e-54
ENSMUSG00000069917	Hba-a2	FALSE	1190.59	1098.67	1061.28	1115.39	533.09	497.72	453.36	402.37	-1.319	1.41347e-53
ENSMUSG00000002058	Unc119	FALSE	2538.28	2400.48	2320.15	2338.98	1064.09	1240.8	1297.14	1280.93	-1.051	1.03573e-52
ENSMUSG00000020907	Rcvrn	FALSE	1774.08	1682.9	1631.2	1685.09	969.52	964.94	960.54	898.66	-0.926	4.4915e-52
ENSMUSG00000021255	Esrrb	FALSE	257.97	252.47	284.56	293.45	105.03	106.52	113.44	118.04	-1.385	4.88519e-50
ENSMUSG00000021123	Rdh12	FALSE	361.73	323.72	341.07	341.46	132.23	143.62	134.14	162.99	-1.344	5.83335e-50
ENSMUSG00000049606	Zfp644	FALSE	604.51	547.33	589.56	547.84	270.73	281.73	291.89	246.68	-1.157	1.89166e-47
ENSMUSG00000032292	Nr2e3	FALSE	739.31	720.51	713	766.4	419.28	395.6	398.29	423.93	-0.934	2.62658e-47
ENSMUSG00000007892	Rplp1	FALSE	868.62	940.83	938.64	852.04	513.01	509.1	502.21	552.57	-0.881	3.57981e-47
ENSMUSG00000042240	Crybb2	FALSE	154.2	128.61	110.22	117.16	22.18	31.22	28.57	28.87	-2.263	1.24711e-46
ENSMUSG00000073940	Hbb-bt	FALSE	438.35	401.18	429.24	439.99	208.38	220.02	205.36	206.12	-1.114	2.20529e-46
ENSMUSG00000004040	Stat3	FALSE	133.51	142.13	157.91	132.21	341.03	419.84	394.57	365.09	1.34	8.30283e-46
ENSMUSG00000037446	Tulp1	FALSE	1289.83	1168.46	1053.67	1106.43	611.34	574.85	551.07	531.74	-1.096	1.07387e-44
ENSMUSG00000086503	Xist	FALSE	67.89	65.4	60.12	39.77	216.33	210.47	206.6	218.54	1.709	1.25755e-44
ENSMUSG00000029672	Fam3c	FALSE	399.88	396.79	492.57	484.42	193.32	176.31	164.37	154.95	-1.452	2.12964e-44
ENSMUSG00000034829	Nxnl1	FALSE	457.74	398.25	448.48	412.76	207.96	170.44	200.8	190.04	-1.249	4.06703e-44
ENSMUSG00000017344	Vtn	FALSE	323.59	440.64	453.29	403.8	155.24	183.29	170.99	171.4	-1.368	1.20888e-42
ENSMUSG00000056055	Sag	FALSE	9820.5	8993.96	9063.39	9020.21	5544.32	5801.41	5701.55	5933.95	-0.768	1.21127e-42
ENSMUSG00000030189	Ybx3	FALSE	1273.67	1168.82	1096.55	1065.23	632.26	643.54	574.25	591.31	-0.989	1.75537e-40
ENSMUSG00000037788	Vopp1	FALSE	288.68	306.91	318.63	284.85	133.06	149.5	156.09	140.7	-1.137	8.9096e-40
ENSMUSG00000067220	Cnga1	FALSE	651.06	738.41	703.38	791.84	386.22	335.73	390.01	371.67	-1.045	1.06017e-39
ENSMUSG00000020435	Osbp2	FALSE	2698.95	2226.57	2131.78	2273.42	779.97	1082.85	1085.16	1025.11	-1.25	2.45657e-39
ENSMUSG00000032965	Ift57	FALSE	63.68	65.04	68.94	54.1	194.16	194.68	165.2	208.68	1.512	2.658e-38
ENSMUSG00000041528	Rnf123	FALSE	125.75	153.82	143.88	152.28	51.47	55.46	41.82	49.7	-1.621	1.27062e-37
ENSMUSG00000020890	Gucy2e	FALSE	352.04	321.89	351.09	335.37	178.67	171.17	178.86	157.51	-1.077	9.86612e-37
ENSMUSG00000025900	Rp1	FALSE	927.77	871.41	838.45	881.06	403.38	516.45	447.98	494.47	-1.002	1.15617e-36
ENSMUSG00000041534	Rbp3	FALSE	1226.15	1120.23	1199.15	1242.94	718.88	760.35	742.35	702.78	-0.801	1.41135e-36
ENSMUSG00000037885	Stk35	FALSE	149.03	160.76	155.1	150.13	69.46	65.02	61.28	60.67	-1.351	2.37986e-36
ENSMUSG00000037225	Fgf2	FALSE	3.56	8.77	6.01	3.22	60.67	55.1	45.96	50.07	3.33	5.53224e-36
ENSMUSG00000092349	Platr17	FALSE	541.15	559.38	506.99	508.79	252.74	287.98	294.79	307.35	-0.977	6.74118e-36
ENSMUSG00000041891	Lman1	FALSE	315.51	288.64	288.17	286.64	548.57	583.67	585.02	608.12	0.889	4.03819e-35
ENSMUSG00000040569	Slc26a7	FALSE	283.83	379.62	383.15	348.98	854.45	787.9	751.46	762.35	1.062	1.36916e-34
ENSMUSG00000057469	E2f6	FALSE	13.25	17.17	15.23	19.71	103.35	96.97	88.19	66.15	2.374	4.60731e-34
ENSMUSG00000046049	Rp1l1	FALSE	292.56	308.74	286.96	298.82	162.77	156.48	163.54	160.44	-0.974	6.71403e-34
ENSMUSG00000054146	Krt15	FALSE	0	0	0	0.36	18.41	20.2	25.67	28.51	7.516	1.66714e-33
ENSMUSG00000026600	Soat1	FALSE	117.67	136.65	145.89	137.95	299.6	288.71	302.65	339.51	1.107	3.77731e-33
ENSMUSG00000030695	Aldoa	FALSE	1816.11	1769.12	1837.21	1875.34	1043.59	1183.13	1230.9	1176.78	-0.74	1.76127e-32
ENSMUSG00000001211	Agpat3	FALSE	701.81	720.15	669.31	729.86	443.96	445.56	428.93	415.16	-0.792	1.92609e-32
ENSMUSG00000066975	Cryba4	FALSE	60.77	99.38	83.76	83.13	13.81	12.12	19.87	20.1	-2.404	8.0049e-32
ENSMUSG00000040152	Thbs1	FALSE	113.14	151.63	173.94	154.79	464.47	377.97	392.91	385.19	1.312	3.07205e-31
ENSMUSG00000035200	Chrnb4	FALSE	10.34	13.52	15.23	13.62	79.92	59.87	86.12	63.22	2.369	3.44882e-31
ENSMUSG00000025389	Mip	FALSE	127.69	126.05	146.69	125.76	55.65	44.45	38.09	51.9	-1.548	7.63054e-31
ENSMUSG00000063229	Ldha	FALSE	457.42	425.29	467.32	484.78	276.59	253.82	249.24	260.21	-0.909	1.55562e-30
ENSMUSG00000056596	Trnp1	FALSE	18.1	17.17	18.44	18.27	67.79	74.2	84.46	103.79	2.084	3.30259e-30
ENSMUSG00000021250	Fos	FALSE	208.18	253.2	268.13	233.61	557.78	492.57	514.63	492.27	1.006	4.84819e-30
ENSMUSG00000061288	Taok3	FALSE	399.23	353.68	373.93	358.66	175.74	167.5	180.52	230.24	-1.111	1.18636e-29
ENSMUSG00000022425	Enpp2	FALSE	2469.11	2521.42	2577.86	2602.34	1752	1707.29	1693.36	1538.58	-0.685	6.79744e-29
ENSMUSG00000052698	Tln2	FALSE	233.4	214.47	228.05	198.5	90.8	102.11	93.16	118.77	-1.205	6.79744e-29
ENSMUSG00000021013	Ttc8	FALSE	33.94	51.88	57.71	41.56	6.28	1.84	5.8	5.48	-3.27	7.03504e-29
ENSMUSG00000036192	Rorb	FALSE	690.5	625.51	589.16	633.12	367.81	377.6	350.27	394.33	-0.853	8.98533e-29
ENSMUSG00000031765	Mt1	FALSE	3600.54	3512.31	3425.92	3495.94	5574.44	5461.64	5845.21	5550.22	0.587	1.39357e-28
ENSMUSG00000090071	Cdk5r2	FALSE	309.69	244.07	258.51	264.78	120.51	140.32	125.86	120.97	-1.153	2.26898e-28
ENSMUSG00000052727	Map1b	FALSE	1137.25	1009.88	924.61	1065.23	640.63	615.62	634.7	614.7	-0.814	2.32632e-28
ENSMUSG00000021730	Hcn1	FALSE	418.63	402.64	396.38	407.75	221.35	197.98	187.97	253.26	-1.029	3.41424e-28
ENSMUSG00000032192	Gnb5	FALSE	277.04	329.2	329.05	314.23	161.94	156.84	128.35	169.21	-1.086	4.11334e-28
ENSMUSG00000061808	Ttr	FALSE	20479.5	19762.5	20594	20346.8	33858.8	30696.4	33474.4	32923.4	0.601	5.41506e-28
ENSMUSG00000025035	Arl3	FALSE	461.95	533.08	508.2	508.79	265.71	281	325.01	299.31	-0.87	1.96284e-27
ENSMUSG00000038515	Grtp1	FALSE	117.02	107.78	107.01	102.12	42.26	34.9	48.86	39.1	-1.488	2.04698e-27
ENSMUSG00000029352	Crybb3	FALSE	82.76	70.88	86.17	46.58	12.13	15.06	15.32	7.67	-2.608	2.05265e-27
ENSMUSG00000021557	Agtpbp1	FALSE	246.01	186.7	208.41	218.92	460.28	514.24	434.31	532.47	1.097	3.45289e-27
ENSMUSG00000036256	Igfbp7	FALSE	108.62	214.84	195.58	191.33	508.82	459.88	475.3	466.69	1.238	5.33114e-26
ENSMUSG00000037386	Rims2	FALSE	305.49	294.12	280.15	265.86	122.18	160.52	154.02	152.76	-1.032	1.07133e-25
ENSMUSG00000023982	Guca1a	FALSE	523.69	566.32	543.07	437.84	242.69	260.43	332.05	269.34	-1.048	1.65183e-25
ENSMUSG00000000552	Zfp385a	FALSE	322.62	345.28	365.52	335.37	211.31	192.84	211.15	191.13	-0.852	4.23509e-25
ENSMUSG00000028635	Edn2	FALSE	0	0	0	0	13.39	12.86	19.46	20.47	8.423	8.015e-25
ENSMUSG00000048617	Rtbdn	FALSE	320.36	294.85	311.81	345.4	178.67	162.72	193.35	172.13	-0.939	1.07249e-24
ENSMUSG00000027634	Ndrg3	FALSE	188.46	187.8	157.91	184.17	83.69	79.71	96.05	90.27	-1.13	1.22001e-24
ENSMUSG00000019978	Epb41l2	FALSE	701.16	992.71	1032.43	925.49	580.37	512.04	505.94	515.66	-0.925	1.57313e-24
ENSMUSG00000028639	Ybx1	FALSE	996.95	1055.19	1054.47	955.95	697.96	689.46	734.07	741.88	-0.593	3.94428e-24
ENSMUSG00000058743	Kcnj14	FALSE	135.13	165.51	167.93	170.55	79.92	76.03	74.11	77.84	-1.143	5.54137e-24
ENSMUSG00000040907	Atp1a3	FALSE	370.79	374.14	353.49	375.5	241.02	221.13	219.85	225.12	-0.79	5.55323e-24
ENSMUSG00000040554	Aipl1	FALSE	1104.92	1000.02	963.89	1172	628.5	667.78	674.03	685.6	-0.759	7.19571e-24
ENSMUSG00000085304	Gm12802	FALSE	2.59	3.29	0.8	1.43	35.15	20.94	32.29	27.41	3.691	7.19571e-24
ENSMUSG00000042613	Pbxip1	FALSE	464.53	353.68	328.24	373.71	696.28	729.13	728.27	711.91	0.89	7.96461e-24
ENSMUSG00000027420	Bfsp1	FALSE	34.91	47.86	34.87	48.37	9.21	6.61	2.9	5.85	-2.823	1.86431e-23
ENSMUSG00000028766	Alpl	FALSE	102.48	158.57	143.08	121.11	45.61	54.73	40.16	51.16	-1.541	2.11359e-23
ENSMUSG00000103108	Rncr4	FALSE	95.36	103.77	90.58	72.73	24.69	37.1	29.4	28.51	-1.69	2.67319e-23
ENSMUSG00000020644	Id2	FALSE	139.97	121.3	139.47	141.53	266.96	285.77	253.8	291.64	0.929	3.18281e-23
ENSMUSG00000041578	Crx	FALSE	396.65	339.79	396.78	372.99	230.56	214.88	207.84	189.31	-0.927	4.4233e-23
ENSMUSG00000061048	Cdh3	FALSE	21.34	37.27	40.48	37.98	119.67	109.46	102.26	118.41	1.561	5.37613e-23
ENSMUSG00000020023	Tmcc3	FALSE	41.7	51.88	60.12	53.75	117.58	137.01	148.64	147.65	1.324	6.41317e-23
ENSMUSG00000022836	Mylk	FALSE	414.75	306.55	307.8	316.74	173.65	175.21	149.46	160.8	-1.057	6.63469e-23
ENSMUSG00000032262	Elovl4	FALSE	427.68	438.08	399.18	397.36	166.96	236.92	244.69	229.51	-0.961	7.11657e-23
ENSMUSG00000021221	Dpf3	FALSE	108.62	126.05	126.25	120.03	48.12	50.69	53.82	63.96	-1.236	8.42144e-23
ENSMUSG00000041782	Lad1	FALSE	1.94	1.83	1.2	1.43	27.62	40.77	25.26	19	3.953	1.45227e-22
ENSMUSG00000026797	Stxbp1	FALSE	685.32	734.03	786.34	684	492.92	468.33	497.66	502.51	-0.647	2.45067e-22
ENSMUSG00000029343	Crybb1	FALSE	54.96	86.96	78.95	91.72	25.52	10.28	16.98	7.67	-2.624	3.47707e-22
ENSMUSG00000032463	Faim	FALSE	106.03	109.61	106.21	128.27	43.94	38.2	48.03	55.18	-1.369	3.57616e-22
ENSMUSG00000021928	Ebpl	FALSE	265.72	245.53	229.65	242.93	146.45	130.03	120.9	143.63	-0.953	3.75846e-22
ENSMUSG00000021384	Susd3	FALSE	75.64	96.09	90.58	94.23	39.33	32.69	36.85	31.79	-1.431	6.0103e-22
ENSMUSG00000070870	Cryge	FALSE	93.42	84.4	111.82	61.99	3.77	13.22	2.9	17.54	-3.272	6.18449e-22
ENSMUSG00000041488	Stx3	FALSE	528.22	505.67	523.03	499.47	363.62	320.3	328.32	321.6	-0.717	1.10102e-21
ENSMUSG00000048249	Crebrf	FALSE	485.87	407.02	375.54	399.5	204.62	256.02	207.43	219.28	-0.986	1.94343e-21
ENSMUSG00000040009	Gnaz	FALSE	140.3	148.71	133.46	122.54	52.3	67.59	66.24	69.44	-1.177	1.9623e-21
ENSMUSG00000023367	Tmem176a	FALSE	57.54	57.36	56.11	50.88	138.08	120.48	169.34	140.34	1.247	2.44795e-21
ENSMUSG00000022991	Lalba	FALSE	4.53	3.29	4.01	7.52	35.57	26.81	40.57	43.49	2.869	2.50461e-21
ENSMUSG00000021733	Slc4a7	FALSE	188.79	214.84	214.42	188.82	113.82	114.24	95.64	114.02	-0.968	3.13061e-21
ENSMUSG00000025945	Crygf	FALSE	24.89	11.33	16.83	15.77	0	0	0.83	0.37	-5.842	4.05507e-21
ENSMUSG00000032554	Trf	FALSE	4590.38	5103.13	5006.63	5114.02	7291.3	7352.23	7629.66	7702.4	0.509	4.05507e-21
ENSMUSG00000067367	Lyar	FALSE	235.01	243.34	256.5	278.76	120.09	147.29	149.46	146.18	-0.933	4.50939e-21
ENSMUSG00000025161	Slc16a3	FALSE	19.4	23.75	22.04	22.21	0	1.47	0.83	6.58	-4.216	4.87232e-21
ENSMUSG00000023495	Pcbp4	FALSE	1155.68	1156.76	949.86	1056.27	492.5	650.89	684.38	647.59	-0.865	7.14833e-21
ENSMUSG00000028125	Abca4	FALSE	254.09	267.45	240.87	268.37	164.03	149.87	154.85	156.05	-0.812	1.33735e-20
ENSMUSG00000092274	Neat1	FALSE	125.43	117.65	124.24	127.91	241.02	221.86	253.8	235.36	0.852	2.09742e-20
ENSMUSG00000047034	Ankrd33	FALSE	161.63	139.94	127.05	146.54	61.51	63.91	60.86	80.77	-1.208	4.06578e-20
ENSMUSG00000034452	Slc24a1	FALSE	2312	1813.33	1671.28	1981.04	1104.68	1208.47	1159.27	1204.19	-0.785	4.43299e-20
ENSMUSG00000021803	Cdhr1	FALSE	754.18	798.7	764.7	787.54	551.5	489.63	553.14	573.4	-0.604	4.69818e-20
ENSMUSG00000002957	Ap2a2	FALSE	288.35	230.55	261.71	226.8	138.08	109.83	142.42	119.87	-1.061	6.20973e-20
ENSMUSG00000052151	Plpp2	FALSE	146.12	153.09	157.91	147.98	68.21	80.08	69.14	45.68	-1.222	6.55177e-20
ENSMUSG00000038628	Polr3k	FALSE	19.72	28.86	30.46	32.61	87.04	80.44	80.73	91.73	1.493	7.38308e-20
ENSMUSG00000024076	Vit	FALSE	136.74	101.57	127.85	106.42	254.41	249.41	241.38	241.2	0.99	9.55392e-20
ENSMUSG00000024597	Slc12a2	FALSE	153.87	148.34	140.28	116.09	336.84	260.8	294.37	312.47	1.007	1.25579e-19
ENSMUSG00000085438	1700020I14Rik	FALSE	488.78	477.17	493.37	502.34	246.88	330.59	287.75	318.68	-0.796	1.47855e-19
ENSMUSG00000032097	Ddx6	FALSE	344.28	357.33	363.91	369.05	231.4	224.43	204.11	247.78	-0.748	1.51256e-19
ENSMUSG00000071654	Uqcc3	FALSE	154.2	131.9	145.08	132.57	59	54	68.73	81.5	-1.215	2.55626e-19
ENSMUSG00000027530	Fabp12	FALSE	203.33	159.3	185.56	169.83	80.34	85.58	83.63	106.71	-1.109	2.84516e-19
ENSMUSG00000025885	Myo5b	FALSE	21.34	24.85	23.25	25.08	86.2	80.08	59.62	73.09	1.575	3.73767e-19
ENSMUSG00000020886	Dlg4	FALSE	267.34	291.2	222.04	267.29	130.97	129.66	146.57	166.28	-0.977	3.82092e-19
ENSMUSG00000029330	Cds1	FALSE	183.94	222.15	216.83	200.65	108.38	124.52	88.19	106.71	-1.024	6.62271e-19
ENSMUSG00000020848	Doc2b	FALSE	79.52	85.5	79.36	84.56	37.24	40.77	37.68	33.62	-1.228	1.11497e-18
ENSMUSG00000061527	Krt5	FALSE	0	0	0	0	10.04	11.39	23.6	12.79	8.177	1.11781e-18
ENSMUSG00000000078	Klf6	FALSE	51.08	35.81	50.5	49.8	105.87	117.54	121.72	124.26	1.206	1.99391e-18
ENSMUSG00000041852	Tcf20	FALSE	134.8	130.8	100.6	98.89	34.73	49.59	44.71	25.95	-1.635	2.717e-18
ENSMUSG00000025757	Hspa4l	FALSE	293.85	312.39	327.44	288.07	200.85	184.39	190.04	207.58	-0.73	3.19169e-18
ENSMUSG00000030934	Oat	FALSE	66.27	74.54	87.77	80.62	179.93	148.76	175.13	166.28	1.03	3.66314e-18
ENSMUSG00000096351	Samd11	FALSE	306.13	272.2	248.49	237.91	135.57	119.75	146.98	90.63	-1.143	4.05978e-18
ENSMUSG00000075410	Prcd	FALSE	287.38	260.87	211.21	246.87	125.95	147.29	134.97	148.74	-0.952	5.38289e-18
ENSMUSG00000064115	Cadm2	FALSE	378.87	399.35	390.77	380.87	253.57	274.02	229.78	223.3	-0.755	5.61315e-18
ENSMUSG00000036570	Fxyd1	FALSE	59.8	70.88	56.91	62.7	135.16	123.42	142.42	157.51	1.067	7.51196e-18
ENSMUSG00000033792	Atp7a	FALSE	62.07	60.29	46.09	56.61	156.91	124.89	163.54	124.26	1.244	8.49841e-18
ENSMUSG00000071637	Cebpd	FALSE	30.06	31.79	59.72	47.3	133.48	109.46	112.61	128.64	1.529	3.10221e-17
ENSMUSG00000027827	Kcnab1	FALSE	0	1.1	1.2	1.43	22.6	12.12	19.05	17.91	4.103	3.45979e-17
ENSMUSG00000040681	Hmgn1	FALSE	1612.77	1468.42	1419.99	1516.33	1114.3	962.74	1090.96	1049.23	-0.603	4.50713e-17
ENSMUSG00000022037	Clu	FALSE	4698.67	4533.88	4207.86	4493.44	6560.7	6624.2	7024.36	6731.75	0.498	6.80853e-17
ENSMUSG00000015749	Anp32e	FALSE	622.29	789.93	840.45	732.72	490.41	501.39	529.54	482.41	-0.687	7.28956e-17
ENSMUSG00000025934	Gsta3	FALSE	10.02	8.77	9.62	5.37	38.91	30.49	47.61	52.26	2.227	7.3153e-17
ENSMUSG00000054779	Fgf2os	FALSE	0	0	0	0	9.21	11.02	8.69	15.35	7.849	8.29161e-17
ENSMUSG00000045103	Dmd	FALSE	278.66	239.68	222.84	235.4	135.57	150.6	147.39	140.7	-0.837	1.02877e-16
ENSMUSG00000025860	Xiap	FALSE	449.34	507.87	531.84	422.79	348.98	257.86	266.22	224.39	-0.954	1.05309e-16
ENSMUSG00000028101	Pias3	FALSE	125.75	119.84	111.82	117.16	63.6	69.06	60.45	63.59	-0.976	1.28359e-16
ENSMUSG00000041460	Cacna2d4	FALSE	115.73	103.03	114.62	108.56	61.93	58.04	59.62	58.11	-0.985	1.54402e-16
ENSMUSG00000084826	AI847159	FALSE	202.36	234.57	213.62	237.55	107.12	129.3	139.53	138.14	-0.867	1.77788e-16
ENSMUSG00000070348	Ccnd1	FALSE	242.13	278.78	303.4	271.23	180.35	163.09	170.58	174.32	-0.757	2.19411e-16
ENSMUSG00000032087	Dscaml1	FALSE	65.3	98.28	70.14	82.41	26.78	37.83	26.91	25.22	-1.54	5.0802e-16
ENSMUSG00000029055	Plch2	FALSE	125.75	133.73	102.6	133.29	64.86	44.81	64.59	56.65	-1.186	7.02984e-16
ENSMUSG00000026933	Camsap1	FALSE	221.76	177.57	227.25	226.45	128.88	118.64	103.92	131.57	-0.928	7.13534e-16
ENSMUSG00000032249	Anp32a	FALSE	329.73	267.82	252.5	253.32	125.95	140.32	193.76	137.05	-1.016	7.27418e-16
ENSMUSG00000055254	Ntrk2	FALSE	96.01	127.88	128.65	117.16	258.18	207.53	240.13	236.09	0.905	7.80129e-16
ENSMUSG00000061718	Ppp1r1b	FALSE	6.14	12.42	16.43	12.18	49.38	47.75	66.24	45.32	2.007	1.07117e-15
ENSMUSG00000047298	Kcnv2	FALSE	171.65	165.88	177.95	154.07	90.38	93.67	53.82	68.71	-1.163	1.16898e-15
ENSMUSG00000025508	Rplp2	FALSE	523.37	561.94	555.49	523.12	361.53	416.54	382.97	372.04	-0.585	1.21243e-15
ENSMUSG00000024842	Cabp4	FALSE	156.78	132.26	141.88	124.33	65.69	74.57	84.05	66.88	-1.022	1.58436e-15
ENSMUSG00000047250	Ptgs1	FALSE	12.93	14.61	11.62	8.24	46.45	46.65	47.2	36.55	1.804	2.27793e-15
ENSMUSG00000025466	Fuom	FALSE	54.63	63.94	62.12	55.89	141.01	110.56	129.18	122.79	1.001	4.62263e-15
ENSMUSG00000049811	Fam161a	FALSE	230.49	232.74	212.42	221.79	140.18	133.34	129.59	160.44	-0.76	6.02337e-15
ENSMUSG00000028906	Epb41	FALSE	610	538.19	523.83	542.47	366.97	388.25	374.69	403.83	-0.608	6.77585e-15
ENSMUSG00000017754	Pltp	FALSE	341.69	347.1	361.51	374.78	250.23	238.39	233.1	261.67	-0.624	6.88964e-15
ENSMUSG00000054792	Klhl18	FALSE	135.77	147.61	141.88	136.51	84.11	74.57	80.32	91.73	-0.853	7.62157e-15
ENSMUSG00000029166	Mapre3	FALSE	164.54	147.24	157.91	144.4	93.73	94.77	85.7	91.73	-0.836	8.81661e-15
ENSMUSG00000031762	Mt2	FALSE	1184.77	1902.85	2204.33	1688.67	4058.86	3397.32	3604.92	3443.35	0.93	1.22693e-14
ENSMUSG00000026473	Glul	FALSE	1038.98	1172.84	1245.64	1196.36	1790.08	1682.68	1818.81	1758.59	0.506	1.25804e-14
ENSMUSG00000020444	Guk1	FALSE	340.72	314.58	343.47	321.04	222.61	233.98	222.75	234.99	-0.618	1.32782e-14
ENSMUSG00000113262	Dohh	FALSE	80.82	81.48	84.97	84.92	34.73	23.51	43.89	39.47	-1.268	1.52885e-14
ENSMUSG00000022332	Khdrbs3	FALSE	69.83	67.23	60.92	87.07	25.52	34.16	29.81	27.04	-1.365	1.94762e-14
ENSMUSG00000053113	Socs3	FALSE	31.68	51.52	60.92	60.19	110.89	143.25	139.11	148.38	1.249	2.0384e-14
ENSMUSG00000022257	Laptm4b	FALSE	520.46	592.27	529.44	485.86	389.57	357.03	374.28	349.38	-0.62	2.69797e-14
ENSMUSG00000058952	Cfi	FALSE	2.91	0	0	1.07	25.52	26.81	13.25	11.33	4.776	3.46836e-14
ENSMUSG00000030342	Cd9	FALSE	17.46	20.46	25.65	22.57	61.51	55.83	56.72	57.74	1.345	3.47577e-14
ENSMUSG00000086013	Gm15706	FALSE	129.63	131.53	128.65	119.67	70.3	71.26	81.56	78.57	-0.845	5.14997e-14
ENSMUSG00000027570	Col9a3	FALSE	149.35	206.8	176.35	207.81	368.64	329.85	340.74	427.59	0.873	5.6349e-14
ENSMUSG00000094483	Purb	FALSE	1013.12	1072.73	1025.61	1082.78	826.84	828.3	822.67	846.4	-0.424	5.79129e-14
ENSMUSG00000032883	Acsl3	FALSE	102.8	91.34	92.18	80.26	164.86	179.25	177.62	170.3	0.826	6.01913e-14
ENSMUSG00000025380	Fscn2	FALSE	67.89	65.77	90.18	66.64	26.78	17.63	47.2	20.83	-1.689	6.34465e-14
ENSMUSG00000024227	Pdzph1	FALSE	108.62	106.69	107.01	79.9	50.21	38.2	56.31	42.03	-1.206	7.15137e-14
ENSMUSG00000032060	Cryab	FALSE	263.79	386.2	369.93	365.11	238.09	171.9	181.76	213.06	-0.931	7.68126e-14
ENSMUSG00000022793	B4galt4	FALSE	9.05	16.81	13.63	10.03	40.59	38.94	45.13	57.38	1.807	9.59976e-14
ENSMUSG00000029086	Prom1	FALSE	550.52	489.6	418.02	490.87	286.63	317.73	331.22	339.15	-0.708	1.08666e-13
ENSMUSG00000050856	Atp5k	FALSE	559.57	565.96	513.41	515.59	342.28	353.73	419.82	388.12	-0.614	1.08666e-13
ENSMUSG00000075330	A930003A15Rik	FALSE	131.25	139.21	144.68	144.75	100.84	73.1	72.04	80.4	-0.915	1.87891e-13
ENSMUSG00000086322	E130218I03Rik	FALSE	262.82	273.3	232.86	250.09	146.04	175.21	174.72	167.01	-0.71	1.88151e-13
ENSMUSG00000025351	Cd63	FALSE	1087.14	1188.19	1229.61	1273.76	1663.71	1797.65	1771.62	1820.71	0.473	1.98751e-13
ENSMUSG00000024277	Mapre2	FALSE	116.38	121.67	127.45	130.78	83.69	67.95	66.24	67.61	-0.9	2.59519e-13
ENSMUSG00000006154	Eps8l1	FALSE	11.64	8.4	10.82	11.82	0.84	0	1.24	0	-4.527	2.82269e-13
ENSMUSG00000027589	Pcmtd2	FALSE	280.59	278.78	264.52	276.25	197.92	187.33	152.36	150.93	-0.779	3.96232e-13
ENSMUSG00000052684	Jun	FALSE	195.25	218.49	187.97	227.52	324.29	356.3	353.99	350.11	0.65	3.96232e-13
ENSMUSG00000037706	Cd81	FALSE	276.07	285.72	270.53	275.89	430.16	416.17	420.24	429.41	0.524	4.79817e-13
ENSMUSG00000025488	Cox8b	FALSE	95.36	114	135.87	110	205.45	234.35	287.75	210.87	0.933	5.03418e-13
ENSMUSG00000005124	Wisp1	FALSE	39.76	44.58	50.9	56.97	14.65	13.96	16.56	23.02	-1.599	5.83542e-13
ENSMUSG00000017493	Igfbp4	FALSE	134.48	199.86	173.94	158.73	84.11	89.99	93.98	102.69	-0.926	6.02404e-13
ENSMUSG00000042675	Ypel3	FALSE	216.59	199.49	173.94	195.63	112.98	121.21	115.1	135.95	-0.785	7.27246e-13
ENSMUSG00000038156	Spon1	FALSE	285.77	293.03	297.38	334.29	483.72	482.29	509.25	455	0.589	7.31222e-13
ENSMUSG00000040548	Tex2	FALSE	39.12	41.65	40.88	42.64	77.83	97.34	83.63	106.35	1.065	9.89343e-13
ENSMUSG00000040276	Pacsin1	FALSE	143.53	141.4	137.87	144.04	72.39	74.93	93.16	95.02	-0.846	1.05156e-12
ENSMUSG00000003545	Fosb	FALSE	163.9	170.26	185.56	152.99	326.38	311.49	297.27	248.88	0.751	1.0845e-12
ENSMUSG00000037458	Azin1	FALSE	114.44	102.3	151.5	117.88	233.91	212.68	208.67	224.03	0.816	1.40277e-12
ENSMUSG00000029804	Herc3	FALSE	127.37	134.46	142.68	120.75	77.83	87.05	76.18	71.63	-0.834	1.47081e-12
ENSMUSG00000030108	Slc6a13	FALSE	339.75	344.18	325.04	337.88	243.11	199.82	216.54	252.9	-0.65	1.54086e-12
ENSMUSG00000029106	Add1	FALSE	146.76	141.4	150.7	149.41	94.15	99.18	91.5	86.61	-0.752	1.58726e-12
ENSMUSG00000038070	Cntln	FALSE	106.35	112.53	94.99	108.92	63.18	61.34	52.58	63.22	-0.904	1.94509e-12
ENSMUSG00000030605	Mfge8	FALSE	473.58	420.18	393.17	436.05	220.1	279.16	313	271.54	-0.742	2.05338e-12
ENSMUSG00000041044	Lrit1	FALSE	101.51	123.86	119.43	125.76	51.89	64.65	58.79	78.21	-0.996	2.13984e-12
ENSMUSG00000022263	Trio	FALSE	19.07	11.69	18.84	12.9	48.54	46.65	44.3	47.51	1.488	2.75605e-12
ENSMUSG00000057766	Ankrd29	FALSE	0.65	0.37	0	0	12.13	11.75	5.38	13.89	5.025	2.84515e-12
ENSMUSG00000044177	Wfikkn2	FALSE	313.57	280.24	269.33	271.23	165.7	188.07	204.53	194.06	-0.68	2.84728e-12
ENSMUSG00000029153	Ociad2	FALSE	341.05	384.37	381.95	374.07	540.62	558.69	540.72	563.9	0.486	3.31715e-12
ENSMUSG00000049353	Rd3	FALSE	171.98	152.36	169.53	155.14	104.19	95.14	110.96	103.42	-0.74	4.10761e-12
ENSMUSG00000041920	Slc16a6	FALSE	417.98	401.18	382.35	409.18	279.1	249.41	299.75	304.06	-0.596	4.43286e-12
ENSMUSG00000008540	Mgst1	FALSE	5.82	11.33	10.82	8.6	40.17	33.79	28.15	34.72	1.824	4.58737e-12
ENSMUSG00000018707	Dync1h1	FALSE	911.29	667.53	626.83	788.26	467.81	462.45	477.79	496.29	-0.7	4.90993e-12
ENSMUSG00000027674	Pex5l	FALSE	141.59	157.47	159.51	129.7	98.75	82.65	67.9	85.15	-0.903	5.3229e-12
ENSMUSG00000021270	Hsp90aa1	FALSE	1885.61	1576.21	1512.17	1720.56	1243.18	1190.48	1145.61	1226.11	-0.544	5.91772e-12
ENSMUSG00000022564	Grina	FALSE	376.93	304.72	318.22	330.35	184.53	225.53	232.27	215.62	-0.708	6.74125e-12
ENSMUSG00000001270	Ckb	FALSE	757.74	791.39	847.66	764.25	614.69	603.87	624.76	654.17	-0.428	6.95788e-12
ENSMUSG00000026989	Dapl1	FALSE	169.39	197.67	159.51	202.44	124.69	95.87	103.51	110.73	-0.839	7.12863e-12
ENSMUSG00000058546	Rpl23a	FALSE	518.2	462.92	458.9	518.82	322.62	361.81	366.41	351.94	-0.572	7.35904e-12
ENSMUSG00000030862	Cpxm2	FALSE	332.32	322.26	344.28	311.72	515.94	490.74	466.61	528.45	0.523	7.41898e-12
ENSMUSG00000029810	Tmem176b	FALSE	88.9	116.19	113.82	125.05	187.88	243.9	246.35	200.64	0.886	7.49792e-12
ENSMUSG00000015222	Map2	FALSE	385.01	391.31	387.96	329.99	266.13	271.81	263.73	272.63	-0.57	7.61462e-12
ENSMUSG00000024935	Slc1a1	FALSE	288.68	237.13	242.88	206.74	450.24	379.44	402.02	430.51	0.717	7.98278e-12
ENSMUSG00000037210	Fam193a	FALSE	344.92	275.85	234.46	266.93	182.86	163.82	144.08	151.3	-0.845	8.88699e-12
ENSMUSG00000049436	Upk1b	FALSE	7.44	8.04	14.03	2.87	32.64	31.22	45.96	36.18	2.145	1.01488e-11
ENSMUSG00000020580	Rock2	FALSE	125.75	114	114.22	111.79	185.79	226.27	206.6	195.89	0.716	1.13332e-11
ENSMUSG00000038418	Egr1	FALSE	250.85	267.45	314.22	281.98	458.61	444.82	455.84	418.45	0.591	1.15141e-11
ENSMUSG00000018076	Med13l	FALSE	364.32	388.39	358.3	338.24	238.09	254.18	286.09	234.99	-0.612	1.20206e-11
ENSMUSG00000061838	Suclg2	FALSE	7.11	10.96	10.82	6.45	37.24	33.06	28.15	29.97	1.779	1.26111e-11
ENSMUSG00000055214	Pld5	FALSE	58.19	62.11	74.55	71.3	146.45	111.66	143.67	132.3	0.917	1.29037e-11
ENSMUSG00000064179	Tnnt1	FALSE	9.37	6.58	5.61	0.36	30.55	32.32	28.57	43.12	2.373	1.36208e-11
ENSMUSG00000024518	Rax	FALSE	77.58	82.21	77.35	85.99	45.61	41.87	45.13	48.61	-0.923	1.38078e-11
ENSMUSG00000072944	Nup62cl	FALSE	0	0.73	0	0	22.18	12.49	10.76	4.75	6.493	1.40045e-11
ENSMUSG00000041046	Ramp3	FALSE	45.26	47.5	34.87	35.11	16.74	15.79	16.15	12.43	-1.505	1.46617e-11
ENSMUSG00000041841	Rpl37	FALSE	545.03	527.6	587.15	530.64	391.66	385.32	363.1	456.82	-0.559	1.47462e-11
ENSMUSG00000018501	Ncor1	FALSE	599.34	524.67	503.39	553.22	406.3	375.77	405.75	382.64	-0.556	1.93325e-11
ENSMUSG00000024851	Pitpnm1	FALSE	290.62	277.32	266.52	301.69	216.33	165.29	192.52	187.85	-0.68	1.93325e-11
ENSMUSG00000025203	Scd2	FALSE	107.97	123.86	153.1	145.47	260.27	205.7	260.42	277.38	0.838	2.08033e-11
ENSMUSG00000044429	Cryga	FALSE	15.52	9.5	6.81	13.26	0	1.47	0.83	0.37	-4.105	3.5997e-11
ENSMUSG00000042743	Sgtb	FALSE	77.26	96.82	93.38	88.5	41.84	55.1	21.12	30.33	-1.389	4.53898e-11
ENSMUSG00000049907	Rasl11b	FALSE	23.92	25.94	30.06	20.06	64.02	57.3	56.31	59.57	1.161	4.53898e-11
ENSMUSG00000032482	Cspg5	FALSE	187.82	493.62	522.63	432.11	968.27	869.81	933.21	988.93	0.959	5.57121e-11
ENSMUSG00000021696	Elovl7	FALSE	143.85	145.78	155.51	154.79	256.5	275.12	250.49	218.54	0.66	5.87285e-11
ENSMUSG00000030265	Kras	FALSE	200.75	187.8	203.2	172.7	106.28	130.77	126.69	134.12	-0.706	5.92288e-11
ENSMUSG00000050786	Ccdc126	FALSE	58.51	70.15	68.13	88.14	37.24	29.75	35.19	31.43	-1.158	6.73387e-11
ENSMUSG00000020894	Vamp2	FALSE	534.04	449.41	445.27	548.92	330.99	357.03	351.09	320.14	-0.632	7.24323e-11
ENSMUSG00000092341	Malat1	FALSE	13774	13640.8	13097.7	14902.1	20911.9	20227.1	18660.5	20183.2	0.44	8.29472e-11
ENSMUSG00000029174	Tbc1d1	FALSE	236.63	258.68	245.68	257.98	392.91	401.85	360.62	377.15	0.529	8.43303e-11
ENSMUSG00000039953	Clstn1	FALSE	882.84	824.28	770.71	758.52	542.3	495.14	623.11	634.8	-0.573	9.20071e-11
ENSMUSG00000026918	Brd3	FALSE	274.13	256.86	256.5	245.79	135.57	192.84	172.23	171.03	-0.691	9.24068e-11
ENSMUSG00000042961	Egflam	FALSE	149.35	138.11	157.91	132.57	85.36	91.46	89.43	102.33	-0.736	9.33757e-11
ENSMUSG00000022141	Nipbl	FALSE	575.41	500.56	506.99	563.25	389.99	411.4	364.76	404.93	-0.54	1.23062e-10
ENSMUSG00000028381	Ugcg	FALSE	19.72	21.19	25.25	15.05	59.42	59.51	60.86	42.39	1.37	1.31917e-10
ENSMUSG00000025270	Alas2	FALSE	46.55	34.34	43.69	35.83	7.11	14.69	22.36	8.77	-1.861	1.41671e-10
ENSMUSG00000064345	mt-Nd2	FALSE	15511.6	12967	13053.6	14188.3	10763.5	10539.1	9583.86	10606.7	-0.496	1.49954e-10
ENSMUSG00000020263	Appl2	FALSE	136.42	158.21	162.72	149.77	243.95	228.1	242.2	259.48	0.595	1.6008e-10
ENSMUSG00000026987	Baz2b	FALSE	431.56	397.52	366.32	403.45	276.59	302.3	286.51	245.95	-0.609	1.6008e-10
ENSMUSG00000035615	Frmpd1	FALSE	67.89	75.27	62.52	65.57	39.33	36	37.26	33.62	-0.982	1.63433e-10
ENSMUSG00000096740	Lbhd1	FALSE	158.4	135.19	144.68	134.36	87.04	96.6	90.26	94.65	-0.725	1.63433e-10
ENSMUSG00000028488	Sh3gl2	FALSE	176.5	144.69	139.07	169.12	107.96	76.4	96.05	86.98	-0.88	1.64719e-10
ENSMUSG00000062444	Ap3b2	FALSE	108.94	104.5	96.19	104.98	61.51	68.69	46.37	56.28	-0.908	2.26747e-10
ENSMUSG00000063882	Uqcrh	FALSE	419.28	442.46	380.75	408.46	298.77	303.04	319.21	316.85	-0.505	2.28441e-10
ENSMUSG00000036528	Ppfibp2	FALSE	174.56	166.97	152.3	150.49	305.88	265.57	270.77	245.95	0.658	2.48324e-10
ENSMUSG00000047881	Rell1	FALSE	61.42	72.34	53.71	61.99	92.89	138.11	126.69	143.63	0.951	2.49411e-10
ENSMUSG00000020362	Cnot6	FALSE	425.42	484.48	490.56	486.93	306.3	386.42	337.02	344.26	-0.557	2.6984e-10
ENSMUSG00000027533	Fabp5	FALSE	29.74	32.15	34.47	36.19	24.27	9.92	4.14	3.29	-2.308	3.02687e-10
ENSMUSG00000034892	Rps29	FALSE	834.03	954.35	972.31	975.29	723.9	644.27	670.31	785.74	-0.493	3.2907e-10
ENSMUSG00000066026	Dhrs3	FALSE	186.52	165.88	177.95	185.6	116.33	100.65	112.2	136.68	-0.719	3.30342e-10
ENSMUSG00000033578	Tmem35a	FALSE	60.77	46.4	46.49	54.46	20.09	28.65	22.77	16.45	-1.351	3.45895e-10
ENSMUSG00000017686	Rhot1	FALSE	150.97	177.57	199.19	171.63	106.28	109.83	126.28	110	-0.715	3.50145e-10
ENSMUSG00000035891	Cerk	FALSE	139.97	137.74	161.52	163.03	101.26	88.16	96.88	102.33	-0.72	3.50145e-10
ENSMUSG00000035413	Tmem98	FALSE	651.38	573.63	676.93	699.76	892.53	973.39	1080.61	1040.09	0.512	3.69125e-10
ENSMUSG00000005089	Slc1a2	FALSE	218.53	230.55	204	204.23	146.87	146.19	156.92	158.61	-0.584	4.17534e-10
ENSMUSG00000027401	Tgm3	FALSE	24.89	16.08	20.44	21.14	5.44	6.61	5.38	5.12	-1.954	4.50878e-10
ENSMUSG00000031461	Myom2	FALSE	37.5	34.71	35.27	27.95	1.26	4.41	10.76	12.79	-2.245	4.69147e-10
ENSMUSG00000057522	Spop	FALSE	156.46	211.91	178.75	189.9	118.84	114.6	125.45	123.16	-0.699	5.54386e-10
ENSMUSG00000072694	1500011B03Rik	FALSE	54.63	54.07	56.91	66.29	123.02	113.5	112.61	97.21	0.855	5.89731e-10
ENSMUSG00000052387	Trpm3	FALSE	340.08	302.89	311.01	309.93	556.94	466.13	550.65	454.26	0.593	6.4468e-10
ENSMUSG00000059049	Frem1	FALSE	12.93	8.4	16.43	17.92	50.21	36.73	38.92	58.84	1.611	6.60596e-10
ENSMUSG00000024608	Rps14	FALSE	1370.32	1208.65	1226.01	1200.66	847.34	1054.57	920.38	961.89	-0.497	6.90695e-10
ENSMUSG00000012848	Rps5	FALSE	333.61	312.39	321.83	310.65	206.29	202.76	234.75	264.96	-0.6	7.07781e-10
ENSMUSG00000031302	Nlgn3	FALSE	0.97	3.29	1.2	7.17	13.81	15.43	22.77	23.39	2.912	7.09316e-10
ENSMUSG00000063681	Crb1	FALSE	67.56	83.3	87.77	91.01	53.14	32.32	37.68	44.95	-1.089	7.10031e-10
ENSMUSG00000058354	Krt6a	FALSE	0	0	0	0	2.93	12.86	6.21	8.77	7.329	7.20706e-10
ENSMUSG00000022272	Myo10	FALSE	91.16	84.04	82.56	88.86	173.65	142.15	145.32	150.57	0.721	7.28335e-10
ENSMUSG00000028583	Pdpn	FALSE	604.83	566.69	498.18	508.79	804.24	832.71	766.36	810.59	0.487	8.66735e-10
ENSMUSG00000041408	Wapl	FALSE	209.48	187.44	214.02	171.98	162.77	98.81	112.61	122.43	-0.832	8.66735e-10
ENSMUSG00000047675	Rps8	FALSE	511.41	493.62	515.81	488.01	388.73	367.68	419.41	388.85	-0.45	8.75353e-10
ENSMUSG00000054580	Pla2r1	FALSE	94.07	99.02	86.17	89.22	55.23	49.96	63.35	50.8	-0.841	8.75401e-10
ENSMUSG00000038485	Socs7	FALSE	163.57	241.88	265.72	234.69	156.08	149.87	149.05	154.22	-0.717	9.4263e-10
ENSMUSG00000004655	Aqp1	FALSE	44.29	86.23	66.93	70.23	33.89	29.02	31.47	30.7	-1.217	9.69089e-10
ENSMUSG00000030772	Dkk3	FALSE	46.55	54.44	56.51	68.08	109.63	101.01	103.92	112.93	0.856	1.17198e-09
ENSMUSG00000024502	Jakmip2	FALSE	90.84	81.84	72.54	75.6	178.67	163.46	133.32	138.51	0.836	1.19392e-09
ENSMUSG00000001158	Snrnp27	FALSE	181.35	228.36	181.56	200.29	127.21	131.13	133.73	141.43	-0.648	1.22728e-09
ENSMUSG00000022474	Pmm1	FALSE	196.87	149.8	171.94	160.88	92.89	113.5	102.26	115.85	-0.751	1.43863e-09
ENSMUSG00000031647	Mfap3l	FALSE	191.7	187.44	166.73	169.48	331.4	286.88	247.17	321.97	0.661	1.4906e-09
ENSMUSG00000024853	Sf3b2	FALSE	706.98	606.88	549.88	559.31	432.25	451.43	385.87	429.41	-0.563	1.52426e-09
ENSMUSG00000048337	Npy4r	FALSE	0	0	0	0	3.35	7.35	8.69	6.58	7.082	1.55711e-09
ENSMUSG00000026576	Atp1b1	FALSE	782.95	772.76	787.55	734.87	1096.31	1025.92	1061.56	1038.63	0.367	1.67265e-09
ENSMUSG00000053702	Nebl	FALSE	5.82	9.5	6.41	3.94	31.38	16.16	32.71	29.6	2.033	1.85649e-09
ENSMUSG00000025359	Pmel	FALSE	214	261.24	276.94	231.82	163.19	176.31	164.37	180.54	-0.609	1.93025e-09
ENSMUSG00000063457	Rps15	FALSE	526.92	397.89	456.9	404.52	293.33	291.28	329.98	257.28	-0.661	2.08047e-09
ENSMUSG00000014444	Piezo1	FALSE	30.71	30.69	21.24	22.57	47.28	71.99	83.22	65.05	1.27	2.11297e-09
ENSMUSG00000027438	Napb	FALSE	207.86	195.11	197.99	194.56	145.2	149.5	118.41	131.93	-0.633	2.35e-09
ENSMUSG00000038068	Rnf144b	FALSE	15.84	9.13	11.62	16.12	32.64	39.3	38.5	41.66	1.428	2.53544e-09
ENSMUSG00000042726	Trafd1	FALSE	114.76	145.42	189.57	135.08	63.6	81.91	71.63	93.19	-0.942	2.62776e-09
ENSMUSG00000039347	Atp6v0e2	FALSE	256.03	229.82	208.41	247.94	174.49	141.78	141.6	171.77	-0.673	2.88045e-09
ENSMUSG00000026385	Dbi	FALSE	539.53	498.73	502.99	574	796.29	842.26	739.45	750.29	0.475	2.93664e-09
ENSMUSG00000040722	Scamp5	FALSE	147.09	133.73	143.48	112.51	85.36	89.26	82.39	88.08	-0.732	2.93664e-09
ENSMUSG00000024519	Cplx4	FALSE	380.48	463.66	520.22	434.62	297.51	268.14	284.02	381.17	-0.677	3.18431e-09
ENSMUSG00000058831	Opn1sw	FALSE	69.18	61.75	88.97	74.17	131.39	137.38	136.21	123.89	0.778	3.26522e-09
ENSMUSG00000014164	Klhl3	FALSE	34.91	32.52	40.48	41.92	17.57	18.37	9.94	13.16	-1.421	3.5661e-09
ENSMUSG00000073421	H2-Ab1	FALSE	23.28	24.11	24.85	32.61	10.88	7.35	10.35	5.48	-1.717	4.04667e-09
ENSMUSG00000062961	Ccdc177	FALSE	142.24	108.88	106.21	90.65	49.38	50.32	61.69	70.53	-0.989	4.15268e-09
ENSMUSG00000026594	Ralgps2	FALSE	168.1	112.9	116.63	127.91	81.18	69.42	71.21	73.82	-0.853	4.20879e-09
ENSMUSG00000066900	Suds3	FALSE	139.33	154.19	141.88	134.36	99.59	91.09	84.88	105.25	-0.669	4.49146e-09
ENSMUSG00000021009	Ptpn21	FALSE	90.51	80.02	77.35	61.99	38.5	40.04	44.71	46.78	-0.96	6.00687e-09
ENSMUSG00000038145	Snrk	FALSE	211.74	170.99	175.95	173.42	126.79	101.75	104.75	131.93	-0.73	6.09499e-09
ENSMUSG00000063511	Snrnp70	FALSE	152.58	183.78	177.95	163.03	262.36	281	257.94	251.44	0.55	6.22295e-09
ENSMUSG00000031029	Eif3f	FALSE	211.09	190.36	181.56	204.23	102.1	125.26	146.98	137.41	-0.691	6.36418e-09
ENSMUSG00000036814	Slc6a20a	FALSE	227.58	293.03	297.78	275.17	410.49	421.31	423.13	430.14	0.515	6.42174e-09
ENSMUSG00000041560	Nop53	FALSE	257	207.9	220.43	233.61	132.65	166.76	160.64	165.19	-0.64	7.75736e-09
ENSMUSG00000024740	Ddb1	FALSE	603.86	645.98	658.49	648.17	436.01	471.64	551.07	519.32	-0.462	9.11484e-09
ENSMUSG00000071647	Eml3	FALSE	119.93	125.69	128.65	114.66	83.27	84.48	85.7	77.48	-0.651	1.01375e-08
ENSMUSG00000030616	Sytl2	FALSE	43.96	46.04	54.91	51.95	105.03	95.5	80.32	95.02	0.847	1.02732e-08
ENSMUSG00000063796	Slc22a8	FALSE	345.25	342.72	369.53	349.7	272.82	279.16	263.32	282.13	-0.446	1.03326e-08
ENSMUSG00000011752	Pgam1	FALSE	55.28	36.17	30.86	31.89	10.46	16.16	6.62	13.52	-1.703	1.14188e-08
ENSMUSG00000032076	Cadm1	FALSE	201.07	267.45	251.69	233.97	130.13	175.21	171.82	153.13	-0.678	1.16132e-08
ENSMUSG00000038274	Fau	FALSE	228.23	232.01	246.08	226.8	171.98	167.5	185.07	177.25	-0.5	1.20448e-08
ENSMUSG00000090698	Apold1	FALSE	25.86	26.67	24.85	25.8	60.67	48.12	59.21	52.99	1.005	1.21635e-08
ENSMUSG00000066324	Impad1	FALSE	154.52	169.9	169.93	159.09	248.97	271.45	238.06	241.93	0.528	1.25575e-08
ENSMUSG00000042535	Gtpbp1	FALSE	189.43	166.24	151.5	180.94	119.67	95.87	117.17	121.33	-0.692	1.30806e-08
ENSMUSG00000114627	CT025566.1	FALSE	15.84	15.71	21.24	26.16	21.34	2.94	3.73	1.83	-2.586	1.35342e-08
ENSMUSG00000027012	Dync1i2	FALSE	457.1	432.23	386.76	439.63	316.76	338.3	331.22	332.57	-0.475	1.35629e-08
ENSMUSG00000021363	Mak	FALSE	175.21	150.9	140.68	144.4	99.59	91.46	93.57	112.93	-0.7	1.36875e-08
ENSMUSG00000055980	Irs1	FALSE	5.5	8.77	6.01	3.58	20.5	26.08	18.63	24.12	1.826	1.66212e-08
ENSMUSG00000053931	Cnn3	FALSE	217.56	214.11	239.67	233.61	318.85	324.71	349.85	341.7	0.473	1.74534e-08
ENSMUSG00000039542	Ncam1	FALSE	338.78	337.6	327.44	348.27	268.64	261.9	266.63	260.57	-0.444	1.82579e-08
ENSMUSG00000101609	Kcnq1ot1	FALSE	119.93	99.75	93.78	87.43	164.86	156.84	177.2	209.77	0.748	2.0829e-08
ENSMUSG00000026864	Hspa5	FALSE	579.62	575.46	574.73	568.26	775.37	754.1	760.98	817.9	0.346	2.16086e-08
ENSMUSG00000022353	Mtss1	FALSE	151.94	156.01	166.73	152.99	241.86	249.78	239.72	222.93	0.517	2.23211e-08
ENSMUSG00000033770	Clcnka	FALSE	35.56	36.9	53.3	31.53	70.72	78.97	74.11	86.98	0.969	2.3264e-08
ENSMUSG00000022391	Rangap1	FALSE	147.41	127.51	150.29	137.59	92.89	102.85	98.12	87.71	-0.649	2.81881e-08
ENSMUSG00000032434	Cmtm6	FALSE	9.05	13.52	22.84	12.18	39.33	32.69	42.23	36.91	1.454	2.90129e-08
ENSMUSG00000010492	Uckl1os	FALSE	52.37	40.19	49.3	57.69	25.52	26.45	25.67	22.29	-1.088	2.94643e-08
ENSMUSG00000100252	Mir124-2hg	FALSE	176.5	196.57	206.41	178.79	135.16	137.74	133.32	144.36	-0.548	2.94643e-08
ENSMUSG00000074457	S100a16	FALSE	42.35	55.17	48.5	52.67	82.01	85.58	104.75	116.22	0.88	3.15267e-08
ENSMUSG00000003279	Dlgap1	FALSE	242.45	306.91	314.62	315.3	457.35	457.31	474.06	429.05	0.512	3.1864e-08
ENSMUSG00000028931	Kcnab2	FALSE	88.25	73.8	62.52	74.53	41.01	41.14	29.81	46.41	-0.996	3.39259e-08
ENSMUSG00000028496	Mllt3	FALSE	45.26	32.15	40.48	42.28	21.34	13.22	14.08	20.47	-1.303	3.49191e-08
ENSMUSG00000060044	Tmem26	FALSE	1.29	0.73	4.01	1.07	10.88	13.22	8.28	14.98	2.958	3.60916e-08
ENSMUSG00000029816	Gpnmb	FALSE	310.34	245.89	231.65	289.51	430.16	415.44	412.78	431.61	0.57	4.35311e-08
ENSMUSG00000032495	Lrrc2	FALSE	21.01	48.23	27.25	29.74	71.55	60.24	71.63	103.79	1.286	4.54077e-08
ENSMUSG00000039646	Vasn	FALSE	74.03	117.65	114.62	108.21	199.6	206.43	180.93	170.3	0.733	4.95474e-08
ENSMUSG00000004032	Gstm5	FALSE	63.68	71.25	76.55	79.9	145.2	136.64	126.28	110.37	0.747	5.06551e-08
ENSMUSG00000037762	Slc16a9	FALSE	117.67	174.28	179.55	140.1	246.04	282.1	273.67	252.17	0.668	5.44138e-08
ENSMUSG00000038886	Man2a2	FALSE	315.83	323.72	291.77	296.67	213.4	243.16	240.13	242.3	-0.476	5.44138e-08
ENSMUSG00000027133	Nop10	FALSE	72.41	75.27	58.92	65.21	34.73	37.47	44.71	39.83	-0.886	5.76294e-08
ENSMUSG00000025496	Drd4	FALSE	149.03	127.88	132.26	122.9	84.52	84.12	77.84	102.69	-0.698	6.02726e-08
ENSMUSG00000025006	Sorbs1	FALSE	80.49	80.02	87.37	76.68	123.86	140.68	137.04	129.01	0.622	6.16837e-08
ENSMUSG00000063077	Kif1b	FALSE	692.44	643.42	667.71	672.17	570.33	545.47	550.24	548.55	-0.363	6.6446e-08
ENSMUSG00000019971	Cep290	FALSE	271.87	270.01	237.67	265.86	186.21	206.8	195.83	165.92	-0.555	6.82514e-08
ENSMUSG00000018377	Vezf1	FALSE	268.31	269.28	262.92	235.76	166.54	214.88	193.35	157.51	-0.609	6.94132e-08
ENSMUSG00000044468	Fam46c	FALSE	31.03	35.44	28.06	26.51	93.31	61.34	76.59	55.18	1.102	7.46035e-08
ENSMUSG00000003526	Prodh	FALSE	26.51	27.77	42.88	30.46	55.23	69.06	65	77.84	1.035	7.53271e-08
ENSMUSG00000023943	Sult1c1	FALSE	45.9	59.56	58.92	40.49	93.31	94.4	101.44	94.29	0.812	7.76072e-08
ENSMUSG00000038115	Ano2	FALSE	26.83	37.63	56.91	42.28	12.55	20.57	10.35	14.98	-1.554	7.9531e-08
ENSMUSG00000032327	Stra6	FALSE	347.19	387.66	385.96	381.59	288.3	283.57	301.82	314.29	-0.427	8.27361e-08
ENSMUSG00000024081	Cebpz	FALSE	65.62	71.98	57.71	62.34	34.31	35.63	33.12	44.22	-0.894	8.29948e-08
ENSMUSG00000051043	Gprc5c	FALSE	7.76	2.19	1.6	1.79	8.37	23.14	16.15	23.75	2.781	9.11368e-08
ENSMUSG00000017843	Ppp2r5c	FALSE	289.65	280.6	339.87	319.25	269.89	216.35	196.66	210.87	-0.594	9.91192e-08
ENSMUSG00000045312	Lhfpl2	FALSE	75.64	89.15	98.99	77.03	212.57	147.66	154.43	138.87	0.775	1.09314e-07
ENSMUSG00000027523	Gnas	FALSE	403.76	486.67	474.93	519.89	699.21	699.74	731.58	647.23	0.458	1.09964e-07
ENSMUSG00000027288	Zfp106	FALSE	462.59	465.48	462.91	458.62	384.55	390.09	348.61	362.17	-0.405	1.10741e-07
ENSMUSG00000027993	Trim2	FALSE	103.12	91.71	82.96	94.95	58.58	63.91	48.86	60.67	-0.773	1.11096e-07
ENSMUSG00000018199	Trove2	FALSE	121.87	132.26	114.62	123.61	109.63	70.89	79.91	65.42	-0.785	1.14453e-07
ENSMUSG00000024098	Twsg1	FALSE	17.13	22.29	29.26	25.8	55.23	54.36	59.62	44.95	1.097	1.40151e-07
ENSMUSG00000037306	Man1c1	FALSE	20.04	22.65	30.46	29.74	49.79	50.69	60.03	66.15	1.055	1.43098e-07
ENSMUSG00000038642	Ctss	FALSE	14.87	14.61	15.23	13.62	51.47	35.63	29.4	39.47	1.292	1.43098e-07
ENSMUSG00000025362	Rps26	FALSE	600.63	575.09	556.29	607.68	414.25	464.29	469.09	509.08	-0.423	1.44554e-07
ENSMUSG00000013921	Clip3	FALSE	15.84	23.75	21.64	22.57	45.19	47.38	40.99	55.18	1.088	1.54796e-07
ENSMUSG00000078963	Hsbp1l1	FALSE	48.49	57.36	40.88	69.15	20.5	24.61	12.42	29.6	-1.334	1.61068e-07
ENSMUSG00000024501	Dpysl3	FALSE	385.66	439.54	456.5	429.24	328.47	313.69	349.85	355.59	-0.432	1.65981e-07
ENSMUSG00000022500	Litaf	FALSE	14.87	12.79	19.24	10.03	38.08	35.63	31.05	41.66	1.289	1.7024e-07
ENSMUSG00000044461	Shisa2	FALSE	8.4	21.92	18.04	13.62	44.35	39.67	44.3	39.83	1.332	1.7024e-07
ENSMUSG00000024095	Hnrnpll	FALSE	58.51	49.69	62.12	49.45	88.29	94.77	101.02	103.42	0.729	1.74773e-07
ENSMUSG00000044876	Zfp444	FALSE	119.29	142.49	128.65	146.9	88.29	91.83	100.19	91	-0.622	1.75708e-07
ENSMUSG00000020849	Ywhae	FALSE	1027.02	910.14	1048.06	1013.63	863.24	813.98	744	815.34	-0.399	1.81097e-07
ENSMUSG00000025321	Itgb8	FALSE	691.14	751.57	797.57	674.32	1013.88	977.43	965.09	1013.05	0.359	1.81097e-07
ENSMUSG00000055653	Gpc3	FALSE	186.85	212.65	244.48	223.22	340.19	322.5	314.25	331.11	0.503	1.81097e-07
ENSMUSG00000071531	Gprin2	FALSE	2.91	6.94	4.01	4.66	17.57	19.84	19.46	14.62	1.86	1.87468e-07
ENSMUSG00000020182	Ddc	FALSE	51.4	44.21	46.89	49.8	20.09	23.51	28.98	29.6	-1.001	2.1469e-07
ENSMUSG00000005609	Ctr9	FALSE	175.53	161.49	155.91	173.06	120.51	102.11	127.93	89.54	-0.67	2.22653e-07
ENSMUSG00000032122	Slc37a2	FALSE	21.66	14.25	32.86	19.35	66.53	54.73	57.14	40.93	1.314	2.24826e-07
ENSMUSG00000035296	Sgcg	FALSE	11.31	25.94	22.84	13.97	2.93	7.71	4.14	1.46	-2.446	2.50426e-07
ENSMUSG00000090137	Uba52	FALSE	422.51	353.68	362.71	359.02	225.54	256.39	287.75	301.87	-0.553	2.50998e-07
ENSMUSG00000032599	Ip6k2	FALSE	116.7	108.15	86.17	91.01	65.28	41.51	63.76	58.47	-0.876	2.5837e-07
ENSMUSG00000022475	Hdac7	FALSE	37.18	34.34	38.07	39.41	85.78	70.16	62.1	70.9	0.859	2.6939e-07
ENSMUSG00000057897	Camk2b	FALSE	5.17	5.48	4.01	5.73	21.76	24.61	10.76	21.56	1.88	2.7696e-07
ENSMUSG00000049969	Plekhf2	FALSE	70.47	89.52	90.58	63.42	51.47	33.79	44.71	44.95	-0.931	2.8375e-07
ENSMUSG00000026185	Igfbp5	FALSE	590.61	690.19	705.79	618.43	547.74	470.9	537.82	502.14	-0.427	2.91215e-07
ENSMUSG00000070730	Rmdn3	FALSE	169.39	150.53	128.25	145.47	78.67	96.97	100.61	111.46	-0.699	3.05374e-07
ENSMUSG00000031523	Dlc1	FALSE	89.54	104.86	97.79	96.38	64.44	67.95	68.73	62.49	-0.647	3.06002e-07
ENSMUSG00000027070	Lrp2	FALSE	90.84	85.13	86.97	92.44	133.06	142.15	147.81	137.78	0.567	3.27173e-07
ENSMUSG00000037622	Wdtc1	FALSE	159.05	142.49	156.31	140.1	94.57	114.24	85.29	111.46	-0.642	3.27173e-07
ENSMUSG00000039239	Tgfb2	FALSE	23.28	30.69	24.45	27.59	50.21	84.85	72.87	48.97	1.145	3.27444e-07
ENSMUSG00000022199	Slc22a17	FALSE	220.14	241.14	242.48	233.97	346.47	315.53	362.69	328.91	0.441	3.53284e-07
ENSMUSG00000037605	Adgrl3	FALSE	8.4	4.38	5.21	1.79	18.41	19.1	17.8	31.06	2.07	3.59063e-07
ENSMUSG00000085794	Vax2os	FALSE	62.71	59.92	70.54	79.9	30.13	36	50.1	37.64	-0.953	3.70126e-07
ENSMUSG00000034940	Synrg	FALSE	246.98	213.38	220.83	232.9	148.96	177.05	151.95	186.75	-0.549	3.94017e-07
ENSMUSG00000042207	Kdm5b	FALSE	306.13	257.22	249.29	218.56	174.07	175.21	196.25	171.77	-0.575	3.94017e-07
ENSMUSG00000050217	Lgsn	FALSE	7.44	5.85	4.01	3.94	1.67	0	0	0	-5.526	4.69662e-07
ENSMUSG00000057132	Rpgrip1	FALSE	402.79	329.2	264.92	296.67	241.02	210.11	199.56	206.85	-0.632	4.70839e-07
ENSMUSG00000037855	Zfp365	FALSE	72.41	114	98.59	109.28	63.6	62.81	65.42	57.74	-0.783	5.08925e-07
ENSMUSG00000030096	Slc6a6	FALSE	847.93	1413.62	1392.33	1332.88	960.74	947.68	1066.94	992.59	-0.504	5.09094e-07
ENSMUSG00000027805	Pfn2	FALSE	35.24	59.19	60.52	49.45	133.48	100.28	100.19	93.92	0.911	5.13751e-07
ENSMUSG00000004347	Pde1c	FALSE	118.64	111.8	125.45	111.79	220.94	187.7	184.66	167.38	0.592	5.5058e-07
ENSMUSG00000025204	Ndufb8	FALSE	386.95	335.04	284.96	334.29	251.9	249.41	238.06	252.17	-0.52	5.69143e-07
ENSMUSG00000038812	Trmt112	FALSE	90.19	101.21	81.76	94.95	38.5	49.96	70.8	58.11	-0.863	5.69143e-07
ENSMUSG00000015653	Steap2	FALSE	52.37	41.65	49.7	55.54	20.09	25.34	30.22	29.97	-1.004	5.87951e-07
ENSMUSG00000060586	H2-Eb1	FALSE	27.15	24.48	26.05	26.51	9.21	11.39	13.66	12.79	-1.233	6.01149e-07
ENSMUSG00000030956	Fam53b	FALSE	99.89	79.65	82.16	72.02	61.09	36	52.17	38.74	-0.966	6.79696e-07
ENSMUSG00000098682	Otx2os1	FALSE	48.49	44.94	43.28	51.24	78.67	91.46	90.67	75.65	0.748	6.9637e-07
ENSMUSG00000034210	Efcab14	FALSE	136.74	107.05	121.84	127.2	202.52	171.17	213.22	204.66	0.591	6.96899e-07
ENSMUSG00000034258	Mfsd7c	FALSE	63.68	193.65	220.03	164.82	361.95	422.05	327.91	366.92	0.962	7.01406e-07
ENSMUSG00000025404	R3hdm2	FALSE	277.36	310.2	252.5	268.01	211.73	210.84	194.18	224.76	-0.486	7.10692e-07
ENSMUSG00000022139	Mbnl2	FALSE	478.43	420.54	428.04	413.84	342.7	303.77	351.92	357.78	-0.445	7.23586e-07
ENSMUSG00000059668	Krt4	FALSE	0	0.73	0.4	0.36	10.46	3.31	7.87	6.58	4.029	7.32388e-07
ENSMUSG00000039145	Camk1d	FALSE	252.47	207.9	227.25	205.66	161.52	170.44	148.22	170.3	-0.534	7.33544e-07
ENSMUSG00000030536	Iqgap1	FALSE	149.03	135.55	141.88	134.36	191.23	209.37	212.81	235.72	0.509	7.76761e-07
ENSMUSG00000021690	Jmy	FALSE	107.65	90.61	94.59	85.99	50.63	69.79	59.21	62.13	-0.736	8.1724e-07
ENSMUSG00000038174	Fam126b	FALSE	273.48	231.28	250.09	249.02	201.69	193.58	181.34	188.58	-0.482	8.56002e-07
ENSMUSG00000044375	BC027072	FALSE	134.48	139.57	120.64	138.3	91.22	107.99	78.25	88.81	-0.644	8.67355e-07
ENSMUSG00000025350	Rdh5	FALSE	2436.78	2448.35	2446	2397.03	2161.24	2161.66	2150.86	2187.27	-0.256	8.85377e-07
ENSMUSG00000006678	Pola1	FALSE	57.22	52.61	54.11	61.99	26.36	31.96	34.36	14.25	-1.074	8.88789e-07
ENSMUSG00000036242	3632451O06Rik	FALSE	31.36	29.96	26.45	25.8	7.11	13.59	6.21	16.08	-1.508	9.33873e-07
ENSMUSG00000030465	Psd3	FALSE	42.02	36.17	41.28	44.07	78.25	92.93	73.7	66.15	0.831	9.51786e-07
ENSMUSG00000017376	Nlk	FALSE	453.22	419.08	445.27	451.82	338.52	375.03	373.45	345.72	-0.394	9.63209e-07
ENSMUSG00000041126	H2afv	FALSE	242.45	280.97	303.4	291.3	184.53	220.02	214.88	221.83	-0.498	9.7444e-07
ENSMUSG00000029247	Paics	FALSE	95.36	166.61	167.93	159.44	99.59	87.79	113.03	86.61	-0.768	9.97039e-07
ENSMUSG00000036169	Sostdc1	FALSE	299.67	299.97	285.76	326.77	218.01	227.74	255.04	244.13	-0.449	9.97039e-07
ENSMUSG00000026457	Adipor1	FALSE	365.61	388.02	371.93	348.27	300.86	256.75	288.99	313.56	-0.432	1.07482e-06
ENSMUSG00000026970	Rbms1	FALSE	138.68	187.8	171.94	162.67	259.01	231.78	273.67	254.36	0.528	1.1285e-06
ENSMUSG00000039533	Mmd2	FALSE	30.71	19.73	22.04	18.27	7.11	5.51	9.94	9.5	-1.575	1.1324e-06
ENSMUSG00000032518	Rpsa	FALSE	204.63	198.4	205.6	173.06	128.46	154.64	122.97	155.32	-0.564	1.15696e-06
ENSMUSG00000004267	Eno2	FALSE	106.03	109.25	105.01	106.77	62.35	78.24	82.81	60.67	-0.677	1.19168e-06
ENSMUSG00000056851	Pcbp2	FALSE	511.41	673.74	650.88	648.88	492.92	530.77	504.7	486.43	-0.42	1.20241e-06
ENSMUSG00000058624	Gda	FALSE	8.08	10.6	14.43	6.81	0	2.94	2.07	0	-3.287	1.27771e-06
ENSMUSG00000070780	Rbm47	FALSE	147.73	217.03	247.29	198.5	332.66	332.06	378.01	308.81	0.618	1.28457e-06
ENSMUSG00000022831	Hcls1	FALSE	35.56	39.83	46.49	36.19	24.27	22.04	14.49	16.45	-1.116	1.37511e-06
ENSMUSG00000079550	Mpp4	FALSE	132.54	147.61	136.67	145.83	106.7	88.16	79.49	110.37	-0.627	1.37848e-06
ENSMUSG00000030835	Nomo1	FALSE	145.79	123.5	133.86	116.45	69.04	78.24	111.37	89.17	-0.723	1.48599e-06
ENSMUSG00000034744	Nagk	FALSE	23.92	19.73	16.43	19.35	44.77	51.79	36.02	43.86	1.055	1.48625e-06
ENSMUSG00000090035	Galnt4	FALSE	46.55	48.23	55.31	49.09	37.66	25.34	25.26	25.58	-0.947	1.53481e-06
ENSMUSG00000032988	Slc16a8	FALSE	658.17	680.32	713.4	596.21	824.32	941.8	967.58	908.53	0.37	1.71011e-06
ENSMUSG00000028869	Gnl2	FALSE	71.44	63.57	48.9	60.19	33.48	37.1	39.33	30.7	-0.89	1.81551e-06
ENSMUSG00000023249	Parp3	FALSE	13.25	11.69	12.02	11.11	23.01	38.2	39.33	26.68	1.31	1.89456e-06
ENSMUSG00000058672	Tubb2a	FALSE	32.97	43.84	38.88	38.7	76.57	72.36	59.62	75.28	0.793	2.05328e-06
ENSMUSG00000036323	Srp72	FALSE	148.38	161.86	144.28	154.07	124.69	103.58	113.03	103.06	-0.545	2.18095e-06
ENSMUSG00000097328	Tnfsf12	FALSE	65.62	87.32	94.99	81.33	48.96	56.2	31.88	46.78	-0.883	2.20516e-06
ENSMUSG00000045193	Cirbp	FALSE	235.66	209.72	222.84	211.04	135.99	126.36	177.2	177.61	-0.587	2.2109e-06
ENSMUSG00000042772	Smg7	FALSE	215.94	188.17	189.17	197.42	142.69	136.64	130	173.59	-0.55	2.37325e-06
ENSMUSG00000019818	Cd164	FALSE	204.95	237.86	300.19	241.85	389.15	338.67	369.72	355.96	0.514	2.50594e-06
ENSMUSG00000013833	Med16	FALSE	133.19	98.65	98.19	107.85	72.81	69.06	74.11	54.82	-0.749	2.51854e-06
ENSMUSG00000022234	Cct5	FALSE	99.24	118.01	100.2	106.42	80.34	62.81	67.9	78.21	-0.64	2.5735e-06
ENSMUSG00000038811	Gngt2	FALSE	13.58	16.44	20.44	15.77	33.48	47.38	30.64	43.49	1.147	2.57664e-06
ENSMUSG00000006299	Aamp	FALSE	206.89	242.24	211.21	257.26	138.08	152.44	177.2	188.94	-0.57	2.58186e-06
ENSMUSG00000037206	Islr	FALSE	4.53	8.77	12.83	11.82	30.13	23.88	28.98	28.87	1.419	2.58186e-06
ENSMUSG00000067288	Rps28	FALSE	294.17	299.6	331.85	309.93	208.8	218.92	307.21	235.36	-0.51	2.58186e-06
ENSMUSG00000039913	Pak7	FALSE	119.93	111.07	107.41	126.48	174.49	194.68	207.01	160.44	0.574	2.59573e-06
ENSMUSG00000110020	Gm45441	FALSE	4.53	4.38	6.01	3.58	0	0	2.07	0	-5.271	2.60371e-06
ENSMUSG00000027997	Casp6	FALSE	2.26	3.29	3.61	4.3	16.32	12.86	11.59	12.06	1.878	2.90781e-06
ENSMUSG00000038079	Tmem237	FALSE	149.67	192.18	193.18	165.53	281.19	283.94	250.9	247.42	0.517	2.90781e-06
ENSMUSG00000032890	Rims3	FALSE	6.14	5.48	5.61	4.66	0.42	0.73	0.41	0.37	-3.458	2.91374e-06
ENSMUSG00000029712	Actl6b	FALSE	0.32	0	5.61	1.79	20.5	4.04	12.01	17.54	3.571	2.98278e-06
ENSMUSG00000020571	Pdia6	FALSE	101.18	109.98	102.2	115.73	175.74	164.56	156.09	157.88	0.519	2.98514e-06
ENSMUSG00000030560	Ctsc	FALSE	46.23	73.8	84.17	68.08	113.4	135.91	128.35	120.24	0.731	2.98514e-06
ENSMUSG00000037995	Igsf9	FALSE	59.8	46.77	48.9	51.24	24.27	29.75	36.02	27.04	-0.913	3.05461e-06
ENSMUSG00000060733	Ipmk	FALSE	77.58	101.21	112.22	91.37	69.04	63.91	55.89	52.63	-0.747	3.12083e-06
ENSMUSG00000020089	Ppa1	FALSE	97.63	109.98	107.81	103.91	96.24	58.77	58.79	73.09	-0.727	3.18079e-06
ENSMUSG00000034994	Eef2	FALSE	1215.16	1103.42	1074.11	965.98	776.62	860.63	905.47	933.38	-0.4	3.3228e-06
ENSMUSG00000036427	Gpi1	FALSE	271.54	206.43	241.27	281.62	181.18	202.39	184.24	168.84	-0.556	3.47965e-06
ENSMUSG00000019943	Atp2b1	FALSE	444.17	408.48	387.96	403.45	287.89	326.18	328.74	358.51	-0.427	3.52836e-06
ENSMUSG00000053046	Brsk2	FALSE	72.73	83.67	60.52	60.55	28.87	47.75	42.64	37.64	-0.901	3.52907e-06
ENSMUSG00000060019	Gm10073	FALSE	20.37	14.98	24.05	16.12	8.79	6.61	6.62	5.85	-1.524	3.54572e-06
ENSMUSG00000022185	Acin1	FALSE	289.65	260.87	278.15	259.05	206.29	223.7	223.99	207.95	-0.425	3.94186e-06
ENSMUSG00000028494	Plin2	FALSE	73.7	74.17	54.51	68.08	117.16	102.48	116.76	120.24	0.645	3.97538e-06
ENSMUSG00000032601	Prkar2a	FALSE	282.21	260.14	255.7	259.05	185.37	217.08	223.16	192.96	-0.459	3.97538e-06
ENSMUSG00000039068	Zzz3	FALSE	150	145.78	144.68	141.53	114.65	112.77	105.58	92.83	-0.54	3.97538e-06
ENSMUSG00000037071	Scd1	FALSE	12.93	21.56	7.21	11.82	35.57	31.22	29.4	40.93	1.356	4.08388e-06
ENSMUSG00000034832	Tet3	FALSE	96.33	123.5	133.46	130.78	85.36	90.73	80.73	78.57	-0.632	4.11053e-06
ENSMUSG00000029623	Pdap1	FALSE	332.96	280.24	256.5	322.11	220.1	189.9	256.28	186.75	-0.601	4.31602e-06
ENSMUSG00000019738	Polr2i	FALSE	82.76	84.04	67.33	74.88	37.24	55.83	53	44.95	-0.781	4.44262e-06
ENSMUSG00000009376	Met	FALSE	229.84	221.41	177.95	224.65	342.7	288.34	360.2	325.26	0.511	4.67594e-06
ENSMUSG00000021770	Samd8	FALSE	148.06	126.42	156.31	149.05	88.71	109.09	99.37	115.12	-0.579	4.67594e-06
ENSMUSG00000075590	Nrbp2	FALSE	27.8	38.36	33.67	30.46	65.69	56.2	55.89	63.59	0.804	4.73843e-06
ENSMUSG00000023033	Scn8a	FALSE	6.14	5.48	9.62	6.09	21.34	15.06	22.77	22.29	1.488	4.74158e-06
ENSMUSG00000051166	Eml5	FALSE	64.65	48.23	36.07	48.73	15.48	25.34	32.71	17.91	-1.243	4.8208e-06
ENSMUSG00000055435	Maf	FALSE	120.9	146.88	173.54	146.19	205.87	218.55	232.27	239.01	0.528	4.96016e-06
ENSMUSG00000045128	Rpl18a	FALSE	469.71	451.96	518.62	505.56	334.75	395.23	359.79	445.49	-0.447	4.97538e-06
ENSMUSG00000054942	Miga1	FALSE	52.37	54.44	54.91	63.42	102.52	89.26	97.71	86.61	0.65	5.15544e-06
ENSMUSG00000030283	St8sia1	FALSE	32.97	23.02	29.26	36.9	10.04	9.92	18.22	14.98	-1.298	5.19956e-06
ENSMUSG00000089984	Fbxo24	FALSE	4.53	2.92	4.81	2.51	19.67	12.12	10.35	17.54	1.914	5.24345e-06
ENSMUSG00000026275	Ppp1r7	FALSE	87.61	84.04	110.62	87.78	46.03	66.12	65.83	56.65	-0.736	5.3365e-06
ENSMUSG00000004651	Tyr	FALSE	130.92	145.42	139.07	136.87	223.03	198.72	199.15	191.5	0.468	5.54161e-06
ENSMUSG00000026238	Ptma	FALSE	319.06	257.95	249.69	265.14	187.88	212.68	204.11	209.04	-0.48	5.54161e-06
ENSMUSG00000052146	Rps10	FALSE	258.94	262.34	234.86	239.34	196.67	188.43	212.81	183.83	-0.44	5.68956e-06
ENSMUSG00000029577	Ube3b	FALSE	111.85	88.79	105.81	93.16	67.79	72.36	69.14	66.51	-0.625	5.82671e-06
ENSMUSG00000030246	Ldhb	FALSE	157.11	154.55	172.74	155.5	206.29	240.23	240.13	238.64	0.445	5.87617e-06
ENSMUSG00000034786	Gpsm3	FALSE	28.45	35.44	34.47	29.38	13.39	9.18	16.98	19.37	-1.178	6.28142e-06
ENSMUSG00000039782	Cpeb2	FALSE	40.41	36.9	34.47	26.51	59.42	85.22	69.14	61.4	0.887	6.6131e-06
ENSMUSG00000084788	Gm11342	FALSE	22.63	16.81	21.24	18.63	3.35	9.55	9.52	4.75	-1.612	6.72047e-06
ENSMUSG00000018849	Wwc1	FALSE	57.86	66.13	70.94	63.78	134.74	95.14	97.71	123.52	0.697	6.79182e-06
ENSMUSG00000071379	Hpcal1	FALSE	50.11	50.06	54.11	46.22	24.27	28.65	22.36	41.66	-0.946	7.27815e-06
ENSMUSG00000021453	Gadd45g	FALSE	24.89	21.19	19.64	18.27	41.43	43.71	49.68	38.01	0.944	7.30336e-06
ENSMUSG00000023010	Tmbim6	FALSE	256.35	405.56	460.9	344.33	603.81	563.1	631.8	557.69	0.568	7.30336e-06
ENSMUSG00000028249	Sdcbp	FALSE	211.42	264.16	284.16	253.68	393.75	370.99	382.56	345.72	0.457	7.70488e-06
ENSMUSG00000018548	Trim37	FALSE	82.76	88.79	89.78	102.12	56.49	53.26	58.38	75.28	-0.687	7.91456e-06
ENSMUSG00000031955	Bcar1	FALSE	43.64	79.65	79.76	76.68	136.41	113.13	137.46	127.18	0.711	8.0658e-06
ENSMUSG00000001942	Siae	FALSE	5.5	3.29	8.42	6.81	27.62	22.77	18.63	13.52	1.692	8.15383e-06
ENSMUSG00000036885	Arhgef26	FALSE	71.12	73.8	76.15	68.79	34.31	52.89	45.54	50.07	-0.729	8.27779e-06
ENSMUSG00000015354	Pcolce2	FALSE	65.62	39.46	48.9	44.43	100.01	76.4	81.98	97.21	0.817	8.45882e-06
ENSMUSG00000026915	Strbp	FALSE	382.75	334.31	308.61	307.06	246.46	269.98	256.28	217.08	-0.493	8.52734e-06
ENSMUSG00000022312	Eif3h	FALSE	181.03	157.84	174.74	152.64	136.41	123.42	117.17	120.24	-0.512	8.59319e-06
ENSMUSG00000034640	Tiparp	FALSE	55.93	46.4	55.31	49.8	105.45	78.24	81.15	120.24	0.781	8.68112e-06
ENSMUSG00000085327	Gm16104	FALSE	10.67	16.08	12.42	12.54	0.42	2.2	3.73	6.21	-2.182	8.71095e-06
ENSMUSG00000082361	Btc	FALSE	31.36	29.6	25.65	31.17	60.67	51.06	50.51	56.28	0.797	9.06607e-06
ENSMUSG00000085001	Rapgef4os2	FALSE	4.2	1.1	2.4	1.79	11.3	12.86	10.35	9.5	2.165	9.12573e-06
ENSMUSG00000025104	Hdgfl3	FALSE	93.1	110.71	92.58	106.77	51.89	71.26	77.01	67.24	-0.664	9.15476e-06
ENSMUSG00000032556	Bfsp2	FALSE	22.95	28.86	16.03	14.69	3.35	6.61	8.28	9.14	-1.662	9.15476e-06
ENSMUSG00000034007	Scaper	FALSE	185.23	150.53	111.42	145.11	102.94	105.79	93.57	82.23	-0.707	9.15476e-06
ENSMUSG00000079465	Col4a3	FALSE	111.53	79.65	65.33	63.78	134.74	202.02	131.25	130.1	0.834	9.1992e-06
ENSMUSG00000047793	Sned1	FALSE	27.48	27.77	31.66	27.59	66.11	50.69	50.1	51.53	0.834	9.25409e-06
ENSMUSG00000040037	Negr1	FALSE	26.83	26.31	30.06	28.31	13.81	12.12	16.15	15.35	-1.045	9.7812e-06
ENSMUSG00000025235	Bbs4	FALSE	165.19	145.78	150.7	145.11	112.56	121.58	114.69	108.91	-0.497	1.02234e-05
ENSMUSG00000004698	Hdac9	FALSE	21.66	20.46	24.85	28.31	7.95	13.22	8.69	12.06	-1.259	1.04864e-05
ENSMUSG00000035126	Wdr78	FALSE	134.16	111.44	114.22	115.01	97.5	73.1	85.7	73.46	-0.634	1.05487e-05
ENSMUSG00000063765	Chadl	FALSE	4.85	12.42	8.42	8.6	21.34	21.3	25.67	25.58	1.38	1.07457e-05
ENSMUSG00000047361	Gm973	FALSE	150.32	109.98	114.22	131.5	169.47	243.53	247.17	190.04	0.68	1.09565e-05
ENSMUSG00000095930	Nim1k	FALSE	99.89	103.4	100.6	84.92	58.58	61.71	74.52	73.82	-0.622	1.09565e-05
ENSMUSG00000015112	Slc25a13	FALSE	14.55	12.42	11.62	13.62	24.69	26.08	34.36	39.83	1.162	1.11635e-05
ENSMUSG00000054256	Msi1	FALSE	267.99	406.29	423.63	358.3	264.45	289.08	265.8	304.06	-0.515	1.12826e-05
ENSMUSG00000028884	Rpa2	FALSE	58.19	63.57	50.5	50.16	38.5	31.59	35.19	32.53	-0.783	1.16647e-05
ENSMUSG00000031636	Pdlim3	FALSE	0.32	1.83	4.01	1.79	21.76	4.04	20.29	10.96	2.908	1.16647e-05
ENSMUSG00000038518	Jarid2	FALSE	83.4	78.92	105.81	93.16	53.98	51.06	59.21	72	-0.706	1.27291e-05
ENSMUSG00000026739	Bmi1	FALSE	71.77	77.82	72.14	71.3	46.03	51.79	55.07	47.88	-0.634	1.27548e-05
ENSMUSG00000021178	Psmc1	FALSE	377.9	317.51	284.96	298.82	224.7	229.94	250.49	254.36	-0.465	1.28088e-05
ENSMUSG00000024206	Rfx2	FALSE	1.94	0	2.4	2.51	9.62	13.59	6.21	14.98	2.499	1.29683e-05
ENSMUSG00000060938	Rpl26	FALSE	331.02	302.53	267.32	316.74	251.9	242.06	237.65	234.99	-0.434	1.30908e-05
ENSMUSG00000021913	Ogdhl	FALSE	30.06	24.11	22.04	31.17	8.79	16.9	11.18	11.69	-1.252	1.31478e-05
ENSMUSG00000050953	Gja1	FALSE	165.19	214.84	245.68	237.55	307.55	325.81	378.83	337.32	0.518	1.31478e-05
ENSMUSG00000024500	Ppp2r2b	FALSE	224.35	298.14	334.26	299.18	228.05	227	188.8	229.51	-0.524	1.32115e-05
ENSMUSG00000001666	Ddt	FALSE	130.6	104.13	132.66	122.54	76.16	86.32	97.71	87.34	-0.589	1.35767e-05
ENSMUSG00000045545	Krt14	FALSE	0	0	0	0	5.02	2.2	2.48	4.39	6.208	1.35767e-05
ENSMUSG00000047139	Cd24a	FALSE	17.78	20.46	19.64	18.27	8.79	10.28	7.04	4.75	-1.385	1.38942e-05
ENSMUSG00000029410	Ppef2	FALSE	72.73	83.67	81.36	78.11	46.03	34.16	57.96	56.28	-0.748	1.41202e-05
ENSMUSG00000027007	Ssfa2	FALSE	16.16	13.15	27.65	10.39	40.17	29.39	36.02	45.32	1.243	1.4853e-05
ENSMUSG00000028072	Ntrk1	FALSE	0	0	0	0	5.02	2.2	2.07	5.48	6.276	1.49794e-05
ENSMUSG00000022864	D16Ertd472e	FALSE	192.67	198.4	223.64	212.83	145.62	160.15	186.31	135.22	-0.512	1.65151e-05
ENSMUSG00000028530	Jak1	FALSE	178.44	150.9	149.49	152.28	111.72	119.75	86.12	122.79	-0.578	1.66251e-05
ENSMUSG00000033149	Phldb2	FALSE	52.69	48.59	47.69	51.95	97.91	75.67	88.6	77.84	0.665	1.80602e-05
ENSMUSG00000046691	Chtf8	FALSE	169.39	145.05	151.5	163.74	84.94	125.26	95.64	126.08	-0.615	1.80602e-05
ENSMUSG00000017485	Top2b	FALSE	335.55	291.93	290.17	298.46	233.07	247.2	258.77	218.54	-0.432	1.80761e-05
ENSMUSG00000022246	Rai14	FALSE	20.69	32.15	32.86	21.5	62.35	46.28	53.82	52.99	0.924	1.83705e-05
ENSMUSG00000015401	Tmem27	FALSE	262.49	306.55	280.55	284.85	414.25	360.71	418.58	385.92	0.389	1.84014e-05
ENSMUSG00000040818	Dennd6a	FALSE	13.25	17.17	15.63	15.05	37.24	38.57	29.81	27.77	1.04	1.84048e-05
ENSMUSG00000046432	Bex3	FALSE	48.81	51.88	50.9	54.82	80.76	92.56	95.23	74.92	0.645	1.93528e-05
ENSMUSG00000057969	Sema3b	FALSE	140.94	120.57	88.57	115.37	179.51	184.03	216.54	180.54	0.6	1.95999e-05
ENSMUSG00000021708	Rasgrf2	FALSE	142.88	126.05	88.17	89.93	63.6	77.5	53.41	67.24	-0.815	1.96663e-05
ENSMUSG00000059921	Unc5c	FALSE	9.7	9.5	8.02	3.94	28.45	20.57	15.73	34.35	1.556	2.24947e-05
ENSMUSG00000026825	Dnm1	FALSE	47.2	56.63	31.66	35.47	23.01	16.16	24.84	21.2	-1.08	2.27212e-05
ENSMUSG00000030647	Ndufc2	FALSE	198.16	192.18	196.39	175.93	263.2	279.9	269.94	254.36	0.396	2.31802e-05
ENSMUSG00000020300	Cpeb4	FALSE	111.85	118.38	124.64	105.7	159.84	160.52	186.73	171.4	0.471	2.3211e-05
ENSMUSG00000022656	Nectin3	FALSE	32.33	31.42	28.06	26.16	42.26	51.42	71.21	66.88	0.894	2.35183e-05
ENSMUSG00000020963	Tshr	FALSE	166.16	184.15	165.12	183.09	133.9	125.26	148.22	135.59	-0.454	2.41895e-05
ENSMUSG00000052681	Rap1b	FALSE	39.76	52.61	71.74	54.1	89.55	91.46	96.05	92.46	0.71	2.41895e-05
ENSMUSG00000032238	Rora	FALSE	499.77	469.5	457.7	461.13	415.09	368.42	398.71	335.13	-0.395	2.43827e-05
ENSMUSG00000030447	Cyfip1	FALSE	20.37	24.48	20.04	22.21	49.38	31.96	43.06	54.82	0.965	2.49162e-05
ENSMUSG00000038374	Rbm8a	FALSE	250.53	228.36	190.77	192.77	146.45	167.5	154.43	167.38	-0.507	2.4997e-05
ENSMUSG00000030659	Nucb2	FALSE	55.93	53.71	48.9	48.01	24.69	26.08	40.57	33.26	-0.851	2.64584e-05
ENSMUSG00000067158	Col4a4	FALSE	257.64	249.18	238.87	182.37	353.16	339.4	327.49	374.59	0.458	2.66415e-05
ENSMUSG00000024392	Bag6	FALSE	99.24	129.71	107.01	104.98	66.11	67.95	86.95	84.42	-0.616	2.72109e-05
ENSMUSG00000047412	Zbtb44	FALSE	68.21	70.15	73.34	70.59	49.79	51.06	50.51	44.95	-0.612	2.73544e-05
ENSMUSG00000050552	Lamtor4	FALSE	85.99	105.96	92.58	104.27	48.54	65.02	69.56	74.92	-0.653	2.80043e-05
ENSMUSG00000036371	Serbp1	FALSE	927.77	785.91	761.9	784.32	662.81	693.5	659.96	681.95	-0.329	2.8548e-05
ENSMUSG00000068923	Syt11	FALSE	30.39	47.86	48.5	51.24	92.06	84.12	81.56	71.63	0.76	2.95814e-05
ENSMUSG00000020599	Rgs9	FALSE	159.69	141.4	144.68	139.74	105.45	118.28	105.99	116.58	-0.481	3.06745e-05
ENSMUSG00000041453	Rpl21	FALSE	190.4	256.49	262.52	268.01	183.28	193.21	133.73	187.11	-0.562	3.06745e-05
ENSMUSG00000070867	Trabd2b	FALSE	22.63	29.96	29.66	25.44	69.04	45.55	57.14	45.68	0.898	3.13714e-05
ENSMUSG00000022911	Arl13b	FALSE	127.04	92.8	83.76	97.46	56.91	69.79	51.34	70.9	-0.729	3.23779e-05
ENSMUSG00000037234	Hook3	FALSE	369.82	338.33	347.08	274.82	263.2	282.47	262.91	244.49	-0.448	3.42669e-05
ENSMUSG00000039166	Akap7	FALSE	65.3	61.75	71.34	73.45	57.33	42.24	38.09	42.03	-0.73	3.43296e-05
ENSMUSG00000000184	Ccnd2	FALSE	179.41	169.53	148.69	199.93	240.18	269.61	272.01	249.97	0.469	3.44537e-05
ENSMUSG00000051495	Irf2bp2	FALSE	42.02	54.44	48.09	53.39	100.43	87.79	74.11	78.21	0.692	3.4745e-05
ENSMUSG00000019659	Ccdc12	FALSE	51.08	40.56	49.7	43.71	28.45	27.55	31.88	24.12	-0.816	3.57873e-05
ENSMUSG00000028278	Rragd	FALSE	69.5	97.55	85.37	75.24	137.25	124.15	123.38	124.62	0.563	3.58895e-05
ENSMUSG00000029338	Antxr2	FALSE	1.29	3.29	2.81	2.51	15.9	8.82	13.25	7.31	2.096	3.58895e-05
ENSMUSG00000030351	Tspan11	FALSE	16.81	15.71	15.23	12.9	6.28	7.71	5.38	4.02	-1.457	3.61048e-05
ENSMUSG00000028809	Srrm1	FALSE	579.62	636.11	559.1	551.78	488.32	496.98	500.97	509.45	-0.31	3.69941e-05
ENSMUSG00000055839	Elob	FALSE	226.93	266.36	284.96	264.43	405.89	358.5	362.69	347.19	0.413	3.71062e-05
ENSMUSG00000031548	Sfrp1	FALSE	413.46	487.77	428.84	451.82	572.42	600.93	601.99	588.39	0.319	3.83173e-05
ENSMUSG00000026749	Nek6	FALSE	67.89	46.77	41.68	51.6	96.24	87.79	87.36	79.3	0.722	4.14931e-05
ENSMUSG00000021051	Ppp2r5e	FALSE	172.62	127.15	139.07	156.58	106.28	98.44	101.44	119.87	-0.562	4.17943e-05
ENSMUSG00000044813	Shb	FALSE	0	1.1	0	1.07	12.97	8.08	2.48	5.85	3.571	4.24097e-05
ENSMUSG00000015149	Sirt2	FALSE	156.46	165.15	159.91	152.28	130.13	126.36	118.83	124.99	-0.43	4.25539e-05
ENSMUSG00000031565	Fgfr1	FALSE	44.61	70.52	73.34	71.3	133.9	91.09	118.41	121.33	0.718	4.25539e-05
ENSMUSG00000050390	C77080	FALSE	12.61	16.44	26.05	22.21	40.17	48.12	45.13	35.45	1.046	4.35576e-05
ENSMUSG00000096210	H1f0	FALSE	89.87	85.5	104.61	99.61	147.29	138.11	130	160.44	0.514	4.36953e-05
ENSMUSG00000006575	Rundc3a	FALSE	27.8	36.17	54.51	49.45	29.29	10.28	14.49	20.83	-1.344	4.38344e-05
ENSMUSG00000020810	Cygb	FALSE	181.35	132.99	138.27	139.74	67.79	93.67	112.2	105.25	-0.658	4.43084e-05
ENSMUSG00000057914	Cacnb2	FALSE	73.38	55.17	66.13	44.07	26.78	35.63	45.13	25.58	-0.975	4.49125e-05
ENSMUSG00000060802	B2m	FALSE	321.97	365.74	355.5	395.21	487.48	480.08	503.87	474.37	0.351	4.62101e-05
ENSMUSG00000054405	Dnajc8	FALSE	228.23	187.8	207.21	213.19	150.64	180.35	156.92	161.53	-0.454	4.67421e-05
ENSMUSG00000032743	D430042O09Rik	FALSE	74.35	49.69	88.57	52.67	28.45	35.26	43.06	37.64	-0.926	4.78373e-05
ENSMUSG00000021477	Ctsl	FALSE	86.96	120.57	157.91	117.88	166.54	203.86	230.2	190.77	0.647	4.79324e-05
ENSMUSG00000028527	Ak4	FALSE	7.44	3.65	4.01	7.88	0	1.47	0	0.73	-3.525	4.84169e-05
ENSMUSG00000035285	Nat14	FALSE	58.51	36.17	49.3	47.65	20.92	22.41	38.5	25.95	-1	4.84496e-05
ENSMUSG00000028174	Rpe65	FALSE	4163.67	4644.96	4754.53	4442.57	4027.89	4035.72	4043.79	4043.07	-0.245	4.87955e-05
ENSMUSG00000021838	Samd4	FALSE	18.1	14.98	26.85	18.27	35.99	43.71	44.71	34.72	0.979	5.1108e-05
ENSMUSG00000023236	Scg5	FALSE	52.05	52.25	49.3	54.1	28.45	35.63	28.15	39.1	-0.746	5.27066e-05
ENSMUSG00000009927	Rps25	FALSE	416.69	360.26	384.76	365.11	261.94	323.24	312.18	324.53	-0.403	5.27817e-05
ENSMUSG00000014905	Dnajb9	FALSE	16.16	31.06	20.84	20.06	38.08	43.34	40.99	50.8	0.959	5.34503e-05
ENSMUSG00000002831	Plin4	FALSE	5.17	4.38	7.21	3.22	17.16	22.77	11.18	14.62	1.632	5.45612e-05
ENSMUSG00000025733	Rhot2	FALSE	172.62	187.44	161.52	138.3	152.31	123.79	96.88	92.46	-0.663	5.47272e-05
ENSMUSG00000025997	Ikzf2	FALSE	39.44	54.81	42.08	53.03	25.94	28.65	29.4	30.7	-0.809	5.53296e-05
ENSMUSG00000029038	Ssu72	FALSE	179.74	209.72	246.88	205.66	160.26	167.5	148.22	163.73	-0.463	5.54211e-05
ENSMUSG00000038495	Otud7b	FALSE	171.65	140.67	138.27	144.04	107.12	102.11	120.9	80.04	-0.592	5.6153e-05
ENSMUSG00000053716	Dusp7	FALSE	70.47	81.48	63.32	67	29.71	40.04	67.9	43.86	-0.845	5.67573e-05
ENSMUSG00000061983	Rps12	FALSE	524.98	578.75	580.34	593.7	482.04	492.57	473.65	517.49	-0.3	5.75663e-05
ENSMUSG00000026260	Ndufa10	FALSE	282.53	246.26	264.12	238.99	178.67	214.51	225.23	181.27	-0.458	5.87608e-05
ENSMUSG00000000594	Gm2a	FALSE	135.77	99.38	125.05	123.26	198.76	185.13	184.24	172.13	0.502	5.88869e-05
ENSMUSG00000040543	Pitpnm3	FALSE	37.18	60.29	68.13	65.57	19.25	36.73	33.12	35.81	-0.966	5.91817e-05
ENSMUSG00000043716	Rpl7	FALSE	405.05	347.47	360.71	373.35	277.43	310.75	323.35	306.62	-0.377	5.92626e-05
ENSMUSG00000050965	Prkca	FALSE	114.76	110.34	104.2	101.76	91.22	80.08	72.87	67.24	-0.57	6.07799e-05
ENSMUSG00000019975	Ikbip	FALSE	35.56	35.08	43.28	31.53	55.65	62.44	72.45	62.13	0.71	6.08253e-05
ENSMUSG00000026483	Fam129a	FALSE	11.64	18.27	14.83	20.06	51.05	28.65	45.54	29.97	1.157	6.08253e-05
ENSMUSG00000092397	C130080G10Rik	FALSE	7.44	4.02	5.61	6.45	1.26	0	1.24	0.73	-2.921	6.13279e-05
ENSMUSG00000015980	Lrrc27	FALSE	12.61	10.6	10.82	8.24	2.09	3.31	5.38	1.46	-1.944	6.2304e-05
ENSMUSG00000028138	Adh5	FALSE	61.42	89.15	81.76	71.3	138.5	118.64	134.14	104.89	0.623	6.24105e-05
ENSMUSG00000009090	Ap1b1	FALSE	222.41	241.88	229.65	233.25	177.42	202.76	196.25	177.61	-0.386	6.45781e-05
ENSMUSG00000024063	Lbh	FALSE	267.66	255.76	249.29	257.26	203.36	214.51	227.71	188.21	-0.395	6.50221e-05
ENSMUSG00000033618	Map3k13	FALSE	25.21	25.94	29.26	26.16	14.65	10.28	17.39	13.52	-1.024	6.5737e-05
ENSMUSG00000079470	Utp14b	FALSE	14.55	10.23	14.43	13.62	32.64	30.49	24.43	27.41	1.029	6.58057e-05
ENSMUSG00000028630	Dyrk2	FALSE	201.39	215.93	214.42	222.86	187.46	165.29	168.92	171.77	-0.39	6.60844e-05
ENSMUSG00000028772	Zcchc17	FALSE	111.2	99.38	86.57	117.16	68.21	58.04	86.53	70.9	-0.655	6.60844e-05
ENSMUSG00000087141	Plcxd2	FALSE	82.43	58.09	57.31	60.91	41.84	27.92	47.2	24.85	-0.958	6.60844e-05
ENSMUSG00000020708	Psmc5	FALSE	183.29	137.38	155.51	158.73	104.61	123.79	120.48	119.87	-0.513	6.69691e-05
ENSMUSG00000043418	Lrit2	FALSE	62.07	112.17	111.82	109.28	54.4	77.87	66.24	67.24	-0.728	6.69691e-05
ENSMUSG00000022131	Gpr180	FALSE	10.34	18.27	23.65	15.41	39.75	32.69	37.26	36.55	1.039	6.86889e-05
ENSMUSG00000087086	Gm13269	FALSE	6.14	2.56	2.4	5.37	0	0.37	0.41	0	-4.2	6.8944e-05
ENSMUSG00000048240	Gng7	FALSE	6.79	9.13	8.42	10.75	19.25	19.47	20.29	25.95	1.187	7.1754e-05
ENSMUSG00000021848	Otx2	FALSE	895.77	849.49	954.67	831.61	1240.25	1144.56	1162.58	1089.43	0.305	7.2178e-05
ENSMUSG00000039835	Nhsl1	FALSE	0.97	2.56	0	1.43	4.18	12.49	7.87	10.23	2.701	7.38733e-05
ENSMUSG00000112198	AC160028.2	FALSE	11.31	16.08	17.63	9.32	7.53	4.78	0.83	1.83	-2.113	7.38842e-05
ENSMUSG00000041720	Pi4ka	FALSE	69.83	77.09	90.18	77.39	45.61	58.04	61.69	46.78	-0.654	7.66773e-05
ENSMUSG00000021127	Zfp36l1	FALSE	98.6	109.25	128.25	111.07	175.33	147.29	174.72	166.28	0.483	7.67035e-05
ENSMUSG00000028393	Alad	FALSE	123.16	138.11	148.69	151.56	224.7	181.09	204.94	208.31	0.457	7.71809e-05
ENSMUSG00000027968	Larp7	FALSE	55.93	50.06	53.71	55.18	34.73	27.92	36.43	40.2	-0.716	7.80208e-05
ENSMUSG00000054000	Tusc1	FALSE	9.37	4.75	5.21	10.03	24.27	23.14	13.66	24.85	1.443	7.93486e-05
ENSMUSG00000005125	Ndrg1	FALSE	93.1	108.52	119.84	112.51	66.95	86.69	82.81	59.2	-0.625	7.93991e-05
ENSMUSG00000030339	Ltbr	FALSE	60.77	58.09	55.31	58.76	119.67	68.69	90.26	113.66	0.704	7.93991e-05
ENSMUSG00000024589	Nedd4l	FALSE	71.44	84.4	88.57	74.53	115.49	166.03	114.69	132.66	0.594	8.01934e-05
ENSMUSG00000021811	Dnajc9	FALSE	40.08	50.06	48.09	43	23.85	26.45	39.33	19.37	-0.916	8.16773e-05
ENSMUSG00000050640	Tmem150c	FALSE	90.84	95.73	92.18	96.02	68.62	57.3	58.38	84.42	-0.603	8.34035e-05
ENSMUSG00000021596	Mctp1	FALSE	1.94	0.37	1.2	0.72	5.02	5.88	16.15	8.04	2.774	8.50226e-05
ENSMUSG00000024856	Cdk2ap2	FALSE	142.56	160.4	152.3	121.46	99.59	120.48	110.13	95.38	-0.527	8.68372e-05
ENSMUSG00000025034	Trim8	FALSE	22.95	30.33	24.05	29.74	66.95	35.63	58.38	50.43	0.918	8.71933e-05
ENSMUSG00000111157	AC156832.3	FALSE	0	0	0	0	7.11	3.67	2.07	1.1	6.197	8.79426e-05
ENSMUSG00000037815	Ctnna1	FALSE	177.8	213.74	179.95	187.03	248.97	277.32	266.22	261.3	0.388	8.91202e-05
ENSMUSG00000087590	Epb41l4aos	FALSE	47.52	37.27	30.46	41.2	23.85	20.2	25.26	19.37	-0.917	8.9531e-05
ENSMUSG00000068860	Gm128	FALSE	1.94	1.46	2	2.87	13.81	5.14	9.52	10.96	2.134	8.95939e-05
ENSMUSG00000026676	Ccdc3	FALSE	5.5	7.31	6.81	7.88	0	0.37	1.66	2.92	-2.777	8.9681e-05
ENSMUSG00000021486	Prelid1	FALSE	116.38	96.46	96.99	101.4	50.63	68.69	85.7	72	-0.644	8.99623e-05
ENSMUSG00000003872	Lin7b	FALSE	1.29	1.46	2.81	0.36	8.37	17.63	7.87	5.85	2.556	9.1624e-05
ENSMUSG00000027829	Ccnl1	FALSE	185.55	133.36	113.02	130.42	184.95	203.86	208.25	210.87	0.526	9.243e-05
ENSMUSG00000047414	Flrt2	FALSE	64.65	90.61	82.56	75.24	127.21	111.66	125.45	118.77	0.539	9.45478e-05
ENSMUSG00000038437	Mllt6	FALSE	230.81	228.36	230.85	223.22	186.62	201.29	182.17	161.53	-0.403	9.65006e-05
ENSMUSG00000036504	Phpt1	FALSE	233.72	197.3	206.81	186.32	147.29	175.58	155.67	158.24	-0.448	9.72277e-05
ENSMUSG00000038135	Crygn	FALSE	7.76	6.94	14.83	13.62	2.93	2.94	3.73	2.56	-1.898	9.87274e-05
ENSMUSG00000097050	Gm9918	FALSE	29.74	20.46	27.65	31.53	7.95	17.26	11.59	14.62	-1.165	9.8923e-05
ENSMUSG00000022526	Zfp251	FALSE	18.43	19.36	26.85	26.87	41.01	47.38	52.17	38.37	0.882	9.93067e-05
ENSMUSG00000099696	2900052N01Rik	FALSE	22.63	24.48	19.24	22.21	4.6	20.2	11.18	5.12	-1.523	9.94833e-05
ENSMUSG00000044502	Bod1	FALSE	134.8	166.24	156.31	157.65	266.13	228.47	233.92	181.27	0.501	0.000101925
ENSMUSG00000021917	Spcs1	FALSE	44.29	59.56	63.32	59.48	99.59	79.71	106.82	90.63	0.639	0.000105466
ENSMUSG00000028524	Sgip1	FALSE	68.21	73.07	78.55	63.06	47.28	56.93	40.57	46.41	-0.649	0.000108124
ENSMUSG00000057315	Arhgap24	FALSE	51.08	28.13	39.28	28.66	22.18	15.79	9.94	17.91	-1.183	0.00010817
ENSMUSG00000029638	Glcci1	FALSE	18.43	25.94	23.65	25.8	6.7	19.84	11.18	8.04	-1.319	0.000108418
ENSMUSG00000015143	Actn1	FALSE	78.23	120.94	139.87	109.64	162.35	198.35	187.14	179.44	0.575	0.00010871
ENSMUSG00000052459	Atp6v1a	FALSE	467.12	497.27	569.12	463.64	658.62	690.92	664.51	621.64	0.33	0.00011047
ENSMUSG00000021843	Ktn1	FALSE	342.99	307.64	294.58	327.84	278.26	228.1	261.25	262.76	-0.397	0.000110863
ENSMUSG00000041329	Atp1b2	FALSE	599.98	635.74	700.98	690.8	805.91	852.18	888.91	858.1	0.286	0.000111746
ENSMUSG00000022094	Slc39a14	FALSE	8.08	5.85	9.22	3.58	15.06	22.04	19.46	17.91	1.381	0.000111951
ENSMUSG00000045319	Proser2	FALSE	17.78	11.33	9.62	9.32	5.86	1.84	4.14	2.19	-1.913	0.000113144
ENSMUSG00000029713	Gnb2	FALSE	17.13	47.5	53.71	40.85	68.21	76.77	112.61	114.02	1.026	0.000114068
ENSMUSG00000029291	Rufy3	FALSE	254.73	245.16	240.47	243.64	209.22	197.98	215.71	191.5	-0.364	0.000115324
ENSMUSG00000097122	Gm26624	FALSE	0	4.02	0.4	0	9.21	4.78	4.55	3.29	3.99	0.000117438
ENSMUSG00000025241	Fyco1	FALSE	140.94	158.94	157.51	150.84	203.36	206.8	217.36	210.14	0.374	0.000117987
ENSMUSG00000027168	Pax6	FALSE	9.7	10.96	9.22	9.67	20.92	22.41	25.26	19.73	1.064	0.000117987
ENSMUSG00000038963	Slco4a1	FALSE	38.47	27.77	36.47	43.71	16.32	15.79	20.29	26.68	-0.994	0.000119366
ENSMUSG00000022844	Pdia5	FALSE	9.7	25.94	26.85	18.27	4.18	11.39	7.87	2.92	-1.817	0.000120069
ENSMUSG00000052928	Ctif	FALSE	106.68	96.46	109.41	98.53	54.82	40.4	89.02	75.28	-0.751	0.00012009
ENSMUSG00000043671	Dpy19l3	FALSE	2.91	6.21	5.21	6.09	21.34	14.69	10.35	17.54	1.56	0.000123613
ENSMUSG00000049932	H2afx	FALSE	22.63	30.69	24.85	32.61	16.74	13.59	12.01	16.08	-1.008	0.000126753
ENSMUSG00000047409	Ctdspl	FALSE	69.5	86.96	92.98	90.29	143.94	123.79	122.55	129.01	0.52	0.000127253
ENSMUSG00000028962	Slc4a2	FALSE	190.08	165.15	183.96	175.93	223.03	254.18	258.35	260.21	0.388	0.000128507
ENSMUSG00000047875	Gpr157	FALSE	0.32	0.73	1.6	0	6.28	8.45	3.31	5.48	3.174	0.000131193
ENSMUSG00000021186	Fbln5	FALSE	73.06	82.94	75.35	83.13	117.16	109.46	119.24	118.41	0.473	0.000131653
ENSMUSG00000038520	Tbc1d17	FALSE	35.88	40.19	42.08	47.65	17.57	22.77	35.61	23.02	-0.917	0.000133556
ENSMUSG00000021396	Nxnl2	FALSE	53.02	100.84	103	88.5	39.75	66.85	54.24	55.55	-0.813	0.000133843
ENSMUSG00000060981	Hist1h4h	FALSE	22.31	15.71	16.83	21.86	9.21	7.35	6.62	11.33	-1.239	0.000135243
ENSMUSG00000025323	Sp4	FALSE	53.99	90.61	106.61	98.17	69.88	53.26	55.89	52.99	-0.747	0.000136429
ENSMUSG00000033386	Frrs1	FALSE	19.07	21.19	20.84	18.63	46.45	30.85	41.82	36.18	0.87	0.000137514
ENSMUSG00000021806	Nid2	FALSE	28.77	43.48	48.09	41.92	89.13	80.81	53	74.92	0.805	0.00014095
ENSMUSG00000030621	Me3	FALSE	30.39	25.21	43.28	31.89	57.74	73.1	62.1	48.61	0.832	0.000141764
ENSMUSG00000039519	Cyp7b1	FALSE	4.53	1.46	2.81	6.81	23.43	16.53	9.94	11.69	1.925	0.000141764
ENSMUSG00000040219	Ttc12	FALSE	36.53	32.52	36.07	36.55	64.86	65.38	49.27	62.13	0.681	0.000141845
ENSMUSG00000057286	St6galnac2	FALSE	32.33	25.21	26.85	24.01	53.98	41.87	45.96	59.57	0.799	0.000142688
ENSMUSG00000022451	Twf1	FALSE	21.34	22.65	26.05	26.87	43.1	40.77	50.51	41.66	0.772	0.000144242
ENSMUSG00000042462	Dctpp1	FALSE	29.74	24.11	29.26	35.47	7.53	13.59	15.32	19.73	-1.117	0.000144521
ENSMUSG00000024610	Cd74	FALSE	24.57	24.11	24.85	30.81	10.46	8.45	23.6	13.16	-1.191	0.000145419
ENSMUSG00000037400	Atp11b	FALSE	79.85	78.19	72.14	74.88	51.05	56.2	61.69	50.43	-0.567	0.000146897
ENSMUSG00000086040	Wipf3	FALSE	188.46	209.72	182.36	199.93	253.99	281.37	252.56	286.15	0.372	0.000148778
ENSMUSG00000021939	Ctsb	FALSE	294.82	360.99	360.31	324.98	510.08	422.05	465.36	452.07	0.374	0.000152218
ENSMUSG00000025060	Slk	FALSE	197.19	215.57	208.81	212.11	288.72	297.89	263.73	279.58	0.351	0.000152218
ENSMUSG00000013593	Ndufs2	FALSE	283.18	247.72	253.3	263.71	217.17	225.9	215.71	194.42	-0.387	0.000152778
ENSMUSG00000021039	Snw1	FALSE	389.21	351.85	322.63	331.79	286.63	267.04	275.33	307.72	-0.375	0.000153494
ENSMUSG00000008958	Vps72	FALSE	81.79	68.69	69.34	65.57	42.26	41.51	55.89	54.09	-0.651	0.000162783
ENSMUSG00000022708	Zbtb20	FALSE	670.13	752.66	735.84	738.46	908.43	931.88	945.22	887.33	0.254	0.000164108
ENSMUSG00000000567	Sox9	FALSE	470.35	487.4	433.65	471.16	529.33	644.64	668.65	631.15	0.336	0.000167291
ENSMUSG00000036779	Papd5	FALSE	121.87	104.86	95.39	107.13	70.72	87.05	80.32	58.47	-0.606	0.000171182
ENSMUSG00000021750	Fam107a	FALSE	20.69	15.35	20.84	26.51	50.21	33.06	43.89	41.3	0.92	0.000172219
ENSMUSG00000048582	Gja3	FALSE	1.62	5.48	1.6	2.15	0	0	0	0	-5.92	0.000175361
ENSMUSG00000020431	Adcy1	FALSE	189.43	164.42	175.14	178.08	132.65	153.91	143.67	126.08	-0.436	0.000176179
ENSMUSG00000030103	Bhlhe40	FALSE	50.11	55.17	67.73	67.36	79.92	98.07	98.95	115.85	0.623	0.00017757
ENSMUSG00000097537	2610020C07Rik	FALSE	17.78	17.17	16.43	13.26	33.48	33.06	31.05	28.87	0.875	0.000180288
ENSMUSG00000028497	Hacd4	FALSE	10.02	12.06	14.83	13.62	31.8	29.75	31.05	19.37	1.071	0.000182247
ENSMUSG00000022043	Trim35	FALSE	64.65	91.71	88.97	93.87	139.76	115.71	144.49	136.32	0.545	0.000182402
ENSMUSG00000031628	Casp3	FALSE	4.85	8.4	13.63	7.88	15.48	21.3	28.15	23.75	1.35	0.000182402
ENSMUSG00000021187	Tc2n	FALSE	58.83	59.92	48.9	62.7	98.33	94.77	84.05	85.88	0.564	0.00018413
ENSMUSG00000022892	App	FALSE	412.49	562.67	616.81	510.94	833.53	772.47	758.49	681.21	0.421	0.000184678
ENSMUSG00000037318	Traf3ip3	FALSE	32.97	28.86	27.65	20.06	15.48	11.75	16.98	12.79	-1.037	0.000184852
ENSMUSG00000027602	Map1lc3a	FALSE	246.98	241.14	228.05	257.26	350.65	331.32	321.28	316.12	0.348	0.000189134
ENSMUSG00000030402	Ppm1n	FALSE	27.48	20.83	33.27	33.32	15.06	13.22	15.73	17.18	-0.995	0.000189147
ENSMUSG00000048154	Kmt2d	FALSE	84.7	90.61	80.16	91.01	66.95	62.81	59.21	68.34	-0.518	0.000189147
ENSMUSG00000039164	Naif1	FALSE	0.97	1.83	1.2	1.43	12.55	8.08	5.8	4.75	2.389	0.000191571
ENSMUSG00000034187	Nsf	FALSE	195.25	227.26	220.03	215.7	187.04	167.13	181.76	163.73	-0.383	0.00019208
ENSMUSG00000037475	Thoc2	FALSE	341.37	305.82	303.8	345.76	275.33	272.55	238.89	277.75	-0.375	0.000194826
ENSMUSG00000032038	St3gal4	FALSE	15.19	11.33	10.42	11.82	24.69	25.34	28.98	24.49	0.983	0.000197405
ENSMUSG00000023988	Bysl	FALSE	31.03	39.09	25.65	42.64	15.48	16.9	23.6	19.37	-0.968	0.000200011
ENSMUSG00000020547	Bzw2	FALSE	166.48	108.52	143.08	139.38	112.14	90.36	89.43	109.27	-0.579	0.000201057
ENSMUSG00000038615	Nfe2l1	FALSE	164.87	152.36	139.47	130.78	198.34	223.33	214.88	200.64	0.425	0.000201842
ENSMUSG00000038481	Cdk19	FALSE	279.63	280.97	266.92	296.31	200.01	247.57	238.89	235.36	-0.371	0.000203281
ENSMUSG00000033209	Ttc28	FALSE	74.35	61.02	54.51	46.94	79.92	108.73	98.54	99.04	0.654	0.0002117
ENSMUSG00000037490	Slc2a12	FALSE	29.42	51.52	70.14	57.33	81.6	115.71	89.02	127.55	0.844	0.000213898
ENSMUSG00000047888	Tnrc6b	FALSE	262.49	278.05	260.11	260.13	234.33	221.86	212.4	226.22	-0.334	0.00021522
ENSMUSG00000071234	Syndig1l	FALSE	1.62	1.1	1.2	0.72	7.11	3.31	11.18	7.67	2.509	0.000217823
ENSMUSG00000035356	Nfkbiz	FALSE	10.34	23.38	13.63	18.99	35.15	31.22	37.26	36.55	1.013	0.000221353
ENSMUSG00000020743	Mif4gd	FALSE	93.1	100.84	103.4	92.44	126.79	157.21	130.42	161.17	0.477	0.000222136
ENSMUSG00000022949	Clic6	FALSE	354.3	373.04	381.95	391.98	489.57	466.13	499.73	491.18	0.286	0.000222732
ENSMUSG00000039262	Prrc2b	FALSE	121.22	150.17	152.7	146.19	211.31	186.6	198.73	212.33	0.414	0.000225557
ENSMUSG00000050132	Sarm1	FALSE	22.31	21.19	28.46	17.92	7.95	12.86	11.18	12.43	-1.093	0.000228026
ENSMUSG00000029722	Agfg2	FALSE	22.63	29.6	17.63	21.5	39.33	45.91	45.13	40.2	0.818	0.000230568
ENSMUSG00000033208	S100b	FALSE	28.45	20.83	26.05	22.93	10.04	14.33	16.15	9.5	-1.064	0.000236362
ENSMUSG00000042557	Sin3a	FALSE	62.07	51.88	64.53	54.46	38.08	46.65	32.29	36.18	-0.693	0.000236362
ENSMUSG00000070044	Fam149a	FALSE	53.34	36.54	42.88	38.7	25.52	23.51	28.98	13.89	-0.945	0.00023645
ENSMUSG00000031367	Ap1s2	FALSE	67.56	64.31	60.92	51.6	89.13	113.5	117.17	81.86	0.631	0.000237285
ENSMUSG00000012609	Ttll5	FALSE	107	99.38	105.01	96.02	130.13	157.58	149.46	150.2	0.439	0.000237962
ENSMUSG00000020911	Krt19	FALSE	0	0	0	2.15	6.28	3.67	2.9	2.19	4.771	0.000238648
ENSMUSG00000023092	Fhl1	FALSE	35.88	58.46	53.3	36.9	95.82	72.73	73.7	78.94	0.734	0.000240041
ENSMUSG00000037933	Bicd2	FALSE	104.74	95	82.56	101.4	56.07	65.75	77.42	75.65	-0.573	0.00024045
ENSMUSG00000029608	Rph3a	FALSE	3.23	0	2.81	2.15	5.86	11.39	12.01	12.06	2.112	0.000241795
ENSMUSG00000050315	Synpo2	FALSE	12.28	24.11	17.63	13.26	2.09	6.98	9.11	4.75	-1.598	0.000241795
ENSMUSG00000045763	Basp1	FALSE	1131.11	1213.03	1229.21	1237.57	1589.65	1484.7	1484.7	1487.42	0.242	0.00024522
ENSMUSG00000056481	Cd248	FALSE	5.5	6.94	8.42	12.18	1.26	0	1.66	4.02	-2.539	0.000250782
ENSMUSG00000086262	A930031H19Rik	FALSE	5.5	3.65	1.2	3.94	2.09	0	0	0	-4.91	0.000252649
ENSMUSG00000060063	Alox5ap	FALSE	20.69	17.17	25.25	20.78	8.37	10.28	12.42	11.33	-1.067	0.000252707
ENSMUSG00000028053	Ash1l	FALSE	344.6	320.43	315.82	312.8	269.89	278.06	279.88	276.29	-0.319	0.000253063
ENSMUSG00000000826	Dnajc5	FALSE	363.03	293.76	282.15	314.95	228.05	268.14	197.9	253.63	-0.46	0.000255218
ENSMUSG00000021671	Poc5	FALSE	22.31	33.25	23.25	28.31	14.23	12.49	15.73	15.71	-0.968	0.000255218
ENSMUSG00000024019	Cmtr1	FALSE	57.86	29.96	37.27	44.43	19.67	16.9	21.53	28.87	-1.005	0.000255323
ENSMUSG00000036030	Prtg	FALSE	5.5	1.83	3.21	2.87	14.23	15.43	15.32	6.21	1.844	0.000259936
ENSMUSG00000113741	AC159635.2	FALSE	36.21	35.44	33.27	52.31	60.67	65.38	63.35	66.51	0.679	0.000263429
ENSMUSG00000028268	Gbp3	FALSE	24.89	16.81	16.83	18.63	36.82	30.85	43.89	39.83	0.884	0.000267908
ENSMUSG00000068823	Csde1	FALSE	545.35	586.79	522.63	571.49	487.06	439.31	523.74	446.96	-0.321	0.000279232
ENSMUSG00000045969	Ing1	FALSE	148.7	147.61	122.64	152.28	108.79	105.42	122.14	110	-0.455	0.000279935
ENSMUSG00000052397	Ezr	FALSE	783.92	757.41	742.66	716.24	943.58	871.64	1027.61	1018.53	0.277	0.000281565
ENSMUSG00000022419	Deptor	FALSE	49.14	33.25	38.07	30.1	27.2	15.06	21.12	17.91	-0.985	0.00028165
ENSMUSG00000033880	Lgals3bp	FALSE	75.97	76	84.97	83.48	112.56	110.56	148.64	121.7	0.507	0.000284228
ENSMUSG00000039063	Echdc3	FALSE	2.59	8.4	6.01	2.15	15.06	12.86	14.9	14.25	1.631	0.000284228
ENSMUSG00000060260	Pwwp2b	FALSE	21.34	12.06	10.82	15.05	3.77	4.41	2.9	14.25	-1.768	0.000287495
ENSMUSG00000058064	Gm10036	FALSE	193.96	163.69	175.14	188.82	147.29	146.93	150.29	131.2	-0.417	0.00029612
ENSMUSG00000033419	Snap91	FALSE	49.14	68.69	91.38	61.99	37.66	37.47	50.93	34.72	-0.794	0.000300944
ENSMUSG00000024862	Klc2	FALSE	26.83	28.86	28.86	35.47	19.67	18	15.73	16.81	-0.861	0.000302552
ENSMUSG00000040447	Spns2	FALSE	12.28	15.71	14.43	24.72	50.21	34.9	29.4	31.79	1.07	0.000303301
ENSMUSG00000061603	Akap6	FALSE	50.75	38.36	32.86	33.32	25.11	20.57	24.01	16.45	-0.915	0.000303301
ENSMUSG00000075701	Selenos	FALSE	157.11	149.8	126.65	153.71	218.84	206.07	215.29	196.25	0.409	0.000303621
ENSMUSG00000075569	Rsph10b	FALSE	100.21	76.73	80.16	99.25	134.74	134.07	127.52	181.27	0.567	0.000303656
ENSMUSG00000016018	Skiv2l2	FALSE	107.97	110.34	80.16	108.21	77.41	59.51	69.97	84.79	-0.592	0.000305455
ENSMUSG00000025223	Ldb1	FALSE	9.37	11.69	14.43	10.75	22.18	24.61	25.26	23.75	0.969	0.000305455
ENSMUSG00000017291	Taok1	FALSE	360.44	389.12	438.06	413.84	307.97	389.36	324.18	315.76	-0.375	0.000310274
ENSMUSG00000028565	Nfia	FALSE	189.43	238.95	209.61	212.83	269.47	303.77	279.05	324.89	0.381	0.000310619
ENSMUSG00000028127	Abcd3	FALSE	139.65	160.03	165.93	143.32	265.29	209.37	199.56	220.37	0.433	0.000310975
ENSMUSG00000003585	Sec14l2	FALSE	96.98	80.75	78.95	80.26	51.05	62.81	70.8	51.16	-0.608	0.000312288
ENSMUSG00000028478	Clta	FALSE	303.55	301.07	289.77	275.17	201.27	249.41	264.15	235.72	-0.377	0.00031493
ENSMUSG00000037805	Rpl10a	FALSE	24.57	34.71	51.3	39.05	8.37	11.39	34.36	19.73	-1.352	0.00031493
ENSMUSG00000035242	Oaz1	FALSE	173.27	224.34	223.64	232.9	174.91	155.38	185.07	136.68	-0.48	0.000318948
ENSMUSG00000059974	Ntm	FALSE	135.13	145.78	133.06	157.65	124.69	98.07	70.38	108.54	-0.564	0.00032069
ENSMUSG00000042787	Exog	FALSE	6.79	7.67	8.02	5.73	6.28	1.1	1.24	0.73	-2.381	0.000322252
ENSMUSG00000001924	Uba1	FALSE	431.88	344.91	351.49	355.08	275.75	273.28	322.11	311.74	-0.384	0.000325938
ENSMUSG00000032042	Srpr	FALSE	21.66	23.02	27.65	21.86	61.93	38.57	41.82	42.76	0.827	0.000325938
ENSMUSG00000048503	Tmem136	FALSE	60.77	76.36	80.56	72.73	51.47	52.53	38.92	55.55	-0.623	0.000327044
ENSMUSG00000038056	Kmt2c	FALSE	228.23	291.93	271.33	249.38	209.22	213.41	199.56	228.41	-0.377	0.000327125
ENSMUSG00000022216	Psme1	FALSE	51.08	44.58	32.86	57.69	80.34	80.08	71.63	104.16	0.718	0.000330086
ENSMUSG00000036469	March1	FALSE	113.47	105.96	96.19	118.24	89.55	73.46	77.42	50.07	-0.617	0.000330086
ENSMUSG00000022816	Fstl1	FALSE	123.81	128.25	146.69	120.03	64.44	105.79	96.88	99.04	-0.534	0.000332906
ENSMUSG00000024695	Zfp91	FALSE	283.18	239.68	257.3	276.61	176.16	218.55	189.62	255.82	-0.453	0.000333213
ENSMUSG00000063450	Syne2	FALSE	342.99	263.07	283.36	253.32	386.64	413.97	379.25	363.63	0.394	0.000336703
ENSMUSG00000042363	Lgalsl	FALSE	144.18	169.17	166.73	182.02	146.45	126.36	119.24	125.72	-0.444	0.000339101
ENSMUSG00000029594	Rbm19	FALSE	15.52	9.5	17.63	8.24	1.26	2.94	4.14	8.04	-1.904	0.000339766
ENSMUSG00000002608	Ccdc97	FALSE	81.14	51.88	68.13	56.61	44.77	41.87	38.92	38.37	-0.708	0.000344621
ENSMUSG00000023707	Ogfod2	FALSE	24.24	31.06	34.87	25.08	12.13	13.59	17.8	19.37	-0.954	0.000352717
ENSMUSG00000071646	Mta2	FALSE	53.99	64.31	55.31	59.84	40.17	46.28	37.68	37.64	-0.615	0.000356496
ENSMUSG00000030161	Gabarapl1	FALSE	279.3	209.36	182.76	226.09	176.16	141.05	161.47	175.79	-0.501	0.000365811
ENSMUSG00000033066	Gas7	FALSE	65.3	51.52	64.53	67.36	50.21	43.71	23.19	29.24	-0.863	0.000372798
ENSMUSG00000033632	AW554918	FALSE	27.48	22.29	22.44	21.14	11.72	13.59	12.83	13.52	-0.942	0.000372798
ENSMUSG00000054091	1810037I17Rik	FALSE	50.75	69.79	60.52	65.21	119.67	90.73	118	76.75	0.655	0.000376725
ENSMUSG00000024963	Dnajc4	FALSE	36.53	27.04	28.06	29.02	18.83	19.1	17.39	14.62	-0.88	0.000379041
ENSMUSG00000032902	Slc16a1	FALSE	886.07	898.08	815.6	842.36	697.12	765.86	822.25	749.92	-0.271	0.000379588
ENSMUSG00000022309	Angpt1	FALSE	19.4	21.56	19.24	21.14	41.01	50.32	23.6	41.3	0.911	0.000383739
ENSMUSG00000040918	Slc19a2	FALSE	0.97	16.81	15.23	15.41	33.06	38.94	34.78	34.72	1.259	0.000389571
ENSMUSG00000027276	Jag1	FALSE	75.64	74.17	75.75	77.75	71.97	49.59	51.34	51.53	-0.583	0.000406235
ENSMUSG00000034931	Dhx8	FALSE	65.95	51.52	56.11	67.72	33.06	37.83	42.64	47.51	-0.674	0.000411018
ENSMUSG00000038879	Nipal2	FALSE	5.17	7.67	10.82	9.32	28.04	17.26	17.39	19.73	1.232	0.000435391
ENSMUSG00000056091	St3gal5	FALSE	34.59	18.27	28.06	31.89	45.61	62.08	50.51	58.11	0.799	0.000437059
ENSMUSG00000000253	Gmpr	FALSE	102.48	120.94	107.81	101.04	140.6	162.72	158.99	151.3	0.418	0.000437166
ENSMUSG00000031442	Mcf2l	FALSE	63.68	86.96	78.95	62.34	30.96	59.14	44.71	48.97	-0.733	0.000438577
ENSMUSG00000029406	Pitpnm2	FALSE	29.74	32.15	48.09	40.13	23.43	23.14	21.53	19.73	-0.847	0.000441156
ENSMUSG00000032826	Ank2	FALSE	163.57	173.19	164.32	158.37	125.95	135.54	134.56	145.09	-0.373	0.000442784
ENSMUSG00000085950	Gm13589	FALSE	1.94	3.65	5.61	4.66	13.81	9.92	17.8	9.87	1.611	0.00045381
ENSMUSG00000069094	Pde7a	FALSE	13.58	20.1	13.63	23.65	28.45	33.43	38.92	43.49	0.948	0.000455736
ENSMUSG00000064330	Pde6h	FALSE	7.11	17.17	23.65	18.99	26.78	41.51	43.47	50.8	1.114	0.000460172
ENSMUSG00000026131	Dst	FALSE	111.2	104.5	121.44	111.07	155.66	148.03	170.58	156.05	0.403	0.000461421
ENSMUSG00000022574	Naprt	FALSE	0	0.73	2.4	0	4.6	2.2	12.42	6.58	3.609	0.000466737
ENSMUSG00000032525	Nktr	FALSE	297.08	261.97	255.3	294.52	380.78	378.7	366	364.73	0.335	0.000467178
ENSMUSG00000026737	Pip4k2a	FALSE	26.83	20.1	17.63	14.33	10.04	8.82	8.28	9.87	-1.16	0.000475079
ENSMUSG00000005268	Prlr	FALSE	7.44	9.87	3.61	7.17	0.42	4.78	1.24	0.73	-2.611	0.000491098
ENSMUSG00000029622	Arpc1b	FALSE	51.72	43.48	70.54	52.67	80.34	80.44	94.4	85.88	0.601	0.000492676
ENSMUSG00000002459	Rgs20	FALSE	29.42	34.34	32.86	36.9	20.09	15.43	17.39	26.31	-0.855	0.000497237
ENSMUSG00000021702	Thbs4	FALSE	105.71	155.65	194.78	152.64	260.69	230.68	232.27	212.7	0.519	0.000504366
ENSMUSG00000024974	Smc3	FALSE	277.69	252.47	206	257.26	216.75	195.05	210.32	187.11	-0.412	0.000505488
ENSMUSG00000020627	Klhl29	FALSE	2.26	8.77	5.21	7.52	18.41	13.59	22.77	16.08	1.431	0.000507971
ENSMUSG00000031142	Cacna1f	FALSE	56.25	46.77	58.11	43.71	25.52	26.45	33.54	46.41	-0.797	0.000507971
ENSMUSG00000036061	Smug1	FALSE	36.21	39.83	48.09	46.94	23.43	31.22	28.98	25.22	-0.735	0.000516632
ENSMUSG00000078588	Ccdc24	FALSE	51.72	30.33	24.85	33.32	20.09	14.33	17.8	17.54	-0.994	0.000523942
ENSMUSG00000027782	Kpna4	FALSE	80.49	87.32	83.36	107.13	69.46	69.79	52.58	61.03	-0.577	0.000528062
ENSMUSG00000020484	Xbp1	FALSE	20.37	33.98	29.26	31.53	50.63	54.36	47.61	50.8	0.716	0.000530227
ENSMUSG00000018974	Sart3	FALSE	41.05	44.21	36.87	54.82	26.78	30.49	26.08	28.51	-0.739	0.000540565
ENSMUSG00000025228	Actr1a	FALSE	103.12	90.61	94.18	95.67	67.79	67.59	67.9	86.61	-0.502	0.000540565
ENSMUSG00000029836	Cbx3	FALSE	166.48	146.88	137.07	160.88	99.59	118.64	149.05	109.27	-0.497	0.000540565
ENSMUSG00000032120	C2cd2l	FALSE	224.02	195.11	209.21	227.16	179.09	143.99	180.93	180.54	-0.402	0.000540565
ENSMUSG00000037012	Hk1	FALSE	510.76	524.31	470.12	464.36	381.62	429.03	464.54	404.2	-0.32	0.000541474
ENSMUSG00000035441	Myo1d	FALSE	37.5	32.15	17.63	29.38	60.26	61.71	48.03	54.82	0.785	0.000546016
ENSMUSG00000025243	Slc6a20b	FALSE	0	0	0	0	3.35	1.1	4.97	1.1	5.785	0.000546617
ENSMUSG00000002332	Dhrs1	FALSE	173.27	161.49	163.52	191.33	247.3	243.16	218.19	239.74	0.37	0.0005501
ENSMUSG00000108900	C430049E01Rik	FALSE	0	0	2.4	0	2.09	1.84	3.73	9.14	4.908	0.0005501
ENSMUSG00000018433	Nol11	FALSE	59.16	54.44	52.5	52.67	42.26	38.57	35.61	38.01	-0.593	0.000551848
ENSMUSG00000055137	Sugct	FALSE	3.23	3.65	1.6	6.45	14.23	9.55	13.66	10.23	1.645	0.000553928
ENSMUSG00000024781	Lipa	FALSE	72.41	66.5	70.14	72.38	97.5	114.24	111.37	94.65	0.48	0.000558077
ENSMUSG00000027254	Map1a	FALSE	75.97	58.46	52.9	63.42	90.8	83.38	112.61	117.31	0.609	0.00056087
ENSMUSG00000051243	Islr2	FALSE	6.79	13.15	11.22	13.26	1.67	4.04	7.04	2.19	-1.798	0.000575491
ENSMUSG00000035620	Ric8b	FALSE	101.83	90.61	84.97	95.31	71.55	58.77	79.08	68.34	-0.519	0.000576788
ENSMUSG00000065979	Cpped1	FALSE	34.59	42.02	49.7	32.96	69.46	67.22	57.14	67.61	0.645	0.000576788
ENSMUSG00000031847	1700030J22Rik	FALSE	17.78	8.04	16.83	10.39	6.7	3.67	4.97	4.02	-1.545	0.000590157
ENSMUSG00000074227	Spint2	FALSE	12.61	24.85	24.45	22.93	56.07	38.2	46.78	35.08	0.924	0.00059236
ENSMUSG00000052026	Slc6a7	FALSE	11.31	7.67	7.21	4.66	0.84	2.94	0.41	2.56	-2.226	0.000600029
ENSMUSG00000027562	Car2	FALSE	57.86	81.48	88.17	82.41	58.16	56.2	57.96	49.7	-0.593	0.00060097
ENSMUSG00000021537	Cetn3	FALSE	298.05	236.76	236.46	252.24	184.11	197.25	211.15	221.1	-0.392	0.000626655
ENSMUSG00000038349	Plcl1	FALSE	13.9	23.02	15.63	19.35	37.24	33.43	28.98	38.74	0.858	0.00063634
ENSMUSG00000044030	Irf2bp1	FALSE	64.33	63.57	69.34	70.94	42.26	58.77	42.23	48.24	-0.59	0.000643864
ENSMUSG00000046727	Cystm1	FALSE	36.53	47.86	63.32	59.84	110.47	79.71	100.61	75.65	0.711	0.000645009
ENSMUSG00000031207	Msn	FALSE	102.8	123.13	91.78	118.6	132.65	178.52	175.96	162.26	0.489	0.000646941
ENSMUSG00000033508	Asprv1	FALSE	2.91	2.56	3.61	1.43	0.42	0	0	0	-4.515	0.000653067
ENSMUSG00000002102	Psmc3	FALSE	351.71	283.16	263.32	308.14	246.88	243.16	238.48	235.72	-0.383	0.000655519
ENSMUSG00000043154	Ppp2r3a	FALSE	79.2	75.27	68.53	70.23	48.54	59.51	49.68	57.38	-0.535	0.000662789
ENSMUSG00000002748	Baz1b	FALSE	191.37	185.97	187.97	194.2	174.91	149.87	140.77	159.34	-0.375	0.000678538
ENSMUSG00000100593	1700119H24Rik	FALSE	5.82	2.56	2.81	3.22	0	0	0.83	0.37	-3.543	0.000691055
ENSMUSG00000040649	Rimklb	FALSE	32.97	36.9	38.07	50.16	64.86	63.91	67.07	58.47	0.633	0.000694133
ENSMUSG00000026596	Abl2	FALSE	52.69	47.5	53.3	50.52	36.4	33.43	29.4	40.93	-0.628	0.000695289
ENSMUSG00000002395	Use1	FALSE	151.94	161.49	189.97	166.25	163.19	113.13	137.87	109.27	-0.496	0.000696081
ENSMUSG00000026179	Pnkd	FALSE	42.35	36.9	40.88	44.79	21.76	25.71	31.05	28.87	-0.708	0.000696175
ENSMUSG00000038390	Gpr162	FALSE	7.44	9.87	11.62	11.82	13.81	26.08	28.98	23.75	1.122	0.000706384
ENSMUSG00000031604	Msmo1	FALSE	116.7	116.55	119.84	121.46	159.84	181.09	168.51	151.67	0.39	0.000710603
ENSMUSG00000044098	Rsbn1	FALSE	45.58	55.9	55.31	56.25	25.94	49.22	31.88	35.81	-0.735	0.000710603
ENSMUSG00000036111	Lmo1	FALSE	49.14	74.9	48.9	35.47	92.89	89.99	79.49	75.28	0.691	0.000716116
ENSMUSG00000078429	Ctdsp2	FALSE	28.12	29.96	52.1	33.32	62.35	46.28	62.93	68.71	0.763	0.00071755
ENSMUSG00000036275	9530068E07Rik	FALSE	35.24	63.57	75.35	57.33	90.8	135.91	90.67	113.29	0.727	0.00071922
ENSMUSG00000008301	Phax	FALSE	82.11	80.75	96.19	70.59	65.28	51.79	67.07	50.07	-0.583	0.000721409
ENSMUSG00000032381	Fam96a	FALSE	25.54	28.13	33.67	33.32	13.81	15.43	34.36	13.16	-1.011	0.000721409
ENSMUSG00000104597	B230334C09Rik	FALSE	6.14	15.71	7.61	11.11	32.64	24.61	29.81	13.89	1.311	0.000722045
ENSMUSG00000020936	Nmt1	FALSE	193.96	173.55	169.13	177.72	113.4	170.07	139.11	140.7	-0.453	0.000727684
ENSMUSG00000054717	Hmgb2	FALSE	53.99	65.04	62.92	36.9	48.12	23.14	36.43	25.95	-0.91	0.000727684
ENSMUSG00000026377	Nifk	FALSE	39.44	45.31	28.86	42.64	23.01	24.24	28.15	22.66	-0.777	0.000730053
ENSMUSG00000040760	Appl1	FALSE	131.25	111.44	110.22	110.36	92.89	96.6	85.29	72	-0.501	0.00073302
ENSMUSG00000005802	Slc30a4	FALSE	30.06	38.73	49.7	41.2	87.87	49.96	77.42	66.88	0.755	0.000756487
ENSMUSG00000025931	Paqr8	FALSE	2.91	5.12	8.02	3.58	12.13	11.75	15.32	13.52	1.419	0.0007665
ENSMUSG00000029422	Rsrc2	FALSE	316.8	286.82	281.75	293.81	248.97	254.55	241.79	263.5	-0.315	0.000775012
ENSMUSG00000037600	Kdf1	FALSE	0	1.1	0.4	0.36	2.51	6.24	2.9	7.67	3.207	0.000777031
ENSMUSG00000097248	Gm2694	FALSE	1.94	2.19	2.4	3.22	0	0	0.41	0	-4.383	0.000786312
ENSMUSG00000024248	Cox7a2l	FALSE	135.45	110.71	118.63	122.18	91.64	94.77	57.55	96.85	-0.536	0.000800589
ENSMUSG00000059742	Kcnh7	FALSE	0	0	0	0	2.09	1.84	2.48	1.46	5.381	0.000801655
ENSMUSG00000039007	Cpq	FALSE	36.21	70.15	71.34	55.89	108.79	96.24	108.47	89.9	0.633	0.000806288
ENSMUSG00000056342	Usp34	FALSE	434.47	354.04	365.12	363.32	295.42	300.47	344.06	308.08	-0.346	0.000806288
ENSMUSG00000038319	Kcnh2	FALSE	1.29	1.46	1.6	1.79	10.88	3.67	8.28	6.58	2.134	0.000808526
ENSMUSG00000030554	Synm	FALSE	41.05	29.6	23.25	37.98	8.37	18.37	18.22	20.83	-1.039	0.000809962
ENSMUSG00000047909	Ankrd16	FALSE	5.17	10.6	6.01	8.24	35.15	12.86	28.57	14.98	1.449	0.000814325
ENSMUSG00000040167	Ikzf5	FALSE	153.87	143.23	114.62	122.9	84.94	115.34	96.88	103.42	-0.503	0.000827896
ENSMUSG00000018678	Sp2	FALSE	29.42	29.23	28.46	26.51	15.48	14.33	10.76	27.77	-0.978	0.000829619
ENSMUSG00000003810	Mast2	FALSE	35.56	35.81	33.67	42.64	15.48	23.88	25.26	25.58	-0.784	0.000830368
ENSMUSG00000025584	Pde8a	FALSE	13.58	12.42	10.42	19.35	3.77	5.51	7.45	6.58	-1.344	0.000830368
ENSMUSG00000028484	Psip1	FALSE	195.58	183.42	181.56	166.61	182.44	131.13	149.46	125.72	-0.451	0.000831783
ENSMUSG00000031954	Cfdp1	FALSE	107	106.69	97.79	110.71	74.48	84.12	86.95	86.98	-0.434	0.00083962
ENSMUSG00000027367	Stard7	FALSE	146.12	115.46	101.8	132.21	100.43	88.89	90.67	91.73	-0.503	0.000840586
ENSMUSG00000028936	Rpl22	FALSE	248.91	284.62	240.07	246.15	185.79	215.62	224.82	222.93	-0.353	0.000850596
ENSMUSG00000033416	Gucd1	FALSE	31.68	35.44	28.46	38.34	17.16	18.73	16.15	29.6	-0.875	0.000867259
ENSMUSG00000013698	Pea15a	FALSE	399.56	368.66	391.17	429.96	328.06	365.11	336.6	337.32	-0.306	0.000891692
ENSMUSG00000000276	Dgke	FALSE	90.19	82.57	96.59	87.43	82.01	59.51	54.24	69.8	-0.548	0.000896064
ENSMUSG00000021069	Pygl	FALSE	45.58	21.19	25.65	28.66	49.79	46.65	48.44	59.2	0.801	0.000908825
ENSMUSG00000028977	Casz1	FALSE	243.1	387.66	374.74	330.71	287.89	275.49	286.09	239.74	-0.435	0.000914293
ENSMUSG00000021244	Ylpm1	FALSE	178.12	156.74	183.96	183.81	158.59	126.36	137.04	144.36	-0.401	0.000935275
ENSMUSG00000034161	Scx	FALSE	1.62	0	0	0.36	10.04	2.94	1.66	6.21	3.797	0.000947985
ENSMUSG00000074892	B3galt5	FALSE	9.37	8.77	14.43	5.73	21.34	20.57	16.98	29.24	1.166	0.000947985
ENSMUSG00000022828	Gtf2e1	FALSE	11.31	9.87	12.83	11.11	20.92	25.71	21.53	21.93	0.91	0.000954832
ENSMUSG00000041642	Kif21b	FALSE	45.58	44.94	46.89	54.82	37.66	27.55	32.71	32.89	-0.647	0.000970736
ENSMUSG00000027080	Med19	FALSE	101.18	100.48	98.19	110.71	74.9	79.71	67.9	92.1	-0.471	0.000971065
ENSMUSG00000027016	Zfp385b	FALSE	103.45	104.86	110.62	111.07	75.32	81.54	100.61	80.4	-0.454	0.000974077
ENSMUSG00000070509	Rgma	FALSE	16.81	20.1	18.44	18.99	63.18	30.85	47.61	27.41	0.983	0.000974077
ENSMUSG00000074582	Arfgef2	FALSE	74.67	93.17	90.58	108.56	147.29	145.09	128.35	122.43	0.491	0.000974946
ENSMUSG00000034320	Slc26a2	FALSE	55.28	40.19	42.88	58.76	33.06	27.18	35.61	32.53	-0.714	0.000975041
ENSMUSG00000058392	Rrp1b	FALSE	129.95	117.28	117.43	108.92	97.91	95.5	69.56	91.36	-0.482	0.000978917
ENSMUSG00000023224	Serping1	FALSE	57.86	59.92	73.74	57.33	36.82	47.02	43.06	48.61	-0.586	0.000992536
ENSMUSG00000071415	Rpl23	FALSE	248.27	260.51	251.69	289.15	231.4	182.19	192.11	241.93	-0.397	0.000999857
ENSMUSG00000036155	Mgat5	FALSE	22.31	30.33	45.29	26.51	48.12	54.36	57.14	46.78	0.754	0.0010084
ENSMUSG00000048388	Fam171b	FALSE	70.15	68.32	91.78	69.87	42.68	50.32	59.21	58.47	-0.584	0.00101294
ENSMUSG00000017615	Tnfaip1	FALSE	99.24	106.32	105.41	101.04	91.64	61.34	74.52	82.23	-0.496	0.00102215
ENSMUSG00000059834	Sclt1	FALSE	28.77	30.33	34.07	24.72	15.06	15.79	29.4	11.69	-0.974	0.00102215
ENSMUSG00000031517	Gpm6a	FALSE	305.16	306.91	313.82	302.05	390.82	408.09	374.69	401.64	0.271	0.00102246
ENSMUSG00000026743	Mllt10	FALSE	122.84	145.42	130.66	132.57	103.35	115.34	100.61	108.91	-0.398	0.00102333
ENSMUSG00000070319	Eif3g	FALSE	88.57	102.3	99.4	81.33	46.03	75.3	70.8	68.34	-0.555	0.00102333
ENSMUSG00000071866	Ppia	FALSE	18.1	37.63	41.68	26.16	59.42	47.75	61.69	70.17	0.826	0.00103854
ENSMUSG00000061859	Patj	FALSE	22.63	28.5	27.65	31.89	46.45	63.18	40.99	47.88	0.734	0.001042
ENSMUSG00000030323	Ift122	FALSE	60.13	80.38	68.13	74.88	43.1	56.93	44.3	56.28	-0.582	0.00105897
ENSMUSG00000039046	Usp6nl	FALSE	111.85	92.44	99.4	99.25	81.6	66.12	81.56	80.4	-0.473	0.00107153
ENSMUSG00000039405	Prss23	FALSE	42.35	50.79	38.88	51.95	70.3	61.34	81.56	100.14	0.647	0.00107598
ENSMUSG00000032342	Mto1	FALSE	4.2	4.75	9.62	7.52	17.57	17.63	10.76	27.41	1.387	0.00109516
ENSMUSG00000043088	Il17re	FALSE	111.2	130.44	115.43	118.24	167.38	139.21	172.23	191.87	0.42	0.00109878
ENSMUSG00000020687	Cdc27	FALSE	19.72	14.25	19.64	18.27	46.03	30.85	33.12	30.7	0.846	0.00110766
ENSMUSG00000024924	Vldlr	FALSE	243.1	310.2	300.59	292.73	227.63	234.72	257.52	251.07	-0.34	0.00110766
ENSMUSG00000001419	Mef2d	FALSE	172.95	182.32	189.57	170.91	156.08	159.05	138.7	135.95	-0.366	0.00112098
ENSMUSG00000038467	Chmp4b	FALSE	218.85	270.01	263.72	265.86	204.2	229.21	218.19	194.42	-0.358	0.00112375
ENSMUSG00000022124	Fbxl3	FALSE	16.16	25.94	24.85	21.5	63.6	34.53	39.75	42.39	0.858	0.00112807
ENSMUSG00000002265	Peg3	FALSE	118.96	126.78	121.04	118.6	177.42	170.44	186.73	139.24	0.408	0.00115041
ENSMUSG00000024590	Lmnb1	FALSE	48.17	42.75	32.06	41.56	20.5	28.65	26.91	28.51	-0.745	0.00119083
ENSMUSG00000019768	Esr1	FALSE	3.56	1.46	0.8	0.36	5.86	7.71	7.87	5.48	2.282	0.00120632
ENSMUSG00000019850	Tnfaip3	FALSE	21.98	38.36	38.48	34.4	23.01	13.22	20.7	9.14	-1.066	0.00121084
ENSMUSG00000028221	Tmem55a	FALSE	40.41	50.42	46.49	42.64	68.21	65.75	66.24	92.1	0.584	0.00122578
ENSMUSG00000037824	Tspan14	FALSE	23.28	28.86	50.5	37.62	42.26	77.87	58.79	77.48	0.885	0.00123881
ENSMUSG00000037712	Fermt2	FALSE	40.73	74.54	71.74	69.87	105.87	91.46	108.89	119.87	0.572	0.00124397
ENSMUSG00000048612	Myof	FALSE	21.66	21.19	26.05	20.78	41.01	42.24	31.05	42.76	0.724	0.00125664
ENSMUSG00000029270	Fam69a	FALSE	16.16	11.69	22.44	15.41	34.73	30.12	25.67	37.28	0.893	0.00126867
ENSMUSG00000015882	Lcorl	FALSE	68.21	50.79	46.49	38.34	41.84	26.81	28.57	25.95	-0.818	0.00126905
ENSMUSG00000052533	Nup188	FALSE	22.95	15.71	17.23	16.48	7.53	6.24	14.49	8.41	-1.17	0.00126906
ENSMUSG00000045268	Zfp691	FALSE	60.45	46.04	53.71	65.21	33.48	55.46	34.36	32.16	-0.727	0.0012771
ENSMUSG00000040489	Sox30	FALSE	1.29	2.92	5.61	4.66	26.36	11.39	13.25	8.04	1.784	0.0012816
ENSMUSG00000072852	2310040G07Rik	FALSE	3.56	3.29	1.2	3.22	0	1.1	0	0	-4.381	0.00130798
ENSMUSG00000024339	Tap2	FALSE	0.97	4.02	4.01	6.09	8.37	16.16	18.22	10.23	1.67	0.00131427
ENSMUSG00000030374	Strn4	FALSE	67.56	47.86	54.91	51.6	30.55	41.14	37.68	40.2	-0.645	0.00132514
ENSMUSG00000062070	Pgk1	FALSE	1.29	5.85	13.23	2.87	17.16	16.53	12.83	12.43	1.684	0.00136376
ENSMUSG00000032131	Abcg4	FALSE	25.86	38.73	43.28	40.49	17.57	22.77	28.15	21.2	-0.82	0.00136505
ENSMUSG00000028402	Mpdz	FALSE	46.23	32.52	44.09	41.2	28.45	22.41	18.63	31.79	-0.784	0.00137841
ENSMUSG00000033863	Klf9	FALSE	262.82	369.39	372.73	352.21	202.94	287.61	307.62	248.51	-0.462	0.00137882
ENSMUSG00000041362	Shtn1	FALSE	31.36	27.04	24.85	36.55	51.47	41.14	52.58	64.69	0.714	0.00142356
ENSMUSG00000033871	Ppargc1b	FALSE	50.11	50.06	51.7	67	37.66	31.59	42.64	37.28	-0.632	0.00142684
ENSMUSG00000041235	Chd7	FALSE	233.4	227.26	224.44	249.74	164.86	192.84	188.8	234.26	-0.378	0.00142684
ENSMUSG00000046062	Ppp1r15b	FALSE	32	33.98	31.26	37.26	54.82	47.02	54.65	58.47	0.585	0.00142684
ENSMUSG00000030357	Fkbp4	FALSE	315.18	256.86	271.73	297.03	251.9	238.76	230.2	191.13	-0.395	0.00143207
ENSMUSG00000052889	Prkcb	FALSE	36.85	33.25	28.46	20.78	59.84	48.12	50.51	52.63	0.703	0.00143897
ENSMUSG00000002985	Apoe	FALSE	4384.13	3908.73	3644.35	3992.9	4678.15	5153.1	5133.92	5070.37	0.256	0.00144504
ENSMUSG00000021986	Amer2	FALSE	174.24	151.63	143.88	190.26	111.3	125.62	140.35	139.24	-0.44	0.00147065
ENSMUSG00000024663	Rab3il1	FALSE	5.82	3.29	6.41	5.02	10.04	16.16	11.18	17.18	1.318	0.00147065
ENSMUSG00000025085	Ablim1	FALSE	129.31	124.59	136.27	129.35	100.84	98.07	113.44	112.2	-0.38	0.00147802
ENSMUSG00000041936	Agrn	FALSE	15.52	12.79	9.62	10.39	26.36	17.63	31.88	27.41	0.992	0.00148368
ENSMUSG00000039156	Stim2	FALSE	122.19	124.59	108.21	102.47	144.78	173.74	175.55	153.13	0.41	0.00148387
ENSMUSG00000028989	Angptl7	FALSE	1.94	4.02	10.02	5.02	10.04	13.96	13.66	17.18	1.523	0.00149702
ENSMUSG00000021684	Pde8b	FALSE	52.05	63.94	66.53	67.72	49.79	45.18	33.54	45.32	-0.602	0.00149808
ENSMUSG00000032388	Spg21	FALSE	303.22	344.91	375.54	306.71	425.13	438.58	440.94	422.47	0.298	0.00150092
ENSMUSG00000039691	Tspan10	FALSE	242.77	242.97	195.98	232.54	292.91	304.51	349.02	307.72	0.349	0.00150092
ENSMUSG00000063130	Calml3	FALSE	0	0.37	0.4	0.36	7.11	5.51	1.24	2.19	3.59	0.0015306
ENSMUSG00000029014	Dnajc2	FALSE	45.26	40.92	42.88	44.79	21.34	39.3	27.33	28.51	-0.719	0.00153165
ENSMUSG00000023921	Mut	FALSE	84.05	70.15	71.74	79.18	121.35	108.73	102.26	110.73	0.446	0.00155379
ENSMUSG00000024197	Plin3	FALSE	85.34	80.02	78.55	75.24	105.87	108.73	118.83	117.68	0.408	0.00157494
ENSMUSG00000002325	Irf9	FALSE	25.54	27.04	23.25	23.65	43.94	38.57	36.85	55.92	0.713	0.00160194
ENSMUSG00000029004	Kmt2e	FALSE	444.49	453.42	482.15	458.27	420.11	391.93	396.22	431.61	-0.253	0.0016137
ENSMUSG00000060429	Sntb1	FALSE	38.15	40.19	49.7	56.97	71.55	64.28	80.32	75.28	0.586	0.00162119
ENSMUSG00000035376	Hacd2	FALSE	1.62	11.33	12.02	9.32	25.52	19.47	25.67	22.29	1.205	0.00162407
ENSMUSG00000045246	Kcng4	FALSE	0	0	0.8	0	5.44	1.47	3.73	1.46	4.608	0.00162407
ENSMUSG00000029238	Clock	FALSE	63.36	76.73	60.12	73.09	112.56	99.18	90.26	102.69	0.477	0.00162885
ENSMUSG00000032258	Lca5	FALSE	48.49	50.42	38.88	44.43	31.8	23.88	36.02	30.7	-0.669	0.00163089
ENSMUSG00000041220	Elovl6	FALSE	51.08	58.82	60.12	58.4	102.94	75.67	81.98	88.08	0.51	0.00163089
ENSMUSG00000062078	Qk	FALSE	42.35	43.48	50.5	49.45	78.67	62.81	67.49	76.02	0.53	0.0016355
ENSMUSG00000034168	Irf2bpl	FALSE	62.39	65.04	69.34	79.54	100.43	121.95	101.44	92.1	0.496	0.00163551
ENSMUSG00000028013	Ppa2	FALSE	96.01	97.92	103.4	70.59	74.06	70.52	68.31	70.9	-0.491	0.00165294
ENSMUSG00000020661	Dnmt3a	FALSE	388.57	386.56	326.64	327.13	294.58	320.67	304.72	293.1	-0.326	0.00165884
ENSMUSG00000038718	Pbx3	FALSE	120.58	146.51	152.3	145.47	91.22	116.44	125.04	109.27	-0.435	0.00166559
ENSMUSG00000000308	Ckmt1	FALSE	57.22	38	43.69	49.45	19.25	38.57	29.4	28.87	-0.794	0.0016736
ENSMUSG00000030042	Pole4	FALSE	50.11	54.81	61.72	56.97	89.96	94.03	94.81	59.57	0.566	0.0016736
ENSMUSG00000021983	Atp8a2	FALSE	31.36	39.46	37.67	42.28	23.85	28.65	20.7	24.85	-0.703	0.00167885
ENSMUSG00000059851	Kmt5c	FALSE	14.55	19.73	23.25	15.77	9.21	8.08	9.52	11.33	-1.019	0.00168468
ENSMUSG00000027852	Nras	FALSE	35.88	35.44	37.67	39.77	66.11	59.51	43.06	70.17	0.628	0.00168905
ENSMUSG00000017774	Myo1c	FALSE	1.94	1.46	4.81	3.58	14.23	9.18	7.04	9.5	1.674	0.00172067
ENSMUSG00000054206	Gzmm	FALSE	60.45	66.13	48.09	50.88	45.19	35.26	38.09	23.39	-0.716	0.00174383
ENSMUSG00000024109	Nrxn1	FALSE	2.26	1.83	1.2	1.43	10.04	9.18	4.55	5.12	1.973	0.00174673
ENSMUSG00000025979	Mob4	FALSE	121.55	116.55	110.62	122.18	84.11	93.67	93.98	106.35	-0.406	0.00176066
ENSMUSG00000022472	Desi1	FALSE	109.59	120.57	109.82	108.92	83.27	78.24	104.33	90.63	-0.431	0.00176488
ENSMUSG00000043333	Rhbdl2	FALSE	0	1.1	0	0	4.18	1.84	3.31	1.83	4.365	0.00176616
ENSMUSG00000069833	Ahnak	FALSE	96.01	108.52	92.18	101.4	64.02	71.63	81.56	89.17	-0.466	0.00177499
ENSMUSG00000037463	Fbxo27	FALSE	11.31	16.44	19.24	20.78	31.8	34.53	38.09	26.31	0.858	0.00177729
ENSMUSG00000032040	Dcps	FALSE	32.33	30.33	30.46	21.5	46.03	51.42	49.68	44.95	0.649	0.00178063
ENSMUSG00000042705	Commd10	FALSE	22.31	23.02	23.25	24.36	43.52	47.38	41.4	29.6	0.73	0.0018047
ENSMUSG00000027889	Ampd2	FALSE	13.58	19	16.03	16.48	31.38	36.36	19.05	37.28	0.889	0.00181133
ENSMUSG00000024423	Impact	FALSE	43.64	52.25	56.11	51.6	75.74	87.05	76.59	69.07	0.515	0.00182471
ENSMUSG00000067276	Capn6	FALSE	26.18	30.69	56.91	36.19	56.49	56.2	53.41	75.28	0.743	0.0018372
ENSMUSG00000005069	Pex5	FALSE	4.2	3.65	4.41	2.87	9.62	6.98	12.01	16.81	1.485	0.00184375
ENSMUSG00000037032	Apbb1	FALSE	125.75	145.78	127.45	146.9	102.94	129.66	103.92	101.23	-0.427	0.00184375
ENSMUSG00000038486	Sv2a	FALSE	115.08	101.57	119.03	101.76	151.47	160.52	173.48	134.49	0.415	0.00184375
ENSMUSG00000039375	Wdr17	FALSE	54.31	92.44	92.98	66.29	52.72	59.14	48.86	53.36	-0.627	0.00184375
ENSMUSG00000028078	Dclk2	FALSE	0	0.37	1.2	0	9.21	1.1	9.52	1.46	3.958	0.00185156
ENSMUSG00000003039	Fam32a	FALSE	187.49	181.22	150.29	167.68	147.29	145.09	139.94	127.55	-0.387	0.00188876
ENSMUSG00000031974	Abcb10	FALSE	13.9	21.19	24.05	28.31	12.55	4.78	12.42	10.6	-1.161	0.00188977
ENSMUSG00000079157	Fam155a	FALSE	0.32	0.37	1.2	0.36	5.02	5.88	1.66	5.48	2.862	0.00188977
ENSMUSG00000055745	Ldoc1l	FALSE	31.68	31.06	29.26	27.59	13.81	24.98	19.87	14.25	-0.84	0.00190322
ENSMUSG00000062115	Rai1	FALSE	15.52	16.44	17.63	12.54	29.29	28.28	26.5	28.51	0.77	0.00190505
ENSMUSG00000049382	Krt8	FALSE	58.83	51.52	58.51	46.94	77.41	83.75	86.53	75.28	0.492	0.00190978
ENSMUSG00000027952	Pmvk	FALSE	27.8	32.15	30.86	26.51	52.72	49.59	50.93	39.83	0.63	0.00193204
ENSMUSG00000070476	Fam217b	FALSE	0	1.1	1.2	1.79	3.77	12.12	3.73	6.94	2.548	0.00193577
ENSMUSG00000074218	Cox7a1	FALSE	3.88	6.58	2	3.22	8.37	13.22	9.52	15.35	1.507	0.00198417
ENSMUSG00000021589	Rhobtb3	FALSE	35.24	31.06	30.86	25.44	65.28	51.79	38.5	54.82	0.7	0.00201124
ENSMUSG00000041889	Shisa4	FALSE	39.44	38.73	32.06	36.9	59.42	52.53	69.14	54.09	0.581	0.00201473
ENSMUSG00000025268	Maged2	FALSE	26.18	34.34	28.86	33.68	43.52	46.65	56.31	54.82	0.621	0.00202217
ENSMUSG00000022108	Itm2b	FALSE	182.32	222.51	292.97	228.24	323.87	283.57	313.83	344.26	0.404	0.00202842
ENSMUSG00000031394	Opn1mw	FALSE	13.58	11.69	15.23	13.97	28.04	26.08	28.57	20.83	0.834	0.00206674
ENSMUSG00000027340	Slc23a2	FALSE	12.93	13.88	30.86	12.54	18.41	43.71	30.22	41.66	1.107	0.00206998
ENSMUSG00000002289	Angptl4	FALSE	14.87	16.81	20.44	22.57	37.24	27.55	36.43	34.35	0.772	0.0021119
ENSMUSG00000051159	Cited1	FALSE	3.56	4.38	4.01	2.87	0.84	0	0	1.1	-2.899	0.00211207
ENSMUSG00000029461	Fam168a	FALSE	173.27	176.11	170.33	149.77	134.32	127.09	152.36	141.43	-0.36	0.00212213
ENSMUSG00000040502	March9	FALSE	37.18	23.38	37.27	25.08	15.9	12.86	24.84	16.81	-0.934	0.00213998
ENSMUSG00000058402	Zfp420	FALSE	10.99	5.85	7.21	11.82	2.93	1.1	4.14	3.65	-1.692	0.00217716
ENSMUSG00000056692	D17Wsu92e	FALSE	166.81	128.61	147.49	143.68	135.57	96.6	102.26	123.16	-0.467	0.00217897
ENSMUSG00000004936	Map2k1	FALSE	21.34	36.9	39.68	37.62	72.81	47.02	67.07	57.74	0.72	0.00218637
ENSMUSG00000030122	Ptms	FALSE	184.26	179.76	173.14	169.48	232.23	229.57	227.71	234.26	0.296	0.00218928
ENSMUSG00000031584	Gsr	FALSE	6.14	21.56	25.65	20.78	39.75	33.79	44.3	46.05	0.924	0.00218928
ENSMUSG00000003134	Tbc1d8	FALSE	31.68	36.54	46.09	34.4	25.11	16.53	28.57	22.66	-0.767	0.00220785
ENSMUSG00000024014	Pim1	FALSE	24.57	36.9	34.07	35.47	45.19	64.65	65.42	47.88	0.684	0.00222473
ENSMUSG00000049313	Sorl1	FALSE	145.15	150.53	145.08	142.25	202.11	199.82	195.42	180.17	0.326	0.00222528
ENSMUSG00000047205	Dusp18	FALSE	33.62	38.73	42.08	44.07	73.65	66.85	53.41	58.84	0.587	0.00222665
ENSMUSG00000020932	Gfap	FALSE	0.32	0	2.4	1.43	7.11	8.45	4.14	4.02	2.584	0.00224956
ENSMUSG00000037916	Ndufv1	FALSE	160.02	144.69	161.92	131.5	110.47	93.67	130.42	130.47	-0.438	0.00224956
ENSMUSG00000040913	Fbxw4	FALSE	62.07	71.25	81.76	87.78	98.75	108.73	118	119.5	0.469	0.00224956
ENSMUSG00000019923	Zwint	FALSE	31.03	44.58	47.69	41.92	66.95	75.67	63.35	59.2	0.59	0.00225873
ENSMUSG00000015652	Steap1	FALSE	0	0	0	1.79	2.09	2.2	2.48	3.29	4.205	0.00230332
ENSMUSG00000036099	Vezt	FALSE	30.06	31.42	41.68	40.85	21.76	28.28	21.94	16.45	-0.786	0.00230332
ENSMUSG00000023353	Agap3	FALSE	74.67	77.09	66.53	58.76	47.7	53.26	50.1	55.55	-0.512	0.00230464
ENSMUSG00000010358	Ifi35	FALSE	4.53	10.23	6.81	4.3	12.55	12.86	17.8	19.37	1.25	0.00230521
ENSMUSG00000027257	Pacsin3	FALSE	41.05	25.21	28.46	41.92	53.14	57.3	65	59.2	0.669	0.00231653
ENSMUSG00000006651	Aplp1	FALSE	54.31	59.19	46.89	60.91	95.82	79.34	75.77	83.69	0.505	0.00233476
ENSMUSG00000021840	Mapk1ip1l	FALSE	25.86	31.79	30.86	34.76	46.45	57.67	46.37	48.97	0.61	0.0023388
ENSMUSG00000042570	Mier2	FALSE	26.83	33.25	40.08	28.31	15.48	16.53	19.87	25.58	-0.811	0.0023388
ENSMUSG00000038650	Rnh1	FALSE	67.24	55.9	63.73	54.46	95.82	88.52	86.53	84.06	0.465	0.00234121
ENSMUSG00000032187	Smarca4	FALSE	357.86	306.18	313.01	292.73	267.8	253.45	275.33	279.94	-0.31	0.00235071
ENSMUSG00000042282	Gucy2f	FALSE	55.28	44.58	19.64	26.16	20.5	18.37	19.46	13.16	-1.071	0.00235071
ENSMUSG00000021681	Aggf1	FALSE	107.32	115.46	78.15	91.37	73.65	81.54	76.18	61.4	-0.527	0.00238399
ENSMUSG00000005506	Celf1	FALSE	104.09	148.34	119.43	122.9	175.74	155.01	166.44	192.6	0.414	0.00240161
ENSMUSG00000026819	Slc25a25	FALSE	46.55	40.56	48.09	41.56	27.62	31.22	36.02	28.14	-0.613	0.00241202
ENSMUSG00000032372	Plscr2	FALSE	4.85	8.4	8.02	6.45	22.6	11.02	16.56	16.45	1.177	0.00241202
ENSMUSG00000038375	Trp53inp2	FALSE	88.9	126.05	125.85	108.92	148.13	157.58	158.99	194.42	0.441	0.00242959
ENSMUSG00000026309	Ilkap	FALSE	35.24	44.94	48.5	37.98	26.78	28.65	32.71	21.56	-0.689	0.00245974
ENSMUSG00000037536	Fbxo34	FALSE	6.14	11.69	10.82	6.45	17.16	16.53	18.63	26.31	1.083	0.00246459
ENSMUSG00000030341	Tnfrsf1a	FALSE	39.44	24.48	29.26	45.15	64.86	62.81	61.69	50.43	0.701	0.00247616
ENSMUSG00000005732	Ranbp1	FALSE	58.83	47.5	47.29	51.24	15.9	44.08	24.84	36.91	-0.826	0.00249786
ENSMUSG00000026235	Epha4	FALSE	22.95	36.17	33.67	22.93	53.14	52.89	36.85	60.3	0.741	0.00249786
ENSMUSG00000006373	Pgrmc1	FALSE	33.62	44.94	38.88	39.05	71.13	74.2	58.38	50.07	0.617	0.00250111
ENSMUSG00000027605	Acss2	FALSE	5.5	6.58	8.42	7.17	2.09	0.37	4.97	1.46	-2.034	0.00250111
ENSMUSG00000034120	Srsf2	FALSE	66.27	59.19	80.96	62.34	126.37	73.46	105.58	107.44	0.563	0.00250121
ENSMUSG00000022956	Atp5o	FALSE	278.66	261.24	263.32	271.59	179.51	231.78	211.15	263.13	-0.364	0.00250231
ENSMUSG00000090000	Ier3ip1	FALSE	103.45	123.13	137.87	116.09	166.54	149.5	171.82	176.88	0.382	0.00252816
ENSMUSG00000008575	Nfib	FALSE	239.54	278.05	307.8	303.84	415.93	352.26	412.37	353.4	0.348	0.00253454
ENSMUSG00000037126	Psd	FALSE	75.64	63.21	70.94	81.33	28.04	61.71	44.3	54.45	-0.658	0.00254547
ENSMUSG00000021585	Cast	FALSE	27.8	24.85	20.04	30.46	46.03	47.02	39.33	42.39	0.666	0.00255001
ENSMUSG00000040966	Slc22a2	FALSE	4.85	6.58	4.81	6.45	15.06	9.18	16.98	14.62	1.199	0.00255001
ENSMUSG00000020538	Srebf1	FALSE	6.79	22.29	37.27	26.51	61.09	46.65	50.93	45.68	0.983	0.00255363
ENSMUSG00000046792	Zfp787	FALSE	38.47	36.9	38.88	48.01	23.01	32.69	26.5	25.95	-0.671	0.00255363
ENSMUSG00000060036	Rpl3	FALSE	257.64	285.35	293.38	292.01	228.89	231.41	227.3	285.79	-0.323	0.00257254
ENSMUSG00000061232	H2-K1	FALSE	30.06	26.31	44.09	26.51	53.56	47.75	48.44	51.16	0.651	0.00257254
ENSMUSG00000038264	Sema7a	FALSE	16.16	16.44	19.24	15.05	12.55	6.61	9.52	4.39	-1.151	0.00257943
ENSMUSG00000021661	Ankra2	FALSE	43.64	40.92	38.07	35.83	26.78	27.55	23.6	30.7	-0.633	0.00257975
ENSMUSG00000038366	Lasp1	FALSE	108.62	155.28	161.52	154.43	210.89	176.31	244.28	220.37	0.437	0.00257975
ENSMUSG00000047045	Tmem164	FALSE	11.96	24.11	37.27	18.99	55.23	39.67	42.23	36.91	0.933	0.00257975
ENSMUSG00000021645	Smn1	FALSE	28.77	42.02	34.87	44.79	14.65	20.94	29.81	24.49	-0.819	0.00258944
ENSMUSG00000030522	Mtmr10	FALSE	64.01	70.88	56.11	51.95	73.65	95.5	93.57	118.77	0.552	0.00259399
ENSMUSG00000054889	Dsp	FALSE	69.18	40.92	34.87	51.95	81.6	66.12	89.43	77.11	0.665	0.0026235
ENSMUSG00000004642	Slbp	FALSE	3.23	6.21	3.21	3.94	11.3	7.35	12.01	16.81	1.418	0.0026499
ENSMUSG00000062859	Tcp11	FALSE	24.57	14.98	20.84	8.96	12.13	6.61	2.07	6.21	-1.526	0.00265041
ENSMUSG00000010154	Spire2	FALSE	12.93	17.9	16.43	15.41	27.2	23.51	43.89	31.43	0.864	0.00265474
ENSMUSG00000073639	Rab18	FALSE	45.58	65.77	54.51	59.12	94.99	74.2	92.33	81.5	0.52	0.00268435
ENSMUSG00000026103	Gls	FALSE	118.32	143.23	161.92	135.08	112.14	114.97	113.03	108.91	-0.395	0.00272247
ENSMUSG00000030654	Arl6ip1	FALSE	2748.08	2809.7	2673.65	2739.21	3270.52	3519.27	3216.98	3340.66	0.194	0.00273179
ENSMUSG00000037656	Slc20a2	FALSE	10.34	63.57	83.36	67.72	144.78	112.4	137.87	122.43	0.92	0.00273514
ENSMUSG00000064326	Siva1	FALSE	21.01	28.13	22.44	20.78	8.37	16.9	12.83	13.89	-0.907	0.00274794
ENSMUSG00000037058	Paip2	FALSE	68.53	88.05	110.22	87.43	138.08	110.56	139.53	131.93	0.483	0.00276255
ENSMUSG00000024806	Mlana	FALSE	66.59	51.52	56.51	42.64	76.16	77.5	100.61	82.59	0.562	0.00276679
ENSMUSG00000048799	Cep120	FALSE	56.57	53.34	44.49	60.91	34.73	40.04	28.57	44.59	-0.629	0.00277366
ENSMUSG00000030102	Itpr1	FALSE	161.31	147.24	161.52	158.73	218.01	233.61	208.25	189.31	0.345	0.00279872
ENSMUSG00000097203	4732419C18Rik	FALSE	4.53	3.29	3.61	2.87	9.62	13.22	12.01	6.58	1.429	0.0028129
ENSMUSG00000028821	Syf2	FALSE	57.54	70.15	56.91	64.14	43.94	49.59	43.06	48.97	-0.509	0.00282515
ENSMUSG00000020930	Ccdc103	FALSE	3.88	5.48	1.6	2.15	0.84	0.37	0	0	-3.395	0.00283788
ENSMUSG00000029020	Mfn2	FALSE	87.61	82.21	82.56	102.83	70.72	64.65	64.17	75.28	-0.459	0.00285578
ENSMUSG00000035183	Slc24a5	FALSE	232.1	249.55	226.04	234.69	312.16	303.04	279.47	332.93	0.293	0.00285847
ENSMUSG00000030688	Stard10	FALSE	121.22	118.01	112.62	62.7	51.89	62.44	91.91	82.96	-0.677	0.00289932
ENSMUSG00000003955	Fam162a	FALSE	38.47	42.38	43.28	44.07	39.33	22.77	28.98	25.58	-0.68	0.00291781
ENSMUSG00000007721	Ccdc124	FALSE	39.76	44.94	52.5	49.45	34.31	30.85	33.54	33.99	-0.578	0.00291781
ENSMUSG00000040253	Gbp7	FALSE	29.74	23.02	26.05	18.63	55.65	45.55	38.92	35.81	0.751	0.00294872
ENSMUSG00000021752	Kctd6	FALSE	2.91	5.12	8.02	2.87	26.78	8.08	9.11	20.83	1.658	0.00295853
ENSMUSG00000052353	Cemip	FALSE	1.94	1.1	1.2	1.43	0	0	0	0	-5.02	0.00295853
ENSMUSG00000055835	Zfp1	FALSE	5.82	7.67	5.21	3.94	15.48	19.47	11.59	10.6	1.242	0.00296876
ENSMUSG00000027637	1110008F13Rik	FALSE	84.37	72.34	98.59	68.08	62.77	52.53	34.36	63.96	-0.626	0.00297255
ENSMUSG00000038552	Fndc4	FALSE	10.99	10.96	16.83	15.05	20.92	26.81	26.08	28.14	0.84	0.0029835
ENSMUSG00000059436	Max	FALSE	172.3	184.51	180.75	149.77	139.34	145.09	154.85	130.47	-0.359	0.00298403
ENSMUSG00000028556	Dock7	FALSE	63.68	86.96	67.33	65.57	102.1	120.85	93.16	99.04	0.483	0.00299748
ENSMUSG00000028677	Rnf220	FALSE	102.48	78.19	87.37	66.29	38.5	67.22	46.37	67.61	-0.665	0.00299748
ENSMUSG00000028631	Kcnq4	FALSE	81.14	72.34	62.12	70.94	89.13	123.42	102.68	109.64	0.477	0.00301133
ENSMUSG00000024026	Glo1	FALSE	300.96	281.7	268.93	276.61	375.76	347.48	375.52	355.23	0.275	0.00302586
ENSMUSG00000001289	Pfdn5	FALSE	201.39	210.09	219.63	223.94	194.57	173.74	191.69	174.69	-0.308	0.00303188
ENSMUSG00000028234	Rps20	FALSE	579.29	536	508.2	580.8	497.52	422.05	503.46	497.02	-0.284	0.00303652
ENSMUSG00000022899	Slc15a2	FALSE	6.14	6.21	11.62	10.03	23.01	19.1	21.94	13.16	1.098	0.00305054
ENSMUSG00000078552	Dcdc2b	FALSE	0	0	0	0.72	2.09	3.67	2.48	1.46	4.184	0.00308912
ENSMUSG00000019997	Ctgf	FALSE	48.81	142.86	229.65	167.68	265.71	255.29	287.75	275.56	0.718	0.00309833
ENSMUSG00000007989	Fzd3	FALSE	17.78	49.69	24.05	27.59	43.94	42.24	50.51	54.45	0.801	0.0031
ENSMUSG00000040711	Sh3pxd2b	FALSE	18.43	21.19	16.03	23.29	40.59	49.96	35.61	22.29	0.862	0.00313146
ENSMUSG00000075014	Gm10800	FALSE	3.23	13.15	9.62	11.11	3.35	1.1	2.07	4.39	-1.848	0.0031394
ENSMUSG00000052534	Pbx1	FALSE	267.99	380.35	432.05	370.84	279.94	275.12	338.67	323.07	-0.389	0.00316286
ENSMUSG00000037503	Fam168b	FALSE	63.68	68.69	77.75	72.38	52.3	52.53	60.03	52.26	-0.467	0.00319537
ENSMUSG00000022973	Synj1	FALSE	198.16	215.57	199.19	189.9	170.72	181.82	135.39	169.21	-0.353	0.0031955
ENSMUSG00000042426	Dhx29	FALSE	47.2	47.86	65.73	51.6	24.69	40.77	36.02	39.83	-0.647	0.0031955
ENSMUSG00000031292	Cdkl5	FALSE	14.55	21.56	14.43	21.86	40.17	29.75	26.5	39.47	0.819	0.003202
ENSMUSG00000046876	Atxn1	FALSE	104.09	99.02	96.19	104.98	56.07	88.16	85.7	71.63	-0.481	0.00322447
ENSMUSG00000079426	Arpc4	FALSE	88.25	83.67	85.37	102.83	74.48	63.91	77.01	64.32	-0.457	0.00322635
ENSMUSG00000039714	Cplx3	FALSE	29.09	35.81	19.64	28.66	54.4	43.71	51.75	46.05	0.668	0.00322683
ENSMUSG00000039768	Dnajc11	FALSE	21.01	25.21	19.64	20.06	8.79	9.92	11.18	22.29	-0.993	0.00323745
ENSMUSG00000039480	Nt5dc1	FALSE	5.5	7.31	4.41	5.73	14.65	18.37	7.87	16.45	1.242	0.00324918
ENSMUSG00000010307	Tmem86a	FALSE	45.26	50.06	45.69	61.27	84.94	71.99	80.32	69.07	0.52	0.00329576
ENSMUSG00000030168	Adipor2	FALSE	192.67	195.47	171.94	179.87	205.87	277.32	262.91	246.68	0.35	0.00329964
ENSMUSG00000023034	Nr4a1	FALSE	16.49	40.92	46.49	32.96	64.86	55.1	84.05	61.4	0.775	0.00331533
ENSMUSG00000012187	Mogat1	FALSE	19.72	27.4	36.87	32.25	52.72	42.24	50.93	54.82	0.68	0.00334045
ENSMUSG00000056004	9330182L06Rik	FALSE	0.32	2.92	0.8	1.79	11.3	7.71	6.21	3.29	2.221	0.00340357
ENSMUSG00000020689	Itgb3	FALSE	3.56	5.12	2.4	3.94	1.67	0.73	0	0	-2.985	0.00340485
ENSMUSG00000029544	Cabp1	FALSE	1.62	2.19	1.6	0.72	8.79	2.94	8.69	6.58	2.014	0.00341792
ENSMUSG00000026712	Mrc1	FALSE	14.22	10.6	7.61	11.47	6.28	3.31	5.38	4.02	-1.31	0.00342243
ENSMUSG00000031144	Syp	FALSE	72.09	91.71	118.63	125.76	75.74	77.87	77.42	74.19	-0.533	0.00343294
ENSMUSG00000045410	Akr1e1	FALSE	52.05	54.81	52.9	40.13	67.37	73.1	86.95	75.28	0.509	0.003439
ENSMUSG00000048351	Coa7	FALSE	30.71	29.6	22.84	26.16	15.48	16.16	20.7	16.81	-0.755	0.00345559
ENSMUSG00000039860	Srrm3	FALSE	51.08	30.69	46.89	43.71	23.85	33.79	28.57	16.45	-0.812	0.00346191
ENSMUSG00000026123	Plekhb2	FALSE	406.99	387.66	376.34	329.99	324.29	296.06	340.33	340.97	-0.299	0.00346479
ENSMUSG00000049422	Chchd10	FALSE	690.17	652.19	647.67	710.51	554.43	594.69	649.19	632.61	-0.242	0.00346479
ENSMUSG00000033075	Senp1	FALSE	28.77	21.19	21.24	27.23	8.79	14.69	18.22	14.62	-0.889	0.00348041
ENSMUSG00000024507	Hsd17b4	FALSE	17.78	15.35	18.84	16.48	29.71	37.47	23.6	32.53	0.763	0.00348285
ENSMUSG00000019789	Hey2	FALSE	0.32	0.37	1.2	2.15	4.18	9.92	4.97	3.65	2.443	0.00350781
ENSMUSG00000003949	Hlf	FALSE	122.84	112.9	147.89	112.15	177	163.82	172.23	160.07	0.375	0.00352636
ENSMUSG00000001151	Pcnt	FALSE	70.8	63.94	57.71	64.14	31.38	62.08	48.03	40.93	-0.63	0.00355388
ENSMUSG00000021701	Plk2	FALSE	3.23	1.46	3.21	2.15	5.86	9.55	7.87	8.77	1.568	0.00356086
ENSMUSG00000031375	Bgn	FALSE	100.54	97.19	91.38	96.38	53.98	65.75	80.32	88.08	-0.488	0.00356249
ENSMUSG00000048895	Cdk5r1	FALSE	9.05	12.06	13.63	8.24	17.57	22.41	19.46	26.31	0.917	0.00360431
ENSMUSG00000029068	Ccnl2	FALSE	61.42	52.98	57.31	55.54	81.18	90.36	84.05	75.28	0.451	0.00364604
ENSMUSG00000038065	Mturn	FALSE	41.7	29.6	41.28	49.45	24.69	26.08	31.47	16.45	-0.787	0.00370905
ENSMUSG00000033825	Tpsb2	FALSE	10.02	2.56	4.41	1.43	10.04	16.16	9.11	11.33	1.633	0.00370937
ENSMUSG00000047747	Rnf150	FALSE	54.63	63.21	59.72	58.76	41.01	56.93	40.99	36.91	-0.561	0.00371434
ENSMUSG00000020067	Mypn	FALSE	1.62	1.83	2.4	1.79	0.42	0	0	0	-4.059	0.00382548
ENSMUSG00000028688	Toe1	FALSE	4.2	7.67	13.23	5.37	14.65	17.26	14.49	17.91	1.17	0.00382548
ENSMUSG00000021576	Pdcd6	FALSE	14.55	21.92	18.04	13.97	47.7	16.16	51.75	27.77	1.05	0.00389354
ENSMUSG00000035168	Tanc1	FALSE	15.52	24.48	18.04	23.29	50.21	19.1	39.75	42.39	0.885	0.00391391
ENSMUSG00000042115	Klhdc8a	FALSE	53.66	29.23	43.69	34.4	20.92	28.65	27.33	18.64	-0.806	0.00391391
ENSMUSG00000097313	Gm26569	FALSE	6.14	1.83	3.21	1.07	10.04	12.12	6.62	8.41	1.719	0.00395025
ENSMUSG00000091537	Tma7	FALSE	191.7	234.2	234.06	213.91	212.57	186.23	160.64	172.86	-0.361	0.00396549
ENSMUSG00000049764	Zfp280b	FALSE	1.62	1.46	0.8	1.79	4.6	4.78	6.21	7.31	1.876	0.00400098
ENSMUSG00000024302	Dtna	FALSE	47.2	42.38	46.49	34.4	58.58	74.57	56.31	85.88	0.596	0.00401957
ENSMUSG00000113252	AC098839.1	FALSE	9.7	24.85	18.04	8.96	7.11	6.98	5.8	3.65	-1.377	0.00402379
ENSMUSG00000042444	Mindy2	FALSE	137.06	169.17	158.31	169.83	187.88	219.29	262.91	218.18	0.375	0.00403806
ENSMUSG00000023977	Ubr2	FALSE	155.17	160.03	171.54	172.7	139.34	141.05	145.32	137.41	-0.316	0.00405933
ENSMUSG00000010663	Fads1	FALSE	128.98	116.92	133.46	134.36	169.47	190.27	214.47	146.18	0.409	0.00408286
ENSMUSG00000038658	Ric1	FALSE	42.67	45.67	46.89	53.39	34.73	33.43	33.12	36.18	-0.544	0.00415034
ENSMUSG00000090862	Rps13	FALSE	116.05	130.8	130.66	167.33	92.89	104.69	100.61	119.14	-0.429	0.00416593
ENSMUSG00000027566	Psma7	FALSE	352.36	323.72	342.67	326.41	224.28	283.57	334.12	284.33	-0.339	0.0041665
ENSMUSG00000026510	Trp53bp2	FALSE	22.95	20.46	19.24	20.42	40.17	31.59	28.57	45.68	0.721	0.00416882
ENSMUSG00000035329	Fbxo33	FALSE	44.93	54.81	46.49	36.55	57.74	65.75	84.88	80.04	0.569	0.00416882
ENSMUSG00000071644	Eef1g	FALSE	145.47	142.13	144.28	132.93	127.21	96.97	112.2	124.99	-0.376	0.00416882
ENSMUSG00000040562	Gstm2	FALSE	15.19	11.33	10.82	10.39	1.67	9.92	5.38	4.02	-1.433	0.00420585
ENSMUSG00000079562	Maea	FALSE	36.85	41.65	50.1	55.89	91.22	70.16	66.66	67.98	0.578	0.00423649
ENSMUSG00000093639	Gm42419	FALSE	35.56	40.19	34.87	49.09	17.57	11.02	27.33	34.72	-0.913	0.00423649
ENSMUSG00000019699	Akt3	FALSE	171.33	134.82	128.25	123.97	113.82	109.83	88.19	111.83	-0.439	0.00424502
ENSMUSG00000053754	Chd8	FALSE	135.45	130.07	127.45	155.14	95.4	111.66	122.55	116.22	-0.388	0.00435196
ENSMUSG00000063975	Slco1a5	FALSE	8.08	7.67	12.02	9.67	22.6	15.43	18.22	19.73	0.934	0.00437627
ENSMUSG00000061039	Olfr920	FALSE	3.23	2.92	3.21	5.73	16.74	8.08	5.8	16.45	1.538	0.00440246
ENSMUSG00000021096	Ppm1a	FALSE	223.05	251.37	221.23	246.15	205.87	200.92	214.47	198.44	-0.29	0.00443705
ENSMUSG00000047766	Lrrc49	FALSE	26.83	16.08	27.25	22.57	18.41	8.45	14.49	9.5	-1.005	0.00444908
ENSMUSG00000020682	Mmp28	FALSE	2.91	3.65	2	5.37	7.53	9.55	12.42	9.87	1.389	0.00446161
ENSMUSG00000030298	Sec13	FALSE	17.13	30.69	25.65	36.55	46.45	46.28	43.06	61.4	0.735	0.0044965
ENSMUSG00000009108	Gnat2	FALSE	25.21	19.36	16.43	23.29	38.91	38.94	29.81	39.1	0.703	0.00450919
ENSMUSG00000024976	Shoc2	FALSE	158.4	128.61	109.41	117.16	106.7	99.91	95.64	86.61	-0.447	0.00453758
ENSMUSG00000041658	Rragb	FALSE	1.62	7.67	8.02	5.37	1.26	1.1	0.41	1.83	-2.317	0.004571
ENSMUSG00000024491	Rbm27	FALSE	115.41	151.63	131.86	113.58	118.84	65.75	107.65	79.67	-0.555	0.00457551
ENSMUSG00000026830	Ermn	FALSE	522.4	469.14	440.46	500.19	662.39	605.71	601.58	601.91	0.265	0.00458227
ENSMUSG00000029687	Ezh2	FALSE	59.48	62.84	44.89	63.42	51.89	37.83	39.33	37.28	-0.591	0.00461421
ENSMUSG00000051855	Mest	FALSE	56.89	81.48	90.18	74.88	125.53	102.11	99.37	135.95	0.504	0.00464817
ENSMUSG00000015932	Dstn	FALSE	351.07	274.76	252.9	286.28	235.16	260.8	214.88	180.54	-0.42	0.00467952
ENSMUSG00000034574	Daam1	FALSE	69.83	63.94	74.95	75.24	104.19	89.26	101.85	104.89	0.405	0.00472248
ENSMUSG00000031157	Pqbp1	FALSE	55.28	47.13	58.11	51.95	33.89	36.36	41.4	44.59	-0.531	0.00477311
ENSMUSG00000028998	Tomm7	FALSE	254.73	267.82	290.57	254.75	251.9	209.37	219.85	241.57	-0.299	0.00478769
ENSMUSG00000027763	Mbnl1	FALSE	128.98	168.07	137.87	138.3	87.87	107.62	122.97	128.28	-0.424	0.00480404
ENSMUSG00000044348	Slc25a53	FALSE	5.17	3.65	0.4	10.03	15.48	8.82	19.87	14.62	1.613	0.00483438
ENSMUSG00000015335	Zdhhc12	FALSE	12.28	12.79	15.23	25.08	20.09	31.22	33.54	35.45	0.906	0.00492993
ENSMUSG00000022477	Aco2	FALSE	142.24	173.92	167.93	187.03	226.79	213.41	227.3	228.78	0.321	0.00493638
ENSMUSG00000025199	Chuk	FALSE	10.99	27.4	28.06	27.23	33.89	47.02	56.72	47.14	0.803	0.00493638
ENSMUSG00000019471	Cdc37	FALSE	118.96	105.96	108.21	108.21	106.7	85.95	82.81	84.42	-0.408	0.00495001
ENSMUSG00000052837	Junb	FALSE	129.95	156.74	147.09	157.65	166.96	206.8	211.15	209.77	0.348	0.00495001
ENSMUSG00000060601	Nr1h2	FALSE	32.97	39.46	40.88	41.2	17.16	24.24	25.67	34.72	-0.708	0.00497286
ENSMUSG00000030495	Slc7a10	FALSE	78.23	94.27	94.18	100.32	150.22	133.7	120.07	117.68	0.416	0.00500079
ENSMUSG00000036438	Calm2	FALSE	339.75	381.45	431.25	351.13	515.94	467.6	446.32	497.75	0.286	0.00500079
ENSMUSG00000035790	Cep19	FALSE	46.23	35.81	38.88	33.32	15.06	29.75	29.4	21.2	-0.754	0.00503648
ENSMUSG00000039231	Suv39h1	FALSE	20.69	19	23.25	21.14	19.25	6.98	14.08	8.04	-1.02	0.00503708
ENSMUSG00000001027	Scn4a	FALSE	6.14	6.58	3.61	1.43	0.84	0	2.48	0	-3.126	0.00506572
ENSMUSG00000005610	Eif4g2	FALSE	803.64	884.93	950.67	937.31	849.85	823.53	796.17	766.73	-0.232	0.00510325
ENSMUSG00000058498	Rnf207	FALSE	9.7	9.87	18.84	8.96	17.57	24.98	26.5	20.47	0.954	0.00510325
ENSMUSG00000023186	Vwa5a	FALSE	18.75	9.13	14.83	8.24	28.45	21.67	31.47	21.2	0.979	0.00511443
ENSMUSG00000023088	Abcc1	FALSE	58.51	61.75	64.13	50.16	79.5	102.11	73.7	92.46	0.483	0.00513708
ENSMUSG00000032526	Ss18l2	FALSE	25.86	47.86	51.3	40.49	82.85	66.85	53.82	82.96	0.665	0.00514075
ENSMUSG00000032977	Fam207a	FALSE	63.04	48.59	39.28	55.18	33.06	38.57	31.05	40.57	-0.622	0.00518215
ENSMUSG00000014313	Cox6c	FALSE	623.9	586.05	636.05	645.66	533.51	542.9	656.23	533.93	-0.256	0.00522398
ENSMUSG00000025781	Atp5c1	FALSE	153.87	164.78	172.34	150.13	136.83	141.78	137.87	130.1	-0.317	0.00522414
ENSMUSG00000040591	1110051M20Rik	FALSE	54.96	77.09	76.15	59.48	60.67	40.04	51.34	39.83	-0.594	0.0052374
ENSMUSG00000038175	Mylip	FALSE	14.55	22.65	27.65	28.31	59	30.85	49.68	40.2	0.828	0.00524115
ENSMUSG00000054452	Aes	FALSE	254.41	219.95	254.5	247.59	197.08	218.55	191.69	229.87	-0.31	0.0052556
ENSMUSG00000027067	Ssrp1	FALSE	92.13	78.19	78.15	75.96	71.97	67.59	53	50.07	-0.51	0.00525814
ENSMUSG00000021115	Vrk1	FALSE	21.34	18.27	17.23	19.35	8.37	16.9	7.87	10.96	-0.959	0.00526518
ENSMUSG00000025477	Inpp5a	FALSE	24.24	24.11	19.64	31.53	14.65	11.02	8.28	27.04	-1.015	0.00526932
ENSMUSG00000015461	Atf6b	FALSE	63.68	46.04	68.53	56.97	34.73	51.06	44.71	32.16	-0.63	0.00527715
ENSMUSG00000017548	Suz12	FALSE	225.96	211.91	186.77	179.51	146.45	182.56	182.17	139.61	-0.394	0.00527715
ENSMUSG00000037822	Smim14	FALSE	134.16	179.4	205.6	184.17	282.45	254.55	215.71	251.8	0.395	0.00530116
ENSMUSG00000086421	Gm14091	FALSE	19.4	12.79	8.42	10.39	4.18	4.41	2.48	13.16	-1.515	0.00530509
ENSMUSG00000071064	Zfp827	FALSE	22.63	27.04	36.87	24.01	49.38	46.65	40.57	41.3	0.643	0.00538413
ENSMUSG00000053025	Sv2b	FALSE	378.22	357.7	332.65	319.6	268.64	289.08	324.18	321.97	-0.296	0.00538566
ENSMUSG00000045948	Mrps12	FALSE	43.32	41.65	26.05	31.17	18.83	16.9	19.05	40.57	-0.877	0.0053891
ENSMUSG00000043496	Tril	FALSE	14.55	7.31	15.23	9.67	18.41	19.1	31.47	29.97	0.987	0.00541282
ENSMUSG00000047989	Ino80c	FALSE	117.35	86.59	75.35	91.01	64.86	68.69	58.79	76.02	-0.503	0.00542973
ENSMUSG00000021763	BC067074	FALSE	9.7	11.33	16.43	19.35	25.52	23.14	30.64	28.14	0.854	0.00543617
ENSMUSG00000036825	Ssx2ip	FALSE	93.75	77.46	74.55	65.21	50.63	62.44	52.17	64.32	-0.507	0.00544897
ENSMUSG00000022512	Cldn1	FALSE	232.1	245.16	227.65	308.5	292.49	319.2	366.83	342.43	0.342	0.00545728
ENSMUSG00000032182	Yipf2	FALSE	10.99	21.19	27.25	12.18	21.76	50.69	31.47	43.12	1.036	0.00551121
ENSMUSG00000022747	St3gal6	FALSE	84.7	103.4	119.84	98.53	126.79	134.44	143.67	164.82	0.408	0.00555153
ENSMUSG00000032773	Chrm1	FALSE	2.59	3.65	3.61	2.51	0	0.37	8.69	0	-3.266	0.00555153
ENSMUSG00000039997	Ifi203	FALSE	4.53	2.19	2.81	1.79	0	0.37	0.83	0	-3.172	0.00555153
ENSMUSG00000006281	Tep1	FALSE	3.88	10.6	7.21	6.45	18.83	20.2	14.08	12.06	1.15	0.00557992
ENSMUSG00000025232	Hexa	FALSE	45.58	71.61	54.11	42.28	68.62	91.46	84.88	73.82	0.557	0.00557992
ENSMUSG00000047986	Palm3	FALSE	4.53	1.83	4.01	4.3	1.67	0.73	0	0	-2.939	0.00557992
ENSMUSG00000013089	Etv5	FALSE	59.48	62.48	58.11	64.49	47.28	58.04	33.12	40.2	-0.572	0.00559039
ENSMUSG00000019970	Sgk1	FALSE	419.6	473.52	467.32	468.3	546.9	519.75	660.78	631.51	0.276	0.00559039
ENSMUSG00000024120	Lrpprc	FALSE	73.38	66.13	65.73	88.5	63.18	53.26	54.65	46.05	-0.519	0.00559039
ENSMUSG00000038028	Tigar	FALSE	24.24	26.31	33.67	30.81	12.55	36.73	16.15	14.98	-0.892	0.00564141
ENSMUSG00000042328	Hps4	FALSE	31.03	28.13	30.06	31.89	50.21	58.4	52.58	33.26	0.636	0.00564518
ENSMUSG00000029661	Col1a2	FALSE	263.14	462.92	428.04	493.38	296.25	321.4	365.58	398.72	-0.427	0.00571092
ENSMUSG00000005225	Plekha8	FALSE	53.99	56.27	59.72	65.93	40.17	41.51	40.57	53.36	-0.511	0.005718
ENSMUSG00000052713	Zfp608	FALSE	27.48	25.21	33.67	29.38	57.33	36.36	43.89	54.45	0.642	0.005718
ENSMUSG00000024639	Gnaq	FALSE	57.86	58.46	58.51	59.84	81.6	94.03	81.15	77.48	0.422	0.00572368
ENSMUSG00000027227	Sord	FALSE	43.32	48.59	33.67	44.07	63.18	67.95	94.4	58.11	0.588	0.00573416
ENSMUSG00000032126	Hmbs	FALSE	2.26	6.94	2.81	7.88	15.48	15.79	12.83	9.5	1.359	0.00591496
ENSMUSG00000038578	Susd1	FALSE	1.94	2.19	1.2	0	7.95	4.04	5.8	6.58	2.02	0.00592556
ENSMUSG00000070733	Fryl	FALSE	145.47	252.84	248.49	220.35	348.98	336.83	288.16	304.43	0.4	0.00597744
ENSMUSG00000035798	Zdhhc17	FALSE	9.37	16.44	7.21	11.82	15.48	30.85	30.64	19.73	1.036	0.00598182
ENSMUSG00000056288	Gm11961	FALSE	4.53	12.79	12.42	13.97	6.28	2.57	2.9	5.12	-1.473	0.0059894
ENSMUSG00000109021	Gm44812	FALSE	2.59	2.92	2.81	6.45	0.42	1.1	0	0.73	-2.669	0.0060467
ENSMUSG00000021215	Net1	FALSE	0.97	1.46	2.4	1.43	6.28	5.14	8.69	4.02	1.842	0.00605789
ENSMUSG00000021990	Spata13	FALSE	10.34	15.35	19.64	19.35	43.1	30.49	25.26	28.14	0.853	0.00605789
ENSMUSG00000026836	Acvr1	FALSE	3.23	6.21	14.03	6.45	13.81	22.41	24.84	9.87	1.375	0.00605789
ENSMUSG00000048458	Fam212b	FALSE	24.89	19.73	20.04	17.92	11.3	12.49	14.49	12.06	-0.806	0.00605789
ENSMUSG00000026670	Uap1	FALSE	25.21	34.34	34.47	35.47	12.13	18.37	23.6	24.85	-0.767	0.00606367
ENSMUSG00000025813	Homer2	FALSE	2.26	4.75	7.21	4.3	19.67	9.18	7.04	17.54	1.45	0.00607139
ENSMUSG00000045257	Morn2	FALSE	37.5	47.5	38.48	34.4	24.69	33.06	27.33	21.56	-0.651	0.00607139
ENSMUSG00000028273	Pdlim5	FALSE	65.95	63.94	56.91	46.94	92.48	73.83	82.81	101.6	0.494	0.00609699
ENSMUSG00000033585	Ndn	FALSE	27.8	27.77	30.86	36.9	69.88	56.93	38.5	47.88	0.671	0.00609897
ENSMUSG00000074129	Rpl13a	FALSE	37.82	35.81	38.07	33.68	22.18	27.18	18.63	30.33	-0.647	0.00609897
ENSMUSG00000048756	Foxo3	FALSE	74.03	86.59	79.36	69.51	53.98	50.69	70.8	62.49	-0.469	0.00613351
ENSMUSG00000058135	Gstm1	FALSE	31.36	38.36	31.66	39.05	23.01	28.65	17.8	24.12	-0.668	0.00616527
ENSMUSG00000058317	Ube2e2	FALSE	11.96	10.6	11.62	11.47	24.27	23.88	15.32	23.39	0.838	0.00616527
ENSMUSG00000024122	Pdpk1	FALSE	83.4	107.78	99.8	116.09	74.9	80.08	81.56	87.71	-0.419	0.00622955
ENSMUSG00000063297	Luzp2	FALSE	5.17	5.85	5.61	4.3	15.48	9.92	11.59	11.33	1.11	0.00622955
ENSMUSG00000028385	Snx30	FALSE	14.55	14.25	10.82	12.9	23.85	23.14	21.12	26.68	0.756	0.0062681
ENSMUSG00000057177	Gsk3a	FALSE	46.87	65.77	69.34	50.88	31.8	50.32	38.5	42.03	-0.6	0.00634135
ENSMUSG00000024777	Ppp2r5b	FALSE	36.85	32.52	30.06	33.32	15.06	23.51	25.67	23.39	-0.677	0.00638475
ENSMUSG00000028017	Egf	FALSE	3.88	1.83	0.4	1.07	9.21	8.08	4.14	5.85	1.991	0.00639248
ENSMUSG00000026610	Esrrg	FALSE	13.25	13.88	12.42	16.48	5.02	17.63	5.8	5.48	-1.199	0.00650295
ENSMUSG00000005054	Cstb	FALSE	43.32	64.31	55.71	49.8	64.86	98.07	115.1	73.82	0.601	0.00657478
ENSMUSG00000037361	Sf3b6	FALSE	41.38	53.34	82.56	62.34	108.79	81.91	92.33	83.32	0.579	0.00663257
ENSMUSG00000017188	Coa3	FALSE	98.27	89.15	90.98	77.39	69.88	70.89	67.07	77.11	-0.409	0.00668997
ENSMUSG00000111682	AC123069.1	FALSE	52.05	49.33	49.3	62.34	43.1	30.85	31.88	45.68	-0.582	0.00668997
ENSMUSG00000044475	Ascc1	FALSE	41.38	36.54	40.08	30.81	25.52	25.71	28.15	25.22	-0.598	0.00670098
ENSMUSG00000001847	Rac1	FALSE	196.55	185.24	210.81	225.73	242.28	287.61	264.56	278.84	0.303	0.00679808
ENSMUSG00000028826	Tmem57	FALSE	114.11	113.26	130.26	133.29	101.26	96.6	109.3	100.87	-0.356	0.00679808
ENSMUSG00000068220	Lgals1	FALSE	34.91	42.02	28.06	37.98	46.87	56.2	56.31	75.65	0.602	0.00679808
ENSMUSG00000102543	Pcdhgc5	FALSE	1.29	6.58	2.4	5.37	10.88	9.55	15.73	9.87	1.459	0.00680209
ENSMUSG00000025239	Limd1	FALSE	28.12	51.15	43.28	38.34	75.74	59.14	73.7	55.18	0.609	0.0068467
ENSMUSG00000025352	Gdf11	FALSE	98.27	84.77	87.37	88.14	111.72	130.77	126.28	122.06	0.362	0.00685617
ENSMUSG00000037197	Rbm17	FALSE	42.67	50.06	51.3	50.88	58.16	74.93	75.35	78.21	0.471	0.00685617
ENSMUSG00000042763	Maneal	FALSE	6.79	10.6	5.61	8.6	4.18	2.94	3.31	1.46	-1.496	0.00685617
ENSMUSG00000070056	Mfhas1	FALSE	43.64	50.79	48.9	51.95	26.36	36.73	43.89	32.89	-0.577	0.00688881
ENSMUSG00000041688	Amot	FALSE	13.9	9.87	14.83	16.48	34.31	18	25.26	29.6	0.867	0.00693121
ENSMUSG00000049823	Zbtb12	FALSE	17.13	5.85	10.42	10.03	1.67	4.41	4.97	5.12	-1.462	0.00695523
ENSMUSG00000037161	Mgarp	FALSE	135.13	188.53	216.02	160.52	129.72	133.7	156.92	135.95	-0.411	0.00702336
ENSMUSG00000020962	Gtf2a1	FALSE	239.54	241.88	240.87	239.34	216.75	211.57	225.23	194.42	-0.271	0.00705714
ENSMUSG00000022194	Pabpn1	FALSE	21.98	37.63	38.07	42.28	80.34	59.51	45.13	64.32	0.69	0.00705873
ENSMUSG00000039765	Cc2d2a	FALSE	80.49	93.17	75.75	71.66	75.74	52.53	55.07	64.32	-0.487	0.00709619
ENSMUSG00000044724	Gpr152	FALSE	18.1	15.71	23.65	28.31	12.55	10.65	15.32	10.6	-0.894	0.00711196
ENSMUSG00000047085	Lrrc4b	FALSE	4.85	4.38	8.02	6.09	17.16	18	15.32	6.21	1.244	0.00716008
ENSMUSG00000033910	Gucy1a3	FALSE	38.79	48.59	38.07	38.34	65.28	55.83	55.07	79.3	0.542	0.00716923
ENSMUSG00000020152	Actr2	FALSE	33.3	48.59	44.89	49.09	65.69	59.14	71.63	71.63	0.509	0.00726054
ENSMUSG00000031772	Cntnap4	FALSE	34.59	37.63	50.1	53.39	91.22	84.85	58.79	57.74	0.645	0.00726054
ENSMUSG00000026688	Mgst3	FALSE	2.59	5.48	4.81	4.3	9.62	15.06	5.8	16.45	1.372	0.00730045
ENSMUSG00000047842	Diras2	FALSE	1.29	1.1	2	0.72	11.72	4.41	4.55	4.39	2.054	0.00730477
ENSMUSG00000039771	Polr2j	FALSE	67.89	60.29	77.75	51.95	45.19	31.96	43.89	60.3	-0.613	0.00731472
ENSMUSG00000024664	Fads3	FALSE	67.24	81.11	80.96	71.66	104.61	109.46	95.23	105.98	0.38	0.00732855
ENSMUSG00000025658	Cnksr2	FALSE	0.32	0.37	1.6	0.36	5.02	7.71	2.9	1.83	2.695	0.00739282
ENSMUSG00000027346	Gpcpd1	FALSE	85.34	59.92	62.92	58.04	64.86	99.91	113.44	107.81	0.544	0.00740572
ENSMUSG00000026455	Klhl12	FALSE	34.27	29.23	28.06	28.31	23.43	17.63	18.22	21.56	-0.661	0.00741993
ENSMUSG00000056629	Fkbp2	FALSE	8.73	16.08	22.84	13.97	31.8	25.34	28.15	28.51	0.842	0.00742196
ENSMUSG00000019802	Sec63	FALSE	125.75	104.5	117.03	121.11	99.17	93.67	92.33	103.42	-0.36	0.00751347
ENSMUSG00000041120	Nbl1	FALSE	34.27	28.5	40.48	33.68	15.48	22.77	33.54	20.1	-0.748	0.00752114
ENSMUSG00000074305	Peak1	FALSE	12.28	22.29	11.22	17.56	29.29	33.43	19.87	39.83	0.889	0.00752114
ENSMUSG00000034573	Ptpn13	FALSE	59.16	49.33	48.09	37.62	63.18	64.65	84.88	91	0.559	0.00752571
ENSMUSG00000039323	Igfbp2	FALSE	19.72	20.1	25.25	24.01	5.86	13.96	24.43	9.14	-1.033	0.00754538
ENSMUSG00000030759	Far1	FALSE	22.63	39.09	43.28	40.85	80.34	48.12	75.77	54.09	0.697	0.00756408
ENSMUSG00000075703	Selenoi	FALSE	32.97	30.69	39.28	41.56	69.46	48.85	45.96	69.8	0.608	0.00756874
ENSMUSG00000032575	Manf	FALSE	25.54	39.46	40.08	44.79	64.44	57.67	64.17	54.82	0.562	0.00757744
ENSMUSG00000020227	Irak3	FALSE	5.17	1.83	2.81	3.22	0	3.67	0.41	0	-3.24	0.00760727
ENSMUSG00000019845	Tube1	FALSE	12.61	14.61	16.43	6.45	8.79	4.78	4.55	4.39	-1.269	0.00762095
ENSMUSG00000074259	Gramd2	FALSE	9.7	10.96	14.43	12.9	6.7	4.04	5.38	7.67	-1.091	0.00765136
ENSMUSG00000047473	Zfp30	FALSE	44.61	30.33	25.65	29.74	54.4	39.67	57.96	56.28	0.648	0.00765351
ENSMUSG00000020376	Rnf130	FALSE	2.59	3.65	9.22	7.17	19.25	18.37	12.83	8.77	1.347	0.00769377
ENSMUSG00000020475	Pgam2	FALSE	3.88	1.1	3.61	2.51	0	0	0.41	0.73	-3.152	0.00769515
ENSMUSG00000073664	Nbeal1	FALSE	105.71	116.55	116.63	107.49	166.54	153.17	115.93	162.63	0.374	0.00770708
ENSMUSG00000005982	Naa60	FALSE	104.74	72.34	82.16	97.1	67.79	65.75	69.56	74.19	-0.46	0.0077093
ENSMUSG00000024866	Acy3	FALSE	2.91	7.67	4.41	2.15	12.13	12.12	7.45	11.33	1.373	0.0077093
ENSMUSG00000033350	Chst2	FALSE	15.52	14.25	12.42	16.12	17.99	29.02	36.02	25.95	0.815	0.0077093
ENSMUSG00000002871	Tpra1	FALSE	28.77	37.27	55.31	31.53	57.33	54.73	61.69	52.26	0.592	0.00776927
ENSMUSG00000001794	Capns1	FALSE	208.83	192.18	179.55	217.85	266.55	261.9	272.43	244.49	0.297	0.00785298
ENSMUSG00000020423	Btg2	FALSE	60.77	69.06	70.14	61.99	97.08	92.93	79.91	97.21	0.401	0.00785298
ENSMUSG00000029777	Gars	FALSE	84.7	73.8	71.74	73.09	68.21	54.36	50.51	62.49	-0.456	0.00789384
ENSMUSG00000071528	Usmg5	FALSE	70.15	184.15	215.62	163.38	325.55	288.34	243.45	243.4	0.581	0.00789384
ENSMUSG00000021377	Dek	FALSE	220.79	223.61	181.16	248.66	182.86	183.29	166.02	210.14	-0.347	0.00793257
ENSMUSG00000022365	Derl1	FALSE	43.32	50.79	50.1	56.61	67.79	76.77	71.63	73.09	0.44	0.00793257
ENSMUSG00000028807	Zbtb8a	FALSE	0	2.56	0	0	3.35	1.84	1.66	1.83	3.938	0.00796136
ENSMUSG00000032009	Sesn3	FALSE	201.72	227.63	249.29	212.47	305.88	280.26	266.63	301.14	0.287	0.00796136
ENSMUSG00000018427	Ypel2	FALSE	47.2	109.25	96.99	62.34	38.5	42.98	58.38	62.49	-0.736	0.00799404
ENSMUSG00000000934	Top1mt	FALSE	17.46	11.33	14.83	16.12	6.7	9.18	8.69	8.41	-0.944	0.00799599
ENSMUSG00000020372	Rack1	FALSE	305.81	291.2	273.74	284.49	223.03	205.33	274.5	273.36	-0.322	0.00800438
ENSMUSG00000030008	Pradc1	FALSE	15.19	14.98	12.83	13.62	1.67	11.02	2.48	8.77	-1.398	0.00800438
ENSMUSG00000022961	Son	FALSE	811.72	769.84	770.71	711.23	681.64	655.29	762.64	699.49	-0.22	0.00802042
ENSMUSG00000059273	Zc3h4	FALSE	63.36	76.36	68.53	61.27	40.17	59.14	50.93	53.72	-0.484	0.00804419
ENSMUSG00000021028	Mbip	FALSE	5.17	5.12	3.61	1.43	13.81	10.28	7.45	10.96	1.35	0.0080454
ENSMUSG00000025049	Taf5	FALSE	24.89	30.69	22.84	21.14	11.72	22.04	15.73	12.06	-0.833	0.00811125
ENSMUSG00000026051	1500015O10Rik	FALSE	12.61	7.31	6.81	4.3	15.06	19.1	11.18	24.12	1.163	0.00818494
ENSMUSG00000021719	Rgs7bp	FALSE	22.63	30.33	27.65	23.29	17.16	13.96	13.25	21.2	-0.746	0.00818849
ENSMUSG00000032366	Tpm1	FALSE	76.29	73.44	77.35	69.15	94.15	101.01	99.78	110.37	0.364	0.00831041
ENSMUSG00000004127	Trmt10a	FALSE	15.19	8.4	18.84	17.92	6.7	2.57	5.38	16.81	-1.392	0.00835337
ENSMUSG00000036098	Myrf	FALSE	171.01	251.01	278.95	253.68	291.65	355.2	364.76	343.9	0.36	0.00840242
ENSMUSG00000064289	Tank	FALSE	12.93	10.23	20.04	8.96	31.38	17.26	24.43	26.68	0.928	0.00840242
ENSMUSG00000004896	Rrnad1	FALSE	12.61	11.33	12.42	10.03	23.43	19.84	26.5	17.18	0.81	0.00846143
ENSMUSG00000062421	Arf2	FALSE	26.18	33.25	32.46	29.02	58.58	47.02	45.13	41.3	0.574	0.00846143
ENSMUSG00000024180	Tmem8	FALSE	45.9	39.83	48.5	49.09	32.22	34.9	34.36	35.08	-0.512	0.00849022
ENSMUSG00000052214	Opa3	FALSE	81.46	62.11	73.74	74.17	76.16	54	49.68	47.88	-0.524	0.00849357
ENSMUSG00000023572	Ccndbp1	FALSE	51.08	87.32	87.77	90.29	69.04	52.16	66.66	51.53	-0.549	0.00854867
ENSMUSG00000054408	Spcs3	FALSE	1.94	6.94	8.82	7.17	12.55	11.39	17.8	25.95	1.267	0.00868597
ENSMUSG00000036186	Fam69b	FALSE	9.05	8.04	12.42	9.67	19.25	21.3	15.32	19	0.851	0.00868825
ENSMUSG00000054057	A930004D18Rik	FALSE	10.99	15.35	20.84	16.12	8.37	5.51	8.28	10.96	-1.012	0.00869264
ENSMUSG00000036158	Prickle1	FALSE	27.15	39.46	34.87	33.68	26.78	18	25.26	20.83	-0.662	0.00870783
ENSMUSG00000009647	Mcu	FALSE	47.52	41.65	41.68	54.1	25.11	30.49	29.4	51.53	-0.656	0.00872767
ENSMUSG00000031691	Tnpo2	FALSE	70.8	60.29	72.54	63.06	38.91	53.26	43.06	65.78	-0.534	0.00878431
ENSMUSG00000040354	Mars	FALSE	31.03	21.56	30.46	31.17	20.5	19.84	19.46	13.16	-0.739	0.00878667
ENSMUSG00000046110	Serinc4	FALSE	14.22	12.42	14.43	11.11	6.7	1.47	14.08	4.02	-1.384	0.00886041
ENSMUSG00000073481	Marc2	FALSE	45.9	48.23	41.28	30.46	68.21	61.34	81.56	54.45	0.572	0.00890004
ENSMUSG00000019883	Echdc1	FALSE	16.16	16.44	13.23	20.06	28.45	24.24	27.33	35.81	0.719	0.00899583
ENSMUSG00000085819	Ube4bos1	FALSE	2.91	13.88	4.41	5.02	1.67	2.2	0.41	0.37	-2.301	0.0090039
ENSMUSG00000033768	Nrxn2	FALSE	9.7	10.96	8.02	8.96	13.39	30.85	21.12	17.54	0.972	0.00904615
ENSMUSG00000021552	Gkap1	FALSE	124.78	115.82	129.05	105.7	94.15	93.3	94.81	111.46	-0.36	0.00908765
ENSMUSG00000003970	Rpl8	FALSE	476.17	447.21	430.44	423.87	345.21	385.68	404.92	438.55	-0.263	0.00910551
ENSMUSG00000027459	Fam110a	FALSE	10.99	25.94	27.65	22.93	11.72	12.86	7.87	16.08	-0.975	0.00911461
ENSMUSG00000027599	Armc1	FALSE	102.48	104.86	101	98.53	58.58	86.69	86.53	86.25	-0.402	0.00911461
ENSMUSG00000022438	Parvb	FALSE	14.22	16.81	22.84	10.75	28.87	40.4	26.08	25.22	0.835	0.00912444
ENSMUSG00000039982	Dtx4	FALSE	4.53	6.21	3.21	1.79	11.72	6.98	16.98	9.14	1.401	0.00912444
ENSMUSG00000019951	Uhrf1bp1l	FALSE	19.72	23.02	22.04	13.62	27.62	41.87	46.37	27.04	0.778	0.00915668
ENSMUSG00000028675	Pnrc2	FALSE	33.3	35.81	31.66	34.76	49.38	45.18	60.03	51.16	0.51	0.00915668
ENSMUSG00000038398	Upf3a	FALSE	92.45	89.15	78.55	98.53	64.86	77.87	75.77	70.53	-0.402	0.00915668
ENSMUSG00000054302	Eapp	FALSE	128.01	112.53	98.59	120.03	89.96	105.42	74.11	93.56	-0.422	0.00920671
ENSMUSG00000043068	Fam89a	FALSE	22.63	24.11	22.44	29.02	14.65	15.06	19.05	15.35	-0.706	0.00920793
ENSMUSG00000028248	Pnisr	FALSE	297.4	289.37	248.89	263.35	357.35	355.56	335.77	357.78	0.265	0.00921854
ENSMUSG00000049489	Fam58b	FALSE	16.81	20.46	30.86	17.92	36.82	31.59	35.19	34.35	0.679	0.00923774
ENSMUSG00000027999	Pla2g12a	FALSE	36.85	34.71	41.28	34.4	65.28	46.65	67.07	50.07	0.546	0.0092452
ENSMUSG00000079165	Sap25	FALSE	11.64	5.48	4.01	5.73	14.23	16.9	28.57	9.87	1.292	0.00926919
ENSMUSG00000008932	Slc1a7	FALSE	10.99	21.19	20.04	26.16	3.77	11.75	7.04	13.52	-1.153	0.00932108
ENSMUSG00000025264	Tsr2	FALSE	42.02	40.19	40.88	34.4	29.29	24.24	29.81	30.7	-0.556	0.0093242
ENSMUSG00000027984	Hadh	FALSE	72.41	90.61	96.99	103.91	104.61	132.97	144.08	136.32	0.42	0.0093242
ENSMUSG00000038384	Setd1b	FALSE	95.36	73.07	78.15	82.05	72.39	60.24	61.28	64.69	-0.435	0.0093242
ENSMUSG00000038612	Mcl1	FALSE	59.48	107.42	86.57	60.19	108.38	116.81	110.96	104.89	0.497	0.0093242
ENSMUSG00000023110	Prmt5	FALSE	69.5	69.42	50.1	54.46	42.68	51.06	44.71	43.12	-0.514	0.00934482
ENSMUSG00000032295	Man2c1	FALSE	13.58	11.33	14.43	15.77	19.67	27.92	24.84	25.22	0.737	0.00938243
ENSMUSG00000026240	Cops7b	FALSE	39.12	36.9	27.65	32.61	24.69	28.28	19.05	14.98	-0.728	0.00941749
ENSMUSG00000002365	Snx9	FALSE	16.81	14.61	19.24	11.82	27.62	27.92	25.67	26.68	0.701	0.00945042
ENSMUSG00000031028	Tub	FALSE	58.19	70.15	63.73	48.73	41.43	48.85	40.16	49.7	-0.502	0.00945042
ENSMUSG00000039278	Pcsk1n	FALSE	42.67	47.86	30.86	24.01	24.27	20.94	26.08	24.12	-0.725	0.00945042
ENSMUSG00000049288	Lix1l	FALSE	16.16	20.83	30.86	29.38	48.96	33.79	44.3	42.39	0.701	0.00945095
ENSMUSG00000005698	Ctcf	FALSE	215.94	168.07	171.54	156.58	146.87	134.07	139.11	155.32	-0.35	0.00949423
ENSMUSG00000009905	Kdsr	FALSE	153.55	201.68	167.13	164.82	139.34	137.01	152.78	146.91	-0.324	0.00958152
ENSMUSG00000021427	Ssr1	FALSE	192.99	183.42	213.22	183.09	163.61	168.6	182.17	151.67	-0.303	0.0096313
ENSMUSG00000025794	Rpl14	FALSE	330.38	291.57	272.13	253.68	207.96	254.55	250.49	252.17	-0.318	0.00964826
ENSMUSG00000031232	Magt1	FALSE	139.97	106.32	103.8	116.81	150.22	142.89	171.82	164.46	0.372	0.00965585
ENSMUSG00000018921	Pelp1	FALSE	38.15	25.21	26.05	22.57	11.3	14.33	19.46	20.83	-0.819	0.00967267
ENSMUSG00000021890	Eaf1	FALSE	3.56	4.02	3.61	3.22	5.86	9.92	9.52	11.33	1.251	0.00967267
ENSMUSG00000059534	Uqcr10	FALSE	209.15	221.41	207.21	203.87	178.67	166.39	212.81	180.9	-0.294	0.00968053
ENSMUSG00000027245	Hypk	FALSE	36.85	42.38	35.67	37.26	27.62	27.55	30.64	24.85	-0.55	0.00968544
ENSMUSG00000042148	Cox10	FALSE	59.48	52.25	40.08	52.31	32.22	42.24	35.19	39.1	-0.551	0.00968544
ENSMUSG00000036622	Atp13a2	FALSE	33.94	38.36	42.08	39.05	17.57	29.75	32.29	23.39	-0.643	0.00970056
ENSMUSG00000041650	Pcca	FALSE	18.1	19	16.83	15.77	33.06	31.59	24.01	28.87	0.663	0.00970056
ENSMUSG00000028613	Lrp8	FALSE	155.81	152.36	141.88	163.03	192.06	195.05	219.85	194.06	0.294	0.00972896
ENSMUSG00000058056	Palld	FALSE	85.34	87.69	99.8	99.97	147.71	113.13	134.56	121.33	0.379	0.00972896
ENSMUSG00000004748	Mtfp1	FALSE	25.86	23.38	24.05	26.16	12.13	13.59	19.46	19	-0.721	0.00976561
ENSMUSG00000029192	Tbc1d14	FALSE	19.07	14.25	22.04	20.78	35.99	27.18	32.29	33.26	0.667	0.00982852
ENSMUSG00000006740	Kif5b	FALSE	251.18	216.66	212.42	237.91	322.2	262.63	298.51	323.43	0.304	0.00986275
ENSMUSG00000044982	Sft2d3	FALSE	37.5	40.19	49.7	57.33	18.41	34.9	33.95	32.53	-0.665	0.00988777
ENSMUSG00000026784	Pdss1	FALSE	2.26	0.37	0.4	0	2.93	2.57	3.31	6.94	2.804	0.0099241
ENSMUSG00000047496	Rnf152	FALSE	359.15	318.24	317.02	345.04	395.01	445.56	413.2	443.3	0.251	0.0099241
ENSMUSG00000021835	Bmp4	FALSE	447.72	433.69	449.68	523.12	375.34	365.11	431.41	444.03	-0.276	0.00995671
ENSMUSG00000049106	Dcaf5	FALSE	19.07	19.36	31.26	29.38	30.96	47.02	42.23	49.7	0.696	0.00996754
ENSMUSG00000096943	Gm26721	FALSE	0.32	0	2	0	4.6	1.84	0.83	8.04	3.507	0.00999461
ENSMUSG00000079037	Prnp	FALSE	257.64	237.13	250.89	225.37	198.34	212.68	225.23	221.83	-0.268	0.010022
ENSMUSG00000040390	Map3k10	FALSE	18.1	17.9	14.83	15.05	9.21	10.28	10.76	9.5	-0.818	0.0100688
ENSMUSG00000024966	Stip1	FALSE	89.54	107.78	88.97	80.98	83.27	76.03	65.42	65.42	-0.428	0.0101045
ENSMUSG00000025630	Hprt	FALSE	91.48	116.55	94.59	73.45	74.9	77.87	70.38	67.61	-0.447	0.0101601
ENSMUSG00000023087	Noct	FALSE	3.56	5.85	8.82	4.3	14.65	11.02	16.56	9.87	1.159	0.0101631
ENSMUSG00000020287	Mpg	FALSE	8.4	6.58	5.21	10.39	17.99	11.75	21.94	14.98	1.016	0.0101804
ENSMUSG00000074064	Mlycd	FALSE	22.31	26.31	25.25	24.72	42.26	39.67	33.95	38.37	0.559	0.0101804
ENSMUSG00000037580	Gch1	FALSE	18.1	26.31	26.05	26.87	37.24	38.57	40.16	38.74	0.585	0.01021
ENSMUSG00000016493	Cd46	FALSE	0.32	0.37	0	3.94	1.26	8.45	4.55	3.29	3.032	0.010211
ENSMUSG00000038646	Fam103a1	FALSE	3.88	6.58	7.21	5.02	15.48	10.28	14.49	10.6	1.078	0.010211
ENSMUSG00000038782	1700028J19Rik	FALSE	0	0	0	1.07	3.35	1.47	1.24	2.19	3.914	0.010211
ENSMUSG00000070565	Rasal2	FALSE	61.74	44.21	49.7	36.9	23.43	40.04	33.95	30.33	-0.656	0.0102283
ENSMUSG00000030878	Cdr2	FALSE	562.16	562.31	600.78	541.03	537.28	439.68	550.65	486.79	-0.249	0.0102413
ENSMUSG00000040260	Daam2	FALSE	10.99	10.96	8.02	8.6	20.5	20.2	12.42	23.39	0.896	0.010371
ENSMUSG00000073781	Gm6471	FALSE	1.29	0	0	0	4.18	0	5.8	3.29	4.319	0.0104708
ENSMUSG00000001700	Gramd3	FALSE	7.11	1.83	6.01	3.94	15.06	8.82	10.76	14.98	1.26	0.0105517
ENSMUSG00000031229	Atrx	FALSE	319.71	253.93	247.29	277.68	377.43	365.48	329.98	341.34	0.303	0.010553
ENSMUSG00000003068	Stk11	FALSE	86.64	93.17	84.57	84.56	59.84	77.87	68.73	76.38	-0.389	0.0106531
ENSMUSG00000114796	AC144949.1	FALSE	32.97	36.54	35.67	40.13	47.28	46.65	66.24	63.96	0.535	0.0106551
ENSMUSG00000046806	3110062M04Rik	FALSE	18.1	27.77	22.44	18.27	36.82	33.43	46.78	30.33	0.679	0.0107792
ENSMUSG00000038859	Baiap2l1	FALSE	0.32	1.46	0.4	0.72	4.18	5.88	2.48	3.29	2.302	0.0108616
ENSMUSG00000022957	Itsn1	FALSE	91.81	65.77	70.14	59.12	50.21	69.42	42.64	45.68	-0.57	0.0109368
ENSMUSG00000034708	Grn	FALSE	81.46	77.46	64.53	72.73	101.26	103.58	105.99	97.94	0.371	0.0109368
ENSMUSG00000053483	Usp21	FALSE	48.49	32.88	34.47	43.71	19.25	29.75	35.61	20.83	-0.716	0.0109368
ENSMUSG00000079316	Rab9	FALSE	10.34	5.85	6.81	8.96	15.48	12.86	17.39	20.47	0.945	0.0109368
ENSMUSG00000072437	Nanos1	FALSE	7.76	7.31	5.21	12.9	2.93	0.37	3.73	4.02	-1.616	0.0110156
ENSMUSG00000041028	Ghitm	FALSE	165.19	245.89	278.55	239.34	321.36	332.79	347.37	302.6	0.342	0.0110543
ENSMUSG00000025917	Cops5	FALSE	56.25	58.82	70.94	66.64	91.64	101.75	80.32	84.42	0.419	0.0111903
ENSMUSG00000022570	Tsta3	FALSE	28.45	23.75	20.04	25.8	16.74	15.06	16.98	16.08	-0.692	0.011204
ENSMUSG00000033676	Gabrb3	FALSE	58.83	62.48	68.13	73.45	107.96	87.05	89.02	88.44	0.41	0.011204
ENSMUSG00000027552	E2f5	FALSE	15.52	15.35	20.84	17.56	10.04	6.61	9.52	13.52	-0.885	0.0112353
ENSMUSG00000001983	Taco1	FALSE	3.88	1.1	2.81	1.43	0	5.14	0	0	-3.87	0.0113906
ENSMUSG00000067336	Bmpr2	FALSE	77.26	77.82	80.56	72.38	100.84	100.28	108.47	104.89	0.339	0.0114821
ENSMUSG00000073771	Btbd19	FALSE	3.23	1.1	1.6	1.07	0	0.37	0	0	-3.739	0.0114821
ENSMUSG00000020019	Ntn4	FALSE	108.62	116.19	111.82	137.23	96.66	99.18	94.4	101.6	-0.35	0.0115077
ENSMUSG00000024085	Man2a1	FALSE	18.75	36.9	25.65	21.5	53.98	29.75	39.75	50.43	0.749	0.0115077
ENSMUSG00000050732	Vamp8	FALSE	224.35	203.15	180.75	232.18	274.5	250.14	293.13	299.68	0.308	0.011551
ENSMUSG00000028820	Sfpq	FALSE	220.47	253.57	242.48	245.44	286.63	298.63	307.21	317.22	0.243	0.0115839
ENSMUSG00000046230	Vps13a	FALSE	21.66	25.94	24.05	22.21	33.89	44.08	41.82	31.43	0.601	0.0115881
ENSMUSG00000019261	Map1s	FALSE	10.34	16.08	10.02	11.82	17.16	19.1	30.64	25.58	0.845	0.0116259
ENSMUSG00000029922	Mkrn1	FALSE	81.46	100.48	98.59	85.63	72.81	73.83	57.14	83.32	-0.421	0.0116259
ENSMUSG00000046574	Prr12	FALSE	57.86	49.33	69.34	70.59	41.84	55.46	38.09	46.05	-0.532	0.0116259
ENSMUSG00000022665	Ccdc80	FALSE	37.82	44.21	29.66	43.71	29.71	31.59	22.36	22.66	-0.637	0.0116366
ENSMUSG00000020014	Cfap54	FALSE	29.74	15.35	15.63	21.86	41.84	38.2	27.33	34.35	0.759	0.011676
ENSMUSG00000021193	Pitrm1	FALSE	15.84	28.5	24.85	13.97	27.62	49.22	31.47	44.22	0.808	0.011676
ENSMUSG00000038546	Ranbp9	FALSE	4.53	8.04	11.22	7.17	21.76	9.18	22.77	16.08	1.107	0.011676
ENSMUSG00000018500	Adora2b	FALSE	27.8	35.08	42.48	44.79	66.95	49.59	63.35	55.55	0.556	0.011739
ENSMUSG00000028293	Slc35a1	FALSE	28.45	25.94	23.65	31.89	65.28	45.55	39.33	40.57	0.628	0.011739
ENSMUSG00000003660	Snrnp200	FALSE	112.5	125.69	116.23	128.27	97.91	104.32	112.61	87.34	-0.353	0.0118944
ENSMUSG00000009575	Cbx5	FALSE	210.12	197.67	189.97	160.88	241.86	251.98	288.99	232.43	0.321	0.0118944
ENSMUSG00000020078	Vps26a	FALSE	18.43	26.31	26.05	28.31	37.66	41.51	33.54	47.88	0.614	0.0118944
ENSMUSG00000041297	Cdk13	FALSE	85.02	73.8	78.55	91.37	76.57	66.85	56.72	59.2	-0.437	0.0118944
ENSMUSG00000021302	Ggps1	FALSE	98.6	93.17	113.82	101.76	103.35	72.73	84.05	74.92	-0.412	0.0119083
ENSMUSG00000026609	Ush2a	FALSE	12.28	9.5	14.43	12.9	6.28	8.08	7.04	3.65	-1.055	0.0119098
ENSMUSG00000024454	Hdac3	FALSE	5.82	13.88	16.03	9.67	24.27	22.41	20.29	23.39	0.872	0.0119205
ENSMUSG00000027466	Rbck1	FALSE	46.55	43.11	44.49	49.8	35.99	20.94	27.74	40.93	-0.612	0.0119205
ENSMUSG00000030591	Psmd8	FALSE	139.97	193.28	210.81	174.49	145.62	127.83	168.09	157.51	-0.375	0.0119205
ENSMUSG00000031950	Gabarapl2	FALSE	53.34	61.75	67.73	60.55	43.94	43.71	45.54	55.18	-0.453	0.0119205
ENSMUSG00000024012	Mtch1	FALSE	660.11	576.92	575.13	604.81	512.59	587.71	513.81	558.79	-0.238	0.0119399
ENSMUSG00000016534	Lamp2	FALSE	186.52	211.18	250.49	239.34	258.18	289.08	327.49	306.25	0.319	0.0120192
ENSMUSG00000032030	Cul5	FALSE	222.73	173.19	155.51	172.34	134.32	152.07	144.08	152.4	-0.347	0.0120562
ENSMUSG00000028391	Wdr31	FALSE	18.1	20.1	21.24	22.21	16.32	11.02	11.18	13.16	-0.748	0.0121239
ENSMUSG00000057777	Mab21l2	FALSE	4.85	1.46	2.81	2.87	8.79	6.24	14.08	6.94	1.462	0.0121565
ENSMUSG00000039634	Zfp189	FALSE	2.26	2.56	2.81	3.22	0.84	0	0.83	0	-2.717	0.0121574
ENSMUSG00000019960	Dusp6	FALSE	216.91	254.66	263.32	278.4	293.74	328.01	347.37	345.72	0.282	0.0122218
ENSMUSG00000026672	Optn	FALSE	64.98	71.25	72.94	68.08	47.7	56.2	64.17	51.9	-0.421	0.0122218
ENSMUSG00000036309	Skp1a	FALSE	201.72	219.22	229.25	202.44	170.3	217.08	190.87	162.63	-0.315	0.0122218
ENSMUSG00000071226	Cecr2	FALSE	38.15	51.15	44.09	51.6	32.22	36.73	30.22	36.91	-0.526	0.0122218
ENSMUSG00000022070	Bora	FALSE	0	0.73	3.61	0.36	5.86	2.94	3.31	4.02	2.582	0.0122392
ENSMUSG00000025358	Cdk2	FALSE	7.44	26.67	16.43	13.62	33.06	26.08	29.4	27.77	0.872	0.0122827
ENSMUSG00000024030	Abcg1	FALSE	8.08	19.36	13.23	18.27	10.46	2.57	9.11	2.56	-1.416	0.0122926
ENSMUSG00000020864	Ankrd40	FALSE	155.17	174.28	190.77	168.4	147.71	153.17	157.33	131.57	-0.31	0.0123238
ENSMUSG00000027884	Clcc1	FALSE	58.83	56.63	51.3	52.31	41.43	41.51	31.88	49.34	-0.499	0.012401
ENSMUSG00000107722	2900060B14Rik	FALSE	272.51	208.99	137.07	164.82	262.78	263.73	291.89	251.8	0.431	0.012401
ENSMUSG00000024474	Ik	FALSE	139.33	135.92	115.43	136.87	118.84	113.13	101.02	111.46	-0.338	0.0124347
ENSMUSG00000020100	Slc29a3	FALSE	5.82	12.06	7.21	8.96	22.6	12.12	21.53	15.71	0.987	0.0125889
ENSMUSG00000030120	Mlf2	FALSE	214.33	185.97	186.77	178.79	156.5	163.09	163.54	178.34	-0.293	0.0125979
ENSMUSG00000055430	Nap1l5	FALSE	65.95	65.04	77.35	52.31	77.41	109.83	90.67	100.5	0.453	0.0125979
ENSMUSG00000021068	Nin	FALSE	9.37	15.71	12.83	14.33	17.99	27.55	19.87	32.89	0.83	0.0126381
ENSMUSG00000061477	Rps7	FALSE	175.86	194.38	209.21	210.68	171.56	188.43	137.87	162.63	-0.33	0.0126381
ENSMUSG00000024959	Bad	FALSE	72.41	54.81	60.92	59.48	45.19	48.85	48.86	49.7	-0.451	0.0126484
ENSMUSG00000073643	Wdfy1	FALSE	55.28	52.25	43.69	55.54	28.87	26.81	45.13	44.95	-0.595	0.0127496
ENSMUSG00000061130	Ppm1b	FALSE	191.7	155.28	186.77	222.15	181.6	158.68	130.42	150.57	-0.388	0.0127731
ENSMUSG00000035247	Hectd1	FALSE	172.95	202.05	180.35	202.08	175.33	168.23	147.39	163.73	-0.298	0.0127901
ENSMUSG00000001054	Rmnd5b	FALSE	55.6	48.59	60.12	55.18	51.47	42.98	33.95	25.22	-0.6	0.0128052
ENSMUSG00000031432	Prps1	FALSE	65.95	80.02	75.75	69.15	103.77	95.14	99.37	96.85	0.355	0.0128052
ENSMUSG00000015243	Abca1	FALSE	23.28	32.52	32.86	26.51	59.84	42.24	36.02	51.16	0.618	0.0128482
ENSMUSG00000026623	Lpgat1	FALSE	171.33	204.97	201.6	186.67	157.75	178.52	171.82	155.69	-0.29	0.0128482
ENSMUSG00000063849	Ppcdc	FALSE	15.84	19.73	19.64	11.82	1.67	9.92	10.76	8.41	-1.08	0.0128824
ENSMUSG00000059288	Cdyl	FALSE	44.61	36.9	35.27	43.35	28.87	34.16	21.12	11.33	-0.765	0.0129333
ENSMUSG00000024006	Stk38	FALSE	77.91	72.34	62.12	74.88	115.49	119.38	96.88	78.21	0.452	0.0129499
ENSMUSG00000020430	Pes1	FALSE	41.7	39.09	42.48	35.11	23.01	29.75	32.29	30.33	-0.544	0.0129752
ENSMUSG00000029407	Uso1	FALSE	49.78	61.75	63.73	54.1	77.83	82.28	82.39	77.48	0.396	0.0130239
ENSMUSG00000043421	Hilpda	FALSE	34.27	29.23	32.86	25.44	15.9	19.84	28.57	18.64	-0.687	0.0130297
ENSMUSG00000032514	Ttc21a	FALSE	1.62	1.1	1.6	2.87	0	0	1.66	0	-3.862	0.0131135
ENSMUSG00000028255	Clca1	FALSE	0.32	0	0.8	0.36	3.77	2.57	1.24	4.02	2.766	0.0131379
ENSMUSG00000023973	Cnpy3	FALSE	90.51	95.36	84.57	62.34	66.11	66.48	68.31	69.07	-0.425	0.0133281
ENSMUSG00000015120	Ube2i	FALSE	5.82	8.04	6.01	10.03	20.5	15.79	13.25	12.79	0.966	0.013368
ENSMUSG00000030697	Ppp4c	FALSE	2.26	4.75	5.21	4.3	16.32	5.88	10.35	10.96	1.302	0.013368
ENSMUSG00000026223	Itm2c	FALSE	93.42	177.57	193.58	164.82	250.23	236.55	204.53	262.76	0.416	0.013415
ENSMUSG00000030842	Lamtor1	FALSE	125.43	137.38	149.49	144.04	120.93	140.68	103.51	100.87	-0.372	0.0134284
ENSMUSG00000005871	Apc	FALSE	97.63	126.42	114.22	96.02	105.45	81.18	77.84	88.08	-0.407	0.0134589
ENSMUSG00000003657	Calb2	FALSE	4.53	2.19	5.61	1.79	10.88	17.63	6.62	7.67	1.452	0.0134606
ENSMUSG00000042978	Sbk1	FALSE	28.77	35.44	41.28	25.8	18.83	17.26	28.98	21.93	-0.694	0.0134606
ENSMUSG00000038213	Tapbpl	FALSE	3.23	1.46	6.81	4.3	5.44	9.55	16.56	12.79	1.437	0.0135823
ENSMUSG00000022243	Slc45a2	FALSE	21.66	25.58	23.25	20.78	10.04	11.39	24.84	14.98	-0.817	0.0136607
ENSMUSG00000056014	A430033K04Rik	FALSE	9.7	14.61	12.02	8.6	9.62	3.67	6.21	2.19	-1.284	0.0137706
ENSMUSG00000025558	Dock9	FALSE	27.8	21.56	26.85	18.63	42.26	36	31.05	55.55	0.675	0.0137928
ENSMUSG00000039100	March6	FALSE	25.21	20.83	41.28	25.08	41.84	47.38	55.89	34.35	0.682	0.013795
ENSMUSG00000028495	Rps6	FALSE	3.88	5.12	4.81	4.66	10.46	8.08	13.66	9.87	1.092	0.0138608
ENSMUSG00000036733	Rbm42	FALSE	99.24	80.75	70.94	76.32	68.21	51.06	67.07	64.32	-0.456	0.0138712
ENSMUSG00000028195	Cyr61	FALSE	91.81	121.3	121.04	88.86	185.79	126.36	147.39	152.76	0.419	0.0138841
ENSMUSG00000029202	Pds5a	FALSE	32.65	31.06	22.84	34.76	48.96	52.89	34.36	57.74	0.605	0.0138841
ENSMUSG00000097391	Mirg	FALSE	2.26	5.85	4.01	2.51	1.26	0	1.24	0	-2.592	0.0138841
ENSMUSG00000057101	Zfp180	FALSE	38.47	24.48	36.07	28.31	22.18	14.33	20.29	25.95	-0.714	0.0139405
ENSMUSG00000030663	1110004F10Rik	FALSE	117.35	101.57	106.61	110	87.45	96.24	96.05	87.34	-0.337	0.0140105
ENSMUSG00000020241	Col6a2	FALSE	14.87	24.85	20.44	24.72	24.27	11.39	9.11	10.6	-0.923	0.0142263
ENSMUSG00000022283	Pabpc1	FALSE	401.17	520.29	520.62	468.66	343.54	396.7	445.91	461.57	-0.298	0.0142263
ENSMUSG00000031790	Mmp15	FALSE	10.34	11.69	12.42	12.18	7.53	5.51	2.9	7.67	-1.047	0.0142795
ENSMUSG00000045690	Wdr89	FALSE	33.94	40.56	28.06	51.6	14.65	24.24	28.57	27.77	-0.728	0.0143453
ENSMUSG00000059743	Fdps	FALSE	9.05	28.5	21.24	25.8	48.12	36.36	40.16	36.91	0.741	0.0143605
ENSMUSG00000066571	4931406P16Rik	FALSE	72.73	68.69	60.92	61.27	47.7	52.16	58.79	50.8	-0.424	0.0143666
ENSMUSG00000001506	Col1a1	FALSE	240.19	282.07	233.26	289.86	168.21	210.11	225.23	258.01	-0.351	0.0143691
ENSMUSG00000020646	Mboat2	FALSE	2.91	2.19	3.61	1.79	1.26	8.08	13.25	12.06	1.693	0.0143847
ENSMUSG00000031840	Rab3a	FALSE	163.25	130.8	125.05	137.59	89.55	128.56	122.14	103.06	-0.402	0.0144079
ENSMUSG00000024054	Smchd1	FALSE	78.88	90.61	75.35	70.59	50.21	70.16	56.72	69.8	-0.439	0.0145072
ENSMUSG00000031527	Eri1	FALSE	22.63	16.08	19.24	18.99	4.18	12.12	16.56	8.77	-0.973	0.0145695
ENSMUSG00000038776	Ephx1	FALSE	92.45	89.52	70.94	72.73	64.44	64.65	60.03	70.9	-0.416	0.0146057
ENSMUSG00000031848	Lsm4	FALSE	64.01	84.4	58.11	72.38	41.84	52.53	58.38	59.57	-0.482	0.0147139
ENSMUSG00000064210	Ano6	FALSE	22.31	21.19	28.86	23.65	30.13	43.71	43.06	36.91	0.595	0.0147139
ENSMUSG00000021451	Sema4d	FALSE	7.76	4.38	8.82	5.73	7.11	1.1	2.48	0	-1.995	0.0147276
ENSMUSG00000008763	Man1a2	FALSE	128.98	114.73	101.4	94.59	76.99	107.26	79.49	88.44	-0.423	0.0148442
ENSMUSG00000030281	Il17rc	FALSE	2.59	8.04	4.41	1.43	10.04	8.08	9.11	11.69	1.375	0.0148954
ENSMUSG00000056260	Lrif1	FALSE	13.58	19.36	22.44	20.42	28.87	29.75	29.81	36.91	0.645	0.0149141
ENSMUSG00000039826	Trub2	FALSE	33.94	20.1	27.65	28.66	15.9	20.2	20.7	14.98	-0.713	0.014968
ENSMUSG00000034932	Mrpl54	FALSE	75.64	76	60.92	64.14	45.61	50.32	54.65	64.69	-0.452	0.0150461
ENSMUSG00000047230	Cldn2	FALSE	62.71	57.73	74.15	77.75	53.14	47.38	45.13	62.86	-0.472	0.0150461
ENSMUSG00000108841	Frmpd2	FALSE	32.33	42.75	23.65	38.34	20.92	20.57	20.29	29.97	-0.683	0.0151186
ENSMUSG00000031441	Atp11a	FALSE	88.57	78.92	95.39	86.71	134.74	103.58	137.46	109.64	0.383	0.0152253
ENSMUSG00000032508	Myd88	FALSE	5.5	16.81	10.02	4.3	22.18	22.77	23.19	8.77	1.221	0.0152709
ENSMUSG00000043987	Cep164	FALSE	58.19	65.77	55.71	51.24	42.68	51.42	35.61	46.05	-0.479	0.0153682
ENSMUSG00000007891	Ctsd	FALSE	2601.97	2260.18	2146.61	1937.33	2585.95	2685.46	2806.68	2791.37	0.228	0.0153999
ENSMUSG00000058301	Upf1	FALSE	77.26	80.38	64.93	58.76	46.87	54.36	42.64	73.46	-0.521	0.015536
ENSMUSG00000049630	C1ql3	FALSE	7.76	17.17	10.02	14.33	4.6	5.14	9.52	4.75	-1.155	0.0156409
ENSMUSG00000031365	Zfp275	FALSE	10.67	12.79	10.42	11.11	20.92	23.51	12.01	26.68	0.836	0.0156729
ENSMUSG00000005625	Psmd4	FALSE	340.72	238.95	207.61	233.61	201.69	198.35	211.57	179.07	-0.351	0.0157305
ENSMUSG00000021018	Polr2h	FALSE	4.53	1.83	2.4	6.09	13.81	9.92	7.04	9.14	1.323	0.0157515
ENSMUSG00000020288	Ahsa2	FALSE	4.2	6.21	2.81	4.66	13.39	7.71	14.08	8.41	1.177	0.0159855
ENSMUSG00000027018	Hat1	FALSE	13.58	17.17	18.84	17.92	30.13	37.47	29.81	19.37	0.73	0.0160553
ENSMUSG00000026361	Cdc73	FALSE	111.53	106.32	87.37	95.67	93.73	77.87	77.01	79.67	-0.381	0.0162612
ENSMUSG00000027371	Fahd2a	FALSE	12.61	18.27	9.22	14.33	24.69	21.3	28.15	23.39	0.745	0.0162612
ENSMUSG00000034274	Thoc5	FALSE	37.82	44.58	39.68	41.92	26.36	22.04	36.43	33.26	-0.564	0.0162612
ENSMUSG00000040616	Tmem51	FALSE	64.01	54.44	52.1	49.09	72.39	105.79	64.17	93.56	0.504	0.0162612
ENSMUSG00000029233	Srd5a3	FALSE	6.79	6.94	8.42	4.3	16.74	13.59	14.9	10.23	0.977	0.0162956
ENSMUSG00000039601	Rcan2	FALSE	3.56	4.02	9.22	3.94	8.79	13.96	12.42	9.5	1.174	0.016331
ENSMUSG00000034282	Evpl	FALSE	0.65	3.65	0.8	1.43	9.62	3.67	6.21	4.02	1.95	0.0163532
ENSMUSG00000022236	Ropn1l	FALSE	2.91	4.38	3.21	2.51	6.7	7.71	9.11	8.77	1.215	0.0163553
ENSMUSG00000026064	Ptp4a1	FALSE	18.1	20.83	23.25	21.86	33.48	43.34	37.26	24.49	0.653	0.0163553
ENSMUSG00000048988	Elfn1	FALSE	31.68	40.56	69.34	54.46	38.5	22.41	15.32	34.72	-0.835	0.0164804
ENSMUSG00000045100	Slc25a26	FALSE	6.14	6.58	5.61	11.11	2.51	1.47	16.98	1.1	-1.772	0.016512
ENSMUSG00000010376	Nedd8	FALSE	374.99	392.41	335.06	348.63	285.38	321.4	324.6	359.61	-0.258	0.0165168
ENSMUSG00000001383	Zmat2	FALSE	181.03	153.46	144.28	144.04	134.32	120.48	141.18	124.99	-0.328	0.0165415
ENSMUSG00000019179	Mdh2	FALSE	312.6	264.89	278.15	305.63	243.53	240.23	248.42	289.44	-0.276	0.0165428
ENSMUSG00000032412	Atp1b3	FALSE	20.04	22.29	28.06	34.76	44.77	36.73	38.92	45.32	0.607	0.0166429
ENSMUSG00000022054	Nefm	FALSE	1.62	1.46	2	3.22	4.18	3.31	9.94	14.25	1.751	0.0166679
ENSMUSG00000032536	Trak1	FALSE	73.38	73.8	100.2	68.44	59	54.36	44.3	81.13	-0.525	0.0166679
ENSMUSG00000097789	Gm2115	FALSE	1.29	3.29	2	3.58	1.26	0.37	0	0	-3.017	0.0166679
ENSMUSG00000006356	Crip2	FALSE	28.77	21.56	27.65	28.31	12.97	20.57	14.08	21.56	-0.702	0.016723
ENSMUSG00000022895	Ets2	FALSE	10.67	10.23	12.83	13.97	18.83	23.14	31.05	17.18	0.804	0.0168098
ENSMUSG00000002227	Mov10	FALSE	2.26	2.92	2.81	4.3	11.72	8.82	10.76	3.65	1.418	0.0168385
ENSMUSG00000024925	Rnaseh2c	FALSE	29.42	26.67	30.86	25.08	19.67	21.3	20.7	16.81	-0.602	0.0168812
ENSMUSG00000025534	Gusb	FALSE	6.14	17.17	8.42	5.37	16.74	18	13.25	18.27	1.004	0.0168812
ENSMUSG00000030905	Crym	FALSE	3.23	8.4	6.01	8.96	20.09	16.53	9.94	13.52	1.082	0.0169136
ENSMUSG00000032387	Rbpms2	FALSE	21.01	17.9	20.44	22.21	23.43	37.47	31.88	47.51	0.682	0.0169299
ENSMUSG00000032261	Sh3bgrl2	FALSE	53.02	56.27	61.32	70.94	52.3	36.73	42.64	51.53	-0.488	0.0169476
ENSMUSG00000062012	Zfp13	FALSE	7.76	8.04	5.21	10.03	4.18	4.04	2.9	2.56	-1.266	0.0169476
ENSMUSG00000038406	Scaf1	FALSE	17.46	29.96	22.04	21.86	12.55	15.43	15.73	14.62	-0.725	0.0171025
ENSMUSG00000028780	Sema3c	FALSE	263.14	239.68	240.87	250.81	312.99	297.16	334.53	306.25	0.24	0.0171538
ENSMUSG00000009076	Zmat5	FALSE	32.97	27.77	26.45	18.63	15.06	23.14	11.18	16.81	-0.79	0.017188
ENSMUSG00000025283	Sat1	FALSE	1.29	5.48	5.21	3.58	12.13	15.06	4.97	10.96	1.385	0.017188
ENSMUSG00000043631	Ecm2	FALSE	3.56	4.38	0.4	1.79	0	0	0	5.85	-3.863	0.0172291
ENSMUSG00000046138	9930021J03Rik	FALSE	107	80.38	89.78	95.31	79.08	85.95	67.9	62.13	-0.427	0.0173377
ENSMUSG00000071180	Smim15	FALSE	53.66	62.84	62.92	49.09	41.01	64.65	29.4	40.2	-0.577	0.0173377
ENSMUSG00000032383	Ppib	FALSE	69.83	78.92	67.33	88.86	94.57	105.05	109.72	107.81	0.368	0.0173728
ENSMUSG00000033161	Atp1a1	FALSE	1148.89	941.56	1028.02	1053.76	1146.1	1354.67	1293	1388.01	0.232	0.0174265
ENSMUSG00000030393	Zik1	FALSE	2.26	1.46	1.2	2.15	9.21	4.78	5.8	4.02	1.615	0.0176336
ENSMUSG00000032420	Nt5e	FALSE	43.32	44.21	58.11	40.13	24.27	33.79	31.05	44.22	-0.587	0.0176359
ENSMUSG00000059493	Nhs	FALSE	8.08	15.71	8.82	13.97	21.34	20.94	19.46	24.12	0.794	0.0176526
ENSMUSG00000063760	Rnf217	FALSE	7.11	12.79	12.02	14.69	17.16	24.24	32.29	18.27	0.872	0.0176556
ENSMUSG00000057278	Snrpg	FALSE	40.41	23.02	25.25	37.98	26.36	11.02	15.32	22.66	-0.846	0.0177658
ENSMUSG00000048106	4632415L05Rik	FALSE	108.62	86.59	83.76	126.48	75.74	82.28	62.1	86.98	-0.461	0.0177877
ENSMUSG00000034880	Mrpl34	FALSE	131.57	105.59	109.01	130.42	88.71	86.69	101.02	114.75	-0.377	0.0179156
ENSMUSG00000032449	Slc25a36	FALSE	39.44	40.56	34.07	42.64	52.3	58.4	59.62	55.92	0.438	0.0180592
ENSMUSG00000015733	Capza2	FALSE	42.35	48.23	46.89	43	74.9	55.1	66.24	63.59	0.436	0.018089
ENSMUSG00000047434	Xxylt1	FALSE	8.08	11.69	17.23	11.11	25.94	22.41	18.22	20.1	0.804	0.0180901
ENSMUSG00000027165	B230118H07Rik	FALSE	89.22	91.34	86.97	84.92	30.55	92.93	70.38	57.38	-0.564	0.0180932
ENSMUSG00000000538	Tom1l2	FALSE	174.89	149.44	164.72	171.63	146.87	147.66	134.56	146.91	-0.288	0.0180968
ENSMUSG00000033307	Mif	FALSE	813.66	810.76	727.03	759.24	661.55	729.13	754.35	745.54	-0.196	0.0182501
ENSMUSG00000050931	Sgms2	FALSE	36.53	41.29	50.5	41.56	61.09	71.26	59.21	55.92	0.46	0.0182659
ENSMUSG00000041645	Ddx24	FALSE	238.57	211.55	205.2	197.42	190.39	180.35	194.59	182	-0.271	0.0183204
ENSMUSG00000027540	Ptpn1	FALSE	58.83	67.59	68.53	50.52	94.15	89.63	74.94	86.61	0.407	0.0184332
ENSMUSG00000024052	Lpin2	FALSE	128.34	122.76	103	112.51	92.89	99.54	107.23	93.92	-0.338	0.0184687
ENSMUSG00000022995	Enah	FALSE	192.34	155.65	152.7	140.81	135.57	125.26	129.18	139.97	-0.325	0.0184857
ENSMUSG00000028152	Tspan5	FALSE	173.92	225.8	246.48	230.03	189.97	204.96	186.31	193.69	-0.294	0.0185224
ENSMUSG00000097254	C430042M11Rik	FALSE	6.47	6.21	2.4	6.09	1.26	2.2	2.48	0.37	-1.821	0.0185544
ENSMUSG00000036712	Cyld	FALSE	60.45	67.96	82.16	63.78	84.94	100.28	89.43	102.33	0.384	0.0185925
ENSMUSG00000057895	Zfp105	FALSE	0.97	3.65	2.4	2.87	11.3	8.45	4.55	5.85	1.517	0.0185925
ENSMUSG00000074211	Sdhaf1	FALSE	46.23	43.48	47.29	34.76	34.73	30.85	28.98	33.62	-0.51	0.0185925
ENSMUSG00000024038	Ndufv3	FALSE	392.44	359.89	366.32	379.8	441.87	433.07	503.46	483.5	0.223	0.0185941
ENSMUSG00000027630	Tbl1xr1	FALSE	51.08	37.27	34.47	53.75	65.69	70.89	55.48	78.94	0.524	0.01887
ENSMUSG00000034075	Zdhhc5	FALSE	61.74	80.75	109.41	94.95	69.46	61.34	54.24	78.57	-0.498	0.0189161
ENSMUSG00000035900	Gramd4	FALSE	2.26	1.1	1.6	2.87	2.51	6.98	6.62	13.16	1.721	0.0189813
ENSMUSG00000036529	Sbf1	FALSE	28.77	24.48	36.07	33.32	17.57	20.94	24.01	22.66	-0.611	0.0190145
ENSMUSG00000055923	Aasdh	FALSE	15.19	5.85	10.42	4.66	2.09	5.88	1.66	3.29	-1.552	0.0190389
ENSMUSG00000024498	Tcerg1	FALSE	119.29	100.11	130.26	107.13	97.91	89.63	93.98	101.6	-0.342	0.0190521
ENSMUSG00000027239	Mdk	FALSE	103.12	118.38	121.04	127.2	145.62	167.86	152.78	149.47	0.304	0.0190555
ENSMUSG00000113940	AC159244.4	FALSE	4.53	4.38	10.82	5.37	8.37	1.1	1.24	1.46	-1.869	0.019203
ENSMUSG00000004043	Stat5a	FALSE	3.23	2.56	6.81	4.3	6.28	17.26	10.76	9.87	1.275	0.0192228
ENSMUSG00000027475	Kif3b	FALSE	232.43	186.34	186.77	175.57	158.59	177.05	161.47	156.78	-0.306	0.0192489
ENSMUSG00000032010	Usp2	FALSE	129.95	148.71	167.93	160.88	89.96	132.23	128.76	136.32	-0.361	0.0192904
ENSMUSG00000031835	Mbtps1	FALSE	101.83	100.48	113.82	121.46	84.11	98.07	99.37	83.69	-0.349	0.0193225
ENSMUSG00000057541	Pus7	FALSE	7.76	10.23	8.02	9.67	6.7	1.1	2.9	4.75	-1.317	0.0194321
ENSMUSG00000019362	D8Ertd738e	FALSE	85.67	88.42	78.15	105.34	69.88	80.08	74.11	54.82	-0.431	0.0194441
ENSMUSG00000006920	Ezh1	FALSE	42.02	67.59	52.5	56.97	39.75	38.2	49.27	34.35	-0.527	0.0194869
ENSMUSG00000036053	Fmnl2	FALSE	60.77	46.77	43.28	53.75	79.08	63.91	76.59	76.75	0.442	0.0195136
ENSMUSG00000025316	Banp	FALSE	54.63	51.88	42.48	39.77	29.71	39.3	26.08	40.93	-0.559	0.019595
ENSMUSG00000020654	Adcy3	FALSE	0	5.12	1.2	0.72	9.21	4.04	4.55	3.29	2.292	0.0196676
ENSMUSG00000063873	Slc24a3	FALSE	9.37	7.67	5.61	7.52	12.55	18.73	12.83	15.71	0.888	0.0196856
ENSMUSG00000025777	Gdap1	FALSE	12.61	7.31	4.01	9.67	20.5	18.37	25.67	10.96	1.048	0.0196944
ENSMUSG00000036473	Tbc1d24	FALSE	101.51	79.65	76.95	83.84	91.64	56.57	48.44	72	-0.511	0.0196944
ENSMUSG00000041817	Fam169a	FALSE	61.74	89.52	97.39	80.98	67.79	73.83	62.93	53.36	-0.457	0.0197478
ENSMUSG00000051339	2900026A02Rik	FALSE	10.67	9.5	7.61	14.33	24.27	13.59	32.71	18.27	0.925	0.0198961
ENSMUSG00000098120	Gm5914	FALSE	13.58	14.98	8.02	10.39	18.83	20.2	21.12	24.85	0.757	0.0198961
ENSMUSG00000047215	Rpl9	FALSE	245.68	285.72	319.43	287.72	278.26	230.68	245.52	244.86	-0.278	0.0199176
ENSMUSG00000087278	A930006I01Rik	FALSE	33.3	34.34	26.85	38.34	22.6	24.24	23.19	25.95	-0.559	0.0199373
ENSMUSG00000016344	Ppdpf	FALSE	27.48	31.42	37.67	45.5	80.34	45.18	56.72	54.45	0.598	0.0199639
ENSMUSG00000032875	Arhgef17	FALSE	16.49	21.56	22.84	18.27	29.29	28.28	31.05	38.37	0.599	0.0200632
ENSMUSG00000019370	Calm3	FALSE	642.65	700.05	736.24	782.89	823.07	862.46	864.49	930.82	0.201	0.0201955
ENSMUSG00000036450	Hif1an	FALSE	72.09	44.58	63.32	46.58	52.3	40.77	34.78	32.16	-0.601	0.0201955
ENSMUSG00000039126	Prune2	FALSE	3.56	9.87	9.22	6.81	17.99	8.82	15.32	24.49	1.098	0.0201955
ENSMUSG00000038677	Scube3	FALSE	11.64	15.71	17.63	12.9	25.94	20.2	23.6	41.3	0.77	0.0202134
ENSMUSG00000002083	Bbc3	FALSE	0	0	1.2	0.36	4.18	4.41	1.24	1.46	3.078	0.0202846
ENSMUSG00000032401	Lctl	FALSE	2.59	3.29	7.21	2.15	0	4.78	0.83	0	-2.795	0.0202891
ENSMUSG00000052040	Klf13	FALSE	73.7	55.9	61.72	56.61	92.48	76.03	85.29	92.46	0.403	0.0203189
ENSMUSG00000038403	Hfe2	FALSE	4.2	0.37	3.61	1.07	0	0	4.55	0	-3.982	0.0204037
ENSMUSG00000001768	Rin2	FALSE	18.75	20.83	20.44	24.72	33.48	31.22	34.78	32.53	0.549	0.0204257
ENSMUSG00000010538	Tsacc	FALSE	1.29	1.1	0.4	3.22	7.53	3.31	4.55	6.21	1.854	0.0205527
ENSMUSG00000026043	Col3a1	FALSE	97.95	116.92	147.89	130.42	92.48	66.48	99.78	115.12	-0.448	0.0205527
ENSMUSG00000041341	Atg2b	FALSE	13.25	13.88	18.84	12.9	33.48	24.98	17.8	27.77	0.739	0.0205527
ENSMUSG00000003345	Csnk1g2	FALSE	48.17	46.04	55.71	44.07	26.36	38.57	43.89	34.35	-0.517	0.0205992
ENSMUSG00000039660	Spout1	FALSE	43.96	35.08	42.08	40.85	25.94	21.3	33.95	35.08	-0.567	0.0205992
ENSMUSG00000045983	Eif4g1	FALSE	311.95	294.12	277.75	275.17	320.11	366.95	411.96	373.86	0.258	0.0205992
ENSMUSG00000055447	Cd47	FALSE	70.47	64.31	60.52	50.88	96.66	96.24	71.63	87.34	0.427	0.0205992
ENSMUSG00000020589	Fam49a	FALSE	9.7	14.25	18.84	14.33	23.43	28.28	24.01	22.66	0.707	0.0207344
ENSMUSG00000021248	Tmed10	FALSE	120.25	108.15	116.63	122.9	143.94	151.33	160.64	151.3	0.285	0.0207381
ENSMUSG00000041241	Mul1	FALSE	27.8	28.5	27.25	28.31	15.48	20.94	21.12	21.93	-0.579	0.0207443
ENSMUSG00000016319	Slc25a5	FALSE	54.96	128.98	124.64	104.62	91.22	77.5	91.91	73.82	-0.497	0.0207591
ENSMUSG00000027712	Anxa5	FALSE	26.51	29.23	44.49	28.66	50.21	39.67	49.68	50.8	0.546	0.020808
ENSMUSG00000037747	Phyhipl	FALSE	16.16	14.98	16.43	8.6	3.35	13.59	7.45	6.21	-1.12	0.0208778
ENSMUSG00000055172	C1ra	FALSE	9.05	8.4	7.21	2.87	14.23	13.96	19.05	13.16	0.98	0.0209911
ENSMUSG00000005483	Dnajb1	FALSE	54.63	66.5	41.28	55.18	43.52	43.71	41.82	38.37	-0.487	0.0209939
ENSMUSG00000021760	Gpx8	FALSE	20.37	20.46	18.44	22.57	28.87	24.98	39.33	42.76	0.638	0.0209939
ENSMUSG00000052331	Ankrd44	FALSE	109.59	111.8	108.61	101.04	128.04	143.62	143.67	144.36	0.288	0.0209939
ENSMUSG00000054611	Kdm2a	FALSE	120.9	116.19	80.16	94.59	89.13	84.85	77.84	86.98	-0.4	0.0210318
ENSMUSG00000038582	Pptc7	FALSE	119.29	110.71	115.03	122.9	107.12	102.11	100.61	91.36	-0.313	0.0210943
ENSMUSG00000018932	Map2k3	FALSE	21.01	29.96	17.23	22.93	46.03	41.14	23.19	40.57	0.681	0.0211606
ENSMUSG00000041794	Myrip	FALSE	155.49	114	123.04	125.05	166.54	144.36	195.01	183.09	0.355	0.0211812
ENSMUSG00000020585	Laptm4a	FALSE	761.29	768.01	854.88	823.02	953.2	952.45	1015.6	935.57	0.178	0.0211934
ENSMUSG00000032231	Anxa2	FALSE	69.5	49.33	52.9	59.48	83.27	66.85	88.19	96.48	0.449	0.0213128
ENSMUSG00000042410	Agps	FALSE	12.93	18.27	24.05	23.29	30.55	27.55	33.12	46.41	0.7	0.0213128
ENSMUSG00000054404	Slfn5	FALSE	4.53	8.4	7.21	6.81	2.93	6.98	0.83	1.1	-1.677	0.0213338
ENSMUSG00000041133	Smc1a	FALSE	269.93	236.03	229.25	292.01	214.66	259.69	215.71	195.52	-0.322	0.0213953
ENSMUSG00000003662	Ciao1	FALSE	13.58	10.96	12.83	15.05	25.52	20.94	19.87	23.02	0.676	0.0214201
ENSMUSG00000021647	Cartpt	FALSE	0.32	0.37	4.01	0.72	4.18	6.61	1.24	6.21	2.428	0.021443
ENSMUSG00000021756	Il6st	FALSE	65.3	105.23	82.16	85.99	133.9	102.85	108.47	131.2	0.417	0.0214566
ENSMUSG00000000154	Slc22a18	FALSE	8.4	17.54	12.83	14.33	24.69	24.61	27.74	18.64	0.76	0.0215338
ENSMUSG00000029405	G3bp2	FALSE	121.22	170.26	167.53	152.99	220.1	192.11	199.15	206.48	0.304	0.0217828
ENSMUSG00000033016	Nfatc1	FALSE	5.82	4.75	4.41	7.88	10.04	14.33	8.69	17.18	1.04	0.0217828
ENSMUSG00000051910	Sox6	FALSE	43.96	22.65	32.86	24.72	57.74	44.08	56.72	38.01	0.649	0.0217828
ENSMUSG00000032343	Impg1	FALSE	65.95	55.17	56.91	68.44	23.01	65.38	48.03	38.01	-0.62	0.0217864
ENSMUSG00000060969	Irx1	FALSE	5.5	3.29	2.4	3.94	0	0	4.55	1.1	-2.546	0.0217864
ENSMUSG00000034324	Tmem132c	FALSE	0	0	0.4	1.07	2.09	1.1	2.48	6.58	3.045	0.021811
ENSMUSG00000008090	Fgfrl1	FALSE	44.93	28.5	27.25	32.61	56.91	42.98	45.13	56.65	0.562	0.0219223
ENSMUSG00000106120	Gm42697	FALSE	0.65	0.37	0.4	1.07	8.37	0	3.73	6.94	2.745	0.022153
ENSMUSG00000039081	Zfp503	FALSE	26.18	48.59	40.88	45.86	56.91	65.38	62.52	65.42	0.492	0.0221751
ENSMUSG00000054226	Tprkb	FALSE	99.57	110.71	122.24	113.22	92.89	85.22	103.09	97.58	-0.322	0.0221751
ENSMUSG00000037977	6430571L13Rik	FALSE	35.24	22.65	29.66	39.77	22.18	10.65	21.12	24.49	-0.742	0.0222299
ENSMUSG00000038132	Rbm24	FALSE	4.2	0.37	2.81	1.43	0	2.57	0	0	-3.855	0.0222299
ENSMUSG00000038690	Atp5j2	FALSE	354.95	355.14	343.07	346.48	277.01	312.59	330.81	344.99	-0.23	0.0222299
ENSMUSG00000041617	Ccdc74a	FALSE	31.36	29.96	35.27	30.46	36.82	47.38	51.34	55.18	0.499	0.0222299
ENSMUSG00000050373	Snx21	FALSE	19.72	14.25	11.62	18.27	8.79	11.75	9.52	7.67	-0.852	0.02232
ENSMUSG00000007050	Lsm2	FALSE	15.52	12.79	14.43	9.67	6.28	8.45	3.73	9.5	-0.981	0.0224121
ENSMUSG00000031351	Zfp185	FALSE	24.57	19.36	15.23	13.62	25.94	25.71	38.5	33.99	0.698	0.0225101
ENSMUSG00000072915	Gm12258	FALSE	16.81	13.15	19.64	9.67	5.02	11.75	4.14	9.5	-1.061	0.0225101
ENSMUSG00000046192	Iqub	FALSE	7.11	1.46	4.81	6.81	1.26	1.84	1.66	1.1	-1.853	0.0225986
ENSMUSG00000021265	Slc25a29	FALSE	14.55	15.35	8.02	8.24	3.77	3.31	7.87	7.31	-1.144	0.0226004
ENSMUSG00000021694	Ercc8	FALSE	5.17	7.31	7.61	7.52	1.67	1.47	4.97	3.29	-1.384	0.022673
ENSMUSG00000038780	Smurf1	FALSE	7.44	8.04	12.83	6.81	18.83	8.45	21.12	21.93	0.964	0.022673
ENSMUSG00000029380	Cxcl1	FALSE	3.23	4.75	1.6	5.37	8.37	11.02	9.11	8.04	1.182	0.022846
ENSMUSG00000036395	Glb1l2	FALSE	22.95	79.65	78.95	57.33	64.02	33.43	38.92	35.45	-0.774	0.0230092
ENSMUSG00000073411	H2-D1	FALSE	27.8	23.75	44.09	25.8	35.99	43.34	48.44	54.82	0.597	0.0230092
ENSMUSG00000022898	Dscr3	FALSE	16.49	14.61	11.62	19.35	29.29	19.47	29.4	29.6	0.696	0.02306
ENSMUSG00000038836	Agbl3	FALSE	6.47	9.87	4.01	8.6	12.13	18.37	9.94	22.66	1.031	0.02306
ENSMUSG00000022790	Igsf11	FALSE	10.34	10.23	18.44	11.11	28.87	19.47	18.22	21.93	0.789	0.0231827
ENSMUSG00000031672	Got2	FALSE	242.13	256.86	244.08	311.72	187.88	239.49	227.71	234.99	-0.295	0.0232759
ENSMUSG00000033308	Dpyd	FALSE	2.59	1.83	3.21	0.72	5.02	5.51	9.94	5.48	1.531	0.0233131
ENSMUSG00000036304	Zdhhc23	FALSE	4.53	4.38	3.21	6.81	6.7	9.55	16.56	12.06	1.139	0.0233131
ENSMUSG00000063382	Bcl9l	FALSE	93.42	88.05	98.99	107.49	109.63	135.91	127.52	148.74	0.34	0.0233897
ENSMUSG00000029456	Acad10	FALSE	9.05	14.25	16.83	12.9	27.2	23.88	17.8	24.12	0.732	0.0234226
ENSMUSG00000107023	Gm42715	FALSE	16.49	11.33	11.62	18.27	4.6	7.71	12.83	7.31	-0.987	0.0234226
ENSMUSG00000027931	Npr1	FALSE	40.08	42.02	59.32	44.07	27.2	33.43	32.29	40.93	-0.533	0.0234474
ENSMUSG00000087168	Gm15983	FALSE	8.08	8.04	7.61	5.73	13.81	15.79	12.83	13.52	0.833	0.023472
ENSMUSG00000027822	Slc33a1	FALSE	5.17	18.63	10.82	11.11	34.31	17.63	14.9	28.87	1.029	0.0236126
ENSMUSG00000034040	Wbscr17	FALSE	0.65	1.1	0	1.07	3.35	4.78	1.66	4.75	2.193	0.0236717
ENSMUSG00000051486	Pcdhb11	FALSE	0.32	0	1.6	0	0.84	4.04	3.31	2.56	3.035	0.0236998
ENSMUSG00000040813	Tex264	FALSE	78.23	65.4	61.72	65.93	46.03	44.08	55.89	67.98	-0.46	0.0237211
ENSMUSG00000020794	Ube2g1	FALSE	11.31	27.4	26.85	25.8	15.06	15.06	16.15	13.52	-0.766	0.0237307
ENSMUSG00000028394	Pole3	FALSE	21.66	27.04	30.06	35.83	51.89	47.38	48.44	33.99	0.583	0.0237307
ENSMUSG00000042406	Atf4	FALSE	348.16	290.47	281.75	292.01	271.57	237.29	274.91	273.36	-0.264	0.0237307
ENSMUSG00000007613	Tgfbr1	FALSE	4.85	5.48	11.22	5.37	15.48	8.82	13.66	16.45	1.033	0.0237407
ENSMUSG00000003360	Ddx23	FALSE	18.75	21.56	26.05	21.5	16.32	16.53	11.59	13.89	-0.671	0.0237465
ENSMUSG00000038967	Pdk2	FALSE	79.52	74.9	62.12	66.29	48.12	52.53	64.59	60.67	-0.417	0.0237465
ENSMUSG00000055148	Klf2	FALSE	39.76	63.21	62.12	56.25	38.91	38.2	43.06	49.7	-0.491	0.0237465
ENSMUSG00000103502	9330121J05Rik	FALSE	1.94	1.1	1.2	1.79	0	0.73	0	0	-3.496	0.023764
ENSMUSG00000042508	Dmtf1	FALSE	31.03	27.4	24.05	36.9	46.87	38.94	53.82	45.32	0.534	0.0238698
ENSMUSG00000075254	Heg1	FALSE	52.05	63.57	54.51	64.85	85.36	78.97	90.26	72.73	0.388	0.0239278
ENSMUSG00000093865	Lrit3	FALSE	9.7	5.85	9.22	6.09	19.25	19.1	9.52	15.35	0.943	0.0239728
ENSMUSG00000078317	F8a	FALSE	16.81	13.15	9.62	17.2	33.89	29.02	21.12	19.73	0.77	0.0239927
ENSMUSG00000049588	Ccdc69	FALSE	0	0	1.2	0	5.44	0.73	1.66	1.1	3.929	0.0240147
ENSMUSG00000022871	Fetub	FALSE	5.82	2.92	3.21	2.51	4.6	9.92	9.94	20.1	1.376	0.0242991
ENSMUSG00000039167	Adgrl4	FALSE	1.94	1.1	2	1.07	0	0.73	0	0	-3.504	0.0243091
ENSMUSG00000030871	Ears2	FALSE	6.79	5.85	3.61	6.45	2.09	4.78	0.83	1.1	-1.68	0.0243256
ENSMUSG00000019359	Gdpd2	FALSE	14.87	6.94	6.41	10.75	19.25	21.3	18.63	14.62	0.888	0.0243706
ENSMUSG00000112805	AC153504.2	FALSE	1.62	2.92	0.4	2.51	0	0	0	1.1	-3.685	0.0243706
ENSMUSG00000028991	Mtor	FALSE	55.93	63.94	62.52	74.53	62.77	52.53	42.64	42.76	-0.47	0.0244575
ENSMUSG00000071604	Fam189a2	FALSE	27.15	36.9	34.07	37.26	58.16	43.34	59.21	44.59	0.511	0.0244575
ENSMUSG00000022791	Tnk2	FALSE	21.98	29.96	22.84	23.65	20.5	17.63	12.42	15.35	-0.664	0.0244705
ENSMUSG00000029345	Tfip11	FALSE	34.91	30.69	31.66	30.46	22.18	26.45	22.77	11.69	-0.642	0.0246174
ENSMUSG00000110634	Gm45895	FALSE	40.73	14.61	12.83	18.63	30.13	31.96	36.43	27.04	0.766	0.0246406
ENSMUSG00000022508	Bcl6	FALSE	27.48	18.27	16.43	15.05	26.36	30.12	33.54	32.53	0.649	0.0246505
ENSMUSG00000024539	Ptpn2	FALSE	19.4	30.69	28.86	23.65	47.7	33.79	43.06	37.28	0.572	0.0247614
ENSMUSG00000001143	Lman2l	FALSE	28.77	42.38	30.46	39.05	28.04	23.51	26.91	14.62	-0.648	0.0247709
ENSMUSG00000030269	Mtmr14	FALSE	30.39	30.69	17.63	21.86	16.74	15.43	4.55	17.54	-0.868	0.0248271
ENSMUSG00000046387	Pcdhb17	FALSE	6.79	10.96	4.41	12.54	15.9	18.73	15.73	19.73	0.892	0.0248271
ENSMUSG00000068290	Ddrgk1	FALSE	163.25	184.15	153.9	181.3	183.69	125.26	151.95	135.22	-0.336	0.0248324
ENSMUSG00000032718	Mansc1	FALSE	3.88	3.65	10.42	1.43	9.62	12.12	15.32	5.85	1.395	0.0248801
ENSMUSG00000046991	Wdr27	FALSE	19.4	23.75	16.43	23.65	5.44	22.04	13.66	9.87	-0.919	0.0249179
ENSMUSG00000070047	Fat1	FALSE	4.53	4.75	9.62	6.45	13.81	7.71	16.98	16.81	1.043	0.0252737
ENSMUSG00000029328	Hnrnpdl	FALSE	119.29	116.55	122.24	120.03	102.94	92.93	99.78	116.95	-0.301	0.0253785
ENSMUSG00000067242	Lgi1	FALSE	36.21	39.09	38.48	36.9	25.52	25.34	25.67	36.55	-0.518	0.0254608
ENSMUSG00000034295	Fhod3	FALSE	36.53	35.08	36.87	36.55	16.74	26.81	25.26	32.89	-0.566	0.0255024
ENSMUSG00000022940	Pigp	FALSE	5.17	16.81	23.65	12.9	23.85	22.77	32.29	38.74	0.906	0.0255112
ENSMUSG00000046330	Rpl37a	FALSE	237.6	276.95	319.03	333.58	249.39	202.76	249.66	286.15	-0.329	0.0255877
ENSMUSG00000024565	Sall3	FALSE	0.32	0	0	3.22	0	2.57	7.45	6.58	3.449	0.025632
ENSMUSG00000048707	Tprn	FALSE	8.73	14.61	13.63	9.32	20.09	18.37	18.22	25.58	0.749	0.025667
ENSMUSG00000029190	D5Ertd579e	FALSE	138.36	141.4	120.24	99.97	114.65	108.73	101.44	96.48	-0.355	0.025975
ENSMUSG00000019689	Fmc1	FALSE	74.67	71.61	65.33	65.93	52.3	52.53	81.98	46.05	-0.454	0.0260039
ENSMUSG00000043683	Fem1a	FALSE	17.13	23.38	27.25	19.71	31.8	40.04	36.85	29.97	0.584	0.0260638
ENSMUSG00000057637	Prdm2	FALSE	51.4	58.09	70.94	62.34	37.66	49.22	43.47	56.65	-0.458	0.0261021
ENSMUSG00000039809	Gabbr2	FALSE	0.65	0	1.2	0	4.18	2.94	1.66	2.92	2.549	0.0261369
ENSMUSG00000007338	Mrpl49	FALSE	81.14	106.32	103.8	92.08	55.65	71.63	87.36	86.25	-0.407	0.0261827
ENSMUSG00000028755	Cda	FALSE	1.29	3.29	0.8	0	5.02	5.14	2.9	6.21	2.02	0.0261828
ENSMUSG00000017692	Rhbdl3	FALSE	11.96	13.88	6.41	14.33	7.11	7.35	5.38	4.75	-1.019	0.0262228
ENSMUSG00000050565	Tor1aip2	FALSE	48.49	78.55	80.96	64.49	113.4	84.12	110.54	93.92	0.442	0.0262228
ENSMUSG00000026227	2810459M11Rik	FALSE	0.97	2.92	2	0	3.35	8.08	4.97	6.21	1.837	0.0262831
ENSMUSG00000042606	Hirip3	FALSE	38.15	29.96	24.05	27.59	14.65	21.3	34.36	14.25	-0.756	0.0262885
ENSMUSG00000036913	Trim67	FALSE	9.37	7.67	21.24	8.96	5.86	3.31	6.62	0.73	-1.406	0.0263404
ENSMUSG00000025916	Ppp1r42	FALSE	21.98	34.71	29.26	23.29	18.41	11.75	15.32	27.41	-0.749	0.0263865
ENSMUSG00000016427	Ndufa1	FALSE	59.8	143.96	174.74	125.76	187.46	214.88	180.52	206.85	0.467	0.0264432
ENSMUSG00000024218	Taf11	FALSE	11.96	19.36	18.44	12.54	16.74	7.35	8.28	6.21	-0.959	0.0264643
ENSMUSG00000037405	Icam1	FALSE	5.82	12.06	6.01	4.66	13.39	10.65	14.08	16.81	0.98	0.0264643
ENSMUSG00000054072	Iigp1	FALSE	1.29	1.1	2.4	1.79	0	2.2	0	0	-3.517	0.0264741
ENSMUSG00000039983	Ccdc32	FALSE	50.75	33.25	40.48	33.32	27.62	27.18	28.57	28.87	-0.547	0.0265497
ENSMUSG00000027642	Rpn2	FALSE	90.51	84.04	85.77	100.68	61.51	69.42	74.52	94.29	-0.391	0.0267621
ENSMUSG00000037890	Wdr19	FALSE	21.34	37.63	35.67	21.5	20.09	22.41	11.18	18.27	-0.757	0.0267621
ENSMUSG00000028995	Fam126a	FALSE	6.47	10.6	3.61	8.6	25.52	17.26	10.35	13.89	1.046	0.0267973
ENSMUSG00000040761	Spen	FALSE	120.58	122.4	117.43	115.01	105.87	92.2	118.41	82.59	-0.344	0.0267973
ENSMUSG00000041571	Selenow	FALSE	134.48	115.46	149.09	143.68	104.61	111.3	122.55	127.18	-0.317	0.0267973
ENSMUSG00000037148	Arhgap10	FALSE	92.45	65.04	74.15	80.62	72.39	64.65	53	55.18	-0.438	0.0268852
ENSMUSG00000022843	Clcn2	FALSE	3.23	17.9	24.45	19.35	38.08	24.24	36.43	44.59	0.904	0.0268952
ENSMUSG00000032480	Dhx30	FALSE	64.98	69.06	72.54	63.78	61.51	50.69	56.72	53.36	-0.372	0.0268952
ENSMUSG00000038072	Galnt11	FALSE	5.17	5.48	8.82	10.39	23.43	16.16	9.94	14.62	0.993	0.0269235
ENSMUSG00000040640	Erc2	FALSE	26.83	31.06	25.65	33.68	23.85	18.73	12.01	23.02	-0.648	0.0271249
ENSMUSG00000021500	Ddx46	FALSE	127.69	101.94	112.62	137.59	103.35	95.5	89.02	112.2	-0.354	0.027194
ENSMUSG00000024570	Rbfa	FALSE	2.91	7.31	5.61	7.17	7.53	16.9	16.98	10.6	1.093	0.0272307
ENSMUSG00000036854	Hspb6	FALSE	244.71	232.38	249.29	231.46	251.48	192.47	214.05	208.68	-0.262	0.0272307
ENSMUSG00000038773	Kdm3b	FALSE	42.67	41.29	35.27	35.83	17.57	38.94	33.12	17.18	-0.698	0.0272632
ENSMUSG00000029552	Tes	FALSE	270.57	290.84	272.94	270.88	345.63	361.44	362.27	299.31	0.235	0.0273113
ENSMUSG00000029512	Ulk1	FALSE	37.82	33.98	36.07	36.55	51.05	54.73	65.42	43.12	0.474	0.0273348
ENSMUSG00000025666	Tmem47	FALSE	104.09	104.13	102.6	116.09	137.67	127.46	142.01	147.28	0.287	0.0274025
ENSMUSG00000030428	Ttyh1	FALSE	88.9	84.77	98.99	110.71	65.28	76.03	76.59	96.48	-0.39	0.0274492
ENSMUSG00000043079	Synpo	FALSE	45.58	54.81	44.89	50.52	73.23	70.52	63.35	65.42	0.388	0.0274492
ENSMUSG00000005533	Igf1r	FALSE	377.25	448.31	470.52	423.51	552.76	508	582.53	500.31	0.23	0.0274674
ENSMUSG00000018899	Irf1	FALSE	15.19	19	23.65	14.33	30.96	31.22	28.57	25.95	0.615	0.0274674
ENSMUSG00000025958	Creb1	FALSE	84.7	112.17	115.03	102.47	64.44	97.71	85.29	84.06	-0.391	0.0274674
ENSMUSG00000038058	Nod1	FALSE	9.05	14.25	5.21	12.54	4.18	5.51	6.62	3.29	-1.154	0.0274674
ENSMUSG00000046229	Scand1	FALSE	144.82	108.52	110.62	126.84	87.87	93.3	130.42	97.94	-0.39	0.0274674
ENSMUSG00000048874	Phf3	FALSE	139.33	138.48	146.29	140.81	97.91	105.05	166.02	129.74	-0.358	0.0274674
ENSMUSG00000030104	Edem1	FALSE	2.91	1.46	1.6	1.43	6.7	4.78	4.55	6.21	1.456	0.0276684
ENSMUSG00000015027	Galns	FALSE	4.85	4.38	2.81	6.81	10.04	7.35	13.66	11.69	1.071	0.0277448
ENSMUSG00000001627	Ifrd1	FALSE	66.92	77.09	54.51	54.1	82.43	92.2	93.98	82.59	0.396	0.0277723
ENSMUSG00000022237	Ankrd33b	FALSE	85.34	85.86	108.21	86.35	89.13	58.4	70.8	77.48	-0.403	0.0278079
ENSMUSG00000033669	Zfp7	FALSE	1.29	1.83	1.2	0.36	9.62	6.24	1.66	3.29	2.006	0.0278923
ENSMUSG00000024140	Epas1	FALSE	219.17	276.95	264.12	243.29	340.61	327.28	269.53	333.3	0.27	0.0279469
ENSMUSG00000030237	Slco1a4	FALSE	234.69	223.24	208.81	228.6	221.35	166.03	216.54	174.69	-0.3	0.0279925
ENSMUSG00000028412	Slc44a1	FALSE	31.03	36.9	40.08	37.62	38.91	21.3	20.29	28.14	-0.6	0.0280301
ENSMUSG00000059895	Ptp4a3	FALSE	206.89	257.22	238.07	234.33	215.91	215.25	209.5	176.52	-0.273	0.028119
ENSMUSG00000028893	Sesn2	FALSE	10.02	10.23	7.61	6.09	4.18	1.84	2.9	6.94	-1.253	0.0281482
ENSMUSG00000005374	Tbl2	FALSE	15.52	10.96	15.63	16.84	5.44	11.75	8.28	8.77	-0.862	0.0281968
ENSMUSG00000024413	Npc1	FALSE	75.64	83.3	67.73	87.78	51.89	79.34	64.59	58.84	-0.423	0.0281968
ENSMUSG00000007038	Neu1	FALSE	53.66	62.11	68.94	59.84	102.52	85.95	87.36	66.51	0.416	0.0283018
ENSMUSG00000028572	Hook1	FALSE	116.38	124.23	125.85	99.25	118	96.24	93.57	75.28	-0.383	0.0284395
ENSMUSG00000037443	Cep85	FALSE	14.22	25.21	18.44	21.86	14.65	9.92	13.66	12.43	-0.742	0.0284395
ENSMUSG00000046841	Ckap4	FALSE	22.95	28.5	21.24	38.7	36.82	38.94	49.27	43.86	0.578	0.02864
ENSMUSG00000069049	Eif2s3y	FALSE	9.7	13.15	14.03	13.62	4.18	4.41	9.52	9.14	-0.971	0.0287228
ENSMUSG00000063455	D630045J12Rik	FALSE	22.63	25.94	24.05	24.36	15.48	17.63	20.29	14.98	-0.593	0.0287475
ENSMUSG00000044768	D1Ertd622e	FALSE	30.06	36.17	55.31	37.98	22.18	22.77	26.5	34.72	-0.615	0.028798
ENSMUSG00000028945	Rheb	FALSE	37.5	36.17	28.46	31.53	38.08	46.65	57.55	61.03	0.515	0.0287998
ENSMUSG00000069769	Msi2	FALSE	549.88	662.42	648.87	580.8	527.65	595.05	567.21	564.27	-0.202	0.0291543
ENSMUSG00000014301	Pam16	FALSE	55.6	43.48	41.28	55.18	41.43	30.12	41.82	21.2	-0.588	0.0292589
ENSMUSG00000000142	Axin2	FALSE	5.5	9.87	12.42	8.96	20.09	13.59	22.36	14.62	0.861	0.0293146
ENSMUSG00000031174	Rpgr	FALSE	36.21	27.04	26.85	23.65	19.25	23.51	19.05	16.45	-0.623	0.0293228
ENSMUSG00000058174	Gm5148	FALSE	4.2	5.12	2.81	4.66	3.35	7.35	20.7	16.08	1.369	0.0294404
ENSMUSG00000033933	Vhl	FALSE	26.83	28.86	30.86	24.01	55.23	27.92	46.37	42.39	0.579	0.0294455
ENSMUSG00000020097	Sgpl1	FALSE	20.69	29.96	32.86	21.5	51.05	42.61	27.74	45.68	0.616	0.0294455
ENSMUSG00000044600	Smim7	FALSE	85.67	86.59	75.35	77.75	60.26	54.73	68.31	86.61	-0.404	0.0294849
ENSMUSG00000025980	Hspd1	FALSE	69.5	70.15	56.51	79.9	55.23	53.63	42.23	64.32	-0.444	0.0297271
ENSMUSG00000035158	Mitf	FALSE	106.35	100.11	102.2	106.77	102.52	146.93	135.8	157.15	0.334	0.0297343
ENSMUSG00000017756	Slc12a7	FALSE	21.01	23.02	28.86	17.92	20.92	15.79	11.18	10.96	-0.75	0.0297707
ENSMUSG00000021149	Gtpbp4	FALSE	67.89	70.15	72.14	63.78	55.23	37.47	62.93	55.92	-0.423	0.0297707
ENSMUSG00000034401	Spata6	FALSE	4.2	6.94	2.81	2.51	23.43	12.49	6.62	7.67	1.326	0.0297707
ENSMUSG00000048546	Tob2	FALSE	131.25	206.43	239.27	213.19	174.91	181.09	176.79	174.32	-0.325	0.0297707
ENSMUSG00000050447	Lypd6	FALSE	5.17	10.23	5.61	9.67	5.44	4.04	1.66	0.73	-1.5	0.0298095
ENSMUSG00000037119	Fam91a1	FALSE	24.24	14.25	20.04	16.12	34.73	31.96	24.43	31.79	0.634	0.0298532
ENSMUSG00000019810	Fuca2	FALSE	29.09	34.34	48.9	40.85	65.28	40.4	61.69	63.22	0.537	0.0298597
ENSMUSG00000038671	Arfrp1	FALSE	41.7	44.94	44.89	36.55	30.55	37.47	24.01	33.62	-0.502	0.0298597
ENSMUSG00000000001	Gnai3	FALSE	12.93	25.94	21.24	15.41	49.79	30.12	34.78	24.49	0.744	0.0299749
ENSMUSG00000025702	March8	FALSE	24.57	34.34	32.46	46.22	58.16	55.83	42.64	48.61	0.546	0.0299994
ENSMUSG00000021054	Sgpp1	FALSE	24.57	50.06	58.11	46.22	77.83	73.1	81.98	58.11	0.533	0.0300042
ENSMUSG00000030757	Zkscan2	FALSE	9.7	7.67	4.81	5.02	2.09	6.24	2.48	0.37	-1.643	0.0300042
ENSMUSG00000056296	Synpr	FALSE	0	1.46	1.2	0	2.09	4.04	3.73	4.39	2.305	0.0300042
ENSMUSG00000087385	Frg2f1	FALSE	12.28	8.77	5.61	5.37	3.77	3.31	2.9	4.39	-1.23	0.0301019
ENSMUSG00000078451	Ppil6	FALSE	2.26	6.58	9.62	5.02	11.3	9.92	16.56	13.89	1.078	0.0301176
ENSMUSG00000039242	B3galnt2	FALSE	0.65	0.73	0.8	2.87	1.26	5.88	5.8	6.94	2.025	0.0301258
ENSMUSG00000032041	Tirap	FALSE	15.84	9.87	16.03	12.9	23.43	28.28	12.01	33.62	0.808	0.0301301
ENSMUSG00000017176	Nt5c3b	FALSE	5.5	1.46	3.21	3.22	13.81	3.31	10.76	9.87	1.392	0.0302782
ENSMUSG00000029776	Hibadh	FALSE	45.58	89.52	80.16	65.93	113.82	92.93	92.74	128.64	0.47	0.0303659
ENSMUSG00000038456	Dennd2a	FALSE	7.11	12.79	18.04	18.27	22.6	34.53	21.53	27.04	0.784	0.0303659
ENSMUSG00000049044	Rapgef4	FALSE	125.75	147.98	138.67	155.14	173.23	167.5	191.69	197.71	0.275	0.0303659
ENSMUSG00000020307	Cdc34	FALSE	57.54	84.4	80.56	76.32	43.52	59.87	71.63	56.65	-0.455	0.0304414
ENSMUSG00000020180	Snrpd3	FALSE	154.52	118.38	89.78	116.45	87.45	104.32	97.71	90.27	-0.394	0.0306695
ENSMUSG00000025135	Anapc11	FALSE	198.81	156.01	182.76	193.84	154.82	149.13	186.31	149.47	-0.304	0.0306934
ENSMUSG00000028411	Aptx	FALSE	22.63	21.19	21.64	20.78	15.48	12.49	14.9	17.18	-0.612	0.0307091
ENSMUSG00000030417	Pdcd5	FALSE	26.51	39.46	35.67	24.36	40.59	49.22	52.58	48.24	0.514	0.0307888
ENSMUSG00000039621	Prex1	FALSE	5.17	1.46	0.4	0.72	7.11	1.84	4.97	9.87	2.035	0.0308008
ENSMUSG00000035443	Thyn1	FALSE	8.08	11.69	10.42	11.47	2.51	9.18	3.73	6.21	-1.102	0.0308014
ENSMUSG00000028023	Pitx2	FALSE	15.84	15.71	19.24	10.75	8.37	10.28	10.76	8.04	-0.799	0.0309291
ENSMUSG00000045973	Slc25a51	FALSE	118.96	103.77	100.2	99.25	98.33	156.48	162.71	140.7	0.366	0.031029
ENSMUSG00000022462	Slc38a2	FALSE	55.6	65.4	65.33	74.53	59.84	91.83	104.75	101.6	0.426	0.031037
ENSMUSG00000015968	Cacna1d	FALSE	22.95	9.87	7.61	13.62	23.43	19.47	23.6	22.66	0.811	0.0311111
ENSMUSG00000022677	Fopnl	FALSE	71.44	77.09	85.37	76.32	54.82	82.28	61.69	60.3	-0.393	0.0311111
ENSMUSG00000017969	Ptgis	FALSE	79.85	58.46	62.12	63.42	52.3	56.2	49.27	50.43	-0.411	0.031205
ENSMUSG00000021133	Susd6	FALSE	3.56	9.87	10.02	7.88	13.81	11.02	20.7	20.1	0.953	0.0313844
ENSMUSG00000005686	Ampd3	FALSE	1.62	1.83	2.4	0.36	1.26	0	0	0	-3.663	0.0317346
ENSMUSG00000074213	Gm10642	FALSE	0	0	1.2	0	0.84	1.1	4.55	1.1	3.763	0.0318194
ENSMUSG00000039682	Lap3	FALSE	16.81	14.25	17.23	17.2	22.6	24.24	27.33	30.7	0.589	0.0318245
ENSMUSG00000071649	B3gat3	FALSE	20.37	16.44	18.84	18.27	31.8	23.51	31.47	30.33	0.568	0.0318625
ENSMUSG00000025608	Podxl	FALSE	51.4	86.96	68.53	70.59	64.02	43.71	48.44	55.92	-0.477	0.0319592
ENSMUSG00000028271	Gtf2b	FALSE	4.2	17.17	16.83	7.88	24.27	18.37	27.74	26.68	0.916	0.0319592
ENSMUSG00000033356	Pus7l	FALSE	2.59	4.02	3.21	2.15	0	0.73	0	2.92	-2.505	0.0319762
ENSMUSG00000028382	Ptbp3	FALSE	29.42	32.52	29.66	31.17	56.49	38.2	41.82	47.88	0.486	0.0320347
ENSMUSG00000046753	Ccdc66	FALSE	69.83	49.69	30.06	52.67	20.92	37.1	43.89	32.16	-0.676	0.0320347
ENSMUSG00000025511	Tspan4	FALSE	21.34	25.94	14.43	20.42	38.5	26.08	36.43	33.26	0.608	0.0320603
ENSMUSG00000028173	Wls	FALSE	199.78	215.93	211.21	210.32	241.86	251.61	264.15	278.48	0.219	0.0320603
ENSMUSG00000028619	Tceanc2	FALSE	13.9	8.77	14.03	13.97	19.67	23.51	19.46	23.39	0.673	0.0321963
ENSMUSG00000026667	Uhmk1	FALSE	174.24	210.45	218.03	232.9	195.41	132.6	185.9	179.81	-0.323	0.0322005
ENSMUSG00000094690	1600014C23Rik	FALSE	6.79	9.13	8.82	5.02	11.3	1.1	2.9	2.56	-1.472	0.0323874
ENSMUSG00000040265	Dnm3	FALSE	92.78	62.84	80.96	62.34	63.6	39.67	67.49	48.24	-0.516	0.0325542
ENSMUSG00000041625	Ggact	FALSE	37.5	38.73	38.07	48.73	52.3	58.04	53.82	72.36	0.447	0.032558
ENSMUSG00000030264	Thumpd3	FALSE	6.47	7.67	5.21	6.81	10.46	12.86	11.18	16.45	0.868	0.0325634
ENSMUSG00000016664	Pacsin2	FALSE	71.44	79.65	70.54	53.03	60.26	54	53	56.28	-0.404	0.0326004
ENSMUSG00000066456	Hmgn3	FALSE	50.11	42.38	54.91	53.03	66.95	70.16	75.77	65.05	0.382	0.03279
ENSMUSG00000033166	Dis3	FALSE	25.21	32.15	24.45	30.46	20.92	12.86	22.36	21.2	-0.616	0.0327967
ENSMUSG00000015766	Eps8	FALSE	38.79	31.79	39.68	28.31	36.82	22.41	22.77	21.2	-0.601	0.0328138
ENSMUSG00000023939	Mrpl14	FALSE	69.83	65.04	65.33	53.75	36.4	39.67	54.24	73.09	-0.512	0.0328138
ENSMUSG00000001416	Cct3	FALSE	97.3	104.5	105.01	98.89	83.27	96.24	85.29	85.52	-0.298	0.0328561
ENSMUSG00000020230	Prmt2	FALSE	26.18	32.15	18.84	17.92	46.45	30.49	38.92	37.28	0.615	0.0329789
ENSMUSG00000025782	Taf3	FALSE	64.33	63.21	65.73	66.64	48.96	48.85	45.54	74.92	-0.424	0.033026
ENSMUSG00000001827	Folr1	FALSE	42.67	37.63	51.3	46.22	71.55	61.34	57.55	61.4	0.415	0.0330514
ENSMUSG00000060568	Fam78b	FALSE	11.96	5.12	8.02	6.45	16.32	8.08	21.53	19	0.993	0.0330514
ENSMUSG00000040274	Cdk6	FALSE	10.34	14.61	8.02	4.3	24.27	21.67	8.28	23.02	1.022	0.0331721
ENSMUSG00000070003	Ssbp4	FALSE	58.83	46.04	64.13	68.44	39.33	39.67	63.76	45.32	-0.497	0.0331807
ENSMUSG00000059772	Slx1b	FALSE	19.4	8.04	24.05	21.86	9.21	10.28	14.9	10.96	-0.859	0.0331824
ENSMUSG00000017677	Wsb1	FALSE	6.79	12.06	9.22	9.32	17.57	15.06	28.15	14.25	0.845	0.0333382
ENSMUSG00000034459	Ifit1	FALSE	3.88	4.38	2	2.87	9.21	6.98	6.21	9.14	1.152	0.0333699
ENSMUSG00000041890	Git2	FALSE	21.01	23.02	31.26	26.16	46.03	31.96	47.61	33.99	0.566	0.0334782
ENSMUSG00000032840	2410131K14Rik	FALSE	22.63	18.63	21.64	26.16	6.7	14.69	13.25	19.37	-0.75	0.033639
ENSMUSG00000033065	Pfkm	FALSE	11.64	25.21	24.45	26.16	29.29	41.87	35.61	43.49	0.63	0.033639
ENSMUSG00000034110	Kctd7	FALSE	9.37	11.33	14.03	10.75	6.28	7.35	7.45	5.12	-0.875	0.033639
ENSMUSG00000044447	Dock5	FALSE	15.19	13.15	8.42	27.95	24.27	24.98	23.19	32.16	0.782	0.0336784
ENSMUSG00000007670	Khsrp	FALSE	86.96	99.38	118.23	113.58	72.81	100.65	87.77	82.96	-0.365	0.0337826
ENSMUSG00000067924	Cxx1b	FALSE	35.24	51.15	54.11	42.64	34.31	29.75	47.61	23.02	-0.591	0.0339144
ENSMUSG00000030788	Rnf141	FALSE	29.42	33.61	42.88	37.26	24.27	25.71	26.91	29.6	-0.509	0.0339177
ENSMUSG00000087336	Gm15860	FALSE	0	0.73	0	2.87	4.18	2.2	2.48	3.65	2.541	0.0339791
ENSMUSG00000002580	Mien1	FALSE	145.15	109.61	129.05	137.23	115.07	101.38	117.17	116.22	-0.315	0.033985
ENSMUSG00000068749	Psma5	FALSE	5.5	16.44	22.04	14.69	28.04	26.81	26.91	28.51	0.746	0.0340334
ENSMUSG00000020840	Blmh	FALSE	80.82	77.46	68.94	69.15	56.49	65.75	57.96	66.15	-0.356	0.034093
ENSMUSG00000027412	Lpin3	FALSE	0	4.02	0	1.43	4.6	5.88	4.14	2.92	2.294	0.0340995
ENSMUSG00000004562	Arhgef40	FALSE	17.13	29.96	36.47	28.66	40.59	37.1	50.51	55.55	0.585	0.0341702
ENSMUSG00000041781	Cpsf2	FALSE	40.08	43.84	46.09	48.73	37.24	36	32.71	35.08	-0.428	0.0341702
ENSMUSG00000053040	Aph1c	FALSE	2.59	2.92	4.81	2.15	7.95	10.28	4.14	9.14	1.258	0.0341702
ENSMUSG00000063268	Parp10	FALSE	0.97	4.38	2	1.43	9.21	7.71	4.14	4.39	1.568	0.034201
ENSMUSG00000050875	A730017C20Rik	FALSE	5.5	7.31	6.41	3.22	7.11	18	9.52	14.98	1.061	0.0344772
ENSMUSG00000026520	Pycr2	FALSE	83.4	65.04	70.94	63.78	56.91	59.51	53.41	59.94	-0.381	0.0345185
[truncated: 28,387 more rows]
