# Supplementary material for: Loss of Ciliary Gene Bbs8 Results in Physiological Defects in the Retinal Pigment Epithelium
Source: Front Cell Dev Biol. 2021 Feb 18;9:607121. doi: 10.3389/fcell.2021.607121 (PMC7930748; doi:10.3389/fcell.2021.607121)
Supplement: Supplementary Table 5 — Gene Ontology enrichment analysis of the differentially expressed genes (DEGs) between Bbs8-/- and control at P29. The Biological Process (BP_FAT) terms enriched among the down-regulated (n = 1,220) and up-regulated (n = 1,056) genes are highlighted in green (A) and red (B), respectively. For each BP annotation cluster, the GO identifier (“GO:”), associated term (“Term”) and Enrichment score are provided. The genes belonging to each term are listed in column D (and their total number in column C under “count”). False Discovery Rate score (FDR) is shown in column E. [file Table_5.XLSX]

## Sheet: Sheet1
Supplementary Table 3: Comparison of differentially expressed genes (DEGs) between Bbs8-/- and control with RPE-specific gene lists.
				P11						P29							fetal RPE-specific gene		adult RPE-specific gene		RPE signature gene
Adult RPE-specific genes 88 genes	Fetal RPE-specific genes 70 genes	RPE signature genes 162 genes		EnsemblGeneID	Symbol	logFC_EXP1vsCTR1	FDR_EXP1vsCTR1			EnsemblGeneID	Symbol	logFC_EXP2vsCTR2	FDR_EXP1vsCTR1				70 genes		88 genes		162 genes
ACSL1	ABHD2	ADAM9					FDR < 0.05						FDR < 0.05				Genes misregulated	%	Genes misregulated	%	Genes misregulated	%
ACSL3	ADAMTSL3	ADCY9		ENSMUSG00000022425	Enpp2	-0.642	5.49042e-28	RPE signature gene		ENSMUSG00000058952	Cfi	4.776	3.46836e-14	Adult RPE-specific genes		P11	6	100	10	100	18	100
ASPH	APC	AHR		ENSMUSG00000022129	Dct	-0.248	1.27398e-25	RPE signature gene		ENSMUSG00000027827	Kcnab1	4.103	3.45979e-17	Fetal RPE-specific genes		upregulated	2	33.3333	3	30	5	27.7778
BMP5	ASPM	AKIRIN1		ENSMUSG00000005994	Tyrp1	-0.57	2.81639e-16	RPE signature gene		ENSMUSG00000057092	Fxyd3	2.442	1.16538e-83	Adult RPE-specific genes		downregulated	4	66.6667	7	70	13	72.2222
CD163	BARD1	ALDH1A3		ENSMUSG00000026185	Igfbp5	-0.306	1.63969e-14	RPE signature gene		ENSMUSG00000061048	Cdh3	1.561	5.37613e-23	RPE signature genes
CDKN1C	C11orf9	ANKRD12		ENSMUSG00000022122	Ednrb	-0.434	1.70308e-10	adult RPE-specific gene		ENSMUSG00000057777	Mab21l2	1.462	0.0121565	Fetal RPE-specific genes		P29	13	100	26	100	51	100
CFD	C5orf13	APLP1		ENSMUSG00000029675	Eln	-0.334	9.32105e-10	fetal RPE-specific gene		ENSMUSG00000001700	Gramd3	1.26	0.0105517	RPE signature genes		upregulated	12	92.3077	9	34.6154	30	58.8235
CFH	CAPN3	ARL6IP1		ENSMUSG00000070436	Serpinh1	-0.322	2.36476e-08	fetal RPE-specific gene		ENSMUSG00000064330	Pde6h	1.114	0.000460172	Adult RPE-specific genes		downregulated	1	7.69231	17	65.3846	21	41.1765
CFI	CLGN	ARMC9		ENSMUSG00000030324	Rho	-0.586	8.11376e-08	adult RPE-specific genes		ENSMUSG00000024597	Slc12a2	1.007	1.25579e-19	RPE signature genes
CHI3L1	COL11A1	ASAH1		ENSMUSG00000033863	Klf9	-0.42	6.02675e-07	adult RPE-specific gene		ENSMUSG00000032482	Cspg5	0.959	5.57121e-11	RPE signature genes
CHN1	COL8A1	ATF1		ENSMUSG00000030523	Trpm1	-0.287	9.06461e-06	RPE signature gene		ENSMUSG00000068196	Col8a1	0.911	6.50499e-58	Fetal RPE-specific genes
CLUL1	COL9A3	BCLAF1		ENSMUSG00000023951	Vegfa	0.33	0.000100015	RPE signature gene		ENSMUSG00000029810	Tmem176b	0.886	7.49792e-12	Adult RPE-specific genes
CPE	CTNND2	BDH2		ENSMUSG00000000303	Cdh1	-0.469	0.000237299	RPE signature gene		ENSMUSG00000027570	Col9a3	0.873	5.6349e-14	Fetal RPE-specific genes
CPEB3	CTSL2	BEST1		ENSMUSG00000025359	Pmel	-0.245	0.000452084	RPE signature gene		ENSMUSG00000030465	Psd3	0.831	9.51786e-07	Adult RPE-specific genes
CXCR4	CXorf57	BHLHE41		ENSMUSG00000029304	Spp1	-1.659	0.000741878	adult RPE-specific gene		ENSMUSG00000032883	Acsl3	0.826	6.01913e-14	Adult RPE-specific genes
DDC	CYP27A1	BMP4		ENSMUSG00000031613	Hpgd	-0.764	0.000926264	adult RPE-specific gene		ENSMUSG00000021806	Nid2	0.805	0.00014095	Fetal RPE-specific genes
EHHADH	CYTL1	CALU		ENSMUSG00000035158	Mitf	-0.363	0.00149076	fetal RPE-specific gene		ENSMUSG00000021745	Ptprg	0.729	0.0485597	RPE signature genes
EZH1	DAAM1	CDH1		ENSMUSG00000052387	Trpm3	0.218	0.00275698	fetal RPE-specific gene		ENSMUSG00000021589	Rhobtb3	0.7	0.00201124	RPE signature genes
FBLN1	ELN	CDH3		ENSMUSG00000020048	Hsp90b1	-0.188	0.00276016	RPE signature gene		ENSMUSG00000031647	Mfap3l	0.661	1.4906e-09	RPE signature genes
FHIT	FAM13A	CDO1		ENSMUSG00000002058	Unc119	0.386	0.0030075	adult RPE-specific gene		ENSMUSG00000036528	Ppfibp2	0.658	2.48324e-10	Fetal RPE-specific genes
FXYD3	FGFR3	CHRNA3		ENSMUSG00000030654	Arl6ip1	0.187	0.0030075	RPE signature gene		ENSMUSG00000061808	Ttr	0.601	5.41506e-28	RPE signature genes
GAP43	FLRT2	CLCN4		ENSMUSG00000032343	Impg1	-2.716	0.0151143	adult RPE-specific gene		ENSMUSG00000024589	Nedd4l	0.594	8.01934e-05	RPE signature genes
HEG1	GLRB	COL8A2		ENSMUSG00000029810	Tmem176b	-0.238	0.0173053	adult RPE-specific gene		ENSMUSG00000052387	Trpm3	0.593	6.4468e-10	Fetal RPE-specific genes
HLA-DQB1	GOLGA1	COX15		ENSMUSG00000047261	Gap43	0.563	0.0184146	adult RPE-specific gene		ENSMUSG00000029816	Gpnmb	0.57	4.35311e-08	RPE signature genes
HLA-DRA	HBG1	CRIM1		ENSMUSG00000063632	Sox11	-0.58	0.0220758	fetal RPE-specific gene		ENSMUSG00000028278	Rragd	0.563	3.58895e-05	RPE signature genes
HMGCS2	HOMER1	CRX		ENSMUSG00000070697	Utp3	0.399	0.025452	RPE signature gene		ENSMUSG00000047414	Flrt2	0.539	9.45478e-05	Fetal RPE-specific genes
HPGD	HSD17B2	CRYAB		ENSMUSG00000056054	S100a8	2.084	0.0256255	adult RPE-specific gene		ENSMUSG00000050953	Gja1	0.518	1.31478e-05	RPE signature genes
IGHA1	IGF2BP3	CSPG5		ENSMUSG00000030559	Rab38	-0.472	0.025676	RPE signature gene		ENSMUSG00000009376	Met	0.511	4.67594e-06	RPE signature genes
IGJ	KCNAB1	CTBP2		ENSMUSG00000032482	Cspg5	-0.202	0.0286889	RPE signature gene		ENSMUSG00000006651	Aplp1	0.505	0.00233476	RPE signature genes
IL1R2	KCND2	CYP20A1		ENSMUSG00000028019	Pdgfc	0.619	0.0305721	fetal RPE-specific gene		ENSMUSG00000028583	Pdpn	0.487	8.66735e-10	RPE signature genes
IL33	KDELC1	DAP3		ENSMUSG00000029767	Calu	-0.26	0.0315709	RPE signature gene		ENSMUSG00000004651	Tyr	0.468	5.54161e-06	Fetal RPE-specific genes
IL6ST	LIPG	DCT		ENSMUSG00000022139	Mbnl2	0.203	0.0321429	RPE signature gene		ENSMUSG00000021756	Il6st	0.417	0.0214566	Adult RPE-specific genes
IMPG1	LRRC1	DCUN1D4		ENSMUSG00000021745	Ptprg	-0.377	0.035623	RPE signature gene		ENSMUSG00000010663	Fads1	0.409	0.00408286	RPE signature genes
ITGBL1	MAB21L2	DEGS1		ENSMUSG00000006392	Med8	0.435	0.0458689	RPE signature gene		ENSMUSG00000034574	Daam1	0.405	0.00472248	Fetal RPE-specific genes
KCNV2	MFAP2	DHPS		ENSMUSG00000028278	Rragd	-0.382	0.04604	RPE signature gene		ENSMUSG00000022108	Itm2b	0.404	0.00202842	RPE signature genes
KLF9	MITF	DIXDC1								ENSMUSG00000029407	Uso1	0.396	0.0130239	RPE signature genes
LEPR	NBEA	DMXL1								ENSMUSG00000028962	Slc4a2	0.388	0.000128507	RPE signature genes
LGI1	NELL2	DNAJB14								ENSMUSG00000075254	Heg1	0.388	0.0239278	Adult RPE-specific genes
LMOD1	NID2	DUSP4								ENSMUSG00000041794	Myrip	0.355	0.0211812	RPE signature genes
LRAT	NOTCH2NL	DZIP1								ENSMUSG00000000247	Lhx2	0.338	0.0396344	RPE signature genes
LYVE1	NUP93	EFEMP1								ENSMUSG00000035158	Mitf	0.334	0.0297343	Fetal RPE-specific genes
LYZ	PDGFC	EFHC1								ENSMUSG00000028167	Bdh2	0.323	0.046825	RPE signature genes
MAFB	PIK3C3	EID1								ENSMUSG00000031548	Sfrp1	0.319	3.83173e-05	Fetal RPE-specific genes
MAK	PLCE1	ENPP2								ENSMUSG00000016534	Lamp2	0.319	0.0120192	RPE signature genes
MEGF9	PNPLA3	FADS1								ENSMUSG00000036503	Rnf13	0.303	0.0470018	RPE signature genes
MNDA	PPFIBP2	FAM18B								ENSMUSG00000025915	Sgk3	0.29	0.0429346	RPE signature genes
MREG	PRMT7	FGFR2								ENSMUSG00000049044	Rapgef4	0.275	0.0303659	Adult RPE-specific genes
MYO6	PSPH	FOXD1								ENSMUSG00000023951	Vegfa	0.258	0.0468864	RPE signature genes
NDNF	PTH	FRZB								ENSMUSG00000028780	Sema3c	0.24	0.0171538	RPE signature genes
NPL	PTPLA	GAS1								ENSMUSG00000030654	Arl6ip1	0.194	0.00273179	RPE signature genes
NR1D1	PTPRD	GEM								ENSMUSG00000038633	Degs1	0.189	0.0404406	RPE signature genes
OGN	PXDN	GJA1								ENSMUSG00000024074	Crim1	0.16	0.03615	RPE signature genes
OPN1LW	RASGRP3	GOLPH3L								ENSMUSG00000046402	Rbp1	-0.165	0.0497373	RPE signature genes
PDE6D	RELN	GPM6B								ENSMUSG00000028174	Rpe65	-0.245	4.87955e-05	RPE signature genes
PDE6H	SC4MOL	GPNMB								ENSMUSG00000017781	Pitpna	-0.253	0.0469998	RPE signature genes
PLA2G2A	SERPINH1	GPR143								ENSMUSG00000025350	Rdh5	-0.256	8.85377e-07	RPE signature genes
PPEF2	SFRP1	GRAMD3								ENSMUSG00000079037	Prnp	-0.268	0.010022	RPE signature genes
RAPGEF4	SGMS1	GULP1								ENSMUSG00000032902	Slc16a1	-0.271	0.000379588	RPE signature genes
RARRES1	SLC5A3	HSP90B1								ENSMUSG00000021835	Bmp4	-0.276	0.00995671	RPE signature genes
RBP3	SMC6	HSPA13								ENSMUSG00000048546	Tob2	-0.325	0.0297707	Adult RPE-specific genes
RBP4	SOX11	IFT74								ENSMUSG00000056342	Usp34	-0.346	0.000806288	RPE signature genes
RCVRN	TF	IGF2BP2								ENSMUSG00000033900	Map9	-0.384	0.0407877	RPE signature genes
RGS1	TMEFF1	IGFBP5								ENSMUSG00000005871	Apc	-0.407	0.0134589	Fetal RPE-specific genes
RHO	TNNC1	ITGAV								ENSMUSG00000024974	Smc3	-0.412	0.000505488	RPE signature genes
RNASE6	TRO	ITM2B								ENSMUSG00000026185	Igfbp5	-0.427	2.91215e-07	RPE signature genes
RORB	TRPC4	KLHL21								ENSMUSG00000022139	Mbnl2	-0.445	7.23586e-07	RPE signature genes
S100A8	TRPM3	KLHL24								ENSMUSG00000036169	Sostdc1	-0.449	9.97039e-07	RPE signature genes
SAG	TSPAN12	LAMP2								ENSMUSG00000033863	Klf9	-0.462	0.00137882	Adult RPE-specific genes
SERPINA3	TYR	LAPTM4B								ENSMUSG00000030096	Slc6a6	-0.504	5.09094e-07	RPE signature genes
SLC16A3	WFDC1	LGALS8								ENSMUSG00000067242	Lgi1	-0.518	0.0254608	Adult RPE-specific genes
SLC25A24		LHX2								ENSMUSG00000006920	Ezh1	-0.527	0.0194869	Adult RPE-specific genes
SPP1		LIMCH1								ENSMUSG00000025359	Pmel	-0.609	1.93025e-09	RPE signature genes
SUSD5		LIN7C								ENSMUSG00000022257	Laptm4b	-0.62	2.69797e-14	RPE signature genes
TMEM127		LOXL1								ENSMUSG00000032343	Impg1	-0.62	0.0217864	Adult RPE-specific genes
TMEM176B		LSR								ENSMUSG00000022425	Enpp2	-0.685	6.79744e-29	RPE signature genes
TNPO1		MAB21L1								ENSMUSG00000021363	Mak	-0.7	1.36875e-08	Adult RPE-specific genes
TOB1		MANEA								ENSMUSG00000029410	Ppef2	-0.748	1.41202e-05	Adult RPE-specific genes
TOB2		MAP9								ENSMUSG00000056055	Sag	-0.768	1.21127e-42	Adult RPE-specific genes
TOX3		MBNL2								ENSMUSG00000028402	Mpdz	-0.784	0.00137841	RPE signature genes
TRPC1		MED8								ENSMUSG00000034452	Slc24a1	-0.785	4.43299e-20	RPE signature genes
UNC119		MET								ENSMUSG00000041534	Rbp3	-0.801	1.41135e-36	Adult RPE-specific genes
VNN2		MFAP3L								ENSMUSG00000036192	Rorb	-0.853	8.98533e-29	Adult RPE-specific genes
EDNRB		MPDZ								ENSMUSG00000020907	Rcvrn	-0.926	4.4915e-52	Adult RPE-specific genes
GPX3		MPHOSPH9								ENSMUSG00000041578	Crx	-0.927	4.4233e-23	RPE signature genes
HLA-DRB4		MYRIP								ENSMUSG00000032060	Cryab	-0.931	7.68126e-14	RPE signature genes
PDE6G		NAV3								ENSMUSG00000020182	Ddc	-1.001	2.1469e-07	Adult RPE-specific genes
PSD3		NDC80								ENSMUSG00000002058	Unc119	-1.051	1.03573e-52	Adult RPE-specific genes
S100A9		NEDD4L								ENSMUSG00000047298	Kcnv2	-1.163	1.16898e-15	Adult RPE-specific genes
		NOL8								ENSMUSG00000025386	Pde6g	-1.388	1.42889e-109	Adult RPE-specific genes
		NRIP1								ENSMUSG00000030324	Rho	-1.655	2.76792e-204	Adult RPE-specific genes
		NUDT4								ENSMUSG00000025161	Slc16a3	-4.216	4.87232e-21	Adult RPE-specific genes
		OSTM1
		PAK1IP1
		PCYOX1
		PDPN
		PDZD8
		PHACTR2
		PITPNA
		PKNOX2
		PLAG1
		PLCB4
		PLK1S1
		PLOD2
		PMEL
		PRNP
		PRRC2C
		PSME4
		PTCH1
		PTGDS
		PTPRG
		RAB38
		RBM34
		RBP1
		RDH11
		RDH5
		RHOBTB3
		RNF13
		RPE65
		RRAGD
		SCAMP1
		SDC2
		SEMA3C
		SERPINF1
		SFRP5
		SGK3
		SIL1
		SIX3
		SLC12A2
		SLC16A1
		SLC16A4
		SLC24A1
		SLC2A1
		SLC39A6
		SLC4A2
		SLC6A15
		SLC6A20
		SLC6A6
		SLC7A5
		SLC9A3R1
		SMAD6
		SMC3
		SORBS2
		SOSTDC1
		SPAST
		STAM2
		SULF1
		TAX1BP1
		TFPI2
		TIMP3
		TRPM1
		TTLL4
		TTR
		TYRP1
		UBL3
		USO1
		USP34
		UTP3
		VEGFA
		WASL
		WWC2
		WWTR1
		ZNF19
