# Supplementary material for: Loss of Ciliary Gene Bbs8 Results in Physiological Defects in the Retinal Pigment Epithelium
Source: Front Cell Dev Biol. 2021 Feb 18;9:607121. doi: 10.3389/fcell.2021.607121 (PMC7930748; doi:10.3389/fcell.2021.607121)
Supplement: Supplementary Table 6 — Gene Ontology enrichment analysis of the differentially expressed genes (DEGs) resulting from the comparison of the two datasets at P11 and P29. The Biological Process (BP_FAT) terms enriched among the down-regulated genes in both datasets (n = 33) and up-regulated in both datasets (n = 32) genes are highlighted in green (A) and red (B), respectively. For each BP annotation cluster, the GO identifier (“GO:”), associated term (“Term”) and Enrichment score are provided. The genes belonging to each term are listed in column D (and their total number in column C under “count”). False Discovery Rate score (FDR) is shown in column E. [file Table_6.XLSX]

## Sheet: Sheet1
Supplementary Table 4: Gene Ontology enrichment analysis of the differentially expressed genes (DEGs) between Bbs8-/- and control at P11. The Biological Process (BP_FAT) terms enriched among the downregulated (n=302) and upregulated (n=290) genes are highlighted in green (A) and red (B), respectively. For each BP annotation cluster, the GO identifier ("GO:"), associated term ("Term") and Enrichme…
A)
Annotation Cluster 1	Enrichment Score: 6.997011671934686
Category	Term	Count	Genes	FDR
GOTERM_BP_FAT	GO:0023051~regulation of signaling	83	EDN3, SYT4, ANKRD10, POSTN, ZEB2, CSPG5, PRDX1, KANK1, CTNNB1, TBC1D16, NOV, MEN1, LSM14A, G2E3, GPC3, EIF4EBP2, HPSE, SEMA7A, TPT1, MGLL, CREB3L1, ANGPT1, ACTN4, SOX11, G3BP1, MMP14, CTNNA1, NCAM1, SDCBP, NRK, GNAS, COL1A1, PMEPA1, MYO5A, NANOS3, RAB7B, SYVN1, CYP1B1, GNAI2, ABHD6, COL3A1, DRD4, DAG1, SOX4, NFKBIA, SNX1, ARF6, CDH1, WTIP, SNX3, RRAGD, SOX9, SRF, ITM2C, RRAGC, SEMA5A, ECE1, SOS1,…	4.39248e-07
GOTERM_BP_FAT	GO:0009966~regulation of signal transduction	76	EDN3, ANKRD10, POSTN, ZEB2, PRDX1, KANK1, CTNNB1, NOV, MEN1, LSM14A, G2E3, GPC3, HPSE, SEMA7A, TPT1, MGLL, CREB3L1, ANGPT1, ACTN4, SOX11, G3BP1, MMP14, CTNNA1, NCAM1, SDCBP, NRK, GNAS, COL1A1, PMEPA1, MYO5A, NANOS3, RAB7B, CYP1B1, SYVN1, GNAI2, ABHD6, COL3A1, DRD4, DAG1, SOX4, NFKBIA, SNX1, ARF6, CDH1, WTIP, SNX3, RRAGD, SOX9, ITM2C, RRAGC, SEMA5A, ECE1, SOS1, HSPA5, FBN2, FGD3, PIK3R1, PSAP, IGF…	5.87017e-07
GOTERM_BP_FAT	GO:0010646~regulation of cell communication	81	EDN3, SYT4, ANKRD10, POSTN, ZEB2, CSPG5, PRDX1, KANK1, CTNNB1, NOV, MEN1, LSM14A, G2E3, GPC3, EIF4EBP2, HPSE, SEMA7A, TPT1, MGLL, CREB3L1, ANGPT1, ACTN4, SOX11, G3BP1, MMP14, CTNNA1, NCAM1, SDCBP, NRK, GNAS, COL1A1, PMEPA1, MYO5A, NANOS3, RAB7B, SYVN1, CYP1B1, GNAI2, ABHD6, COL3A1, DRD4, DAG1, SOX4, NFKBIA, SNX1, ARF6, CDH1, WTIP, SNX3, RRAGD, SOX9, SRF, ITM2C, RRAGC, SEMA5A, ECE1, SOS1, OXCT1, H…	1.79345e-06
GOTERM_BP_FAT	GO:0010648~negative regulation of cell communication	39	NANOS3, EDN3, RAB7B, SYVN1, GNAI2, SYT4, ABHD6, DAG1, SNX1, NFKBIA, CDH1, WTIP, SOX9, SRF, KANK1, CTNNB1, MEN1, NOV, G2E3, GPC3, TPT1, MGLL, CREB3L1, FBN2, HSPA5, G3BP1, IGF1, CTNNA1, MMP14, DKK3, BFAR, HYOU1, CBLB, SULF2, SFRP2, NEDD4, RGS5, PMEPA1, IGFBP5	0.00568046
GOTERM_BP_FAT	GO:0048585~negative regulation of response to stimulus	43	NANOS3, RAB7B, SYVN1, COL3A1, DAG1, SNX1, NFKBIA, CDH1, TXN1, WTIP, SOX9, ZKSCAN3, KANK1, CTNNB1, MEN1, NOV, SEMA5A, G2E3, GPC3, TPT1, CREB3L1, ANGPT1, FBN2, HSPA5, SPP1, PSAP, G3BP1, IGF1, NR4A3, CTNNA1, MMP14, DKK3, BFAR, HYOU1, CBLB, SULF2, SFRP2, NEDD4, ETS1, RGS5, PROS1, PMEPA1, IGFBP5	0.0059123
GOTERM_BP_FAT	GO:0023057~negative regulation of signaling	39	NANOS3, EDN3, RAB7B, SYVN1, GNAI2, SYT4, ABHD6, DAG1, SNX1, NFKBIA, CDH1, WTIP, SOX9, SRF, KANK1, CTNNB1, MEN1, NOV, G2E3, GPC3, TPT1, MGLL, CREB3L1, FBN2, HSPA5, G3BP1, IGF1, CTNNA1, MMP14, DKK3, BFAR, HYOU1, CBLB, SULF2, SFRP2, NEDD4, RGS5, PMEPA1, IGFBP5	0.00610588
GOTERM_BP_FAT	GO:0009968~negative regulation of signal transduction	33	NANOS3, RAB7B, SYVN1, DAG1, SNX1, NFKBIA, CDH1, WTIP, SOX9, KANK1, CTNNB1, MEN1, NOV, G2E3, GPC3, TPT1, CREB3L1, FBN2, HSPA5, G3BP1, IGF1, CTNNA1, MMP14, DKK3, BFAR, HYOU1, CBLB, SULF2, SFRP2, NEDD4, RGS5, PMEPA1, IGFBP5	0.0939354
Annotation Cluster 2	Enrichment Score: 6.942758853467379
Category	Term	Count	Genes	FDR
GOTERM_BP_FAT	GO:0007399~nervous system development	73	NRP2, EDN3, ZCCHC24, SYT4, LMO4, POSTN, ZEB2, CSPG5, KANK1, B2M, CTNNB1, MEN1, EDNRB, PICALM, SEMA7A, MGLL, NR2F2, PITX2, PTPRG, SOX11, EFNB2, ENC1, CST3, CTNNA1, MMP14, PURA, TRPM1, NCAM1, CTSL, PYGO2, ADAMTS1, LAMC1, MYO5A, ENPP2, COL3A1, DAG1, SOX4, ARF6, CDH1, NFIX, SNX3, TTC8, SOX9, SRF, ITM2C, MDK, ITM2A, SEMA5A, DCT, OXCT1, SOS1, HSPA5, SPP1, GNAT1, PLP1, NES, COL4A1, MOBP, MAOB, IGF1, TBX…	1.85861e-07
GOTERM_BP_FAT	GO:0060322~head development	35	NRP2, SYT4, COL3A1, CDH1, ZEB2, NFIX, TTC8, SRF, MDK, CTNNB1, MEN1, DCT, SEMA5A, CRISPLD2, SOS1, OXCT1, SEMA7A, HSPA5, NR2F2, PITX2, NES, PLP1, COL4A1, PTPRG, MAOB, CST3, IGF1, TBX1, NR4A3, NOTCH3, NCAM1, ETS1, PYGO2, COL1A1, KAT6A	4.04306e-05
GOTERM_BP_FAT	GO:0007417~central nervous system development	39	NRP2, SYT4, ENPP2, LMO4, COL3A1, DAG1, SOX4, CDH1, ZEB2, NFIX, TTC8, SOX9, SRF, MDK, CTNNB1, MEN1, DCT, SEMA5A, SEMA7A, SOS1, OXCT1, HSPA5, NR2F2, PITX2, NES, PLP1, COL4A1, PTPRG, SOX11, MAOB, CST3, IGF1, TBX1, NR4A3, NOTCH3, NCAM1, S100B, ETS1, PYGO2	6.30668e-05
GOTERM_BP_FAT	GO:0007420~brain development	31	NRP2, SYT4, COL3A1, CDH1, ZEB2, NFIX, TTC8, SRF, MDK, CTNNB1, MEN1, DCT, SEMA5A, SOS1, OXCT1, SEMA7A, HSPA5, NR2F2, PITX2, NES, PLP1, COL4A1, PTPRG, MAOB, CST3, IGF1, NR4A3, NOTCH3, NCAM1, ETS1, PYGO2	0.00117832
GOTERM_BP_FAT	GO:0030900~forebrain development	17	NRP2, COL3A1, CDH1, ZEB2, TTC8, NR4A3, MDK, SRF, CTNNB1, DCT, NCAM1, SEMA5A, NOTCH3, ETS1, SEMA7A, NR2F2, PITX2	0.823107
Annotation Cluster 3	Enrichment Score: 6.637995903154628
Category	Term	Count	Genes	FDR
GOTERM_BP_FAT	GO:0040011~locomotion	57	NRP2, EDN3, LMO4, MITF, POSTN, ZEB2, KANK1, CTNNB1, TMF1, SDC3, NOV, EDNRB, SEMA7A, RHOB, ANGPT1, CAP1, NR2F2, PITX2, RAP2B, ACTN4, PTPRG, AVL9, EFNB2, CTNNA1, MMP14, NCAM1, SDCBP, TMSB4X, STC1, COL1A1, LAMC1, MYO5A, CYP1B1, ENPP2, ABHD6, COL3A1, DAG1, CDH1, TTC8, SOX9, SRF, MDK, SEMA5A, HSPA5, PIK3R1, SPP1, IGF1, TBX1, RPL24, NR4A3, COL5A1, SFRP2, NEDD4, ETS1, IGFBP5, GFRA3, CMTM5	2.48774e-07
GOTERM_BP_FAT	GO:0016477~cell migration	48	NRP2, MYO5A, EDN3, CYP1B1, ENPP2, ABHD6, COL3A1, MITF, DAG1, CDH1, POSTN, ZEB2, SOX9, SRF, MDK, KANK1, CTNNB1, SDC3, NOV, SEMA5A, EDNRB, SEMA7A, RHOB, ANGPT1, CAP1, HSPA5, NR2F2, PIK3R1, SPP1, PITX2, RAP2B, ACTN4, AVL9, PTPRG, EFNB2, IGF1, TBX1, MMP14, COL5A1, SFRP2, ETS1, SDCBP, TMSB4X, STC1, COL1A1, LAMC1, GFRA3, IGFBP5	1.15691e-06
GOTERM_BP_FAT	GO:0051674~localization of cell	51	NRP2, EDN3, LMO4, MITF, ZEB2, POSTN, KANK1, CTNNB1, TMF1, SDC3, NOV, EDNRB, SEMA7A, RHOB, ANGPT1, CAP1, NR2F2, PITX2, RAP2B, ACTN4, PTPRG, AVL9, EFNB2, CTNNA1, MMP14, SDCBP, TMSB4X, STC1, LAMC1, COL1A1, MYO5A, CYP1B1, ENPP2, ABHD6, COL3A1, DAG1, CDH1, SOX9, MDK, SRF, SEMA5A, HSPA5, PIK3R1, SPP1, IGF1, TBX1, COL5A1, SFRP2, ETS1, IGFBP5, GFRA3	1.96982e-06
GOTERM_BP_FAT	GO:0048870~cell motility	51	NRP2, EDN3, LMO4, MITF, ZEB2, POSTN, KANK1, CTNNB1, TMF1, SDC3, NOV, EDNRB, SEMA7A, RHOB, ANGPT1, CAP1, NR2F2, PITX2, RAP2B, ACTN4, PTPRG, AVL9, EFNB2, CTNNA1, MMP14, SDCBP, TMSB4X, STC1, LAMC1, COL1A1, MYO5A, CYP1B1, ENPP2, ABHD6, COL3A1, DAG1, CDH1, SOX9, MDK, SRF, SEMA5A, HSPA5, PIK3R1, SPP1, IGF1, TBX1, COL5A1, SFRP2, ETS1, IGFBP5, GFRA3	1.96982e-06
GOTERM_BP_FAT	GO:0030334~regulation of cell migration	35	MYO5A, EDN3, CYP1B1, ENPP2, LMO4, ABHD6, COL3A1, DAG1, CDH1, POSTN, SOX9, SRF, KANK1, SDC3, NOV, SEMA5A, SEMA7A, RHOB, ANGPT1, HSPA5, NR2F2, PIK3R1, PITX2, RAP2B, ACTN4, PTPRG, IGF1, MMP14, SFRP2, ETS1, SDCBP, TMSB4X, STC1, COL1A1, IGFBP5	8.27726e-06
GOTERM_BP_FAT	GO:0040012~regulation of locomotion	37	MYO5A, EDN3, CYP1B1, ENPP2, LMO4, ABHD6, COL3A1, DAG1, CDH1, POSTN, SOX9, SRF, KANK1, SDC3, NOV, SEMA5A, SEMA7A, RHOB, ANGPT1, HSPA5, NR2F2, PIK3R1, PITX2, RAP2B, ACTN4, PTPRG, EFNB2, IGF1, MMP14, CTNNA1, SFRP2, ETS1, SDCBP, TMSB4X, STC1, COL1A1, IGFBP5	8.3134e-06
GOTERM_BP_FAT	GO:2000145~regulation of cell motility	36	MYO5A, EDN3, CYP1B1, ENPP2, LMO4, ABHD6, COL3A1, DAG1, CDH1, POSTN, SOX9, SRF, KANK1, SDC3, NOV, SEMA5A, SEMA7A, RHOB, ANGPT1, HSPA5, NR2F2, PIK3R1, PITX2, RAP2B, ACTN4, PTPRG, IGF1, MMP14, CTNNA1, SFRP2, ETS1, SDCBP, TMSB4X, STC1, COL1A1, IGFBP5	8.77192e-06
GOTERM_BP_FAT	GO:0051270~regulation of cellular component movement	37	MYO5A, EDN3, CYP1B1, ENPP2, LMO4, ABHD6, COL3A1, DAG1, CDH1, POSTN, SOX9, SRF, KANK1, SDC3, NOV, SEMA5A, SEMA7A, RHOB, ANGPT1, HSPA5, NR2F2, PIK3R1, PITX2, RAP2B, ACTN4, PTPRG, IGF1, MMP14, CTNNA1, SFRP2, ETS1, SDCBP, TMSB4X, STC1, COL1A1, ARAP1, IGFBP5	1.93911e-05
GOTERM_BP_FAT	GO:0006928~movement of cell or subcellular component	57	NRP2, EDN3, LMO4, MITF, POSTN, ZEB2, KANK1, CTNNB1, TMF1, SDC3, NOV, EDNRB, SEMA7A, RHOB, ANGPT1, CAP1, NR2F2, PITX2, RAP2B, ACTN4, PTPRG, AVL9, EFNB2, CTNNA1, MMP14, NCAM1, SDCBP, TMSB4X, STC1, COL1A1, LAMC1, MYO5A, MYL6, CYP1B1, ENPP2, ABHD6, COL3A1, DAG1, CDH1, TTC8, SOX9, SRF, MDK, SEMA5A, HSPA5, PIK3R1, SPP1, MOBP, IGF1, TBX1, RPL24, NR4A3, COL5A1, SFRP2, ETS1, IGFBP5, GFRA3	2.03566e-05
GOTERM_BP_FAT	GO:0051271~negative regulation of cellular component movement	17	RAP2B, CYP1B1, ACTN4, PTPRG, ABHD6, COL3A1, DAG1, CTNNA1, SRF, KANK1, SEMA5A, NOV, SFRP2, RHOB, STC1, NR2F2, IGFBP5	0.00487578
GOTERM_BP_FAT	GO:2000146~negative regulation of cell motility	15	RAP2B, NOV, CYP1B1, SFRP2, PTPRG, ABHD6, COL3A1, DAG1, RHOB, STC1, NR2F2, CTNNA1, SRF, KANK1, IGFBP5	0.0237326
GOTERM_BP_FAT	GO:0040013~negative regulation of locomotion	16	RAP2B, CYP1B1, PTPRG, ABHD6, COL3A1, DAG1, CTNNA1, SRF, KANK1, SEMA5A, NOV, SFRP2, RHOB, STC1, NR2F2, IGFBP5	0.0238798
GOTERM_BP_FAT	GO:0030336~negative regulation of cell migration	14	RAP2B, NOV, CYP1B1, SFRP2, PTPRG, ABHD6, COL3A1, DAG1, RHOB, STC1, NR2F2, SRF, KANK1, IGFBP5	0.061322
GOTERM_BP_FAT	GO:0030335~positive regulation of cell migration	19	MYO5A, EDN3, CYP1B1, ACTN4, ENPP2, IGF1, POSTN, MMP14, SOX9, SEMA5A, ETS1, SEMA7A, RHOB, SDCBP, ANGPT1, TMSB4X, HSPA5, COL1A1, PIK3R1	0.220896
GOTERM_BP_FAT	GO:2000147~positive regulation of cell motility	19	MYO5A, EDN3, CYP1B1, ACTN4, ENPP2, IGF1, POSTN, MMP14, SOX9, SEMA5A, ETS1, SEMA7A, RHOB, SDCBP, ANGPT1, TMSB4X, HSPA5, COL1A1, PIK3R1	0.332553
GOTERM_BP_FAT	GO:0051272~positive regulation of cellular component movement	19	MYO5A, EDN3, CYP1B1, ACTN4, ENPP2, IGF1, POSTN, MMP14, SOX9, SEMA5A, ETS1, SEMA7A, RHOB, SDCBP, ANGPT1, TMSB4X, HSPA5, COL1A1, PIK3R1	0.443315
GOTERM_BP_FAT	GO:0040017~positive regulation of locomotion	19	MYO5A, EDN3, CYP1B1, ACTN4, ENPP2, IGF1, POSTN, MMP14, SOX9, SEMA5A, ETS1, SEMA7A, RHOB, SDCBP, ANGPT1, TMSB4X, HSPA5, COL1A1, PIK3R1	0.466557
Annotation Cluster 4	Enrichment Score: 6.488722745850022
Category	Term	Count	Genes	FDR
GOTERM_BP_FAT	GO:0023051~regulation of signaling	83	EDN3, SYT4, ANKRD10, POSTN, ZEB2, CSPG5, PRDX1, KANK1, CTNNB1, TBC1D16, NOV, MEN1, LSM14A, G2E3, GPC3, EIF4EBP2, HPSE, SEMA7A, TPT1, MGLL, CREB3L1, ANGPT1, ACTN4, SOX11, G3BP1, MMP14, CTNNA1, NCAM1, SDCBP, NRK, GNAS, COL1A1, PMEPA1, MYO5A, NANOS3, RAB7B, SYVN1, CYP1B1, GNAI2, ABHD6, COL3A1, DRD4, DAG1, SOX4, NFKBIA, SNX1, ARF6, CDH1, WTIP, SNX3, RRAGD, SOX9, SRF, ITM2C, RRAGC, SEMA5A, ECE1, SOS1,…	4.39248e-07
GOTERM_BP_FAT	GO:0009966~regulation of signal transduction	76	EDN3, ANKRD10, POSTN, ZEB2, PRDX1, KANK1, CTNNB1, NOV, MEN1, LSM14A, G2E3, GPC3, HPSE, SEMA7A, TPT1, MGLL, CREB3L1, ANGPT1, ACTN4, SOX11, G3BP1, MMP14, CTNNA1, NCAM1, SDCBP, NRK, GNAS, COL1A1, PMEPA1, MYO5A, NANOS3, RAB7B, CYP1B1, SYVN1, GNAI2, ABHD6, COL3A1, DRD4, DAG1, SOX4, NFKBIA, SNX1, ARF6, CDH1, WTIP, SNX3, RRAGD, SOX9, ITM2C, RRAGC, SEMA5A, ECE1, SOS1, HSPA5, FBN2, FGD3, PIK3R1, PSAP, IGF…	5.87017e-07
GOTERM_BP_FAT	GO:0010646~regulation of cell communication	81	EDN3, SYT4, ANKRD10, POSTN, ZEB2, CSPG5, PRDX1, KANK1, CTNNB1, NOV, MEN1, LSM14A, G2E3, GPC3, EIF4EBP2, HPSE, SEMA7A, TPT1, MGLL, CREB3L1, ANGPT1, ACTN4, SOX11, G3BP1, MMP14, CTNNA1, NCAM1, SDCBP, NRK, GNAS, COL1A1, PMEPA1, MYO5A, NANOS3, RAB7B, SYVN1, CYP1B1, GNAI2, ABHD6, COL3A1, DRD4, DAG1, SOX4, NFKBIA, SNX1, ARF6, CDH1, WTIP, SNX3, RRAGD, SOX9, SRF, ITM2C, RRAGC, SEMA5A, ECE1, SOS1, OXCT1, H…	1.79345e-06
GOTERM_BP_FAT	GO:0048584~positive regulation of response to stimulus	59	EDN3, ZEB2, KANK1, CTNNB1, B2M, NOV, MEN1, LSM14A, GPC3, HPSE, SEMA7A, ANGPT1, ACTN4, SOX11, CTNNA1, HMGA1, NCAM1, SDCBP, NRK, GNAS, COL1A1, MYO5A, RAB7B, CYP1B1, GNAI2, DRD4, COL3A1, SOX4, NFKBIA, ARF6, RRAGD, SOX9, ITM2C, EDEM1, RRAGC, SEMA5A, ECE1, OXCT1, SOS1, PIK3R3, PIK3R1, PSAP, IGF1, NDFIP2, TBX1, MAL, NR4A3, CBLB, S100B, TFRC, SULF2, NEDD4, SFRP2, BBC3, ETS1, SFPQ, C1S1, IGFBP4, IGFBP5	2.73329e-05
GOTERM_BP_FAT	GO:0009967~positive regulation of signal transduction	45	EDN3, CYP1B1, GNAI2, DRD4, COL3A1, SOX4, ZEB2, RRAGD, SOX9, ITM2C, KANK1, RRAGC, CTNNB1, LSM14A, MEN1, NOV, SEMA5A, ECE1, GPC3, HPSE, SEMA7A, SOS1, ANGPT1, PIK3R1, ACTN4, PSAP, SOX11, NDFIP2, IGF1, MAL, TBX1, CTNNA1, NCAM1, S100B, SULF2, BBC3, SFRP2, NEDD4, SFPQ, SDCBP, GNAS, NRK, COL1A1, IGFBP4, IGFBP5	0.000603063
GOTERM_BP_FAT	GO:0035556~intracellular signal transduction	65	EDN3, ZEB2, PRDX1, KANK1, CTNNB1, NOV, MEN1, LSM14A, EDNRB, G2E3, EIF4EBP2, HPSE, SEMA7A, TPT1, RHOB, CREB3L1, ANGPT1, RAP2B, ACTN4, SOX11, NCAM1, TNS2, HRASLS, COL1A2, SDCBP, KCNH8, PPM1L, NRK, GNAS, MYO5A, RAB7B, CYP1B1, SYVN1, GNAI2, DRD4, COL3A1, DAG1, SOX4, NFKBIA, ARF6, WTIP, RRAGD, SOX9, RRAGC, SEMA5A, ECE1, SNRK, SOS1, FGD3, PIK3R1, CRIP1, PSAP, IGF1, NDFIP2, TBX1, HYOU1, CBLB, S100B, NED…	0.00171144
GOTERM_BP_FAT	GO:0023056~positive regulation of signaling	47	EDN3, CYP1B1, GNAI2, DRD4, COL3A1, SOX4, ZEB2, RRAGD, SOX9, ITM2C, KANK1, RRAGC, CTNNB1, LSM14A, MEN1, NOV, SEMA5A, GPC3, ECE1, HPSE, SEMA7A, SOS1, OXCT1, ANGPT1, PIK3R1, ACTN4, PSAP, SOX11, NDFIP2, IGF1, MAL, TBX1, CTNNA1, NCAM1, S100B, SULF2, BBC3, SFRP2, NEDD4, SFPQ, SDCBP, GNAS, NRK, COL1A1, ARAP1, IGFBP4, IGFBP5	0.00259535
GOTERM_BP_FAT	GO:0010647~positive regulation of cell communication	46	EDN3, CYP1B1, GNAI2, DRD4, COL3A1, SOX4, ZEB2, RRAGD, SOX9, ITM2C, KANK1, RRAGC, CTNNB1, LSM14A, MEN1, NOV, SEMA5A, GPC3, ECE1, HPSE, SEMA7A, SOS1, OXCT1, ANGPT1, PIK3R1, ACTN4, PSAP, SOX11, NDFIP2, IGF1, MAL, TBX1, CTNNA1, NCAM1, S100B, SULF2, BBC3, SFRP2, NEDD4, SFPQ, SDCBP, GNAS, NRK, COL1A1, IGFBP4, IGFBP5	0.00547159
GOTERM_BP_FAT	GO:1902531~regulation of intracellular signal transduction	47	MYO5A, EDN3, SYVN1, CYP1B1, GNAI2, DRD4, COL3A1, DAG1, NFKBIA, ARF6, ZEB2, WTIP, RRAGD, SOX9, PRDX1, KANK1, RRAGC, CTNNB1, MEN1, NOV, SEMA5A, G2E3, ECE1, HPSE, SEMA7A, SOS1, TPT1, CREB3L1, ANGPT1, FGD3, ACTN4, PSAP, SOX11, NDFIP2, IGF1, TBX1, NCAM1, HYOU1, S100B, BBC3, SFRP2, NEDD4, SFPQ, GNAS, NRK, IGFBP4, IGFBP5	0.00688986
GOTERM_BP_FAT	GO:1902533~positive regulation of intracellular signal transduction	30	EDN3, CYP1B1, GNAI2, DRD4, COL3A1, ZEB2, RRAGD, SOX9, RRAGC, CTNNB1, SEMA5A, HPSE, SOS1, SEMA7A, ANGPT1, ACTN4, PSAP, SOX11, IGF1, NDFIP2, TBX1, NCAM1, S100B, BBC3, NEDD4, SFPQ, GNAS, NRK, IGFBP4, IGFBP5	0.137582
Annotation Cluster 5	Enrichment Score: 5.486216719939258
Category	Term	Count	Genes	FDR
GOTERM_BP_FAT	GO:0008283~cell proliferation	59	EDN3, ZEB2, PRDX1, CTNNB1, NOV, MEN1, EDNRB, GPC3, PICALM, HPSE, ANGPT1, NR2F2, PITX2, SOX11, EFNB2, CST3, CTNNA1, MMP14, HMGA1, PURA, NCAM1, CTSL, UHRF1, TNS2, PYGO2, SDCBP, NRK, GNAS, STC1, CYP1B1, GNAI2, ENPP2, SOX4, CDH1, CNTFR, SOX9, SRF, ALDH3A1, SEMA5A, TSC22D1, DCT, SOS1, PIK3R1, GNAT1, NES, KLF9, IGF1, TBX1, NR4A3, NOTCH3, CBLB, S100B, TFRC, SULF2, SFRP2, ETS1, IRF2, IGFBP4, IGFBP5	5.90388e-05
GOTERM_BP_FAT	GO:0042127~regulation of cell proliferation	53	EDN3, MITF, CTNNB1, NOV, MEN1, EDNRB, GPC3, HPSE, ANGPT1, NR2F2, PITX2, SOX11, EFNB2, CST3, CTNNA1, HMGA1, PURA, NCAM1, CTSL, TNS2, PYGO2, SDCBP, NRK, GNAS, CYP1B1, GNAI2, ENPP2, NFKBIA, SOX4, CDH1, CNTFR, SOX9, SRF, ALDH3A1, TSC22D1, DCT, SEMA5A, SOS1, PIK3R1, NES, KLF9, IGF1, TBX1, NR4A3, CELA1, NOTCH3, CBLB, S100B, TFRC, SULF2, SFRP2, ETS1, IGFBP5	0.000175563
GOTERM_BP_FAT	GO:0008284~positive regulation of cell proliferation	30	EDN3, GNAI2, ENPP2, SOX4, CNTFR, SOX9, ALDH3A1, CTNNB1, TSC22D1, DCT, SEMA5A, EDNRB, HPSE, PITX2, NES, SOX11, EFNB2, CST3, IGF1, TBX1, NR4A3, PURA, NOTCH3, NCAM1, TFRC, S100B, ETS1, SFRP2, SDCBP, GNAS	0.282769
GOTERM_BP_FAT	GO:0008285~negative regulation of cell proliferation	23	CYP1B1, KLF9, SOX11, EFNB2, IGF1, SOX4, CDH1, SOX9, CTNNA1, HMGA1, SRF, CTNNB1, MEN1, NOV, CTSL, TNS2, CBLB, GPC3, SFRP2, NRK, NR2F2, PIK3R1, IGFBP5	0.488509
Annotation Cluster 6	Enrichment Score: 5.45348211177809
Category	Term	Count	Genes	FDR
GOTERM_BP_FAT	GO:0031589~cell-substrate adhesion	20	ACTN4, ENPP2, COL3A1, DAG1, POSTN, MMP14, COL16A1, SRF, KANK1, CTNNB1, EMILIN1, MEN1, SMOC2, HPSE, SMOC1, ANGPT1, LAMC1, COL1A1, PIK3R1, SPP1	0.000177647
GOTERM_BP_FAT	GO:0030155~regulation of cell adhesion	28	CYP1B1, ENPP2, DAG1, POSTN, CDH1, SOX9, SRF, KANK1, CTNNB1, MEN1, SEMA5A, SMOC2, SOS1, SMOC1, ANGPT1, PIK3R1, SPP1, ACTN4, EFNB2, IGF1, NR4A3, MMP14, COL16A1, EMILIN1, CBLB, TFRC, ETS1, COL1A1	0.00177977
GOTERM_BP_FAT	GO:0010810~regulation of cell-substrate adhesion	14	ACTN4, ENPP2, DAG1, POSTN, COL16A1, MMP14, KANK1, EMILIN1, MEN1, SMOC2, SMOC1, COL1A1, PIK3R1, SPP1	0.00496299
GOTERM_BP_FAT	GO:0010812~negative regulation of cell-substrate adhesion	8	MEN1, ACTN4, ENPP2, POSTN, COL1A1, MMP14, KANK1, PIK3R1	0.0199925
GOTERM_BP_FAT	GO:0007162~negative regulation of cell adhesion	13	CYP1B1, ACTN4, ENPP2, POSTN, CDH1, MMP14, KANK1, SEMA5A, MEN1, CBLB, ANGPT1, COL1A1, PIK3R1	0.410271
Annotation Cluster 7	Enrichment Score: 5.267579546547598
Category	Term	Count	Genes	FDR
GOTERM_BP_FAT	GO:0014031~mesenchymal cell development	14	NRP2, EDN3, SOX11, TBX1, ZEB2, SOX9, CTNNB1, SEMA5A, EDNRB, SFRP2, SEMA7A, SDCBP, COL1A1, PITX2	0.00338719
GOTERM_BP_FAT	GO:0014032~neural crest cell development	10	SEMA5A, NRP2, EDN3, EDNRB, SEMA7A, SOX11, TBX1, ZEB2, SOX9, PITX2	0.00405866
GOTERM_BP_FAT	GO:0048762~mesenchymal cell differentiation	14	NRP2, EDN3, SOX11, TBX1, ZEB2, SOX9, CTNNB1, SEMA5A, EDNRB, SFRP2, SEMA7A, SDCBP, COL1A1, PITX2	0.0075892
GOTERM_BP_FAT	GO:0014033~neural crest cell differentiation	10	SEMA5A, NRP2, EDN3, EDNRB, SEMA7A, SOX11, TBX1, ZEB2, SOX9, PITX2	0.00837688
GOTERM_BP_FAT	GO:0060485~mesenchyme development	15	NRP2, EDN3, SOX11, TBX1, ZEB2, SOX9, CTNNB1, SEMA5A, EDNRB, NEDD4, SFRP2, SEMA7A, SDCBP, COL1A1, PITX2	0.0344265
GOTERM_BP_FAT	GO:0001755~neural crest cell migration	8	SEMA5A, NRP2, EDN3, EDNRB, SEMA7A, TBX1, ZEB2, PITX2	0.0371047
Annotation Cluster 8	Enrichment Score: 5.144542236647967
Category	Term	Count	Genes	FDR
GOTERM_BP_FAT	GO:0009719~response to endogenous stimulus	59	LTBP4, IGFBP7, POSTN, KANK1, CTNNB1, MEN1, GPC3, EIF4EBP2, NR2F2, PITX2, SOX11, CTNNA1, MMP14, NCAM1, CTSL, COL1A2, SDCBP, GNAS, STC1, COL1A1, PMEPA1, MYO5A, ME1, DRD4, COL3A1, DAG1, NFKBIA, SNX1, CDH1, RRAGD, SOX9, SRF, MDK, RRAGC, ALDH3A1, OXCT1, SOS1, HSPA5, FBN2, PIK3R3, PIK3R1, SPP1, COL4A2, COL4A1, KLF9, MAOB, IGF1, TBX1, NR4A3, COL16A1, HSP90B1, S100B, SULF2, NEDD4, SFRP2, KLF2, HPGD, ARAP…	1.94458e-07
GOTERM_BP_FAT	GO:0070887~cellular response to chemical stimulus	79	NRP2, EDN3, IGFBP7, LTBP4, POSTN, PRDX1, KANK1, B2M, CTNNB1, TMF1, NOV, MEN1, LSM14A, EDNRB, GPC3, EIF4EBP2, RHOB, CREB3L1, ANGPT1, NR2F2, SOX11, CST3, KRT13, CTNNA1, COL1A2, SDCBP, GNAS, STC1, COL1A1, PMEPA1, MYO5A, CYP1B1, SYVN1, GNAI2, ENPP2, COL3A1, SOX4, NFKBIA, SNX1, CDH1, TXN1, CNTFR, RRAGD, SOX9, SRF, EDEM1, RRAGC, SEMA5A, OXCT1, SOS1, HSPA5, FBN2, PIK3R3, PIK3R1, SPP1, COL4A2, CRIP1, COL…	4.68115e-07
GOTERM_BP_FAT	GO:1901701~cellular response to oxygen-containing compound	42	MYO5A, CYP1B1, GNAI2, COL3A1, SOX4, NFKBIA, CDH1, POSTN, TXN1, RRAGD, SOX9, PRDX1, SRF, KANK1, RRAGC, CTNNB1, B2M, MEN1, EDNRB, EIF4EBP2, OXCT1, RHOB, PIK3R3, PIK3R1, COL4A1, KLF9, PSAP, CST3, KRT13, IGF1, TBX1, NR4A3, COL16A1, CTNNA1, HSP90B1, ETS1, COL1A2, GNAS, STC1, COL1A1, KLF2, IGFBP5	2.70659e-05
GOTERM_BP_FAT	GO:0010033~response to organic substance	81	NRP2, IGFBP7, LTBP4, CYP2J6, POSTN, KANK1, B2M, CTNNB1, TMF1, MEN1, LSM14A, EDNRB, GPC3, EIF4EBP2, CREB3L1, ANGPT1, NR2F2, PITX2, SOX11, CST3, KRT13, MMP14, CTNNA1, NCAM1, CTSL, COL1A2, SDCBP, STC1, GNAS, COL1A1, SSC5D, PMEPA1, ME1, MYO5A, CYP1B1, SYVN1, GNAI2, COL3A1, DRD4, DAG1, SOX4, NFKBIA, SNX1, CDH1, CNTFR, RRAGD, SOX9, SRF, MDK, EDEM1, ALDH3A1, RRAGC, SOS1, OXCT1, HSPA5, FBN2, PIK3R3, PIK3…	3.696e-05
GOTERM_BP_FAT	GO:0071495~cellular response to endogenous stimulus	44	MYO5A, IGFBP7, LTBP4, COL3A1, SNX1, CDH1, POSTN, RRAGD, SOX9, KANK1, RRAGC, CTNNB1, MEN1, GPC3, EIF4EBP2, SOS1, FBN2, HSPA5, PIK3R3, NR2F2, PIK3R1, COL4A2, COL4A1, KLF9, SOX11, IGF1, TBX1, NR4A3, COL16A1, CTNNA1, HSP90B1, SULF2, SFRP2, NEDD4, COL1A2, SDCBP, GNAS, STC1, COL1A1, KLF2, HPGD, ARAP1, PMEPA1, IGFBP5	7.38428e-05
GOTERM_BP_FAT	GO:0071310~cellular response to organic substance	62	NRP2, LTBP4, IGFBP7, POSTN, KANK1, CTNNB1, TMF1, B2M, MEN1, LSM14A, EDNRB, GPC3, EIF4EBP2, CREB3L1, ANGPT1, NR2F2, SOX11, KRT13, CTNNA1, COL1A2, SDCBP, GNAS, STC1, COL1A1, PMEPA1, MYO5A, CYP1B1, SYVN1, COL3A1, SOX4, NFKBIA, SNX1, CDH1, CNTFR, RRAGD, SOX9, SRF, EDEM1, RRAGC, OXCT1, SOS1, HSPA5, FBN2, PIK3R3, PIK3R1, COL4A2, COL4A1, KLF9, PSAP, IGF1, TBX1, NR4A3, COL16A1, BFAR, HSP90B1, SULF2, NEDD…	0.000248425
GOTERM_BP_FAT	GO:1901700~response to oxygen-containing compound	53	IGFBP7, POSTN, PRDX1, KANK1, CTNNB1, B2M, MEN1, EDNRB, EIF4EBP2, RHOB, NR2F2, CST3, KRT13, CTNNA1, NCAM1, CTSL, COL1A2, GNAS, STC1, KPNA4, COL1A1, MYO5A, CYP1B1, GNAI2, DRD4, COL3A1, DAG1, NFKBIA, SOX4, CDH1, TXN1, RRAGD, SOX9, SRF, EDEM1, RRAGC, ALDH3A1, OXCT1, PIK3R3, PIK3R1, SPP1, COL4A1, KLF9, PSAP, MAOB, IGF1, TBX1, NR4A3, COL16A1, HSP90B1, ETS1, KLF2, IGFBP5	0.000300576
GOTERM_BP_FAT	GO:0071417~cellular response to organonitrogen compound	24	MYO5A, COL4A1, COL3A1, IGF1, CDH1, NR4A3, RRAGD, SOX9, CTNNA1, COL16A1, KANK1, CTNNB1, RRAGC, MEN1, HSP90B1, EIF4EBP2, COL1A2, GNAS, STC1, COL1A1, KLF2, PIK3R3, PIK3R1, IGFBP5	0.00634003
GOTERM_BP_FAT	GO:1901699~cellular response to nitrogen compound	25	MYO5A, COL4A1, GNAI2, COL3A1, IGF1, CDH1, NR4A3, RRAGD, COL16A1, SOX9, CTNNA1, KANK1, CTNNB1, RRAGC, MEN1, HSP90B1, EIF4EBP2, COL1A2, GNAS, STC1, COL1A1, PIK3R3, KLF2, PIK3R1, IGFBP5	0.0225782
GOTERM_BP_FAT	GO:0010243~response to organonitrogen compound	29	MYO5A, DRD4, COL3A1, DAG1, NFKBIA, CDH1, RRAGD, SOX9, KANK1, RRAGC, CTNNB1, ALDH3A1, MEN1, EIF4EBP2, PIK3R3, PIK3R1, COL4A1, IGF1, NR4A3, CTNNA1, COL16A1, NCAM1, HSP90B1, COL1A2, GNAS, STC1, COL1A1, KLF2, IGFBP5	0.198485
GOTERM_BP_FAT	GO:1901698~response to nitrogen compound	30	MYO5A, GNAI2, DRD4, COL3A1, DAG1, NFKBIA, CDH1, RRAGD, SOX9, KANK1, RRAGC, CTNNB1, ALDH3A1, MEN1, EIF4EBP2, PIK3R3, PIK3R1, COL4A1, IGF1, NR4A3, CTNNA1, COL16A1, NCAM1, HSP90B1, COL1A2, GNAS, STC1, COL1A1, KLF2, IGFBP5	0.790969
Annotation Cluster 9	Enrichment Score: 5.138290630884907
Category	Term	Count	Genes	FDR
GOTERM_BP_FAT	GO:0009719~response to endogenous stimulus	59	LTBP4, IGFBP7, POSTN, KANK1, CTNNB1, MEN1, GPC3, EIF4EBP2, NR2F2, PITX2, SOX11, CTNNA1, MMP14, NCAM1, CTSL, COL1A2, SDCBP, GNAS, STC1, COL1A1, PMEPA1, MYO5A, ME1, DRD4, COL3A1, DAG1, NFKBIA, SNX1, CDH1, RRAGD, SOX9, SRF, MDK, RRAGC, ALDH3A1, OXCT1, SOS1, HSPA5, FBN2, PIK3R3, PIK3R1, SPP1, COL4A2, COL4A1, KLF9, MAOB, IGF1, TBX1, NR4A3, COL16A1, HSP90B1, S100B, SULF2, NEDD4, SFRP2, KLF2, HPGD, ARAP…	1.94458e-07
GOTERM_BP_FAT	GO:1901700~response to oxygen-containing compound	53	IGFBP7, POSTN, PRDX1, KANK1, CTNNB1, B2M, MEN1, EDNRB, EIF4EBP2, RHOB, NR2F2, CST3, KRT13, CTNNA1, NCAM1, CTSL, COL1A2, GNAS, STC1, KPNA4, COL1A1, MYO5A, CYP1B1, GNAI2, DRD4, COL3A1, DAG1, NFKBIA, SOX4, CDH1, TXN1, RRAGD, SOX9, SRF, EDEM1, RRAGC, ALDH3A1, OXCT1, PIK3R3, PIK3R1, SPP1, COL4A1, KLF9, PSAP, MAOB, IGF1, TBX1, NR4A3, COL16A1, HSP90B1, ETS1, KLF2, IGFBP5	0.000300576
GOTERM_BP_FAT	GO:0009725~response to hormone	29	ME1, MYO5A, IGFBP7, DAG1, SRF, MDK, KANK1, ALDH3A1, CTNNB1, MEN1, EIF4EBP2, OXCT1, PIK3R3, NR2F2, PIK3R1, SPP1, PITX2, KLF9, MAOB, IGF1, NR4A3, MMP14, CTSL, S100B, NEDD4, GNAS, STC1, COL1A1, IGFBP5	0.0638545
GOTERM_BP_FAT	GO:0014070~response to organic cyclic compound	33	CYP1B1, IGFBP7, DRD4, CYP2J6, NFKBIA, CDH1, POSTN, MDK, CTNNB1, TMF1, ALDH3A1, EDNRB, NR2F2, PIK3R1, SPP1, KLF9, MAOB, CST3, IGF1, NR4A3, CTNNA1, MMP14, NCAM1, CTSL, HSP90B1, S100B, ETS1, NEDD4, GNAS, STC1, COL1A1, KLF2, IGFBP5	0.0643119
GOTERM_BP_FAT	GO:0048545~response to steroid hormone	15	KLF9, IGFBP7, MAOB, IGF1, NR4A3, MDK, ALDH3A1, CTSL, S100B, NEDD4, STC1, COL1A1, NR2F2, PIK3R1, SPP1	2.33005
Annotation Cluster 10	Enrichment Score: 5.069101325098046
Category	Term	Count	Genes	FDR
GOTERM_BP_FAT	GO:0007423~sensory organ development	30	CYP1B1, IGFBP7, MITF, CDH1, ZEB2, TTC8, SOX9, SRF, CTNNB1, ECE1, SMOC1, SOS1, FBN2, PITX2, GNAT1, MAF, NES, COL4A1, SOX11, CST3, IGF1, KRT13, RPL24, TBX1, NR4A3, COL5A1, TRPM1, TENM3, PYGO2, RHO	5.24663e-05
GOTERM_BP_FAT	GO:0001654~eye development	23	GNAT1, MAF, NES, COL4A1, CYP1B1, SOX11, MITF, CST3, RPL24, ZEB2, TTC8, SOX9, SRF, COL5A1, CTNNB1, TRPM1, SOS1, SMOC1, TENM3, PYGO2, FBN2, PITX2, RHO	0.000290293
GOTERM_BP_FAT	GO:0043010~camera-type eye development	19	GNAT1, MAF, NES, COL4A1, CYP1B1, SOX11, MITF, RPL24, ZEB2, TTC8, SOX9, SRF, CTNNB1, SOS1, TENM3, PYGO2, FBN2, PITX2, RHO	0.0113362
GOTERM_BP_FAT	GO:0048592~eye morphogenesis	10	GNAT1, SOX11, TENM3, TTC8, FBN2, SOX9, COL5A1, TRPM1, CTNNB1, PITX2	2.13181
GOTERM_BP_FAT	GO:0090596~sensory organ morphogenesis	13	GNAT1, SOX11, TENM3, KRT13, TBX1, TTC8, FBN2, NR4A3, SOX9, COL5A1, PITX2, TRPM1, CTNNB1	2.85812
Annotation Cluster 11	Enrichment Score: 4.862418881848118
Category	Term	Count	Genes	FDR
GOTERM_BP_FAT	GO:0009628~response to abiotic stimulus	42	DENND5A, IGFBP7, COL3A1, DAG1, SOX4, NFKBIA, POSTN, TXN1, WTIP, SOX9, SRF, CTNNB1, ALDH3A1, MEN1, SEMA5A, TSC22D3, ECE1, RHOB, ZFP976, PIK3R1, GNAT1, CRIP1, ACTN4, EPAS1, EEF1A2, FUNDC1, CST3, KRT13, IGF1, MMP14, TRPM1, HYOU1, HSP90B1, DIO2, S100B, BBC3, SFRP2, ETS1, NEDD4, STC1, COL1A1, RHO	0.000226388
GOTERM_BP_FAT	GO:0001666~response to hypoxia	16	EPAS1, ACTN4, FUNDC1, CST3, SOX4, POSTN, WTIP, MMP14, SRF, ALDH3A1, HYOU1, HSP90B1, ECE1, S100B, ETS1, STC1	0.0754952
GOTERM_BP_FAT	GO:0036293~response to decreased oxygen levels	16	EPAS1, ACTN4, FUNDC1, CST3, SOX4, POSTN, WTIP, MMP14, SRF, ALDH3A1, HYOU1, HSP90B1, ECE1, S100B, ETS1, STC1	0.105142
GOTERM_BP_FAT	GO:0070482~response to oxygen levels	17	EPAS1, ACTN4, FUNDC1, CST3, SOX4, POSTN, WTIP, MMP14, SRF, ALDH3A1, HYOU1, HSP90B1, ECE1, S100B, ETS1, STC1, COL1A1	0.249586
Annotation Cluster 12	Enrichment Score: 4.648144458036722
Category	Term	Count	Genes	FDR
GOTERM_BP_FAT	GO:0010941~regulation of cell death	50	MITF, CTNNB1, TMF1, MEN1, NOV, EDNRB, G2E3, PICALM, TPT1, CREB3L1, RHOB, ANGPT1, ACTN4, SOX11, CST3, CTNNA1, NCAM1, KCNH8, NANOS3, CYP1B1, SYVN1, SOX4, CDH1, CNTFR, TXN1, SOX9, MDK, ITM2C, TSC22D1, SEMA5A, TSC22D3, HSPA5, PIK3R1, SPP1, PHLDA1, NES, MPZ, PSAP, EEF1A2, IGF1, MAL, TBX1, NR4A3, BFAR, HYOU1, HSP90B1, S100B, SFRP2, BBC3, SFPQ	0.00173428
GOTERM_BP_FAT	GO:0060548~negative regulation of cell death	37	NANOS3, SYVN1, MITF, SOX4, CNTFR, TXN1, SOX9, MDK, CTNNB1, TMF1, NOV, TSC22D1, SEMA5A, EDNRB, TSC22D3, G2E3, TPT1, CREB3L1, ANGPT1, HSPA5, PIK3R1, SPP1, NES, MPZ, PSAP, SOX11, CST3, IGF1, TBX1, NR4A3, CTNNA1, NCAM1, BFAR, HYOU1, HSP90B1, SFRP2, KCNH8	0.00320761
GOTERM_BP_FAT	GO:0008219~cell death	55	MITF, CTNNB1, TMF1, NOV, MEN1, EDNRB, G2E3, PICALM, TPT1, RHOB, CREB3L1, ANGPT1, ACTN4, SOX11, CST3, CTNNA1, PURA, NCAM1, CTSL, KCNH8, NANOS3, CYP1B1, SYVN1, SOX4, ARF6, CDH1, CNTFR, TXN1, SOX9, ITM2C, MDK, TSC22D1, SEMA5A, TSC22D3, ECE1, HSPA5, PIK3R1, SPP1, PHLDA1, NES, CRIP1, MPZ, PSAP, EEF1A2, IGF1, MAL, TBX1, NR4A3, BFAR, HYOU1, HSP90B1, S100B, SFRP2, BBC3, SFPQ	0.014341
GOTERM_BP_FAT	GO:0043067~regulation of programmed cell death	44	NANOS3, SYVN1, CYP1B1, MITF, SOX4, CDH1, CNTFR, SOX9, ITM2C, MDK, CTNNB1, TMF1, MEN1, SEMA5A, TSC22D1, EDNRB, TSC22D3, G2E3, TPT1, RHOB, CREB3L1, ANGPT1, HSPA5, PIK3R1, SPP1, PHLDA1, NES, MPZ, ACTN4, EEF1A2, CST3, IGF1, MAL, TBX1, NR4A3, CTNNA1, BFAR, HYOU1, HSP90B1, S100B, BBC3, SFRP2, SFPQ, KCNH8	0.0331039
GOTERM_BP_FAT	GO:0042981~regulation of apoptotic process	43	NANOS3, SYVN1, CYP1B1, MITF, SOX4, CDH1, CNTFR, SOX9, ITM2C, MDK, CTNNB1, TMF1, MEN1, SEMA5A, TSC22D1, EDNRB, TSC22D3, G2E3, TPT1, RHOB, CREB3L1, ANGPT1, HSPA5, PIK3R1, SPP1, PHLDA1, NES, MPZ, ACTN4, EEF1A2, IGF1, MAL, TBX1, NR4A3, CTNNA1, BFAR, HYOU1, HSP90B1, S100B, BBC3, SFRP2, SFPQ, KCNH8	0.0568059
GOTERM_BP_FAT	GO:0012501~programmed cell death	49	MITF, TMF1, CTNNB1, MEN1, EDNRB, G2E3, TPT1, CREB3L1, RHOB, ANGPT1, ACTN4, CST3, CTNNA1, PURA, CTSL, KCNH8, NANOS3, CYP1B1, SYVN1, SOX4, ARF6, CNTFR, CDH1, SOX9, MDK, ITM2C, TSC22D1, SEMA5A, TSC22D3, ECE1, HSPA5, PIK3R1, PHLDA1, SPP1, NES, CRIP1, MPZ, EEF1A2, IGF1, TBX1, MAL, NR4A3, HYOU1, BFAR, HSP90B1, S100B, SFRP2, BBC3, SFPQ	0.174812
GOTERM_BP_FAT	GO:0006915~apoptotic process	47	NANOS3, SYVN1, CYP1B1, MITF, SOX4, ARF6, CDH1, CNTFR, SOX9, ITM2C, MDK, CTNNB1, TMF1, MEN1, SEMA5A, TSC22D1, EDNRB, TSC22D3, G2E3, ECE1, TPT1, RHOB, CREB3L1, ANGPT1, HSPA5, PIK3R1, SPP1, PHLDA1, CRIP1, NES, MPZ, EEF1A2, CST3, IGF1, MAL, TBX1, NR4A3, CTNNA1, PURA, BFAR, HYOU1, HSP90B1, S100B, BBC3, SFRP2, SFPQ, KCNH8	0.211653
GOTERM_BP_FAT	GO:0043066~negative regulation of apoptotic process	30	NANOS3, SYVN1, MITF, CNTFR, SOX9, MDK, CTNNB1, TMF1, TSC22D1, SEMA5A, EDNRB, G2E3, TSC22D3, TPT1, CREB3L1, ANGPT1, HSPA5, PIK3R1, SPP1, NES, MPZ, IGF1, TBX1, NR4A3, CTNNA1, BFAR, HYOU1, HSP90B1, SFRP2, KCNH8	0.246106
GOTERM_BP_FAT	GO:0043069~negative regulation of programmed cell death	30	NANOS3, SYVN1, MITF, CNTFR, SOX9, MDK, CTNNB1, TMF1, TSC22D1, SEMA5A, EDNRB, G2E3, TSC22D3, TPT1, CREB3L1, ANGPT1, HSPA5, PIK3R1, SPP1, NES, MPZ, IGF1, TBX1, NR4A3, CTNNA1, BFAR, HYOU1, HSP90B1, SFRP2, KCNH8	0.32306
Annotation Cluster 13	Enrichment Score: 4.536224504856091
Category	Term	Count	Genes	FDR
GOTERM_BP_FAT	GO:0045595~regulation of cell differentiation	60	EDN3, ZCCHC24, SYT4, LMO4, MITF, POSTN, ZEB2, KANK1, CTNNB1, B2M, NOV, MEN1, EDNRB, SEMA7A, MGLL, ACTN4, PTPRG, SOX11, EFNB2, ENC1, CTNNA1, MMP14, SDCBP, TMSB4X, GNAS, ADAMTS1, COL1A1, RAB7B, ENPP2, COL3A1, DAG1, NFKBIA, ARF6, CDH1, SNX3, SOX9, SRF, ITM2C, SEMA5A, DCT, SOS1, SMOC1, HSPA5, FBN2, PIK3R1, SPP1, MAF, IGF1, TBX1, CELA1, COL5A1, NOTCH3, S100B, NEDD4, SFRP2, ETS1, TENM3, TMEM176B, IGFBP…	5.46195e-06
GOTERM_BP_FAT	GO:0022008~neurogenesis	53	NRP2, EDN3, ZCCHC24, SYT4, LMO4, ZEB2, POSTN, KANK1, CTNNB1, B2M, EDNRB, PICALM, SEMA7A, MGLL, NR2F2, PITX2, PTPRG, SOX11, EFNB2, ENC1, CTNNA1, MMP14, TRPM1, NCAM1, ADAMTS1, LAMC1, ENPP2, COL3A1, DAG1, SOX4, ARF6, CDH1, NFIX, SNX3, TTC8, SOX9, SRF, ITM2C, DCT, SEMA5A, HSPA5, SPP1, GNAT1, PLP1, IGF1, RPL24, NR4A3, NOTCH3, S100B, SFRP2, NEDD4, TENM3, GFRA3	0.000162371
GOTERM_BP_FAT	GO:0051093~negative regulation of developmental process	35	SYT4, COL3A1, NFKBIA, ARF6, POSTN, ZKSCAN3, SOX9, ITM2C, KANK1, B2M, CTNNB1, MEN1, NOV, SEMA5A, EDNRB, TSC22D3, TPT1, PIK3R1, SPP1, COL4A2, ACTN4, PTPRG, SOX11, CST3, IGF1, CTNNA1, COL5A1, NOTCH3, S100B, SFRP2, GNAS, ADAMTS1, TMEM176B, CMTM5, IGFBP5	0.000200419
GOTERM_BP_FAT	GO:0060284~regulation of cell development	36	ZCCHC24, SYT4, ENPP2, COL3A1, DAG1, ARF6, CDH1, POSTN, ZEB2, SNX3, SOX9, SRF, ITM2C, KANK1, B2M, CTNNB1, DCT, SEMA5A, EDNRB, SEMA7A, MGLL, HSPA5, SPP1, ACTN4, PTPRG, SOX11, ENC1, IGF1, CTNNA1, NOTCH3, SFRP2, NEDD4, TENM3, SDCBP, ADAMTS1, COL1A1	0.00384389
GOTERM_BP_FAT	GO:0010721~negative regulation of cell development	19	SYT4, ACTN4, PTPRG, SOX11, COL3A1, IGF1, ARF6, POSTN, SOX9, CTNNA1, ITM2C, KANK1, B2M, CTNNB1, NOTCH3, SEMA5A, EDNRB, SFRP2, SPP1	0.0138491
GOTERM_BP_FAT	GO:0045596~negative regulation of cell differentiation	29	SYT4, COL3A1, NFKBIA, ARF6, POSTN, SOX9, ITM2C, KANK1, B2M, CTNNB1, MEN1, SEMA5A, NOV, EDNRB, PIK3R1, SPP1, ACTN4, PTPRG, SOX11, IGF1, TBX1, CTNNA1, COL5A1, NOTCH3, S100B, SFRP2, TMEM176B, CMTM5, IGFBP5	0.0255295
GOTERM_BP_FAT	GO:0051960~regulation of nervous system development	32	ZCCHC24, SYT4, ENPP2, COL3A1, DAG1, ARF6, CDH1, ZEB2, SNX3, SOX9, SRF, ITM2C, KANK1, B2M, CTNNB1, DCT, SEMA5A, EDNRB, SEMA7A, MGLL, HSPA5, SPP1, PTPRG, SOX11, ENC1, IGF1, CTNNA1, NOTCH3, NEDD4, SFRP2, TENM3, ADAMTS1	0.0303893
GOTERM_BP_FAT	GO:0051241~negative regulation of multicellular organismal process	37	SYT4, COL3A1, NFKBIA, ARF6, SOX9, SRF, ITM2C, KANK1, CTNNB1, B2M, MEN1, NOV, SEMA5A, EDNRB, TSC22D3, ANGPT1, NR2F2, PIK3R1, SPP1, COL4A2, PTPRG, SOX11, CST3, IGF1, CTNNA1, COL5A1, NOTCH3, S100B, SFRP2, GNAS, ADAMTS1, STC1, KLF2, SSC5D, PROS1, TMEM176B, IGFBP5	0.0327282
GOTERM_BP_FAT	GO:0050768~negative regulation of neurogenesis	15	NOTCH3, SEMA5A, EDNRB, SYT4, PTPRG, SOX11, COL3A1, ARF6, CTNNA1, SOX9, ITM2C, KANK1, B2M, SPP1, CTNNB1	0.271122
GOTERM_BP_FAT	GO:0051961~negative regulation of nervous system development	15	NOTCH3, SEMA5A, EDNRB, SYT4, PTPRG, SOX11, COL3A1, ARF6, CTNNA1, SOX9, ITM2C, KANK1, B2M, SPP1, CTNNB1	0.562567
GOTERM_BP_FAT	GO:0045664~regulation of neuron differentiation	23	SYT4, PTPRG, SOX11, ENC1, ARF6, ZEB2, SNX3, SOX9, SRF, ITM2C, KANK1, B2M, NOTCH3, SEMA5A, EDNRB, SFRP2, NEDD4, SEMA7A, TENM3, MGLL, ADAMTS1, HSPA5, SPP1	0.925224
Annotation Cluster 14	Enrichment Score: 4.470220576031535
Category	Term	Count	Genes	FDR
GOTERM_BP_FAT	GO:0048066~developmental pigmentation	10	MYO5A, DCT, SLC45A2, EDN3, EDNRB, TYRP1, PMEL, MITF, ZEB2, RAB38	0.00011433
GOTERM_BP_FAT	GO:0042438~melanin biosynthetic process	7	MYO5A, DCT, SLC45A2, TYRP1, PMEL, SLC24A5, ZEB2	0.000292403
GOTERM_BP_FAT	GO:0006582~melanin metabolic process	7	MYO5A, DCT, SLC45A2, TYRP1, PMEL, SLC24A5, ZEB2	0.000595563
GOTERM_BP_FAT	GO:0044550~secondary metabolite biosynthetic process	7	MYO5A, DCT, SLC45A2, TYRP1, PMEL, SLC24A5, ZEB2	0.0025578
GOTERM_BP_FAT	GO:0018958~phenol-containing compound metabolic process	11	MYO5A, DCT, SLC45A2, TYRP1, EPAS1, DIO2, MAOB, PMEL, DRD4, SLC24A5, ZEB2	0.00379079
GOTERM_BP_FAT	GO:0046189~phenol-containing compound biosynthetic process	8	MYO5A, DCT, SLC45A2, TYRP1, EPAS1, PMEL, SLC24A5, ZEB2	0.00539203
GOTERM_BP_FAT	GO:0046148~pigment biosynthetic process	8	MYO5A, DCT, SLC45A2, TYRP1, PMEL, SLC24A5, ZEB2, SNX3	0.0133297
GOTERM_BP_FAT	GO:0050931~pigment cell differentiation	7	MYO5A, EDN3, EDNRB, TYRP1, MITF, ZEB2, RAB38	0.0245521
GOTERM_BP_FAT	GO:0019748~secondary metabolic process	8	MYO5A, DCT, SLC45A2, TYRP1, CYP1B1, PMEL, SLC24A5, ZEB2	0.025809
GOTERM_BP_FAT	GO:0043473~pigmentation	10	MYO5A, DCT, SLC45A2, EDN3, EDNRB, TYRP1, PMEL, MITF, ZEB2, RAB38	0.0319361
GOTERM_BP_FAT	GO:0030318~melanocyte differentiation	6	MYO5A, EDN3, EDNRB, TYRP1, MITF, ZEB2	0.0426829
GOTERM_BP_FAT	GO:0042440~pigment metabolic process	8	MYO5A, DCT, SLC45A2, TYRP1, PMEL, SLC24A5, ZEB2, SNX3	0.0798473
GOTERM_BP_FAT	GO:0048021~regulation of melanin biosynthetic process	4	TYRP1, PMEL, SLC24A5, ZEB2	0.316126
GOTERM_BP_FAT	GO:1900376~regulation of secondary metabolite biosynthetic process	4	TYRP1, PMEL, SLC24A5, ZEB2	0.316126
GOTERM_BP_FAT	GO:0043455~regulation of secondary metabolic process	4	TYRP1, PMEL, SLC24A5, ZEB2	1.51983
GOTERM_BP_FAT	GO:1901617~organic hydroxy compound biosynthetic process	10	MYO5A, DCT, SLC45A2, DKK3, TYRP1, EPAS1, NUS1, PMEL, SLC24A5, ZEB2	1.66709
GOTERM_BP_FAT	GO:0048023~positive regulation of melanin biosynthetic process	3	TYRP1, PMEL, ZEB2	3.89081
GOTERM_BP_FAT	GO:1900378~positive regulation of secondary metabolite biosynthetic process	3	TYRP1, PMEL, ZEB2	3.89081
GOTERM_BP_FAT	GO:1901615~organic hydroxy compound metabolic process	14	MYO5A, SLC45A2, TYRP1, CYP1B1, EPAS1, PMEL, MAOB, DRD4, SLC24A5, ZEB2, DCT, DKK3, NUS1, DIO2	7.08988
Annotation Cluster 15	Enrichment Score: 3.9651404921785645
Category	Term	Count	Genes	FDR
GOTERM_BP_FAT	GO:0048844~artery morphogenesis	9	NOTCH3, COL3A1, EFNB2, SOX4, TBX1, HPGD, SRF, KAT6A, CTNNB1	0.0130079
GOTERM_BP_FAT	GO:0060840~artery development	9	NOTCH3, COL3A1, EFNB2, SOX4, TBX1, HPGD, SRF, KAT6A, CTNNB1	0.151809
GOTERM_BP_FAT	GO:0035909~aorta morphogenesis	6	COL3A1, EFNB2, SOX4, TBX1, SRF, KAT6A	0.247496
GOTERM_BP_FAT	GO:0035904~aorta development	6	COL3A1, EFNB2, SOX4, TBX1, SRF, KAT6A	3.50378
Annotation Cluster 16	Enrichment Score: 3.886282792012936
Category	Term	Count	Genes	FDR
GOTERM_BP_FAT	GO:0007399~nervous system development	73	NRP2, EDN3, ZCCHC24, SYT4, LMO4, POSTN, ZEB2, CSPG5, KANK1, B2M, CTNNB1, MEN1, EDNRB, PICALM, SEMA7A, MGLL, NR2F2, PITX2, PTPRG, SOX11, EFNB2, ENC1, CST3, CTNNA1, MMP14, PURA, TRPM1, NCAM1, CTSL, PYGO2, ADAMTS1, LAMC1, MYO5A, ENPP2, COL3A1, DAG1, SOX4, ARF6, CDH1, NFIX, SNX3, TTC8, SOX9, SRF, ITM2C, MDK, ITM2A, SEMA5A, DCT, OXCT1, SOS1, HSPA5, SPP1, GNAT1, PLP1, NES, COL4A1, MOBP, MAOB, IGF1, TBX…	1.85861e-07
GOTERM_BP_FAT	GO:2000026~regulation of multicellular organismal development	63	ZCCHC24, SYT4, MITF, ZEB2, KANK1, CTNNB1, B2M, EDNRB, GPC3, HPSE, SEMA7A, RHOB, MGLL, PTPRG, SOX11, EFNB2, ENC1, CTNNA1, MMP14, NCAM1, BMP2K, PYGO2, SDCBP, NRK, GNAS, ADAMTS1, COL1A1, RAB7B, CYP1B1, ENPP2, COL3A1, DAG1, NFKBIA, ARF6, CDH1, SNX3, SOX9, SRF, ITM2C, SEMA5A, DCT, TSC22D3, SOS1, FBN2, HSPA5, PIK3R1, SPP1, MAF, COL4A2, IGF1, TBX1, CELA1, COL5A1, NOTCH3, CBLB, S100B, TFRC, SULF2, SFRP2,…	1.6982e-06
GOTERM_BP_FAT	GO:0045595~regulation of cell differentiation	60	EDN3, ZCCHC24, SYT4, LMO4, MITF, POSTN, ZEB2, KANK1, CTNNB1, B2M, NOV, MEN1, EDNRB, SEMA7A, MGLL, ACTN4, PTPRG, SOX11, EFNB2, ENC1, CTNNA1, MMP14, SDCBP, TMSB4X, GNAS, ADAMTS1, COL1A1, RAB7B, ENPP2, COL3A1, DAG1, NFKBIA, ARF6, CDH1, SNX3, SOX9, SRF, ITM2C, SEMA5A, DCT, SOS1, SMOC1, HSPA5, FBN2, PIK3R1, SPP1, MAF, IGF1, TBX1, CELA1, COL5A1, NOTCH3, S100B, NEDD4, SFRP2, ETS1, TENM3, TMEM176B, IGFBP…	5.46195e-06
GOTERM_BP_FAT	GO:0022008~neurogenesis	53	NRP2, EDN3, ZCCHC24, SYT4, LMO4, ZEB2, POSTN, KANK1, CTNNB1, B2M, EDNRB, PICALM, SEMA7A, MGLL, NR2F2, PITX2, PTPRG, SOX11, EFNB2, ENC1, CTNNA1, MMP14, TRPM1, NCAM1, ADAMTS1, LAMC1, ENPP2, COL3A1, DAG1, SOX4, ARF6, CDH1, NFIX, SNX3, TTC8, SOX9, SRF, ITM2C, DCT, SEMA5A, HSPA5, SPP1, GNAT1, PLP1, IGF1, RPL24, NR4A3, NOTCH3, S100B, SFRP2, NEDD4, TENM3, GFRA3	0.000162371
GOTERM_BP_FAT	GO:0048699~generation of neurons	50	NRP2, EDN3, ZCCHC24, SYT4, LMO4, ZEB2, POSTN, KANK1, CTNNB1, B2M, EDNRB, PICALM, SEMA7A, MGLL, NR2F2, PITX2, PTPRG, SOX11, ENC1, EFNB2, CTNNA1, TRPM1, NCAM1, ADAMTS1, LAMC1, ENPP2, COL3A1, DAG1, SOX4, ARF6, NFIX, CDH1, TTC8, SNX3, SOX9, ITM2C, SRF, DCT, SEMA5A, HSPA5, SPP1, GNAT1, PLP1, RPL24, NR4A3, NOTCH3, SFRP2, NEDD4, TENM3, GFRA3	0.000294391
GOTERM_BP_FAT	GO:0030182~neuron differentiation	45	NRP2, EDN3, SYT4, LMO4, DAG1, SOX4, ARF6, CDH1, POSTN, ZEB2, NFIX, TTC8, SNX3, SOX9, SRF, ITM2C, KANK1, CTNNB1, B2M, SEMA5A, EDNRB, PICALM, SEMA7A, MGLL, HSPA5, SPP1, PITX2, GNAT1, PLP1, PTPRG, SOX11, EFNB2, ENC1, RPL24, NR4A3, CTNNA1, TRPM1, NOTCH3, NCAM1, SFRP2, NEDD4, TENM3, ADAMTS1, LAMC1, GFRA3	0.00168691
GOTERM_BP_FAT	GO:0048468~cell development	63	NRP2, EDN3, ZCCHC24, SYT4, POSTN, ZEB2, KANK1, CTNNB1, TMF1, B2M, MEN1, EDNRB, PICALM, SEMA7A, MGLL, PITX2, ACTN4, PTPRG, SOX11, EFNB2, ENC1, CST3, CTNNA1, TRPM1, NCAM1, PYGO2, SDCBP, STC1, ADAMTS1, COL1A1, LAMC1, NANOS3, ENPP2, COL3A1, DAG1, SOX4, ARF6, CDH1, SNX3, TTC8, SOX9, SRF, ITM2C, SERPINH1, SEMA5A, DCT, HSPA5, SPP1, GNAT1, MAF, PLP1, EPAS1, IGF1, TBX1, RPL24, NR4A3, NOTCH3, SULF2, SFRP2,…	0.00178156
GOTERM_BP_FAT	GO:0051240~positive regulation of multicellular organismal process	49	EDN3, SYT4, ZEB2, POSTN, B2M, CTNNB1, TMF1, MEN1, LSM14A, EDNRB, HPSE, SEMA7A, CREB3L1, RHOB, ANGPT1, SOX11, ENC1, EFNB2, MMP14, NCAM1, SDCBP, GNAS, ADAMTS1, COL1A1, RAB7B, CYP1B1, ENPP2, DRD4, DAG1, SNX3, SOX9, SRF, DCT, SEMA5A, ECE1, HSPA5, FBN2, PIK3R1, SPP1, IGF1, TBX1, NR4A3, CELA1, CBLB, TFRC, SULF2, ETS1, SFRP2, TENM3	0.00269365
GOTERM_BP_FAT	GO:0060284~regulation of cell development	36	ZCCHC24, SYT4, ENPP2, COL3A1, DAG1, ARF6, CDH1, POSTN, ZEB2, SNX3, SOX9, SRF, ITM2C, KANK1, B2M, CTNNB1, DCT, SEMA5A, EDNRB, SEMA7A, MGLL, HSPA5, SPP1, ACTN4, PTPRG, SOX11, ENC1, IGF1, CTNNA1, NOTCH3, SFRP2, NEDD4, TENM3, SDCBP, ADAMTS1, COL1A1	0.00384389
GOTERM_BP_FAT	GO:0050767~regulation of neurogenesis	31	ZCCHC24, SYT4, ENPP2, COL3A1, DAG1, ARF6, CDH1, ZEB2, SNX3, SOX9, SRF, ITM2C, KANK1, B2M, CTNNB1, DCT, SEMA5A, EDNRB, SEMA7A, MGLL, HSPA5, SPP1, PTPRG, SOX11, ENC1, CTNNA1, NOTCH3, NEDD4, SFRP2, TENM3, ADAMTS1	0.00902119
GOTERM_BP_FAT	GO:0031175~neuron projection development	32	NRP2, SYT4, DAG1, ARF6, CDH1, ZEB2, POSTN, TTC8, SNX3, SRF, ITM2C, KANK1, B2M, SEMA5A, PICALM, SEMA7A, MGLL, HSPA5, SPP1, PLP1, PTPRG, EFNB2, ENC1, RPL24, NR4A3, CTNNA1, NCAM1, NEDD4, TENM3, ADAMTS1, LAMC1, GFRA3	0.0295557
GOTERM_BP_FAT	GO:0051960~regulation of nervous system development	32	ZCCHC24, SYT4, ENPP2, COL3A1, DAG1, ARF6, CDH1, ZEB2, SNX3, SOX9, SRF, ITM2C, KANK1, B2M, CTNNB1, DCT, SEMA5A, EDNRB, SEMA7A, MGLL, HSPA5, SPP1, PTPRG, SOX11, ENC1, IGF1, CTNNA1, NOTCH3, NEDD4, SFRP2, TENM3, ADAMTS1	0.0303893
GOTERM_BP_FAT	GO:0022603~regulation of anatomical structure morphogenesis	34	CYP1B1, SYT4, ENPP2, DAG1, CDH1, POSTN, ZEB2, WTIP, SOX9, SRF, KANK1, CTNNB1, SEMA5A, GPC3, SEMA7A, RHOB, MGLL, SPP1, COL4A2, ACTN4, EFNB2, CST3, TBX1, CELA1, COL5A1, S100B, SULF2, SFRP2, ETS1, NEDD4, SDCBP, ADAMTS1, COL1A1, ARAP1	0.0451727
GOTERM_BP_FAT	GO:0048666~neuron development	35	NRP2, SYT4, DAG1, ARF6, CDH1, POSTN, ZEB2, TTC8, SNX3, SRF, ITM2C, KANK1, B2M, SEMA5A, EDNRB, PICALM, SEMA7A, MGLL, HSPA5, SPP1, GNAT1, PLP1, PTPRG, EFNB2, ENC1, RPL24, NR4A3, CTNNA1, TRPM1, NCAM1, NEDD4, TENM3, ADAMTS1, LAMC1, GFRA3	0.0562818
GOTERM_BP_FAT	GO:0000904~cell morphogenesis involved in differentiation	28	NRP2, ENPP2, DAG1, ZEB2, POSTN, CDH1, TTC8, SOX9, SRF, KANK1, CTNNB1, SEMA5A, PICALM, SEMA7A, MGLL, SPP1, ACTN4, EFNB2, RPL24, NR4A3, NCAM1, NEDD4, SFRP2, SDCBP, STC1, LAMC1, COL1A1, GFRA3	0.111458
GOTERM_BP_FAT	GO:0051094~positive regulation of developmental process	37	RAB7B, CYP1B1, SYT4, ENPP2, DAG1, ZEB2, SNX3, SOX9, SRF, CTNNB1, DCT, SEMA5A, HPSE, SEMA7A, RHOB, FBN2, HSPA5, PIK3R1, SOX11, EFNB2, ENC1, IGF1, TBX1, MMP14, CELA1, HMGA1, NCAM1, CBLB, TFRC, SFRP2, ETS1, TENM3, SDCBP, GNAS, TMSB4X, ADAMTS1, COL1A1	0.168198
GOTERM_BP_FAT	GO:0045597~positive regulation of cell differentiation	31	EDN3, RAB7B, SYT4, ENPP2, DAG1, ZEB2, SNX3, SOX9, SRF, CTNNB1, MEN1, DCT, SEMA5A, SEMA7A, FBN2, HSPA5, PIK3R1, SOX11, EFNB2, ENC1, IGF1, TBX1, MMP14, ETS1, SFRP2, TENM3, SDCBP, GNAS, TMSB4X, ADAMTS1, COL1A1	0.235666
GOTERM_BP_FAT	GO:0000902~cell morphogenesis	36	NRP2, SYT4, ENPP2, DAG1, SNX1, CDH1, POSTN, ZEB2, TTC8, SOX9, SRF, KANK1, CTNNB1, SEMA5A, PICALM, SEMA7A, MGLL, CAP1, SPP1, NES, ACTN4, EFNB2, RPL24, NR4A3, NCAM1, S100B, NEDD4, SFRP2, TENM3, SDCBP, STC1, LAMC1, COL1A1, KLF2, ARAP1, GFRA3	0.579442
GOTERM_BP_FAT	GO:0030030~cell projection organization	38	NRP2, SYT4, ENPP2, DAG1, SNX1, ARF6, CDH1, POSTN, ZEB2, TTC8, SNX3, SRF, ITM2C, KANK1, B2M, SEMA5A, PICALM, SEMA7A, MGLL, HSPA5, FGD3, SPP1, NES, PLP1, PTPRG, EFNB2, ENC1, RPL24, NR4A3, CTNNA1, NCAM1, SFRP2, NEDD4, TENM3, ADAMTS1, LAMC1, ARAP1, GFRA3	0.637093
GOTERM_BP_FAT	GO:0010769~regulation of cell morphogenesis involved in differentiation	16	ACTN4, ENPP2, DAG1, ZEB2, POSTN, SRF, KANK1, CTNNB1, SEMA5A, NEDD4, SFRP2, SEMA7A, SDCBP, MGLL, COL1A1, SPP1	0.798929
GOTERM_BP_FAT	GO:0061564~axon development	18	NRP2, PLP1, EFNB2, DAG1, ZEB2, RPL24, TTC8, NR4A3, CTNNA1, SRF, NCAM1, SEMA5A, PICALM, SEMA7A, MGLL, LAMC1, SPP1, GFRA3	0.830673
GOTERM_BP_FAT	GO:0045664~regulation of neuron differentiation	23	SYT4, PTPRG, SOX11, ENC1, ARF6, ZEB2, SNX3, SOX9, SRF, ITM2C, KANK1, B2M, NOTCH3, SEMA5A, EDNRB, SFRP2, NEDD4, SEMA7A, TENM3, MGLL, ADAMTS1, HSPA5, SPP1	0.925224
GOTERM_BP_FAT	GO:0032989~cellular component morphogenesis	37	NRP2, SYT4, ENPP2, DAG1, SNX1, CDH1, POSTN, ZEB2, TTC8, SOX9, SRF, KANK1, CTNNB1, TMF1, SEMA5A, PICALM, SEMA7A, MGLL, CAP1, SPP1, NES, ACTN4, EFNB2, RPL24, NR4A3, NCAM1, S100B, SFRP2, NEDD4, TENM3, SDCBP, STC1, LAMC1, COL1A1, KLF2, ARAP1, GFRA3	1.11838
GOTERM_BP_FAT	GO:0010975~regulation of neuron projection development	19	SYT4, PTPRG, ENC1, ARF6, ZEB2, SNX3, ITM2C, SRF, KANK1, B2M, SEMA5A, NEDD4, SFRP2, SEMA7A, TENM3, MGLL, ADAMTS1, HSPA5, SPP1	1.18645
GOTERM_BP_FAT	GO:0051130~positive regulation of cellular component organization	34	MYO5A, EDN3, SYT4, ENPP2, MITF, DAG1, ARF6, ZEB2, SNX3, SOX9, SRF, B2M, CTNNB1, MEN1, SEMA5A, GPC3, SEMA7A, ANGPT1, HSPA5, NES, ACTN4, ENC1, IGF1, COL16A1, BBC3, SLAIN2, SFPQ, TENM3, SDCBP, ADAMTS1, COL1A1, GPHA2, PROS1, ARAP1	1.58969
GOTERM_BP_FAT	GO:0022604~regulation of cell morphogenesis	20	SYT4, ACTN4, ENPP2, DAG1, ZEB2, POSTN, WTIP, SRF, KANK1, CTNNB1, SEMA5A, S100B, NEDD4, SFRP2, SEMA7A, SDCBP, MGLL, COL1A1, ARAP1, SPP1	1.95989
GOTERM_BP_FAT	GO:0007409~axonogenesis	16	NRP2, EFNB2, DAG1, ZEB2, RPL24, TTC8, NR4A3, SRF, NCAM1, SEMA5A, PICALM, SEMA7A, MGLL, LAMC1, SPP1, GFRA3	2.83913
GOTERM_BP_FAT	GO:0031344~regulation of cell projection organization	21	SYT4, PTPRG, ENPP2, ENC1, ARF6, ZEB2, SNX3, SRF, ITM2C, KANK1, B2M, SEMA5A, NEDD4, SFRP2, SEMA7A, TENM3, MGLL, ADAMTS1, HSPA5, ARAP1, SPP1	3.69336
GOTERM_BP_FAT	GO:0007411~axon guidance	10	SEMA5A, NCAM1, NRP2, EFNB2, DAG1, RPL24, TTC8, NR4A3, LAMC1, GFRA3	7.896
GOTERM_BP_FAT	GO:0097485~neuron projection guidance	10	SEMA5A, NCAM1, NRP2, EFNB2, DAG1, RPL24, TTC8, NR4A3, LAMC1, GFRA3	8.13128
GOTERM_BP_FAT	GO:0048812~neuron projection morphogenesis	18	NRP2, SYT4, EFNB2, DAG1, ZEB2, POSTN, RPL24, TTC8, NR4A3, SRF, NCAM1, SEMA5A, PICALM, SEMA7A, MGLL, LAMC1, SPP1, GFRA3	8.67641
Annotation Cluster 17	Enrichment Score: 3.665938424742034
Category	Term	Count	Genes	FDR
GOTERM_BP_FAT	GO:0001944~vasculature development	36	NRP2, CYP1B1, ENPP2, COL3A1, SOX4, SRF, CTNNB1, NOV, SEMA5A, GPC3, HPSE, SOS1, RHOB, ANGPT1, NR2F2, PITX2, PTPRB, COL4A2, COL4A1, EPAS1, EFNB2, IGF1, TBX1, CELA1, MMP14, COL5A1, NOTCH3, NUS1, SFRP2, ETS1, NEDD4, COL1A2, ADAMTS1, COL1A1, HPGD, KAT6A	1.93585e-07
GOTERM_BP_FAT	GO:0001568~blood vessel development	34	NRP2, CYP1B1, COL3A1, SOX4, SRF, CTNNB1, NOV, SEMA5A, GPC3, HPSE, SOS1, RHOB, ANGPT1, NR2F2, PITX2, PTPRB, COL4A2, COL4A1, EPAS1, EFNB2, TBX1, CELA1, MMP14, COL5A1, NOTCH3, NUS1, SFRP2, ETS1, NEDD4, COL1A2, ADAMTS1, COL1A1, HPGD, KAT6A	7.76234e-07
GOTERM_BP_FAT	GO:0048514~blood vessel morphogenesis	30	NRP2, CYP1B1, COL3A1, SOX4, SRF, CTNNB1, NOV, SEMA5A, HPSE, SOS1, RHOB, ANGPT1, NR2F2, PITX2, PTPRB, COL4A2, COL4A1, EPAS1, EFNB2, TBX1, CELA1, MMP14, NOTCH3, NUS1, ETS1, NEDD4, SFRP2, ADAMTS1, HPGD, KAT6A	3.75781e-06
GOTERM_BP_FAT	GO:0009887~organ morphogenesis	42	NRP2, MYO5A, COL3A1, DAG1, SOX4, CDH1, TTC8, SOX9, SRF, SERPINH1, CTNNB1, MEN1, GPC3, SOS1, ANGPT1, FBN2, PITX2, GNAT1, ZFP422, SOX11, EFNB2, IGF1, KRT13, TBX1, NR4A3, CELA1, MMP14, CTNNA1, COL5A1, TRPM1, CTSL, SULF2, SFRP2, NEDD4, TENM3, COL1A2, GNAS, STC1, ADAMTS1, COL1A1, KAT6A, IGFBP5	1.38935e-05
GOTERM_BP_FAT	GO:0072358~cardiovascular system development	42	NRP2, CYP1B1, ENPP2, LMO4, COL3A1, SOX4, SOX9, SRF, CTNNB1, NOV, SEMA5A, GPC3, ECE1, HPSE, SOS1, OXCT1, RHOB, ANGPT1, NR2F2, PITX2, PTPRB, COL4A2, COL4A1, EPAS1, SOX11, EFNB2, IGF1, TBX1, CELA1, MMP14, COL5A1, NOTCH3, NCAM1, NUS1, SFRP2, ETS1, NEDD4, COL1A2, ADAMTS1, COL1A1, HPGD, KAT6A	2.61804e-05
GOTERM_BP_FAT	GO:0072359~circulatory system development	42	NRP2, CYP1B1, ENPP2, LMO4, COL3A1, SOX4, SOX9, SRF, CTNNB1, NOV, SEMA5A, GPC3, ECE1, HPSE, SOS1, OXCT1, RHOB, ANGPT1, NR2F2, PITX2, PTPRB, COL4A2, COL4A1, EPAS1, SOX11, EFNB2, IGF1, TBX1, CELA1, MMP14, COL5A1, NOTCH3, NCAM1, NUS1, SFRP2, ETS1, NEDD4, COL1A2, ADAMTS1, COL1A1, HPGD, KAT6A	2.61804e-05
GOTERM_BP_FAT	GO:0035295~tube development	31	LMO4, COL3A1, DAG1, SOX4, CDH1, ZEB2, TTC8, SOX9, SRF, CTNNB1, SEMA5A, EDNRB, GPC3, CRISPLD2, RHOB, ANGPT1, PITX2, COL4A1, EPAS1, SOX11, EFNB2, IGF1, TBX1, NR4A3, MMP14, CTSL, SFRP2, KLF2, ADAMTS2, NFIA, IGFBP5	0.000333376
GOTERM_BP_FAT	GO:0048729~tissue morphogenesis	29	NRP2, KRT6A, LMO4, COL3A1, DAG1, SOX4, ZEB2, TTC8, SOX9, SRF, CTNNB1, SEMA5A, GPC3, SOS1, RHOB, ANGPT1, PITX2, COL4A1, SOX11, EFNB2, IGF1, TBX1, NR4A3, MMP14, COL5A1, CTSL, SFRP2, STC1, IGFBP5	0.000683443
GOTERM_BP_FAT	GO:0001525~angiogenesis	23	PTPRB, NRP2, COL4A2, COL4A1, CYP1B1, EPAS1, EFNB2, TBX1, CELA1, MMP14, SRF, CTNNB1, NOTCH3, SEMA5A, NOV, NUS1, HPSE, SFRP2, ETS1, RHOB, ANGPT1, ADAMTS1, PITX2	0.00144095
GOTERM_BP_FAT	GO:0050673~epithelial cell proliferation	21	KLF9, SOX11, EFNB2, IGF1, TBX1, CDH1, NR4A3, SOX9, MMP14, CTNNB1, MEN1, SEMA5A, NOV, CTSL, GPC3, SULF2, SFRP2, PYGO2, NR2F2, IGFBP4, IGFBP5	0.00163343
GOTERM_BP_FAT	GO:0035239~tube morphogenesis	22	COL4A1, SOX11, LMO4, EFNB2, DAG1, IGF1, SOX4, TBX1, CDH1, ZEB2, NR4A3, MMP14, SOX9, SRF, CTNNB1, SEMA5A, CTSL, GPC3, SFRP2, RHOB, ANGPT1, PITX2	0.00171581
GOTERM_BP_FAT	GO:0002009~morphogenesis of an epithelium	25	KRT6A, COL4A1, LMO4, SOX11, EFNB2, DAG1, SOX4, IGF1, ZEB2, TBX1, TTC8, SOX9, MMP14, SRF, COL5A1, CTNNB1, SEMA5A, CTSL, GPC3, SFRP2, SOS1, RHOB, ANGPT1, PITX2, IGFBP5	0.00289461
GOTERM_BP_FAT	GO:0060562~epithelial tube morphogenesis	20	COL4A1, LMO4, SOX11, EFNB2, DAG1, IGF1, SOX4, TBX1, ZEB2, MMP14, SOX9, SRF, CTNNB1, SEMA5A, CTSL, GPC3, SFRP2, RHOB, ANGPT1, PITX2	0.00501963
GOTERM_BP_FAT	GO:0048754~branching morphogenesis of an epithelial tube	14	COL4A1, DAG1, IGF1, TBX1, SOX9, MMP14, SRF, CTNNB1, SEMA5A, CTSL, GPC3, SFRP2, ANGPT1, PITX2	0.00674167
GOTERM_BP_FAT	GO:0001569~patterning of blood vessels	8	SEMA5A, COL4A1, SFRP2, TBX1, ANGPT1, SRF, CTNNB1, PITX2	0.00740482
GOTERM_BP_FAT	GO:0050678~regulation of epithelial cell proliferation	18	KLF9, SOX11, EFNB2, IGF1, TBX1, CDH1, NR4A3, SOX9, CTNNB1, MEN1, SEMA5A, CTSL, EDNRB, GPC3, SULF2, SFRP2, PYGO2, NR2F2	0.0123154
GOTERM_BP_FAT	GO:0030324~lung development	15	EPAS1, SOX11, DAG1, IGF1, SOX9, MMP14, SRF, CTNNB1, CTSL, GPC3, CRISPLD2, KLF2, ADAMTS2, IGFBP5, PITX2	0.0169097
GOTERM_BP_FAT	GO:0030323~respiratory tube development	15	EPAS1, SOX11, DAG1, IGF1, SOX9, MMP14, SRF, CTNNB1, CTSL, GPC3, CRISPLD2, KLF2, ADAMTS2, IGFBP5, PITX2	0.0195825
GOTERM_BP_FAT	GO:0001763~morphogenesis of a branching structure	15	COL4A1, DAG1, IGF1, TBX1, CDH1, SOX9, MMP14, SRF, CTNNB1, SEMA5A, CTSL, GPC3, SFRP2, ANGPT1, PITX2	0.0273481
GOTERM_BP_FAT	GO:0061138~morphogenesis of a branching epithelium	14	COL4A1, DAG1, IGF1, TBX1, SOX9, MMP14, SRF, CTNNB1, SEMA5A, CTSL, GPC3, SFRP2, ANGPT1, PITX2	0.0400522
GOTERM_BP_FAT	GO:0060541~respiratory system development	15	EPAS1, SOX11, DAG1, IGF1, SOX9, MMP14, SRF, CTNNB1, CTSL, GPC3, CRISPLD2, KLF2, ADAMTS2, IGFBP5, PITX2	0.0720067
GOTERM_BP_FAT	GO:0060429~epithelium development	36	MYO5A, KRT6A, LMO4, DAG1, SOX4, CDH1, ZEB2, TTC8, SOX9, SRF, CTNNB1, MEN1, SEMA5A, GPC3, HPSE, SOS1, RHOB, ANGPT1, NR2F2, PITX2, MAF, COL4A1, PSAP, SOX11, EFNB2, CST3, IGF1, TBX1, MMP14, COL5A1, CTSL, SFRP2, GNAS, STC1, KLF2, IGFBP5	0.077475
GOTERM_BP_FAT	GO:0048646~anatomical structure formation involved in morphogenesis	38	NRP2, CYP1B1, LMO4, DAG1, SOX4, CDH1, ZEB2, NFIX, TTC8, SOX9, SRF, CTNNB1, TMF1, NOV, SEMA5A, HPSE, RHOB, ANGPT1, FBN2, PITX2, PTPRB, COL4A2, COL4A1, EPAS1, SOX11, EFNB2, TBX1, NR4A3, CELA1, MMP14, COL5A1, NOTCH3, NUS1, SFRP2, ETS1, GNAS, ADAMTS1, COL1A1	0.0901206
GOTERM_BP_FAT	GO:0060425~lung morphogenesis	8	CTSL, SOX11, DAG1, IGF1, SOX9, SRF, CTNNB1, PITX2	0.107646
GOTERM_BP_FAT	GO:0007507~heart development	23	NRP2, SOX11, LMO4, COL3A1, EFNB2, IGF1, SOX4, TBX1, SOX9, SRF, COL5A1, CTNNB1, NCAM1, ECE1, GPC3, NEDD4, SFRP2, SOS1, OXCT1, ANGPT1, ADAMTS1, KAT6A, PITX2	0.172262
GOTERM_BP_FAT	GO:0048598~embryonic morphogenesis	21	COL4A2, LMO4, SOX11, DAG1, SOX4, TBX1, ZEB2, NR4A3, MMP14, SOX9, SRF, COL5A1, CTNNB1, MEN1, ECE1, GPC3, SFRP2, SOS1, GNAS, FBN2, PITX2	2.85344
GOTERM_BP_FAT	GO:0003205~cardiac chamber development	10	SFRP2, LMO4, SOS1, SOX11, SOX4, TBX1, ADAMTS1, SRF, CTNNB1, PITX2	3.24539
GOTERM_BP_FAT	GO:0051145~smooth muscle cell differentiation	6	EDNRB, TMSB4X, SOX9, SRF, CTNNB1, PITX2	4.33347
GOTERM_BP_FAT	GO:0061323~cell proliferation involved in heart morphogenesis	4	TBX1, SOX9, CTNNB1, PITX2	5.50537
Annotation Cluster 18	Enrichment Score: 3.5514169778706584
Category	Term	Count	Genes	FDR
GOTERM_BP_FAT	GO:0007167~enzyme linked receptor protein signaling pathway	36	NRP2, LTBP4, COL3A1, SNX1, SOX9, KANK1, CTNNB1, MEN1, NOV, EIF4EBP2, GPC3, SOS1, ANGPT1, FBN2, HSPA5, PIK3R3, PIK3R1, COL4A2, COL4A1, SOX11, EFNB2, IGF1, CBLB, SULF2, SFRP2, NEDD4, COL1A2, SDCBP, PPM1L, COL1A1, HPGD, ARAP1, PMEPA1, IGFBP4, GFRA3, IGFBP5	3.28942e-05
GOTERM_BP_FAT	GO:0071560~cellular response to transforming growth factor beta stimulus	16	COL4A2, LTBP4, SOX11, COL3A1, SNX1, POSTN, SOX9, MEN1, COL1A2, SDCBP, HSPA5, COL1A1, FBN2, HPGD, ARAP1, PMEPA1	0.000628703
GOTERM_BP_FAT	GO:0071559~response to transforming growth factor beta	16	COL4A2, LTBP4, SOX11, COL3A1, SNX1, POSTN, SOX9, MEN1, COL1A2, SDCBP, HSPA5, COL1A1, FBN2, HPGD, ARAP1, PMEPA1	0.000760354
GOTERM_BP_FAT	GO:0071363~cellular response to growth factor stimulus	25	NRP2, COL4A2, LTBP4, SOX11, COL3A1, SNX1, TBX1, POSTN, SOX9, CTNNB1, MEN1, GPC3, SULF2, NEDD4, SFRP2, SOS1, COL1A2, SDCBP, ANGPT1, FBN2, HSPA5, COL1A1, HPGD, ARAP1, PMEPA1	0.018092
GOTERM_BP_FAT	GO:0070848~response to growth factor	25	NRP2, COL4A2, LTBP4, SOX11, COL3A1, SNX1, TBX1, POSTN, SOX9, CTNNB1, MEN1, GPC3, SULF2, NEDD4, SFRP2, SOS1, COL1A2, SDCBP, ANGPT1, FBN2, HSPA5, COL1A1, HPGD, ARAP1, PMEPA1	0.0345351
GOTERM_BP_FAT	GO:0007179~transforming growth factor beta receptor signaling pathway	11	MEN1, LTBP4, COL3A1, COL1A2, SNX1, SDCBP, FBN2, HSPA5, HPGD, PMEPA1, ARAP1	0.0874283
GOTERM_BP_FAT	GO:0007178~transmembrane receptor protein serine/threonine kinase signaling pathway	16	LTBP4, SOX11, COL3A1, SNX1, MEN1, NOV, GPC3, SFRP2, COL1A2, SDCBP, PPM1L, HSPA5, FBN2, HPGD, ARAP1, PMEPA1	0.285743
GOTERM_BP_FAT	GO:0090287~regulation of cellular response to growth factor stimulus	13	MEN1, GPC3, SULF2, NEDD4, SFRP2, SOX11, SNX1, SDCBP, ANGPT1, FBN2, HSPA5, PMEPA1, CTNNB1	0.426245
GOTERM_BP_FAT	GO:0017015~regulation of transforming growth factor beta receptor signaling pathway	7	MEN1, SOX11, SNX1, SDCBP, FBN2, HSPA5, PMEPA1	4.42871
GOTERM_BP_FAT	GO:1903844~regulation of cellular response to transforming growth factor beta stimulus	7	MEN1, SOX11, SNX1, SDCBP, FBN2, HSPA5, PMEPA1	4.67131
GOTERM_BP_FAT	GO:0090092~regulation of transmembrane receptor protein serine/threonine kinase signaling pathway	10	MEN1, NOV, GPC3, SFRP2, SOX11, SNX1, SDCBP, FBN2, HSPA5, PMEPA1	7.43716
Annotation Cluster 19	Enrichment Score: 3.4894380615495577
Category	Term	Count	Genes	FDR
GOTERM_BP_FAT	GO:0009790~embryo development	40	NRP2, SYVN1, XIST, LMO4, DAG1, SOX4, CDH1, ZEB2, SOX9, SRF, CTNNB1, MEN1, G2E3, ECE1, GPC3, SOS1, ANGPT1, FBN2, HSPA5, NR2F2, PITX2, NES, COL4A2, EPAS1, SOX11, LRP1B, IGF1, TBX1, NR4A3, MMP14, COL5A1, TET3, SULF2, SFRP2, PYGO2, GNAS, NRK, COL1A1, KLF2, KAT6A	0.00222836
GOTERM_BP_FAT	GO:0043009~chordate embryonic development	27	SYVN1, LMO4, XIST, SOX4, ZEB2, CDH1, SRF, CTNNB1, MEN1, G2E3, ECE1, ANGPT1, NR2F2, PITX2, EPAS1, SOX11, LRP1B, IGF1, TBX1, MMP14, SULF2, SFRP2, PYGO2, GNAS, NRK, COL1A1, KLF2	0.0602181
GOTERM_BP_FAT	GO:0009792~embryo development ending in birth or egg hatching	27	SYVN1, LMO4, XIST, SOX4, ZEB2, CDH1, SRF, CTNNB1, MEN1, G2E3, ECE1, ANGPT1, NR2F2, PITX2, EPAS1, SOX11, LRP1B, IGF1, TBX1, MMP14, SULF2, SFRP2, PYGO2, GNAS, NRK, COL1A1, KLF2	0.0721746
GOTERM_BP_FAT	GO:0060429~epithelium development	36	MYO5A, KRT6A, LMO4, DAG1, SOX4, CDH1, ZEB2, TTC8, SOX9, SRF, CTNNB1, MEN1, SEMA5A, GPC3, HPSE, SOS1, RHOB, ANGPT1, NR2F2, PITX2, MAF, COL4A1, PSAP, SOX11, EFNB2, CST3, IGF1, TBX1, MMP14, COL5A1, CTSL, SFRP2, GNAS, STC1, KLF2, IGFBP5	0.077475
GOTERM_BP_FAT	GO:0048705~skeletal system morphogenesis	12	MEN1, SFRP2, SOX11, GNAS, TBX1, STC1, COL1A1, FBN2, MMP14, SOX9, SERPINH1, CTNNB1	1.64387
GOTERM_BP_FAT	GO:0048598~embryonic morphogenesis	21	COL4A2, LMO4, SOX11, DAG1, SOX4, TBX1, ZEB2, NR4A3, MMP14, SOX9, SRF, COL5A1, CTNNB1, MEN1, ECE1, GPC3, SFRP2, SOS1, GNAS, FBN2, PITX2	2.85344
GOTERM_BP_FAT	GO:0048568~embryonic organ development	17	NES, EPAS1, XIST, SOX11, TBX1, NR4A3, SOX9, MMP14, SRF, CTNNB1, MEN1, GNAS, NRK, FBN2, NR2F2, PITX2, KAT6A	5.16762
Annotation Cluster 20	Enrichment Score: 3.1744029158398033
Category	Term	Count	Genes	FDR
GOTERM_BP_FAT	GO:0009893~positive regulation of metabolic process	78	EDN3, LMO4, MITF, ZFP639, ZEB2, ZKSCAN3, CTNNB1, MEN1, EDNRB, GPC3, PICALM, SEMA7A, CREB3L1, ANGPT1, NR2F2, PITX2, RAP2B, PCBD1, SOX11, CST3, HMGA1, UHRF1, SDCBP, GNAS, TMSB4X, NRK, COL1A1, NANOS3, TYRP1, CYP1B1, GNAI2, ENPP2, ABHD6, DRD4, DAG1, SOX4, SNX1, NFKBIA, CDH1, TXN1, NFIX, SOX9, GCN1L1, SRF, MDK, EDEM1, NPAS3, ECE1, PABPC1, HSPA5, PIK3R1, MAF, PLP1, KLF9, EPAS1, PSAP, EEF1A2, PMEL, MAOB…	0.000610599
GOTERM_BP_FAT	GO:0010604~positive regulation of macromolecule metabolic process	73	EDN3, LMO4, MITF, ZFP639, ZEB2, ZKSCAN3, CTNNB1, MEN1, EDNRB, GPC3, PICALM, SEMA7A, CREB3L1, ANGPT1, NR2F2, PITX2, RAP2B, PCBD1, SOX11, CST3, HMGA1, UHRF1, SDCBP, TMSB4X, NRK, GNAS, COL1A1, NANOS3, CYP1B1, GNAI2, ENPP2, DRD4, DAG1, SOX4, NFKBIA, SNX1, CDH1, TXN1, NFIX, SOX9, GCN1L1, SRF, MDK, EDEM1, NPAS3, ECE1, PABPC1, HSPA5, PIK3R1, MAF, PLP1, KLF9, EPAS1, PSAP, IGF1, NDFIP2, TBX1, NR4A3, CELA1…	0.00142427
GOTERM_BP_FAT	GO:0045935~positive regulation of nucleobase-containing compound metabolic process	50	LMO4, MITF, ZEB2, ZFP639, ZKSCAN3, CTNNB1, MEN1, PICALM, CREB3L1, NR2F2, PITX2, PCBD1, SOX11, CST3, HMGA1, TMSB4X, GNAS, COL1A1, NANOS3, CYP1B1, NFKBIA, SOX4, CDH1, NFIX, GCN1L1, SOX9, MDK, SRF, ECE1, NPAS3, HSPA5, PABPC1, PIK3R1, MAF, EPAS1, KLF9, IGF1, TBX1, NR4A3, CELA1, NOTCH3, TET3, TFRC, SFRP2, ETS1, IRF2, KLF2, ARAP1, NFIA, KAT6A	0.00234437
GOTERM_BP_FAT	GO:0031325~positive regulation of cellular metabolic process	71	EDN3, LMO4, MITF, ZFP639, ZEB2, ZKSCAN3, CTNNB1, MEN1, EDNRB, PICALM, SEMA7A, CREB3L1, ANGPT1, NR2F2, PITX2, RAP2B, PCBD1, SOX11, CST3, HMGA1, UHRF1, SDCBP, TMSB4X, NRK, GNAS, COL1A1, NANOS3, TYRP1, CYP1B1, GNAI2, ENPP2, DRD4, DAG1, SOX4, NFKBIA, CDH1, TXN1, NFIX, SOX9, GCN1L1, SRF, MDK, NPAS3, ECE1, PABPC1, HSPA5, PIK3R1, MAF, KLF9, EPAS1, PSAP, EEF1A2, PMEL, MAOB, IGF1, NDFIP2, TBX1, NR4A3, CEL…	0.0043707
GOTERM_BP_FAT	GO:0051254~positive regulation of RNA metabolic process	44	NANOS3, LMO4, MITF, SOX4, NFKBIA, CDH1, NFIX, ZFP639, ZEB2, SOX9, GCN1L1, ZKSCAN3, SRF, MDK, CTNNB1, MEN1, PICALM, NPAS3, CREB3L1, PABPC1, NR2F2, PIK3R1, PITX2, MAF, EPAS1, KLF9, PCBD1, SOX11, IGF1, TBX1, NR4A3, CELA1, HMGA1, NOTCH3, TET3, SFRP2, ETS1, IRF2, TMSB4X, COL1A1, KLF2, ARAP1, NFIA, KAT6A	0.00582677
GOTERM_BP_FAT	GO:0051173~positive regulation of nitrogen compound metabolic process	51	LMO4, MITF, ZEB2, ZFP639, ZKSCAN3, CTNNB1, MEN1, PICALM, CREB3L1, NR2F2, PITX2, PCBD1, SOX11, CST3, HMGA1, TMSB4X, GNAS, COL1A1, NANOS3, CYP1B1, NFKBIA, SOX4, CDH1, NFIX, GCN1L1, SOX9, SRF, MDK, ECE1, NPAS3, HSPA5, PABPC1, PIK3R1, MAF, EPAS1, KLF9, MAOB, IGF1, TBX1, NR4A3, CELA1, NOTCH3, TET3, TFRC, SFRP2, ETS1, IRF2, KLF2, ARAP1, NFIA, KAT6A	0.00598943
GOTERM_BP_FAT	GO:0045893~positive regulation of transcription, DNA-templated	42	LMO4, MITF, SOX4, NFKBIA, CDH1, NFIX, ZFP639, ZEB2, SOX9, GCN1L1, ZKSCAN3, SRF, MDK, CTNNB1, MEN1, PICALM, NPAS3, CREB3L1, NR2F2, PIK3R1, PITX2, MAF, EPAS1, KLF9, PCBD1, SOX11, IGF1, TBX1, NR4A3, CELA1, HMGA1, NOTCH3, TET3, SFRP2, ETS1, IRF2, TMSB4X, COL1A1, KLF2, ARAP1, NFIA, KAT6A	0.011628
GOTERM_BP_FAT	GO:1903508~positive regulation of nucleic acid-templated transcription	42	LMO4, MITF, SOX4, NFKBIA, CDH1, NFIX, ZFP639, ZEB2, SOX9, GCN1L1, ZKSCAN3, SRF, MDK, CTNNB1, MEN1, PICALM, NPAS3, CREB3L1, NR2F2, PIK3R1, PITX2, MAF, EPAS1, KLF9, PCBD1, SOX11, IGF1, TBX1, NR4A3, CELA1, HMGA1, NOTCH3, TET3, SFRP2, ETS1, IRF2, TMSB4X, COL1A1, KLF2, ARAP1, NFIA, KAT6A	0.011628
GOTERM_BP_FAT	GO:1902680~positive regulation of RNA biosynthetic process	42	LMO4, MITF, SOX4, NFKBIA, CDH1, NFIX, ZFP639, ZEB2, SOX9, GCN1L1, ZKSCAN3, SRF, MDK, CTNNB1, MEN1, PICALM, NPAS3, CREB3L1, NR2F2, PIK3R1, PITX2, MAF, EPAS1, KLF9, PCBD1, SOX11, IGF1, TBX1, NR4A3, CELA1, HMGA1, NOTCH3, TET3, SFRP2, ETS1, IRF2, TMSB4X, COL1A1, KLF2, ARAP1, NFIA, KAT6A	0.0124991
GOTERM_BP_FAT	GO:0009891~positive regulation of biosynthetic process	49	LMO4, MITF, ZEB2, ZFP639, ZKSCAN3, CTNNB1, MEN1, PICALM, CREB3L1, NR2F2, PITX2, PCBD1, SOX11, CST3, HMGA1, TMSB4X, GNAS, COL1A1, TYRP1, CYP1B1, ABHD6, NFKBIA, SOX4, NFIX, CDH1, GCN1L1, SOX9, MDK, SRF, ECE1, NPAS3, PIK3R1, MAF, EPAS1, KLF9, PMEL, IGF1, TBX1, NR4A3, CELA1, NOTCH3, TET3, SFRP2, ETS1, IRF2, KLF2, ARAP1, NFIA, KAT6A	0.0300552
GOTERM_BP_FAT	GO:0031328~positive regulation of cellular biosynthetic process	48	TYRP1, CYP1B1, LMO4, MITF, SOX4, NFKBIA, CDH1, NFIX, ZFP639, ZEB2, SOX9, ZKSCAN3, GCN1L1, SRF, MDK, CTNNB1, MEN1, ECE1, PICALM, NPAS3, CREB3L1, NR2F2, PIK3R1, PITX2, MAF, EPAS1, KLF9, PCBD1, SOX11, PMEL, CST3, IGF1, TBX1, NR4A3, CELA1, HMGA1, NOTCH3, TET3, SFRP2, ETS1, IRF2, GNAS, TMSB4X, COL1A1, KLF2, ARAP1, NFIA, KAT6A	0.0382347
GOTERM_BP_FAT	GO:0010629~negative regulation of gene expression	45	NANOS3, MITF, CDH1, NFIX, ZFP639, ZEB2, TXN1, WTIP, SOX9, ZKSCAN3, SRF, CBX6, TMF1, CTNNB1, MEN1, EDNRB, TSC22D3, PICALM, EIF4EBP2, PABPC1, NR2F2, MAF, EPAS1, SOX11, ZFP386, ENC1, NDFIP2, IGF1, TBX1, NR4A3, CELA1, KCNQ1OT1, HMGA1, PURA, NOTCH3, DKK3, UHRF1, SFRP2, NEDD4, SFPQ, MEX3D, MPHOSPH8, NFIA, KAT6A, IGFBP5	0.110973
GOTERM_BP_FAT	GO:0010557~positive regulation of macromolecule biosynthetic process	44	CYP1B1, LMO4, MITF, SOX4, NFKBIA, CDH1, NFIX, ZFP639, ZEB2, SOX9, ZKSCAN3, GCN1L1, SRF, MDK, CTNNB1, MEN1, PICALM, NPAS3, CREB3L1, NR2F2, PIK3R1, PITX2, MAF, EPAS1, KLF9, PCBD1, SOX11, CST3, IGF1, TBX1, NR4A3, CELA1, HMGA1, NOTCH3, TET3, SFRP2, ETS1, IRF2, TMSB4X, COL1A1, KLF2, ARAP1, NFIA, KAT6A	0.111377
GOTERM_BP_FAT	GO:2000113~negative regulation of cellular macromolecule biosynthetic process	40	NANOS3, MITF, ZEB2, ZFP639, TXN1, NFIX, WTIP, ZKSCAN3, SOX9, SRF, ITM2C, CBX6, ITM2A, CTNNB1, MEN1, EDNRB, TSC22D3, EIF4EBP2, NR2F2, MAF, EPAS1, SOX11, ZFP386, ENC1, TBX1, NR4A3, CELA1, HMGA1, PURA, NOTCH3, DKK3, UHRF1, SFRP2, NEDD4, SFPQ, MEX3D, MPHOSPH8, NFIA, KAT6A, IGFBP5	0.308589
GOTERM_BP_FAT	GO:0010605~negative regulation of macromolecule metabolic process	57	MITF, ZEB2, ZFP639, ZKSCAN3, CBX6, CTNNB1, TMF1, MEN1, EDNRB, GPC3, PICALM, EIF4EBP2, ANGPT1, NR2F2, SOX11, ENC1, CST3, HMGA1, KCNQ1OT1, PURA, UHRF1, SDCBP, PMEPA1, NANOS3, DAG1, SOX4, CDH1, NFIX, TXN1, WTIP, SNX3, SOX9, SRF, ITM2C, ITM2A, TSC22D3, PABPC1, PIK3R1, MAF, EPAS1, ZFP386, IGF1, NDFIP2, TBX1, NR4A3, CELA1, NOTCH3, DKK3, CBLB, NEDD4, SFRP2, SFPQ, MEX3D, MPHOSPH8, NFIA, IGFBP5, KAT6A	0.390722
GOTERM_BP_FAT	GO:0031327~negative regulation of cellular biosynthetic process	42	NANOS3, DRD4, MITF, ZEB2, ZFP639, TXN1, NFIX, WTIP, ZKSCAN3, SOX9, SRF, ITM2C, CBX6, ITM2A, CTNNB1, MEN1, EDNRB, TSC22D3, EIF4EBP2, NR2F2, MAF, EPAS1, SOX11, ZFP386, ENC1, SLC24A5, TBX1, NR4A3, CELA1, HMGA1, PURA, NOTCH3, DKK3, UHRF1, SFRP2, NEDD4, SFPQ, MEX3D, MPHOSPH8, NFIA, KAT6A, IGFBP5	0.394693
GOTERM_BP_FAT	GO:0009890~negative regulation of biosynthetic process	42	NANOS3, DRD4, MITF, ZEB2, ZFP639, TXN1, NFIX, WTIP, ZKSCAN3, SOX9, SRF, ITM2C, CBX6, ITM2A, CTNNB1, MEN1, EDNRB, TSC22D3, EIF4EBP2, NR2F2, MAF, EPAS1, SOX11, ZFP386, ENC1, SLC24A5, TBX1, NR4A3, CELA1, HMGA1, PURA, NOTCH3, DKK3, UHRF1, SFRP2, NEDD4, SFPQ, MEX3D, MPHOSPH8, NFIA, KAT6A, IGFBP5	0.593866
GOTERM_BP_FAT	GO:0010628~positive regulation of gene expression	44	CYP1B1, LMO4, MITF, SOX4, NFKBIA, CDH1, NFIX, ZFP639, ZEB2, SOX9, ZKSCAN3, GCN1L1, SRF, MDK, CTNNB1, MEN1, PICALM, NPAS3, CREB3L1, NR2F2, PIK3R1, PITX2, MAF, PLP1, EPAS1, KLF9, PCBD1, SOX11, IGF1, TBX1, NR4A3, CELA1, HMGA1, NOTCH3, TET3, SFRP2, ETS1, IRF2, TMSB4X, COL1A1, KLF2, ARAP1, NFIA, KAT6A	0.650111
GOTERM_BP_FAT	GO:0010558~negative regulation of macromolecule biosynthetic process	40	NANOS3, MITF, ZEB2, ZFP639, TXN1, NFIX, WTIP, ZKSCAN3, SOX9, SRF, ITM2C, CBX6, ITM2A, CTNNB1, MEN1, EDNRB, TSC22D3, EIF4EBP2, NR2F2, MAF, EPAS1, SOX11, ZFP386, ENC1, TBX1, NR4A3, CELA1, HMGA1, PURA, NOTCH3, DKK3, UHRF1, SFRP2, NEDD4, SFPQ, MEX3D, MPHOSPH8, NFIA, KAT6A, IGFBP5	0.730106
GOTERM_BP_FAT	GO:0045944~positive regulation of transcription from RNA polymerase II promoter	31	LMO4, MITF, NFKBIA, SOX4, ZFP639, ZEB2, NFIX, GCN1L1, SOX9, SRF, CTNNB1, MEN1, CREB3L1, PIK3R1, PITX2, MAF, KLF9, EPAS1, SOX11, IGF1, TBX1, NR4A3, CELA1, HMGA1, NOTCH3, TET3, SFRP2, ETS1, IRF2, KLF2, NFIA	0.74049
GOTERM_BP_FAT	GO:0009892~negative regulation of metabolic process	59	MITF, ZEB2, ZFP639, ZKSCAN3, CBX6, CTNNB1, TMF1, MEN1, EDNRB, GPC3, PICALM, EIF4EBP2, ANGPT1, NR2F2, SOX11, ENC1, SLC24A5, CST3, HMGA1, KCNQ1OT1, PURA, UHRF1, SDCBP, PMEPA1, NANOS3, DRD4, DAG1, SOX4, CDH1, NFIX, TXN1, WTIP, SNX3, SOX9, SRF, ITM2C, ITM2A, TSC22D3, PABPC1, PIK3R1, MAF, EPAS1, ZFP386, IGF1, NDFIP2, TBX1, NR4A3, CELA1, NOTCH3, DKK3, CBLB, NEDD4, SFRP2, SFPQ, MEX3D, MPHOSPH8, NFIA, IG…	1.03649
GOTERM_BP_FAT	GO:0031324~negative regulation of cellular metabolic process	55	MITF, ZEB2, ZFP639, ZKSCAN3, CBX6, CTNNB1, MEN1, EDNRB, PICALM, EIF4EBP2, GPC3, ANGPT1, NR2F2, SOX11, ENC1, CST3, SLC24A5, HMGA1, PURA, UHRF1, SDCBP, PMEPA1, NANOS3, DRD4, DAG1, SOX4, CDH1, NFIX, TXN1, WTIP, SOX9, SRF, ITM2C, ITM2A, TSC22D3, PABPC1, PIK3R1, MAF, EPAS1, ZFP386, IGF1, TBX1, NR4A3, CELA1, NOTCH3, DKK3, CBLB, NEDD4, SFRP2, SFPQ, MEX3D, MPHOSPH8, NFIA, IGFBP5, KAT6A	1.364
GOTERM_BP_FAT	GO:0000122~negative regulation of transcription from RNA polymerase II promoter	24	MAF, EPAS1, SOX11, MITF, NFIX, TBX1, TXN1, ZEB2, NR4A3, CELA1, SOX9, ZKSCAN3, SRF, CBX6, CTNNB1, MEN1, NOTCH3, EDNRB, UHRF1, TSC22D3, NEDD4, SFPQ, NR2F2, NFIA	1.42817
GOTERM_BP_FAT	GO:0006366~transcription from RNA polymerase II promoter	42	LMO4, MITF, SOX4, NFKBIA, NFIX, ZFP639, ZEB2, TXN1, SOX9, GCN1L1, ZKSCAN3, SRF, POLR2C, CBX6, CTNNB1, MEN1, EDNRB, TSC22D3, GPC3, CREB3L1, NR2F2, PIK3R1, PITX2, MAF, KLF9, EPAS1, SOX11, IGF1, TBX1, NR4A3, CELA1, HMGA1, NOTCH3, UHRF1, TET3, SFRP2, NEDD4, ETS1, SFPQ, IRF2, KLF2, NFIA	2.09896
GOTERM_BP_FAT	GO:0051172~negative regulation of nitrogen compound metabolic process	40	NANOS3, DRD4, MITF, ZFP639, ZEB2, TXN1, NFIX, WTIP, ZKSCAN3, SOX9, SRF, CBX6, CTNNB1, MEN1, EDNRB, TSC22D3, EIF4EBP2, PABPC1, NR2F2, MAF, EPAS1, SOX11, ZFP386, ENC1, TBX1, NR4A3, CELA1, HMGA1, PURA, NOTCH3, DKK3, UHRF1, SFRP2, NEDD4, SFPQ, MEX3D, MPHOSPH8, NFIA, KAT6A, IGFBP5	2.43866
GOTERM_BP_FAT	GO:0006357~regulation of transcription from RNA polymerase II promoter	43	LMO4, MITF, SOX4, NFKBIA, NFIX, ZFP639, ZEB2, TXN1, SOX9, GCN1L1, ZKSCAN3, SRF, CBX6, CTNNB1, MEN1, EDNRB, TSC22D3, GPC3, NPAS3, CREB3L1, NR2F2, PIK3R1, PITX2, MAF, KLF9, EPAS1, SOX11, IGF1, TBX1, NR4A3, CELA1, HMGA1, NOTCH3, UHRF1, TET3, SFRP2, NEDD4, ETS1, SFPQ, IRF2, GNAS, KLF2, NFIA	2.59475
GOTERM_BP_FAT	GO:0045892~negative regulation of transcription, DNA-templated	32	MITF, ZEB2, ZFP639, TXN1, NFIX, ZKSCAN3, SOX9, SRF, CBX6, CTNNB1, MEN1, EDNRB, TSC22D3, NR2F2, MAF, EPAS1, SOX11, ZFP386, TBX1, NR4A3, CELA1, HMGA1, PURA, NOTCH3, DKK3, UHRF1, SFRP2, NEDD4, SFPQ, NFIA, MPHOSPH8, KAT6A	3.35954
GOTERM_BP_FAT	GO:0006351~transcription, DNA-templated	66	LMO4, MITF, ZEB2, ZFP639, ZKSCAN3, CBX6, CTNNB1, TMF1, MEN1, EDNRB, GPC3, PICALM, CREB3L1, NR2F2, PITX2, ZFP422, PCBD1, SOX11, HMGA1, PURA, UHRF1, TMSB4X, GNAS, COL1A1, RAB7B, CYP1B1, ZFP397, SOX4, NFKBIA, AHCTF1, CDH1, NFIX, TXN1, WTIP, SOX9, GCN1L1, SRF, MDK, POLR2C, TSC22D1, TSC22D3, NPAS3, ZSCAN22, PIK3R1, MAF, COL4A2, EPAS1, KLF9, ZFP386, IGF1, TBX1, NR4A3, CELA1, NOTCH3, DKK3, TET3, NEDD4, …	3.61864
GOTERM_BP_FAT	GO:1903507~negative regulation of nucleic acid-templated transcription	32	MITF, ZEB2, ZFP639, TXN1, NFIX, ZKSCAN3, SOX9, SRF, CBX6, CTNNB1, MEN1, EDNRB, TSC22D3, NR2F2, MAF, EPAS1, SOX11, ZFP386, TBX1, NR4A3, CELA1, HMGA1, PURA, NOTCH3, DKK3, UHRF1, SFRP2, NEDD4, SFPQ, NFIA, MPHOSPH8, KAT6A	4.06875
GOTERM_BP_FAT	GO:0051253~negative regulation of RNA metabolic process	33	MITF, ZEB2, ZFP639, TXN1, NFIX, ZKSCAN3, SOX9, SRF, CBX6, CTNNB1, MEN1, EDNRB, TSC22D3, PABPC1, NR2F2, MAF, EPAS1, SOX11, ZFP386, TBX1, NR4A3, CELA1, HMGA1, PURA, NOTCH3, DKK3, UHRF1, SFRP2, NEDD4, SFPQ, MPHOSPH8, NFIA, KAT6A	4.49074
GOTERM_BP_FAT	GO:1902679~negative regulation of RNA biosynthetic process	32	MITF, ZEB2, ZFP639, TXN1, NFIX, ZKSCAN3, SOX9, SRF, CBX6, CTNNB1, MEN1, EDNRB, TSC22D3, NR2F2, MAF, EPAS1, SOX11, ZFP386, TBX1, NR4A3, CELA1, HMGA1, PURA, NOTCH3, DKK3, UHRF1, SFRP2, NEDD4, SFPQ, NFIA, MPHOSPH8, KAT6A	4.87737
GOTERM_BP_FAT	GO:0019438~aromatic compound biosynthetic process	80	SLC45A2, LMO4, MITF, ZFP639, ZEB2, ZKSCAN3, CBX6, CTNNB1, TMF1, MEN1, EDNRB, GPC3, PICALM, CREB3L1, ZFP976, CAP1, NR2F2, PITX2, ZFP422, ACTN4, PCBD1, SOX11, SLC24A5, HMGA1, PURA, UHRF1, ZFP780B, TMSB4X, GNAS, COL1A1, MYO5A, 2610044O15RIK8, RAB7B, TYRP1, CYP1B1, ZFP397, DRD4, SOX4, NFKBIA, AHCTF1, CDH1, TXN1, NFIX, WTIP, SNX3, SOX9, GCN1L1, SRF, MDK, POLR2C, DCT, TSC22D1, TSC22D3, ECE1, NPAS3, ZSC…	5.19104
GOTERM_BP_FAT	GO:0051171~regulation of nitrogen compound metabolic process	82	LMO4, MITF, ZFP639, ZEB2, ZKSCAN3, CBX6, TMF1, CTNNB1, MEN1, LSM14A, EDNRB, GPC3, EIF4EBP2, PICALM, CREB3L1, ZFP976, CAP1, NR2F2, PITX2, ZFP422, ACTN4, PCBD1, SOX11, ENC1, CST3, HMGA1, KCNQ1OT1, PURA, UHRF1, ZFP780B, TMSB4X, GNAS, COL1A1, ME1, 2610044O15RIK8, NANOS3, RAB7B, CYP1B1, DRD4, SOX4, NFKBIA, AHCTF1, CDH1, TXN1, NFIX, WTIP, SOX9, GCN1L1, SRF, MDK, TSC22D1, TSC22D3, NPAS3, ECE1, HSPA5, PA…	8.31511
Annotation Cluster 21	Enrichment Score: 3.168924239308653
Category	Term	Count	Genes	FDR
GOTERM_BP_FAT	GO:0040007~growth	36	NRP2, EXTL3, SYT4, IGFBP7, POSTN, ZEB2, ZFP639, TTC8, SOX9, SRF, CTNNB1, MEN1, NOV, SEMA5A, GPC3, SOS1, SEMA7A, MGLL, SPP1, PSAP, IGF1, CELA1, MMP14, NCAM1, TNS2, BBC3, SFRP2, HRASLS, PYGO2, SDCBP, GNAS, NRK, STC1, KLF2, IGFBP4, IGFBP5	0.0072383
GOTERM_BP_FAT	GO:0048589~developmental growth	26	NRP2, SYT4, ZEB2, POSTN, TTC8, SOX9, SRF, CTNNB1, SEMA5A, NOV, MEN1, SOS1, SEMA7A, MGLL, SPP1, PSAP, IGF1, CELA1, NCAM1, TNS2, SFRP2, PYGO2, GNAS, STC1, NRK, KLF2	0.112075
GOTERM_BP_FAT	GO:0001558~regulation of cell growth	18	EXTL3, SYT4, IGFBP7, IGF1, ZFP639, MMP14, SRF, SEMA5A, NOV, BBC3, SFRP2, SEMA7A, HRASLS, SDCBP, MGLL, IGFBP4, IGFBP5, SPP1	0.247299
GOTERM_BP_FAT	GO:0040008~regulation of growth	24	EXTL3, SYT4, IGFBP7, IGF1, ZFP639, CSPG5, MMP14, SRF, MEN1, NOV, NCAM1, SEMA5A, GPC3, BBC3, SFRP2, SEMA7A, HRASLS, SDCBP, MGLL, GNAS, NRK, IGFBP4, IGFBP5, SPP1	0.432353
GOTERM_BP_FAT	GO:0016049~cell growth	18	NRP2, EXTL3, SYT4, IGF1, ZEB2, ZFP639, POSTN, MMP14, SOX9, SRF, SEMA5A, NOV, BBC3, SFRP2, SEMA7A, SDCBP, MGLL, SPP1	1.07529
GOTERM_BP_FAT	GO:0030307~positive regulation of cell growth	10	SEMA5A, EXTL3, SYT4, SFRP2, SEMA7A, SDCBP, IGF1, ZFP639, MMP14, SRF	1.96701
GOTERM_BP_FAT	GO:0048588~developmental cell growth	10	SEMA5A, NRP2, SYT4, SEMA7A, IGF1, ZEB2, POSTN, SOX9, SRF, SPP1	8.57598
Annotation Cluster 22	Enrichment Score: 3.0546412746804723
Category	Term	Count	Genes	FDR
GOTERM_BP_FAT	GO:0001667~ameboidal-type cell migration	21	NRP2, EDN3, CYP1B1, ENPP2, PTPRG, EFNB2, TBX1, ZEB2, SOX9, SRF, SEMA5A, NOV, EDNRB, ETS1, SEMA7A, RHOB, ANGPT1, STC1, CAP1, NR2F2, PITX2	0.000402418
GOTERM_BP_FAT	GO:0010631~epithelial cell migration	14	CYP1B1, PTPRG, ENPP2, EFNB2, ZEB2, SOX9, SRF, SEMA5A, NOV, ETS1, RHOB, ANGPT1, STC1, NR2F2	0.091877
GOTERM_BP_FAT	GO:0090132~epithelium migration	14	CYP1B1, PTPRG, ENPP2, EFNB2, ZEB2, SOX9, SRF, SEMA5A, NOV, ETS1, RHOB, ANGPT1, STC1, NR2F2	0.104688
GOTERM_BP_FAT	GO:0090130~tissue migration	14	CYP1B1, PTPRG, ENPP2, EFNB2, ZEB2, SOX9, SRF, SEMA5A, NOV, ETS1, RHOB, ANGPT1, STC1, NR2F2	0.134925
GOTERM_BP_FAT	GO:0043542~endothelial cell migration	10	SEMA5A, NOV, CYP1B1, ETS1, EFNB2, RHOB, ANGPT1, STC1, NR2F2, SRF	0.807991
GOTERM_BP_FAT	GO:0010632~regulation of epithelial cell migration	9	SEMA5A, ETS1, ENPP2, PTPRG, RHOB, ANGPT1, STC1, NR2F2, SOX9	8.77444
Annotation Cluster 23	Enrichment Score: 2.970651096843897
Category	Term	Count	Genes	FDR
GOTERM_BP_FAT	GO:0042542~response to hydrogen peroxide	10	CYP1B1, PSAP, ETS1, CST3, RHOB, TXN1, COL1A1, KPNA4, NR4A3, KLF2	0.316861
GOTERM_BP_FAT	GO:0070301~cellular response to hydrogen peroxide	8	CYP1B1, PSAP, ETS1, CST3, RHOB, TXN1, NR4A3, KLF2	0.420185
GOTERM_BP_FAT	GO:0034614~cellular response to reactive oxygen species	9	CYP1B1, PSAP, ETS1, CST3, RHOB, TXN1, NR4A3, KLF2, PRDX1	1.65846
GOTERM_BP_FAT	GO:0034599~cellular response to oxidative stress	12	CYP1B1, EPAS1, PSAP, ETS1, SFPQ, CST3, RHOB, TXN1, NR4A3, KLF2, PRDX1, CTNNB1	1.81838
GOTERM_BP_FAT	GO:0000302~response to reactive oxygen species	11	CYP1B1, PSAP, ETS1, CST3, RHOB, TXN1, COL1A1, KPNA4, NR4A3, KLF2, PRDX1	2.40215
GOTERM_BP_FAT	GO:0010035~response to inorganic substance	19	CRIP1, CYP1B1, PSAP, EEF1A2, MAOB, CST3, CDH1, TXN1, NR4A3, PRDX1, B2M, NCAM1, TFRC, ETS1, RHOB, KPNA4, HSPA5, COL1A1, KLF2	2.99187
GOTERM_BP_FAT	GO:0006979~response to oxidative stress	15	CYP1B1, EPAS1, PSAP, CST3, TXN1, NR4A3, MMP14, PRDX1, CTNNB1, ETS1, SFPQ, RHOB, KPNA4, COL1A1, KLF2	6.43482
Annotation Cluster 24	Enrichment Score: 2.756290064340849
Category	Term	Count	Genes	FDR
GOTERM_BP_FAT	GO:0016055~Wnt signaling pathway	18	KRT6A, MITF, G3BP1, ANKRD10, SOX4, CDH1, ZEB2, CELA1, SOX9, KANK1, CTNNB1, DKK3, GPC3, SULF2, SFRP2, PYGO2, COL1A1, PITX2	0.133297
GOTERM_BP_FAT	GO:0198738~cell-cell signaling by wnt	18	KRT6A, MITF, G3BP1, ANKRD10, SOX4, CDH1, ZEB2, CELA1, SOX9, KANK1, CTNNB1, DKK3, GPC3, SULF2, SFRP2, PYGO2, COL1A1, PITX2	0.14149
GOTERM_BP_FAT	GO:0007267~cell-cell signaling	37	MYO5A, EDN3, KRT6A, GNAI2, SYT4, ABHD6, LTBP4, DRD4, MITF, ANKRD10, SOX4, CDH1, ZEB2, SOX9, SRF, KANK1, CTNNB1, TMF1, NOV, EIF4EBP2, GPC3, OXCT1, MGLL, PITX2, SOX11, G3BP1, CELA1, NCAM1, DKK3, DIO2, S100B, SULF2, SFRP2, PYGO2, SDCBP, GNAS, COL1A1	0.323265
GOTERM_BP_FAT	GO:1905114~cell surface receptor signaling pathway involved in cell-cell signaling	19	KRT6A, MITF, G3BP1, DRD4, ANKRD10, SOX4, CDH1, ZEB2, CELA1, SOX9, KANK1, CTNNB1, DKK3, GPC3, SULF2, SFRP2, PYGO2, COL1A1, PITX2	0.369499
GOTERM_BP_FAT	GO:0030111~regulation of Wnt signaling pathway	13	DKK3, GPC3, SULF2, SFRP2, G3BP1, SOX4, ANKRD10, CDH1, ZEB2, COL1A1, SNX3, SOX9, KANK1	0.553024
GOTERM_BP_FAT	GO:0060070~canonical Wnt signaling pathway	12	DKK3, GPC3, SULF2, SFRP2, G3BP1, MITF, SOX4, PYGO2, CDH1, COL1A1, SOX9, CTNNB1	1.00056
GOTERM_BP_FAT	GO:0060828~regulation of canonical Wnt signaling pathway	10	DKK3, GPC3, SULF2, SFRP2, G3BP1, SOX4, ANKRD10, CDH1, COL1A1, SOX9	2.39959
GOTERM_BP_FAT	GO:0030177~positive regulation of Wnt signaling pathway	7	GPC3, SULF2, SFRP2, SOX4, ZEB2, COL1A1, KANK1	7.30104
Annotation Cluster 25	Enrichment Score: 2.7464237852718516
Category	Term	Count	Genes	FDR
GOTERM_BP_FAT	GO:0048545~response to steroid hormone	15	KLF9, IGFBP7, MAOB, IGF1, NR4A3, MDK, ALDH3A1, CTSL, S100B, NEDD4, STC1, COL1A1, NR2F2, PIK3R1, SPP1	2.33005
GOTERM_BP_FAT	GO:0031960~response to corticosteroid	10	CTSL, S100B, KLF9, IGFBP7, MAOB, STC1, COL1A1, MDK, PIK3R1, ALDH3A1	2.80512
GOTERM_BP_FAT	GO:0051384~response to glucocorticoid	9	CTSL, S100B, KLF9, IGFBP7, MAOB, STC1, MDK, PIK3R1, ALDH3A1	5.61894
Annotation Cluster 26	Enrichment Score: 2.7267317456683626
Category	Term	Count	Genes	FDR
GOTERM_BP_FAT	GO:0001655~urogenital system development	17	COL4A1, PSAP, SOX11, EFNB2, SOX4, IGF1, TTC8, SOX9, CTNNB1, NOTCH3, TNS2, GPC3, SULF2, PYGO2, ANGPT1, ADAMTS1, NFIA	0.200325
GOTERM_BP_FAT	GO:0072001~renal system development	15	COL4A1, SOX11, EFNB2, SOX4, TTC8, SOX9, CTNNB1, NOTCH3, TNS2, GPC3, SULF2, PYGO2, ANGPT1, ADAMTS1, NFIA	0.562567
GOTERM_BP_FAT	GO:0001822~kidney development	12	NOTCH3, TNS2, GPC3, SULF2, SOX11, EFNB2, SOX4, PYGO2, ANGPT1, ADAMTS1, SOX9, CTNNB1	9.40259
Annotation Cluster 27	Enrichment Score: 2.6982800308795896
Category	Term	Count	Genes	FDR
GOTERM_BP_FAT	GO:0044706~multi-multicellular organism process	14	MEN1, CTSL, KLF9, ETS1, IGFBP7, CYP2J6, CST3, CDH1, NRK, STC1, SLC38A1, NR2F2, HPGD, IGFBP5	0.0841495
GOTERM_BP_FAT	GO:0007565~female pregnancy	13	MEN1, CTSL, KLF9, ETS1, IGFBP7, CYP2J6, CST3, CDH1, STC1, SLC38A1, NR2F2, HPGD, IGFBP5	0.114333
GOTERM_BP_FAT	GO:0001893~maternal placenta development	5	MEN1, CTSL, CDH1, STC1, NR2F2	3.84888
GOTERM_BP_FAT	GO:0046697~decidualization	4	MEN1, CTSL, CDH1, STC1	9.18729
Annotation Cluster 28	Enrichment Score: 2.616442237402823
Category	Term	Count	Genes	FDR
GOTERM_BP_FAT	GO:0046822~regulation of nucleocytoplasmic transport	14	SOX4, IGF1, NFKBIA, CDH1, TXN1, PRDX1, KANK1, SEMA5A, NOV, SULF2, NEDD4, SFRP2, ANGPT1, PIK3R1	0.0508821
GOTERM_BP_FAT	GO:0042306~regulation of protein import into nucleus	12	SEMA5A, NOV, SULF2, SFRP2, NFKBIA, IGF1, ANGPT1, CDH1, TXN1, PRDX1, KANK1, PIK3R1	0.117911
GOTERM_BP_FAT	GO:0006606~protein import into nucleus	15	DAG1, IGF1, NFKBIA, CDH1, TXN1, PRDX1, KANK1, SEMA5A, NOV, SULF2, SFRP2, ANGPT1, KPNA4, PIK3R1, ARAP1	0.135238
GOTERM_BP_FAT	GO:1902593~single-organism nuclear import	15	DAG1, IGF1, NFKBIA, CDH1, TXN1, PRDX1, KANK1, SEMA5A, NOV, SULF2, SFRP2, ANGPT1, KPNA4, PIK3R1, ARAP1	0.135238
GOTERM_BP_FAT	GO:0044744~protein targeting to nucleus	15	DAG1, IGF1, NFKBIA, CDH1, TXN1, PRDX1, KANK1, SEMA5A, NOV, SULF2, SFRP2, ANGPT1, KPNA4, PIK3R1, ARAP1	0.135238
GOTERM_BP_FAT	GO:1904589~regulation of protein import	12	SEMA5A, NOV, SULF2, SFRP2, NFKBIA, IGF1, ANGPT1, CDH1, TXN1, PRDX1, KANK1, PIK3R1	0.144461
GOTERM_BP_FAT	GO:0051170~nuclear import	15	DAG1, IGF1, NFKBIA, CDH1, TXN1, PRDX1, KANK1, SEMA5A, NOV, SULF2, SFRP2, ANGPT1, KPNA4, PIK3R1, ARAP1	0.146977
GOTERM_BP_FAT	GO:0051049~regulation of transport	48	MYO5A, EDN3, GNAI2, SYT4, DRD4, SOX4, NFKBIA, CDH1, POSTN, TXN1, SNX3, PRDX1, EDEM1, KANK1, KCNJ13, TMF1, CTNNB1, B2M, NOV, SEMA5A, TBC1D16, EDNRB, GPC3, PICALM, OXCT1, ANGPT1, PIK3R3, PIK3R1, ACTN4, SOX11, MAOB, NDFIP2, IGF1, NR4A3, TBC1D25, NCAM1, NUS1, SULF2, BBC3, SFRP2, NEDD4, SDCBP, GNAS, KCNH8, STC1, GPHA2, SSC5D, PROS1	0.20148
GOTERM_BP_FAT	GO:0034504~protein localization to nucleus	17	DAG1, NFKBIA, IGF1, CDH1, TXN1, SOX9, PRDX1, KANK1, SEMA5A, NOV, SULF2, SFRP2, ANGPT1, KPNA4, COL1A1, PIK3R1, ARAP1	0.219778
GOTERM_BP_FAT	GO:0051050~positive regulation of transport	31	EDN3, SYT4, DRD4, NFKBIA, SOX4, CDH1, POSTN, EDEM1, KANK1, B2M, TMF1, SEMA5A, EDNRB, GPC3, OXCT1, ANGPT1, PIK3R3, PIK3R1, ACTN4, SOX11, IGF1, NR4A3, SULF2, BBC3, SFRP2, NEDD4, SDCBP, GNAS, STC1, GPHA2, PROS1	0.359436
GOTERM_BP_FAT	GO:0006913~nucleocytoplasmic transport	17	DAG1, NFKBIA, SOX4, IGF1, CDH1, TXN1, PRDX1, KANK1, SEMA5A, NOV, SULF2, NEDD4, SFRP2, ANGPT1, KPNA4, PIK3R1, ARAP1	0.682852
GOTERM_BP_FAT	GO:0017038~protein import	15	DAG1, IGF1, NFKBIA, CDH1, TXN1, PRDX1, KANK1, SEMA5A, NOV, SULF2, SFRP2, ANGPT1, KPNA4, PIK3R1, ARAP1	0.742449
GOTERM_BP_FAT	GO:0051169~nuclear transport	17	DAG1, NFKBIA, SOX4, IGF1, CDH1, TXN1, PRDX1, KANK1, SEMA5A, NOV, SULF2, NEDD4, SFRP2, ANGPT1, KPNA4, PIK3R1, ARAP1	0.761357
GOTERM_BP_FAT	GO:0033157~regulation of intracellular protein transport	16	SOX4, IGF1, NFKBIA, CDH1, TXN1, SNX3, PRDX1, EDEM1, KANK1, SEMA5A, NOV, SULF2, SFRP2, ANGPT1, GPHA2, PIK3R1	0.842679
GOTERM_BP_FAT	GO:0035413~positive regulation of catenin import into nucleus	4	SEMA5A, SULF2, SFRP2, KANK1	0.898861
GOTERM_BP_FAT	GO:1900180~regulation of protein localization to nucleus	12	SEMA5A, NOV, SULF2, SFRP2, NFKBIA, IGF1, ANGPT1, CDH1, TXN1, PRDX1, KANK1, PIK3R1	0.932287
GOTERM_BP_FAT	GO:1903827~regulation of cellular protein localization	20	MYO5A, NFKBIA, SOX4, IGF1, ARF6, TXN1, CDH1, SNX3, EDEM1, PRDX1, KANK1, CTNNB1, SEMA5A, NOV, SULF2, BBC3, SFRP2, ANGPT1, GPHA2, PIK3R1	1.13506
GOTERM_BP_FAT	GO:0032386~regulation of intracellular transport	18	NFKBIA, SOX4, IGF1, TXN1, CDH1, SNX3, EDEM1, PRDX1, KANK1, SEMA5A, NOV, SULF2, NUS1, NEDD4, SFRP2, ANGPT1, GPHA2, PIK3R1	1.47344
GOTERM_BP_FAT	GO:0060341~regulation of cellular localization	26	MYO5A, EDN3, SYT4, DRD4, NFKBIA, SOX4, ARF6, TXN1, CDH1, SNX3, EDEM1, PRDX1, KANK1, CTNNB1, SEMA5A, NOV, OXCT1, ANGPT1, PIK3R1, IGF1, SULF2, NUS1, NEDD4, SFRP2, BBC3, GPHA2	1.92869
GOTERM_BP_FAT	GO:1902582~single-organism intracellular transport	20	MYO5A, ACTN4, MOBP, DAG1, NFKBIA, IGF1, CDH1, TXN1, NR4A3, PRDX1, KANK1, SEMA5A, NOV, SULF2, NUS1, SFRP2, ANGPT1, KPNA4, ARAP1, PIK3R1	2.12048
GOTERM_BP_FAT	GO:0034613~cellular protein localization	38	MYO5A, SYVN1, DAG1, SNX1, NFKBIA, SOX4, ARF6, CDH1, TXN1, TTC8, SNX3, SOX9, PRDX1, EDEM1, KANK1, CTNNB1, NOV, TBC1D16, SEMA5A, RHOB, ANGPT1, HSPA5, PIK3R1, IGF1, CTNNA1, TBC1D25, HSP90B1, SULF2, BBC3, SFRP2, NEDD4, SPAG4, TMSB4X, RAB38, COL1A1, KPNA4, GPHA2, ARAP1	2.5119
GOTERM_BP_FAT	GO:0070201~regulation of establishment of protein localization	25	SYT4, DRD4, NDFIP2, SOX4, IGF1, NFKBIA, ARF6, CDH1, POSTN, TXN1, SNX3, PRDX1, EDEM1, KANK1, NOV, SEMA5A, PICALM, SULF2, BBC3, SFRP2, OXCT1, ANGPT1, GPHA2, SSC5D, PIK3R1	2.85566
GOTERM_BP_FAT	GO:0070727~cellular macromolecule localization	38	MYO5A, SYVN1, DAG1, SNX1, NFKBIA, SOX4, ARF6, CDH1, TXN1, TTC8, SNX3, SOX9, PRDX1, EDEM1, KANK1, CTNNB1, NOV, TBC1D16, SEMA5A, RHOB, ANGPT1, HSPA5, PIK3R1, IGF1, CTNNA1, TBC1D25, HSP90B1, SULF2, BBC3, SFRP2, NEDD4, SPAG4, TMSB4X, RAB38, COL1A1, KPNA4, GPHA2, ARAP1	2.88569
GOTERM_BP_FAT	GO:0046907~intracellular transport	34	MYO5A, DENND5A, RAB7B, SYVN1, DAG1, NFKBIA, SNX1, SOX4, CDH1, TXN1, SNX3, PRDX1, EDEM1, KANK1, NOV, TBC1D16, SEMA5A, RHOB, ANGPT1, PIK3R1, ACTN4, MOBP, IGF1, NR4A3, TBC1D25, HYOU1, HSP90B1, NUS1, SULF2, SFRP2, NEDD4, KPNA4, GPHA2, ARAP1	3.05963
GOTERM_BP_FAT	GO:1903533~regulation of protein targeting	13	NOV, SEMA5A, SULF2, SFRP2, NFKBIA, IGF1, ANGPT1, TXN1, CDH1, GPHA2, PRDX1, KANK1, PIK3R1	3.13172
GOTERM_BP_FAT	GO:0006886~intracellular protein transport	26	MYO5A, SYVN1, DAG1, NFKBIA, IGF1, SNX1, SOX4, CDH1, TXN1, EDEM1, PRDX1, KANK1, TBC1D25, TBC1D16, SEMA5A, NOV, HSP90B1, SULF2, NEDD4, SFRP2, RHOB, ANGPT1, GPHA2, KPNA4, ARAP1, PIK3R1	3.31458
GOTERM_BP_FAT	GO:0032880~regulation of protein localization	28	MYO5A, SYT4, DRD4, NFKBIA, SOX4, ARF6, TXN1, POSTN, CDH1, SNX3, TTC8, PRDX1, EDEM1, KANK1, CTNNB1, SEMA5A, NOV, PICALM, OXCT1, ANGPT1, PIK3R1, IGF1, NDFIP2, SULF2, BBC3, SFRP2, GPHA2, SSC5D	3.34142
GOTERM_BP_FAT	GO:0046824~positive regulation of nucleocytoplasmic transport	8	SEMA5A, SULF2, NEDD4, SFRP2, IGF1, CDH1, KANK1, PIK3R1	3.74086
GOTERM_BP_FAT	GO:0072594~establishment of protein localization to organelle	18	DAG1, IGF1, NFKBIA, CDH1, TXN1, PRDX1, KANK1, SEMA5A, NOV, SULF2, BBC3, NEDD4, SFRP2, ANGPT1, GPHA2, KPNA4, PIK3R1, ARAP1	5.25578
GOTERM_BP_FAT	GO:0015031~protein transport	41	MYO5A, RAB7B, SYVN1, SYT4, DRD4, DAG1, AHCTF1, SNX1, NFKBIA, SOX4, ARF6, CDH1, POSTN, TXN1, TTC8, SNX3, PRDX1, EDEM1, KANK1, NOV, TBC1D16, SEMA5A, OXCT1, RHOB, ANGPT1, PIK3R1, ACTN4, NDFIP2, IGF1, TBC1D25, HSP90B1, TFRC, SULF2, SFRP2, NEDD4, RAB38, COL1A1, KPNA4, GPHA2, SSC5D, ARAP1	5.30428
GOTERM_BP_FAT	GO:0051223~regulation of protein transport	23	SYT4, DRD4, NFKBIA, IGF1, SOX4, NDFIP2, CDH1, TXN1, POSTN, SNX3, EDEM1, PRDX1, KANK1, SEMA5A, NOV, PICALM, SULF2, SFRP2, OXCT1, ANGPT1, GPHA2, SSC5D, PIK3R1	5.55358
GOTERM_BP_FAT	GO:0042307~positive regulation of protein import into nucleus	7	SEMA5A, SULF2, SFRP2, IGF1, CDH1, KANK1, PIK3R1	6.64408
GOTERM_BP_FAT	GO:1902580~single-organism cellular localization	26	MYO5A, SYT4, DAG1, NFKBIA, ARF6, TXN1, CDH1, TTC8, PRDX1, KANK1, CTNNB1, NOV, SEMA5A, ANGPT1, PIK3R1, MOBP, ACTN4, IGF1, NR4A3, SULF2, NUS1, SFRP2, BBC3, RAB38, KPNA4, ARAP1	7.65989
GOTERM_BP_FAT	GO:1904591~positive regulation of protein import	7	SEMA5A, SULF2, SFRP2, IGF1, CDH1, KANK1, PIK3R1	8.0017
GOTERM_BP_FAT	GO:0035411~catenin import into nucleus	4	SEMA5A, SULF2, SFRP2, KANK1	8.16879
GOTERM_BP_FAT	GO:0045184~establishment of protein localization	43	MYO5A, RAB7B, SYVN1, SYT4, DRD4, DAG1, AHCTF1, SNX1, NFKBIA, SOX4, ARF6, CDH1, POSTN, TXN1, TTC8, SNX3, PRDX1, EDEM1, KANK1, NOV, TBC1D16, SEMA5A, PICALM, OXCT1, RHOB, ANGPT1, PIK3R1, ACTN4, NDFIP2, IGF1, TBC1D25, HSP90B1, TFRC, SULF2, BBC3, SFRP2, NEDD4, RAB38, COL1A1, KPNA4, GPHA2, SSC5D, ARAP1	8.39141
GOTERM_BP_FAT	GO:0051641~cellular localization	50	EDN3, DENND5A, SYT4, PRDX1, KANK1, CTNNB1, NOV, TBC1D16, RHOB, ANGPT1, ACTN4, CTNNA1, TRPM1, NUS1, SPAG4, TMSB4X, KPNA4, GPHA2, COL1A1, MYO5A, RAB7B, SYVN1, DRD4, DAG1, SNX1, NFKBIA, SOX4, ARF6, TXN1, CDH1, TTC8, SNX3, SOX9, EDEM1, SEMA5A, OXCT1, HSPA5, PIK3R1, MOBP, IGF1, NR4A3, TBC1D25, HYOU1, HSP90B1, SULF2, SFRP2, NEDD4, BBC3, RAB38, ARAP1	9.43741
Annotation Cluster 29	Enrichment Score: 2.587260750445873
Category	Term	Count	Genes	FDR
GOTERM_BP_FAT	GO:0001501~skeletal system development	21	MAF, SOX11, COL3A1, IGF1, SOX4, TBX1, MMP14, SOX9, SERPINH1, SRF, CTNNB1, MEN1, NOV, SULF2, SFRP2, COL1A2, GNAS, STC1, FBN2, COL1A1, PITX2	0.101143
GOTERM_BP_FAT	GO:0061448~connective tissue development	14	MAF, IGF1, SOX9, SERPINH1, SRF, COL5A1, CTNNB1, NOV, SULF2, SFRP2, OXCT1, GNAS, STC1, COL1A1	0.305549
GOTERM_BP_FAT	GO:0060348~bone development	11	SULF2, SFRP2, IGF1, GNAS, STC1, COL1A1, MMP14, SOX9, SRF, SERPINH1, PITX2	1.28052
GOTERM_BP_FAT	GO:0051216~cartilage development	11	MAF, NOV, SULF2, SFRP2, GNAS, STC1, COL1A1, SOX9, SRF, SERPINH1, CTNNB1	1.33234
GOTERM_BP_FAT	GO:0048705~skeletal system morphogenesis	12	MEN1, SFRP2, SOX11, GNAS, TBX1, STC1, COL1A1, FBN2, MMP14, SOX9, SERPINH1, CTNNB1	1.64387
GOTERM_BP_FAT	GO:0060350~endochondral bone morphogenesis	6	GNAS, STC1, COL1A1, MMP14, SOX9, SERPINH1	2.79359
GOTERM_BP_FAT	GO:0060349~bone morphogenesis	7	SFRP2, GNAS, STC1, COL1A1, MMP14, SOX9, SERPINH1	5.73802
Annotation Cluster 30	Enrichment Score: 2.5412621897653547
Category	Term	Count	Genes	FDR
GOTERM_BP_FAT	GO:0048871~multicellular organismal homeostasis	15	EPAS1, CDH1, NR4A3, SOX9, PRDX1, SRF, B2M, CTNNB1, EDNRB, TNS2, TFRC, GNAS, FH1, RHO, SPP1	1.02866
GOTERM_BP_FAT	GO:0001894~tissue homeostasis	11	EPAS1, TFRC, GNAS, FH1, SOX9, PRDX1, SRF, B2M, SPP1, CTNNB1, RHO	2.75638
Annotation Cluster 31	Enrichment Score: 2.503973522035154
Category	Term	Count	Genes	FDR
GOTERM_BP_FAT	GO:0043588~skin development	15	MYO5A, CTSL, KRT6A, HPSE, SOS1, COL3A1, COL1A2, GNAS, COL1A1, SOX9, ADAMTS2, SRF, COL5A1, IGFBP5, CTNNB1	0.125215
GOTERM_BP_FAT	GO:0001942~hair follicle development	8	MYO5A, CTSL, HPSE, SOS1, GNAS, SOX9, IGFBP5, CTNNB1	1.46783
GOTERM_BP_FAT	GO:0022405~hair cycle process	8	MYO5A, CTSL, HPSE, SOS1, GNAS, SOX9, IGFBP5, CTNNB1	1.55476
GOTERM_BP_FAT	GO:0022404~molting cycle process	8	MYO5A, CTSL, HPSE, SOS1, GNAS, SOX9, IGFBP5, CTNNB1	1.55476
GOTERM_BP_FAT	GO:0098773~skin epidermis development	8	MYO5A, CTSL, HPSE, SOS1, GNAS, SOX9, IGFBP5, CTNNB1	1.64566
GOTERM_BP_FAT	GO:0042633~hair cycle	8	MYO5A, CTSL, HPSE, SOS1, GNAS, SOX9, IGFBP5, CTNNB1	3.09084
GOTERM_BP_FAT	GO:0042303~molting cycle	8	MYO5A, CTSL, HPSE, SOS1, GNAS, SOX9, IGFBP5, CTNNB1	3.09084
Annotation Cluster 32	Enrichment Score: 2.466531707031645
Category	Term	Count	Genes	FDR
GOTERM_BP_FAT	GO:0032963~collagen metabolic process	8	TNS2, CST3, CREB3L1, COL1A1, MMP14, ADAMTS2, SERPINH1, COL5A1	0.308541
GOTERM_BP_FAT	GO:0044259~multicellular organismal macromolecule metabolic process	8	TNS2, CST3, CREB3L1, COL1A1, MMP14, ADAMTS2, SERPINH1, COL5A1	0.333892
GOTERM_BP_FAT	GO:0044236~multicellular organism metabolic process	8	TNS2, CST3, CREB3L1, COL1A1, MMP14, ADAMTS2, SERPINH1, COL5A1	1.38474
Annotation Cluster 33	Enrichment Score: 2.4659728702797308
Category	Term	Count	Genes	FDR
GOTERM_BP_FAT	GO:0010812~negative regulation of cell-substrate adhesion	8	MEN1, ACTN4, ENPP2, POSTN, COL1A1, MMP14, KANK1, PIK3R1	0.0199925
Annotation Cluster 34	Enrichment Score: 2.4319386065198905
Category	Term	Count	Genes	FDR
GOTERM_BP_FAT	GO:0001503~ossification	19	SOX11, IGF1, SOX9, MMP14, CTNNB1, MEN1, GPC3, SFRP2, SEMA7A, SMOC1, BMP2K, CREB3L1, GNAS, STC1, TMSB4X, FBN2, COL1A1, IGFBP5, SPP1	0.0532834
GOTERM_BP_FAT	GO:0001649~osteoblast differentiation	13	SOX11, IGF1, CTNNB1, MEN1, SFRP2, SEMA7A, CREB3L1, GNAS, TMSB4X, FBN2, COL1A1, SPP1, IGFBP5	0.222856
GOTERM_BP_FAT	GO:0048736~appendage development	12	GPC3, ECE1, SFRP2, SOX11, SMOC1, SOX4, GNAS, FBN2, NR2F2, SOX9, CTNNB1, PITX2	0.321861
GOTERM_BP_FAT	GO:0060173~limb development	12	GPC3, ECE1, SFRP2, SOX11, SMOC1, SOX4, GNAS, FBN2, NR2F2, SOX9, CTNNB1, PITX2	0.321861
GOTERM_BP_FAT	GO:0030278~regulation of ossification	12	MEN1, SFRP2, SOX11, SMOC1, BMP2K, IGF1, CREB3L1, GNAS, FBN2, SOX9, IGFBP5, CTNNB1	0.738941
GOTERM_BP_FAT	GO:0045669~positive regulation of osteoblast differentiation	7	MEN1, SFRP2, SOX11, IGF1, GNAS, FBN2, CTNNB1	0.926829
GOTERM_BP_FAT	GO:0045667~regulation of osteoblast differentiation	9	MEN1, SFRP2, SOX11, SMOC1, IGF1, GNAS, FBN2, IGFBP5, CTNNB1	1.5055
GOTERM_BP_FAT	GO:0048705~skeletal system morphogenesis	12	MEN1, SFRP2, SOX11, GNAS, TBX1, STC1, COL1A1, FBN2, MMP14, SOX9, SERPINH1, CTNNB1	1.64387
GOTERM_BP_FAT	GO:0035108~limb morphogenesis	10	GPC3, ECE1, SFRP2, SOX11, SOX4, GNAS, FBN2, SOX9, CTNNB1, PITX2	2.13181
GOTERM_BP_FAT	GO:0035107~appendage morphogenesis	10	GPC3, ECE1, SFRP2, SOX11, SOX4, GNAS, FBN2, SOX9, CTNNB1, PITX2	2.13181
GOTERM_BP_FAT	GO:0045778~positive regulation of ossification	7	MEN1, SFRP2, SOX11, IGF1, GNAS, FBN2, CTNNB1	6.64408
GOTERM_BP_FAT	GO:0048706~embryonic skeletal system development	8	MEN1, SULF2, SOX11, GNAS, TBX1, COL1A1, MMP14, CTNNB1	7.98669
Annotation Cluster 35	Enrichment Score: 2.3421265159768265
Category	Term	Count	Genes	FDR
GOTERM_BP_FAT	GO:0042981~regulation of apoptotic process	43	NANOS3, SYVN1, CYP1B1, MITF, SOX4, CDH1, CNTFR, SOX9, ITM2C, MDK, CTNNB1, TMF1, MEN1, SEMA5A, TSC22D1, EDNRB, TSC22D3, G2E3, TPT1, RHOB, CREB3L1, ANGPT1, HSPA5, PIK3R1, SPP1, PHLDA1, NES, MPZ, ACTN4, EEF1A2, IGF1, MAL, TBX1, NR4A3, CTNNA1, BFAR, HYOU1, HSP90B1, S100B, BBC3, SFRP2, SFPQ, KCNH8	0.0568059
Annotation Cluster 36	Enrichment Score: 2.242804017313253
Category	Term	Count	Genes	FDR
GOTERM_BP_FAT	GO:0006986~response to unfolded protein	8	BFAR, SYVN1, CREB3L1, HSPA5, EDEM1, HERPUD2, UBXN4, PIK3R1	0.960518
GOTERM_BP_FAT	GO:0035966~response to topologically incorrect protein	8	BFAR, SYVN1, CREB3L1, HSPA5, EDEM1, HERPUD2, UBXN4, PIK3R1	2.40333
GOTERM_BP_FAT	GO:0030968~endoplasmic reticulum unfolded protein response	6	BFAR, SYVN1, CREB3L1, HSPA5, EDEM1, PIK3R1	5.29172
GOTERM_BP_FAT	GO:0034620~cellular response to unfolded protein	6	BFAR, SYVN1, CREB3L1, HSPA5, EDEM1, PIK3R1	6.00605
GOTERM_BP_FAT	GO:0034976~response to endoplasmic reticulum stress	10	HYOU1, BFAR, HSP90B1, SYVN1, BBC3, CREB3L1, HSPA5, EDEM1, UBXN4, PIK3R1	8.13128
Annotation Cluster 37	Enrichment Score: 2.1631899149480214
Category	Term	Count	Genes	FDR
GOTERM_BP_FAT	GO:0010171~body morphogenesis	7	GPC3, CRISPLD2, DAG1, GNAS, TBX1, COL1A1, KAT6A	0.56126
Annotation Cluster 38	Enrichment Score: 2.136747692141927
Category	Term	Count	Genes	FDR
GOTERM_BP_FAT	GO:0014909~smooth muscle cell migration	7	MYO5A, NOV, CYP1B1, IGF1, TMSB4X, POSTN, IGFBP5	1.91545
GOTERM_BP_FAT	GO:0014812~muscle cell migration	7	MYO5A, NOV, CYP1B1, IGF1, TMSB4X, POSTN, IGFBP5	3.97112
GOTERM_BP_FAT	GO:0014910~regulation of smooth muscle cell migration	6	MYO5A, CYP1B1, IGF1, TMSB4X, POSTN, IGFBP5	9.51111
Annotation Cluster 39	Enrichment Score: 2.0748168122368007
Category	Term	Count	Genes	FDR
GOTERM_BP_FAT	GO:0021536~diencephalon development	7	SEMA5A, NCAM1, NRP2, ETS1, CDH1, ZEB2, PITX2	2.9791
Annotation Cluster 40	Enrichment Score: 2.058676311368305
Category	Term	Count	Genes	FDR
GOTERM_BP_FAT	GO:0009100~glycoprotein metabolic process	15	EXTL3, SYVN1, CST3, IGF1, CELA1, EDEM1, ITM2C, CTNNB1, ITM2A, TET3, SULF2, NUS1, HPSE, CCDC126, PHLDA1	1.59548
Annotation Cluster 41	Enrichment Score: 2.055274091709153
Category	Term	Count	Genes	FDR
GOTERM_BP_FAT	GO:0071496~cellular response to external stimulus	13	DAG1, POSTN, GCN1L1, SOX9, RRAGD, SRF, CTNNB1, RRAGC, CTSL, TFRC, SFRP2, HSPA5, COL1A1	1.58111
GOTERM_BP_FAT	GO:0031668~cellular response to extracellular stimulus	10	CTSL, TFRC, SFRP2, POSTN, COL1A1, HSPA5, GCN1L1, RRAGD, SRF, RRAGC	5.62134
GOTERM_BP_FAT	GO:0009991~response to extracellular stimulus	16	CST3, POSTN, RRAGD, GCN1L1, SRF, ALDH3A1, RRAGC, CTSL, TFRC, SFRP2, OXCT1, STC1, HSPA5, COL1A1, SPP1, PITX2	6.73394
GOTERM_BP_FAT	GO:0031667~response to nutrient levels	15	CST3, POSTN, RRAGD, GCN1L1, SRF, RRAGC, ALDH3A1, CTSL, SFRP2, OXCT1, STC1, HSPA5, COL1A1, SPP1, PITX2	8.74502
GOTERM_BP_FAT	GO:0007584~response to nutrient	9	SFRP2, OXCT1, STC1, POSTN, COL1A1, SRF, SPP1, ALDH3A1, PITX2	9.65269
Annotation Cluster 42	Enrichment Score: 2.043148124560209
Category	Term	Count	Genes	FDR
GOTERM_BP_FAT	GO:0060425~lung morphogenesis	8	CTSL, SOX11, DAG1, IGF1, SOX9, SRF, CTNNB1, PITX2	0.107646
GOTERM_BP_FAT	GO:0010001~glial cell differentiation	10	PLP1, S100B, ENPP2, SOX11, DAG1, SOX4, IGF1, NFIX, SOX9, CTNNB1	9.12628
Annotation Cluster 43	Enrichment Score: 2.042135550328171
Category	Term	Count	Genes	FDR
GOTERM_BP_FAT	GO:0043618~regulation of transcription from RNA polymerase II promoter in response to stress	5	EPAS1, NEDD4, CREB3L1, GCN1L1, KLF2	6.62137
GOTERM_BP_FAT	GO:0043620~regulation of DNA-templated transcription in response to stress	5	EPAS1, NEDD4, CREB3L1, GCN1L1, KLF2	9.03029
Annotation Cluster 44	Enrichment Score: 2.038746771491764
Category	Term	Count	Genes	FDR
GOTERM_BP_FAT	GO:0010812~negative regulation of cell-substrate adhesion	8	MEN1, ACTN4, ENPP2, POSTN, COL1A1, MMP14, KANK1, PIK3R1	0.0199925
GOTERM_BP_FAT	GO:0007160~cell-matrix adhesion	10	HPSE, ENPP2, COL3A1, DAG1, POSTN, COL16A1, MMP14, SRF, PIK3R1, CTNNB1	2.21832
GOTERM_BP_FAT	GO:0034329~cell junction assembly	9	ACTN4, ENPP2, CDH1, LAMC1, COL16A1, MMP14, CTNNA1, SRF, CTNNB1	4.80533
GOTERM_BP_FAT	GO:0034330~cell junction organization	10	MPZ, ACTN4, ENPP2, CDH1, LAMC1, COL16A1, MMP14, CTNNA1, SRF, CTNNB1	5.26823
GOTERM_BP_FAT	GO:0045216~cell-cell junction organization	9	MPZ, ACTN4, ENPP2, CDH1, COL16A1, MMP14, CTNNA1, SRF, CTNNB1	9.65269
Annotation Cluster 45	Enrichment Score: 1.9559937198069066
Category	Term	Count	Genes	FDR
GOTERM_BP_FAT	GO:0071229~cellular response to acid chemical	11	COL4A1, COL3A1, COL1A2, KRT13, TBX1, CDH1, COL1A1, RRAGD, COL16A1, SOX9, RRAGC	7.91651
GOTERM_BP_FAT	GO:0071230~cellular response to amino acid stimulus	8	COL4A1, COL3A1, COL1A2, CDH1, COL1A1, RRAGD, COL16A1, RRAGC	9.95665
Annotation Cluster 46	Enrichment Score: 1.910236401182634
Category	Term	Count	Genes	FDR
GOTERM_BP_FAT	GO:0071681~cellular response to indole-3-methanol	3	CDH1, CTNNA1, CTNNB1	3.89081
GOTERM_BP_FAT	GO:0071680~response to indole-3-methanol	3	CDH1, CTNNA1, CTNNB1	5.7274
Annotation Cluster 47	Enrichment Score: 1.8635815585897364
Category	Term	Count	Genes	FDR
GOTERM_BP_FAT	GO:0002520~immune system development	28	RAB7B, LMO4, MITF, AHCTF1, SOX4, NFKBIA, SRF, ITM2A, CTNNB1, B2M, MEN1, PICALM, GPC3, SOS1, ANGPT1, PIK3R1, PITX2, EPAS1, TBX1, MMP14, CBLB, TFRC, SFRP2, ETS1, GNAS, KLF2, TMEM176B, KAT6A	2.65589
GOTERM_BP_FAT	GO:0048534~hematopoietic or lymphoid organ development	27	RAB7B, LMO4, MITF, AHCTF1, SOX4, NFKBIA, SRF, ITM2A, CTNNB1, B2M, MEN1, PICALM, GPC3, SOS1, ANGPT1, PIK3R1, PITX2, EPAS1, TBX1, MMP14, TFRC, SFRP2, ETS1, GNAS, KLF2, TMEM176B, KAT6A	2.89939
GOTERM_BP_FAT	GO:0030099~myeloid cell differentiation	14	RAB7B, GPC3, TFRC, EPAS1, ETS1, MITF, NFKBIA, GNAS, KLF2, SRF, PIK3R1, B2M, KAT6A, CTNNB1	8.90262
Annotation Cluster 48	Enrichment Score: 1.8485500918591322
Category	Term	Count	Genes	FDR
GOTERM_BP_FAT	GO:0060562~epithelial tube morphogenesis	20	COL4A1, LMO4, SOX11, EFNB2, DAG1, IGF1, SOX4, TBX1, ZEB2, MMP14, SOX9, SRF, CTNNB1, SEMA5A, CTSL, GPC3, SFRP2, RHOB, ANGPT1, PITX2	0.00501963
GOTERM_BP_FAT	GO:0001569~patterning of blood vessels	8	SEMA5A, COL4A1, SFRP2, TBX1, ANGPT1, SRF, CTNNB1, PITX2	0.00740482
GOTERM_BP_FAT	GO:0048483~autonomic nervous system development	7	NRP2, EDNRB, SOX11, SOX4, TBX1, GFRA3, CTNNB1	0.104333
GOTERM_BP_FAT	GO:0007507~heart development	23	NRP2, SOX11, LMO4, COL3A1, EFNB2, IGF1, SOX4, TBX1, SOX9, SRF, COL5A1, CTNNB1, NCAM1, ECE1, GPC3, NEDD4, SFRP2, SOS1, OXCT1, ANGPT1, ADAMTS1, KAT6A, PITX2	0.172262
GOTERM_BP_FAT	GO:0003007~heart morphogenesis	14	SOX11, SOX4, TBX1, SOX9, SRF, COL5A1, CTNNB1, NEDD4, SFRP2, SOS1, ANGPT1, ADAMTS1, PITX2, KAT6A	0.254857
GOTERM_BP_FAT	GO:0048485~sympathetic nervous system development	5	NRP2, SOX11, SOX4, GFRA3, CTNNB1	0.616104
GOTERM_BP_FAT	GO:0003206~cardiac chamber morphogenesis	9	SFRP2, SOS1, SOX11, SOX4, TBX1, ADAMTS1, SRF, CTNNB1, PITX2	2.00125
GOTERM_BP_FAT	GO:0035108~limb morphogenesis	10	GPC3, ECE1, SFRP2, SOX11, SOX4, GNAS, FBN2, SOX9, CTNNB1, PITX2	2.13181
GOTERM_BP_FAT	GO:0035107~appendage morphogenesis	10	GPC3, ECE1, SFRP2, SOX11, SOX4, GNAS, FBN2, SOX9, CTNNB1, PITX2	2.13181
GOTERM_BP_FAT	GO:0048598~embryonic morphogenesis	21	COL4A2, LMO4, SOX11, DAG1, SOX4, TBX1, ZEB2, NR4A3, MMP14, SOX9, SRF, COL5A1, CTNNB1, MEN1, ECE1, GPC3, SFRP2, SOS1, GNAS, FBN2, PITX2	2.85344
GOTERM_BP_FAT	GO:0003205~cardiac chamber development	10	SFRP2, LMO4, SOS1, SOX11, SOX4, TBX1, ADAMTS1, SRF, CTNNB1, PITX2	3.24539
GOTERM_BP_FAT	GO:0055123~digestive system development	9	EDNRB, SFRP2, SOX11, COL3A1, IGF1, CDH1, CELA1, CTNNB1, PITX2	4.80533
Annotation Cluster 49	Enrichment Score: 1.742612078210405
Category	Term	Count	Genes	FDR
GOTERM_BP_FAT	GO:0048608~reproductive structure development	20	EPAS1, PSAP, XIST, CST3, IGF1, CDH1, MMP14, SOX9, CTNNA1, TMF1, CTNNB1, MEN1, CTSL, SFRP2, ANGPT1, ADAMTS1, STC1, NRK, NR2F2, PITX2	0.240558
GOTERM_BP_FAT	GO:0061458~reproductive system development	20	EPAS1, PSAP, XIST, CST3, IGF1, CDH1, MMP14, SOX9, CTNNA1, TMF1, CTNNB1, MEN1, CTSL, SFRP2, ANGPT1, ADAMTS1, STC1, NRK, NR2F2, PITX2	0.274325
GOTERM_BP_FAT	GO:0022414~reproductive process	39	NANOS3, XIST, IGFBP7, CYP2J6, DRD4, CDH1, CNTFR, ORAOV1, SOX9, CTNNB1, TMF1, MEN1, EDNRB, NPAS3, SOS1, ANGPT1, NR2F2, PITX2, KLF9, EPAS1, PSAP, ZFP386, CST3, IGF1, CTNNA1, MMP14, HMGA1, HERPUD2, CTSL, SFRP2, ETS1, PYGO2, NRK, ADAMTS1, STC1, SLC38A1, HPGD, ADAMTS2, IGFBP5	8.46293
GOTERM_BP_FAT	GO:0000003~reproduction	39	NANOS3, XIST, IGFBP7, CYP2J6, DRD4, CDH1, CNTFR, ORAOV1, SOX9, CTNNB1, TMF1, MEN1, EDNRB, NPAS3, SOS1, ANGPT1, NR2F2, PITX2, KLF9, EPAS1, PSAP, ZFP386, CST3, IGF1, CTNNA1, MMP14, HMGA1, HERPUD2, CTSL, SFRP2, ETS1, PYGO2, NRK, ADAMTS1, STC1, SLC38A1, HPGD, ADAMTS2, IGFBP5	8.62366
Annotation Cluster 50	Enrichment Score: 1.7411632107470372
Category	Term	Count	Genes	FDR
GOTERM_BP_FAT	GO:0048608~reproductive structure development	20	EPAS1, PSAP, XIST, CST3, IGF1, CDH1, MMP14, SOX9, CTNNA1, TMF1, CTNNB1, MEN1, CTSL, SFRP2, ANGPT1, ADAMTS1, STC1, NRK, NR2F2, PITX2	0.240558
GOTERM_BP_FAT	GO:0061458~reproductive system development	20	EPAS1, PSAP, XIST, CST3, IGF1, CDH1, MMP14, SOX9, CTNNA1, TMF1, CTNNB1, MEN1, CTSL, SFRP2, ANGPT1, ADAMTS1, STC1, NRK, NR2F2, PITX2	0.274325
GOTERM_BP_FAT	GO:0046661~male sex differentiation	9	CTSL, SFRP2, CST3, MMP14, CTNNA1, SOX9, TMF1, CTNNB1, PITX2	8.77444
Annotation Cluster 51	Enrichment Score: 1.7365231126203975
Category	Term	Count	Genes	FDR
GOTERM_BP_FAT	GO:0034976~response to endoplasmic reticulum stress	10	HYOU1, BFAR, HSP90B1, SYVN1, BBC3, CREB3L1, HSPA5, EDEM1, UBXN4, PIK3R1	8.13128
GOTERM_BP_FAT	GO:2001234~negative regulation of apoptotic signaling pathway	10	NANOS3, HYOU1, G2E3, SYVN1, SFRP2, TPT1, IGF1, CREB3L1, CTNNA1, CTNNB1	8.13128
GOTERM_BP_FAT	GO:2001233~regulation of apoptotic signaling pathway	14	NANOS3, SYVN1, IGF1, MAL, CTNNA1, ITM2C, CTNNB1, HYOU1, G2E3, BBC3, SFRP2, SFPQ, TPT1, CREB3L1	8.22462
Annotation Cluster 52	Enrichment Score: 1.716512301883573
Category	Term	Count	Genes	FDR
GOTERM_BP_FAT	GO:0043112~receptor metabolic process	9	TBC1D16, PICALM, ECE1, TFRC, NEDD4, SNX1, SDCBP, ANGPT1, ARAP1	3.65793
GOTERM_BP_FAT	GO:0006898~receptor-mediated endocytosis	10	HYOU1, HSP90B1, PICALM, TFRC, NEDD4, SNX1, SDCBP, ANGPT1, CAP1, B2M	6.58352
Annotation Cluster 53	Enrichment Score: 1.681422195329774
Category	Term	Count	Genes	FDR
GOTERM_BP_FAT	GO:0061061~muscle structure development	25	MYL6, COL3A1, ELN, CNTFR, SOX9, SRF, CTNNB1, NOV, EDNRB, TSC22D3, ANGPT1, NR2F2, PIK3R1, PITX2, EPAS1, SOX11, EFNB2, IGF1, TBX1, MMP14, NCAM1, S100B, TMSB4X, CMTM5, IGFBP5	0.060315
GOTERM_BP_FAT	GO:0060537~muscle tissue development	17	MYL6, SOX11, COL3A1, ELN, EFNB2, IGF1, TBX1, SOX9, SRF, CTNNB1, NCAM1, TSC22D3, S100B, ANGPT1, NR2F2, IGFBP5, PITX2	1.54139
GOTERM_BP_FAT	GO:0007517~muscle organ development	15	MYL6, SOX11, COL3A1, ELN, EFNB2, IGF1, TBX1, CNTFR, CTNNB1, NCAM1, TSC22D3, S100B, ANGPT1, NR2F2, PITX2	3.57985
GOTERM_BP_FAT	GO:0060538~skeletal muscle organ development	10	MYL6, TSC22D3, S100B, SOX11, ELN, TBX1, CNTFR, NR2F2, CTNNB1, PITX2	5.26823
Annotation Cluster 54	Enrichment Score: 1.6592044549981098
Category	Term	Count	Genes	FDR
GOTERM_BP_FAT	GO:0071478~cellular response to radiation	9	GNAT1, CRIP1, BBC3, NEDD4, SFRP2, RHOB, PIK3R1, TRPM1, RHO	2.39753
GOTERM_BP_FAT	GO:0071214~cellular response to abiotic stimulus	13	GNAT1, CRIP1, BBC3, NEDD4, SFRP2, DAG1, RHOB, COL1A1, SOX9, PIK3R1, TRPM1, CTNNB1, RHO	2.41057
Annotation Cluster 55	Enrichment Score: 1.6481308933131151
Category	Term	Count	Genes	FDR
GOTERM_BP_FAT	GO:0048706~embryonic skeletal system development	8	MEN1, SULF2, SOX11, GNAS, TBX1, COL1A1, MMP14, CTNNB1	7.98669
Annotation Cluster 57	Enrichment Score: 1.6298841428128412
Category	Term	Count	Genes	FDR
GOTERM_BP_FAT	GO:0048592~eye morphogenesis	10	GNAT1, SOX11, TENM3, TTC8, FBN2, SOX9, COL5A1, TRPM1, CTNNB1, PITX2	2.13181
Annotation Cluster 58	Enrichment Score: 1.6252608075987605
Category	Term	Count	Genes	FDR
GOTERM_BP_FAT	GO:0070301~cellular response to hydrogen peroxide	8	CYP1B1, PSAP, ETS1, CST3, RHOB, TXN1, NR4A3, KLF2	0.420185
Annotation Cluster 61	Enrichment Score: 1.5548868890210379
Category	Term	Count	Genes	FDR
GOTERM_BP_FAT	GO:0071822~protein complex subunit organization	39	ME1, CYP1B1, LMO4, MITF, COL3A1, ELN, AHCTF1, ARF6, CDH1, SOX9, SRF, SERPINH1, KANK1, CTNNB1, SEMA5A, PICALM, ANGPT1, FH1, COX17, NES, PCBD1, SAMHD1, TMEM70, COL16A1, CTNNA1, COL5A1, TRPM1, NCAM1, BBC3, SFRP2, SLAIN2, COL1A2, TMSB4X, COL1A1, LAMC1, ADAMTS2, PMEPA1, KAT6A, KCTD12	0.422968
GOTERM_BP_FAT	GO:0043933~macromolecular complex subunit organization	49	LMO4, MITF, CBX6, KANK1, CTNNB1, MEN1, LSM14A, PICALM, ANGPT1, COX17, PCBD1, TMEM70, CTNNA1, HMGA1, TRPM1, NCAM1, UHRF1, COL1A2, PYGO2, TMSB4X, LAMC1, COL1A1, ADAMTS2, PMEPA1, ME1, CYP1B1, ELN, COL3A1, AHCTF1, ARF6, CDH1, SOX9, SERPINH1, SRF, SEMA5A, GM10036, FH1, NES, SAMHD1, RPL24, COL16A1, COL5A1, TET3, SFRP2, BBC3, SLAIN2, SFPQ, KCTD12, KAT6A	7.82728
B)
Annotation Cluster 1	Enrichment Score: 3.8575196534593146
Category	Term	Count	Genes	FDR
GOTERM_BP_FAT	GO:0006518~peptide metabolic process	29	ABCF1, GM10073, EEF1B2, RPL14, RPL13, CLU, RPS15A, RACK1, RPL31, RPLP1, DDX3Y, RPL3, RPL11, GLO1, RPS20, RPL12, 2010111I01RIK, RPS24, RPL26, RPS9, SOD1, RPS5, RPL29, RPS19, RPL18A, RPS14, EIF2S2, CIRBP, UBA52	0.0267441
GOTERM_BP_FAT	GO:0006412~translation	25	ABCF1, GM10073, EEF1B2, RPL14, RPL13, RPS15A, RACK1, RPL31, RPLP1, DDX3Y, RPL3, RPL11, RPS20, RPL12, RPS24, RPL26, RPS9, RPS5, RPL29, RPS19, RPL18A, RPS14, EIF2S2, CIRBP, UBA52	0.0555794
GOTERM_BP_FAT	GO:0043043~peptide biosynthetic process	25	ABCF1, GM10073, EEF1B2, RPL14, RPL13, RPS15A, RACK1, RPL31, RPLP1, DDX3Y, RPL3, RPL11, RPS20, RPL12, RPS24, RPL26, RPS9, RPS5, RPL29, RPS19, RPL18A, RPS14, EIF2S2, CIRBP, UBA52	0.0873548
GOTERM_BP_FAT	GO:0043604~amide biosynthetic process	25	ABCF1, GM10073, EEF1B2, RPL14, RPL13, RPS15A, RACK1, RPL31, RPLP1, DDX3Y, RPL3, RPL11, RPS20, RPL12, RPS24, RPL26, RPS9, RPS5, RPL29, RPS19, RPL18A, RPS14, EIF2S2, CIRBP, UBA52	0.359424
GOTERM_BP_FAT	GO:0043603~cellular amide metabolic process	29	ABCF1, GM10073, EEF1B2, RPL14, RPL13, CLU, RPS15A, RACK1, RPL31, RPLP1, DDX3Y, RPL3, RPL11, GLO1, RPS20, RPL12, 2010111I01RIK, RPS24, RPL26, RPS9, SOD1, RPS5, RPL29, RPS19, RPL18A, RPS14, EIF2S2, CIRBP, UBA52	0.502487
Annotation Cluster 2	Enrichment Score: 3.1509606131493393
Category	Term	Count	Genes	FDR
GOTERM_BP_FAT	GO:0034622~cellular macromolecular complex assembly	29	CLU, IQGAP2, RDX, TTN, TPM1, SFSWAP, RPL3, RPL11, PDGFC, RPL12, PTBP2, ZRSR2, MDN1, SGK1, HIST1H1E, HIST1H1D, HIST1H1C, CRYAA, TAZ, RPS5, RPS19, RPS14, PSMC1, FCHSD2, CIRBP, H3F3B, STMN1, UNC13C, SMARCA2	0.0364354
GOTERM_BP_FAT	GO:0044085~cellular component biogenesis	59	MEF2C, ALAD, RPL14, IQGAP2, TTN, RTN3, SFSWAP, ATXN10, PDGFC, RPL11, ZRSR2, PTBP2, RPL12, MDN1, TRPM3, HIST1H1E, SGK1, HIST1H1D, HIST1H1C, CRYAA, OTX2, TAZ, RRP8, THY1, CHMP1A, RPS19, CFL2, RPS14, TYSND1, VEGFA, FCHSD2, CTSD, STMN1, UNC13C, SMARCA2, BIN2, GAP43, UTP3, ARL6IP1, CLU, AKAP13, ASAP1, RDX, TPM1, RACK1, MTM1, EZR, RPL3, RPS24, PLEK, RPL26, RPS5, ANXA2, TENM4, NEB, ID1, PSMC1, CIRBP, H3…	0.118951
GOTERM_BP_FAT	GO:0065003~macromolecular complex assembly	40	ALAD, CLU, ASAP1, IQGAP2, RDX, TTN, TPM1, RACK1, SFSWAP, ATXN10, RPL3, RPL11, PDGFC, ZRSR2, RPL12, PTBP2, MDN1, TRPM3, HIST1H1E, SGK1, HIST1H1D, HIST1H1C, PLEK, CRYAA, OTX2, TAZ, RPS5, ANXA2, RPS19, RPS14, TYSND1, PSMC1, VEGFA, FCHSD2, CIRBP, H3F3B, STMN1, UNC13C, SMARCA2, BIN2	0.130837
GOTERM_BP_FAT	GO:0043933~macromolecular complex subunit organization	51	ALAD, UTY, IQGAP2, TTN, PTMA, SFSWAP, ATXN10, PDGFC, RPL11, PTBP2, RPL12, ZRSR2, MYB, MDN1, KDM5D, TRPM3, HIST1H1E, SGK1, HIST1H1D, HIST1H1C, CRYAA, OTX2, TAZ, PADI2, RRP8, RPS19, RPS14, CFL2, VEGFA, TYSND1, FCHSD2, STMN1, UNC13C, SMARCA2, BIN2, UTP3, CLU, ASAP1, RDX, COL2A1, TPM1, RACK1, RPL3, LEO1, ACTB, PLEK, RPS5, ANXA2, PSMC1, CIRBP, H3F3B	0.230564
GOTERM_BP_FAT	GO:0022607~cellular component assembly	54	MEF2C, ALAD, IQGAP2, TTN, RTN3, SFSWAP, ATXN10, PDGFC, RPL11, PTBP2, RPL12, ZRSR2, MDN1, TRPM3, HIST1H1E, SGK1, HIST1H1D, HIST1H1C, CRYAA, OTX2, TAZ, THY1, CHMP1A, RPS19, RPS14, CFL2, TYSND1, VEGFA, FCHSD2, CTSD, STMN1, UNC13C, SMARCA2, BIN2, GAP43, ARL6IP1, CLU, AKAP13, ASAP1, RDX, TPM1, RACK1, MTM1, EZR, RPL3, PLEK, RPS5, ANXA2, TENM4, NEB, ID1, PSMC1, CIRBP, H3F3B	0.25004
GOTERM_BP_FAT	GO:0071822~protein complex subunit organization	33	ALAD, CLU, ASAP1, IQGAP2, RDX, COL2A1, TTN, PTMA, TPM1, RACK1, ATXN10, PDGFC, TRPM3, HIST1H1E, SGK1, HIST1H1D, HIST1H1C, CRYAA, PLEK, OTX2, TAZ, ANXA2, RPS19, CFL2, TYSND1, PSMC1, VEGFA, FCHSD2, H3F3B, STMN1, UNC13C, BIN2, SMARCA2	3.82281
GOTERM_BP_FAT	GO:0006461~protein complex assembly	30	ALAD, CLU, ASAP1, IQGAP2, RDX, TTN, TPM1, RACK1, ATXN10, PDGFC, TRPM3, HIST1H1E, SGK1, HIST1H1D, HIST1H1C, CRYAA, PLEK, OTX2, TAZ, ANXA2, RPS19, TYSND1, PSMC1, VEGFA, FCHSD2, H3F3B, STMN1, UNC13C, BIN2, SMARCA2	5.84764
GOTERM_BP_FAT	GO:0070271~protein complex biogenesis	30	ALAD, CLU, ASAP1, IQGAP2, RDX, TTN, TPM1, RACK1, ATXN10, PDGFC, TRPM3, HIST1H1E, SGK1, HIST1H1D, HIST1H1C, CRYAA, PLEK, OTX2, TAZ, ANXA2, RPS19, TYSND1, PSMC1, VEGFA, FCHSD2, H3F3B, STMN1, UNC13C, BIN2, SMARCA2	5.91137
Annotation Cluster 3	Enrichment Score: 2.2107545313902035
Category	Term	Count	Genes	FDR
GOTERM_BP_FAT	GO:0042255~ribosome assembly	7	RPS19, RPS14, RPL3, RPL11, RPL12, MDN1, RPS5	0.406327
GOTERM_BP_FAT	GO:0022613~ribonucleoprotein complex biogenesis	16	UTP3, RPL14, RPL26, RRP8, RPS5, SFSWAP, RPS19, RPS14, RPL3, CIRBP, RPL11, PTBP2, RPL12, ZRSR2, MDN1, RPS24	0.860855
GOTERM_BP_FAT	GO:0022618~ribonucleoprotein complex assembly	11	SFSWAP, RPS19, RPS14, RPL3, CIRBP, RPL11, ZRSR2, RPL12, PTBP2, MDN1, RPS5	0.904187
GOTERM_BP_FAT	GO:0071826~ribonucleoprotein complex subunit organization	11	SFSWAP, RPS19, RPS14, RPL3, CIRBP, RPL11, ZRSR2, RPL12, PTBP2, MDN1, RPS5	1.34985
GOTERM_BP_FAT	GO:0042254~ribosome biogenesis	12	UTP3, RPS19, RPL14, RPS14, RPL3, RPL26, RRP8, RPL11, RPL12, MDN1, RPS5, RPS24	2.31963
GOTERM_BP_FAT	GO:0006364~rRNA processing	9	UTP3, RPS19, RPL14, RPS14, RPL26, RRP8, RPL11, MDN1, RPS24	5.25463
GOTERM_BP_FAT	GO:0006396~RNA processing	21	UTP3, ALYREF2, RPL14, TRA2B, RPL26, RRP8, YTHDC2, MBNL2, SF3B2, URM1, SFSWAP, HNRNPM, RPS19, RPS14, CDK12, LEO1, RPL11, PTBP2, ZRSR2, MDN1, RPS24	5.55049
GOTERM_BP_FAT	GO:0016072~rRNA metabolic process	9	UTP3, RPS19, RPL14, RPS14, RPL26, RRP8, RPL11, MDN1, RPS24	6.38023
GOTERM_BP_FAT	GO:0042273~ribosomal large subunit biogenesis	6	RPL14, RPL3, RPL26, RPL11, RPL12, MDN1	6.77648
Annotation Cluster 4	Enrichment Score: 2.0164103402034894
Category	Term	Count	Genes	FDR
GOTERM_BP_FAT	GO:0002088~lens development in camera-type eye	9	CRYGA, CRYGB, CRYGD, CRYGS, CRYAA, BFSP1, CRYGE, CRYBA2, CRYBA1	0.0112321
GOTERM_BP_FAT	GO:0001654~eye development	17	CRYGS, CRYAA, OTX2, BFSP1, NR2E3, THY1, CRYGA, CRYGB, CRYGC, CRYGD, VEGFA, STRA6, CRYBA2, CRYGE, CRYBA1, CRYGF, CRYBA4	0.194008
GOTERM_BP_FAT	GO:0043010~camera-type eye development	15	CRYGS, CRYAA, BFSP1, NR2E3, THY1, CRYGA, CRYGB, CRYGC, CRYGD, VEGFA, STRA6, CRYBA2, CRYGE, CRYBA1, CRYBA4	0.559318
GOTERM_BP_FAT	GO:0007423~sensory organ development	20	CRYGS, CRYAA, OTX2, BFSP1, COL2A1, SPARC, NR2E3, SOD1, THY1, CRYGA, CRYGB, CRYGC, CRYGD, VEGFA, STRA6, CRYBA2, CRYGE, CRYBA1, CRYGF, CRYBA4	0.936617
Annotation Cluster 5	Enrichment Score: 1.6559066788839922
Category	Term	Count	Genes	FDR
GOTERM_BP_FAT	GO:0050790~regulation of catalytic activity	43	HSP90AB1, ARL6IP1, MEF2C, GM10073, S100A8, ADGRD1, RHPN1, CLU, AKAP13, IQGAP2, RDX, TTN, TPM1, TRF, CDC37, CHAD, TRIB1, RACK1, ZGPAT, SERINC1, RPLP1, MTCH1, CDK12, PDGFC, PI16, CSF1R, DENND6B, PIK3CG, UNC119, COL4A3, CRYAA, PLEK, PLXNB1, PTPA, PRPSAP1, SOD1, TMEM132D, THY1, BGN, UACA, VEGFA, CYFIP2, LRP8	0.0651092
GOTERM_BP_FAT	GO:0045859~regulation of protein kinase activity	22	MEF2C, GM10073, HSP90AB1, PIK3CG, UNC119, CLU, AKAP13, TTN, SOD1, CDC37, TRF, THY1, CHAD, TRIB1, ZGPAT, BGN, RPLP1, VEGFA, CDK12, PDGFC, LRP8, CSF1R	0.141217
GOTERM_BP_FAT	GO:0043085~positive regulation of catalytic activity	29	MEF2C, GM10073, HSP90AB1, S100A8, ADGRD1, CLU, AKAP13, TPM1, TRF, TRIB1, RACK1, SERINC1, RPLP1, MTCH1, PDGFC, CSF1R, DENND6B, PIK3CG, COL4A3, UNC119, PLEK, PLXNB1, PTPA, SOD1, THY1, UACA, VEGFA, CYFIP2, LRP8	0.15959
GOTERM_BP_FAT	GO:0043549~regulation of kinase activity	23	MEF2C, GM10073, HSP90AB1, PIK3CG, UNC119, CLU, AKAP13, PRPSAP1, TTN, SOD1, CDC37, TRF, THY1, CHAD, TRIB1, ZGPAT, BGN, RPLP1, VEGFA, CDK12, PDGFC, LRP8, CSF1R	0.183285
GOTERM_BP_FAT	GO:0051338~regulation of transferase activity	24	MEF2C, PIK3CG, GM10073, HSP90AB1, UNC119, CLU, AKAP13, PRPSAP1, TTN, SOD1, CDC37, TRF, THY1, CHAD, TRIB1, ZGPAT, BGN, SERINC1, RPLP1, VEGFA, CDK12, PDGFC, LRP8, CSF1R	0.475753
GOTERM_BP_FAT	GO:0065009~regulation of molecular function	49	HSP90AB1, GM10073, ARL6IP1, MEF2C, S100A8, ADGRD1, RHPN1, CLU, AKAP13, IQGAP2, RDX, TTN, TPM1, TRF, CDC37, TRIB1, CHAD, RACK1, ZGPAT, PTGIS, SERINC1, RPLP1, MTCH1, CDK12, RPL11, PDGFC, PI16, CSF1R, DENND6B, PIK3CG, UNC119, COL4A3, SGK1, PLEK, CRYAA, PLXNB1, PTPA, RUNX1T1, PRPSAP1, SOD1, TMEM132D, THY1, ANXA2, BGN, UACA, ID1, VEGFA, CYFIP2, LRP8	0.626334
GOTERM_BP_FAT	GO:0044093~positive regulation of molecular function	31	MEF2C, GM10073, HSP90AB1, S100A8, ADGRD1, CLU, AKAP13, TPM1, TRF, TRIB1, RACK1, SERINC1, RPLP1, MTCH1, PDGFC, CSF1R, DENND6B, PIK3CG, COL4A3, UNC119, SGK1, PLEK, PLXNB1, PTPA, SOD1, THY1, ANXA2, UACA, VEGFA, CYFIP2, LRP8	2.78675
GOTERM_BP_FAT	GO:0045860~positive regulation of protein kinase activity	14	GM10073, HSP90AB1, PIK3CG, MEF2C, UNC119, CLU, AKAP13, SOD1, TRF, RPLP1, VEGFA, LRP8, PDGFC, CSF1R	3.85413
GOTERM_BP_FAT	GO:0051347~positive regulation of transferase activity	16	GM10073, HSP90AB1, PIK3CG, MEF2C, UNC119, CLU, AKAP13, SOD1, TRF, TRIB1, SERINC1, RPLP1, VEGFA, PDGFC, LRP8, CSF1R	4.65038
GOTERM_BP_FAT	GO:0032270~positive regulation of cellular protein metabolic process	31	MEF2C, ABCF1, GM10073, HSP90AB1, SEPT4, S100A8, CLU, AKAP13, RDX, TRF, TRIB1, RACK1, EZR, RPLP1, MTCH1, PDGFC, MYB, CSF1R, PIK3CG, COL4A3, UNC119, CRYAA, PTPA, RPS9, SOD1, ANXA2, UACA, VEGFA, CYFIP2, CIRBP, LRP8	5.73884
GOTERM_BP_FAT	GO:0033674~positive regulation of kinase activity	14	GM10073, HSP90AB1, PIK3CG, MEF2C, UNC119, CLU, AKAP13, SOD1, TRF, RPLP1, VEGFA, LRP8, PDGFC, CSF1R	7.87479
GOTERM_BP_FAT	GO:0051247~positive regulation of protein metabolic process	32	HSP90AB1, MEF2C, ABCF1, GM10073, SEPT4, IER3, S100A8, CLU, AKAP13, RDX, TRF, TRIB1, RACK1, EZR, RPLP1, MTCH1, PDGFC, MYB, CSF1R, PIK3CG, COL4A3, UNC119, CRYAA, PTPA, RPS9, SOD1, ANXA2, UACA, VEGFA, CYFIP2, CIRBP, LRP8	8.15508
GOTERM_BP_FAT	GO:0019220~regulation of phosphate metabolic process	35	HSP90AB1, MEF2C, GM10073, IER3, ADGRD1, CLU, AKAP13, TTN, CDC37, TRF, CHAD, TRIB1, RACK1, ZGPAT, EZR, RPLP1, CDK12, PDGFC, NDRG2, CSF1R, PIK3CG, UNC119, CRYAA, PLEK, PTPA, PRPSAP1, SOD1, TMEM132D, THY1, ANXA2, BGN, ID1, VEGFA, LRP8, CRYBA1	9.97341
Annotation Cluster 7	Enrichment Score: 1.5688980877352428
Category	Term	Count	Genes	FDR
GOTERM_BP_FAT	GO:0040007~growth	29	MEF2C, TTN, H19, PKM, IGSF10, RACK1, MTM1, PAK7, EZR, MT2, MEG3, MT1, SPR, STRA6, PI16, 4932438A13RIK, ISLR2, SGK1, CRYAA, PLXNB1, SOD1, RPL29, TENM4, VEGFA, NRN1L, CIRBP, H3F3B, SMARCA2, GAP43	0.510395
GOTERM_BP_FAT	GO:0048589~developmental growth	20	MEF2C, PLXNB1, SOD1, TTN, H19, RPL29, PKM, TENM4, IGSF10, MTM1, EZR, VEGFA, MEG3, NRN1L, STRA6, SPR, H3F3B, PI16, GAP43, ISLR2	5.89189
GOTERM_BP_FAT	GO:0040008~regulation of growth	19	MEF2C, SGK1, CRYAA, SOD1, H19, RACK1, MTM1, EZR, VEGFA, MT2, CIRBP, MT1, SPR, H3F3B, 4932438A13RIK, PI16, SMARCA2, GAP43, ISLR2	8.70796
