# Supplementary material for: Loss of Ciliary Gene Bbs8 Results in Physiological Defects in the Retinal Pigment Epithelium
Source: Front Cell Dev Biol. 2021 Feb 18;9:607121. doi: 10.3389/fcell.2021.607121 (PMC7930748; doi:10.3389/fcell.2021.607121)
Supplement: Supplementary file 11 [file Table_7.XLSX]

## Sheet: Sheet1
Supplementary Table 5: Gene Ontology enrichment analysis of the differentially expressed genes (DEGs) between Bbs8-/- and control at P29. The Biological Process (BP_FAT) terms enriched among the downregulated (n=1220) and upregulated (n=1056) genes are highlighted in green (A) and red (B), respectively. For each BP annotation cluster, the GO identifier ("GO:"), associated term ("Term") and Enrich…
A)
Annotation Cluster 1	Enrichment Score: 14.724868821121653
Category	Term	Count	Genes	FDR
GOTERM_BP_FAT	GO:0050953~sensory perception of light stimulus	62	RP1, SLC45A2, RP1L1, RPE65, RORB, RCVRN, CNGB1, CRX, CRYBB1, CRYGC, CRYGD, SLC24A1, CRYBB3, USH2A, CRYBB2, GJD2, OPA3, RPGR, RAX, RPGRIP1, CNGA1, RDH5, SAG, PPEF2, COL1A1, CRYBA1, CRYBA4, ROM1, RBP3, CACNB2, CABP4, ABCA4, PDE6A, MIP, PDE6B, CCDC66, SLC4A7, GUCA1B, GNAT1, AIPL1, UNC119, GUCY2F, GUCA1A, NXNL2, BC027072, BFSP2, PDE6G, PRPH2, WHRN, RGS9BP, GUCY2E, CACNA2D4, RD3, RDH12, ATF6, TULP1, A…	2.42099e-34
GOTERM_BP_FAT	GO:0007601~visual perception	61	RP1, SLC45A2, RP1L1, RPE65, RORB, RCVRN, CNGB1, CRX, CRYBB1, CRYGC, CRYGD, SLC24A1, CRYBB3, USH2A, CRYBB2, GJD2, OPA3, RPGR, RAX, RPGRIP1, CNGA1, RDH5, SAG, PPEF2, COL1A1, CRYBA1, CRYBA4, ROM1, RBP3, CACNB2, CABP4, ABCA4, PDE6A, MIP, PDE6B, CCDC66, SLC4A7, GUCA1B, GNAT1, AIPL1, UNC119, GUCY2F, GUCA1A, NXNL2, BC027072, BFSP2, PDE6G, PRPH2, RGS9BP, GUCY2E, CACNA2D4, RD3, RDH12, ATF6, TULP1, ATP8A2,…	4.3386e-34
Annotation Cluster 2	Enrichment Score: 8.536042174467116
Category	Term	Count	Genes	FDR
GOTERM_BP_FAT	GO:0001654~eye development	76	HMGN1, RP1, CRYGS, RP1L1, RPE65, RORB, NR2E3, JAG1, AQP1, CRX, CRYGA, ATP2B1, CRYGB, MAX, CRYGC, IFT122, CRYGD, SLC25A25, CEP290, STRA6, CRYGE, KDM5B, CRYGF, CRYBB2, PITX2, RS1, TUB, RPGR, RAX, CRYAA, CRYAB, RPGRIP1, MFN2, NRL, GNB1, PFDN5, CC2D2A, RRM1, CRYBA2, CRYBA1, CRYBA4, ROM1, SMARCA4, BBS4, KMT2C, CABP4, TTC8, PDE6A, MIP, PDE6B, WDR19, NIPBL, CHD7, CCDC66, LPCAT1, CRB1, CASZ1, SLC4A7, APC…	8.96792e-17
GOTERM_BP_FAT	GO:0043010~camera-type eye development	70	HMGN1, RP1, CRYGS, RP1L1, RPE65, RORB, NR2E3, JAG1, AQP1, CRX, CRYGA, ATP2B1, CRYGB, MAX, CRYGC, IFT122, CRYGD, SLC25A25, CEP290, STRA6, CRYGE, KDM5B, CRYBB2, PITX2, RS1, TUB, RPGR, RAX, CRYAA, CRYAB, RPGRIP1, MFN2, GNB1, PFDN5, CC2D2A, RRM1, CRYBA2, CRYBA1, CRYBA4, ROM1, SMARCA4, KMT2C, CABP4, TTC8, PDE6A, MIP, PDE6B, WDR19, CHD7, CCDC66, LPCAT1, CRB1, CASZ1, SLC4A7, APC, HCN1, GNAT1, BMP4, PCNT…	2.59151e-16
GOTERM_BP_FAT	GO:0046530~photoreceptor cell differentiation	27	BBS4, RP1, RP1L1, CABP4, RPE65, RORB, TTC8, CNGB1, NR2E3, CRX, CCDC66, CRB1, CASZ1, CEP290, SLC4A7, HCN1, GNAT1, RPGR, FSCN2, BC027072, RPGRIP1, ARL3, PROM1, TULP1, NRL, ROM1, GRK1	6.84564e-11
GOTERM_BP_FAT	GO:0060041~retina development in camera-type eye	40	RP1, RP1L1, RORB, RPE65, CABP4, TTC8, NR2E3, CRX, PDE6A, ATP2B1, PDE6B, MAX, CCDC66, CHD7, LPCAT1, CRB1, CASZ1, SLC4A7, CEP290, APC, RS1, HCN1, GNAT1, TUB, RPGR, RPGRIP1, PRPH2, RD3, SLC17A7, PROM1, TULP1, GNB1, PFDN5, RRM1, ATP8A2, CACNA1F, GRK1, SMARCA4, RHO, ROM1	4.00768e-10
GOTERM_BP_FAT	GO:0007423~sensory organ development	80	HMGN1, RP1, CRYGS, RP1L1, RPE65, RORB, NR2E3, JAG1, AQP1, CRX, CRYGA, ATP2B1, CRYGB, MAX, CRYGC, IFT122, CRYGD, SLC25A25, CEP290, STRA6, CRYGE, KDM5B, CRYGF, USH2A, CRYBB2, PITX2, RS1, TUB, RPGR, RAX, CRYAA, CRYAB, CECR2, RPGRIP1, MFN2, NRL, GNB1, PFDN5, CC2D2A, RRM1, CRYBA2, TSHR, CRYBA1, CRYBA4, ROM1, SMARCA4, BBS4, KMT2C, CABP4, TTC8, PDE6A, MIP, PDE6B, WDR19, NIPBL, CHD7, CCDC66, LPCAT1, CRB1…	1.03251e-08
GOTERM_BP_FAT	GO:0042461~photoreceptor cell development	21	HCN1, GNAT1, BBS4, RP1, RPGR, FSCN2, BC027072, RP1L1, RORB, CABP4, RPGRIP1, RPE65, NR2E3, CNGB1, ARL3, TULP1, CCDC66, CRB1, NRL, CEP290, GRK1	5.25209e-08
GOTERM_BP_FAT	GO:0048592~eye morphogenesis	35	HMGN1, RP1, BBS4, RORB, CABP4, RPE65, TTC8, NR2E3, JAG1, AQP1, CRYGB, IFT122, CCDC66, NIPBL, CRB1, CASZ1, SLC4A7, CEP290, STRA6, RS1, PITX2, HCN1, GNAT1, BMP4, RPGR, CRYAA, FSCN2, RPGRIP1, PROM1, MFN2, TULP1, NRL, ATP8A2, ROM1, GRK1	4.52299e-07
GOTERM_BP_FAT	GO:0001754~eye photoreceptor cell differentiation	20	HCN1, GNAT1, BBS4, RP1, RPGR, FSCN2, RORB, CABP4, RPGRIP1, TTC8, NR2E3, PROM1, TULP1, CCDC66, CRB1, NRL, CASZ1, SLC4A7, CEP290, ROM1	4.55796e-07
GOTERM_BP_FAT	GO:0042462~eye photoreceptor cell development	15	HCN1, GNAT1, BBS4, RP1, RPGR, FSCN2, CABP4, RPGRIP1, RORB, NR2E3, TULP1, CCDC66, CRB1, NRL, CEP290	0.000163476
GOTERM_BP_FAT	GO:0048593~camera-type eye morphogenesis	26	HMGN1, RP1, CABP4, RPE65, RORB, JAG1, TTC8, AQP1, CRYGB, IFT122, CCDC66, CRB1, CASZ1, SLC4A7, STRA6, RS1, PITX2, HCN1, BMP4, RPGR, CRYAA, MFN2, PROM1, ATP8A2, ROM1, GRK1	0.000238289
GOTERM_BP_FAT	GO:0090596~sensory organ morphogenesis	39	HMGN1, RP1, BBS4, RORB, RPE65, CABP4, TTC8, NR2E3, JAG1, AQP1, CRYGB, WDR19, IFT122, CCDC66, CHD7, NIPBL, CRB1, CASZ1, SLC4A7, CEP290, STRA6, PITX2, RS1, HCN1, GNAT1, BMP4, RPGR, CRYAA, FSCN2, RPGRIP1, WHRN, PROM1, MFN2, TULP1, NRL, ATP8A2, TSHR, GRK1, ROM1	0.00502564
GOTERM_BP_FAT	GO:0060042~retina morphogenesis in camera-type eye	16	HCN1, RP1, RPGR, CABP4, RPE65, RORB, TTC8, PROM1, CCDC66, CRB1, CASZ1, ATP8A2, SLC4A7, RS1, ROM1, GRK1	0.00562822
GOTERM_BP_FAT	GO:0003407~neural retina development	15	HCN1, RP1, CABP4, RPE65, RORB, TTC8, ATP2B1, SLC17A7, PROM1, ATP8A2, CASZ1, SLC4A7, RS1, SMARCA4, ROM1	0.0405745
GOTERM_BP_FAT	GO:0060219~camera-type eye photoreceptor cell differentiation	9	PROM1, HCN1, RP1, CASZ1, SLC4A7, CABP4, RORB, TTC8, ROM1	0.134606
GOTERM_BP_FAT	GO:0009887~organ morphogenesis	81	BMI1, HMGN1, DLC1, MEF2C, RP1, E2F5, RPE65, RORB, NR2E3, FOXO3, JAG1, AQP1, KLHL3, CITED1, CCDC103, CRYGB, IFT122, SOSTDC1, CEP290, STRA6, KDM5B, AKT3, PITX2, RS1, RPGR, CRYAA, RPGRIP1, PPARGC1B, MFN2, EIF4A3, DHRS3, BAZ1B, KDM2A, NRL, ASH1L, COL1A2, COL1A1, TNFAIP3, TSHR, ROM1, SMARCA4, ALPL, GLG1, BBS4, IRX1, COL3A1, DSCAML1, CABP4, TTC8, WDR19, NIPBL, KRAS, CHD7, CCDC66, CRB1, CASZ1, SLC4A7, E…	7.32256
Annotation Cluster 3	Enrichment Score: 7.531827800988806
Category	Term	Count	Genes	FDR
GOTERM_BP_FAT	GO:0043043~peptide biosynthetic process	83	ABCF1, ZFP385A, RPL14, COA3, RPLP2, GGT1, IARS2, SLC25A25, RPLP1, PCBP2, SLC25A29, FAU, SLC25A26, MRPL34, AASDH, PRKCA, GTPBP1, EIF2S3Y, SLC25A5, EEF2, EARS2, HAGH, EIF4A3, EIF4G2, DHX29, RPS17, RPS14, RPS15, KHSRP, MRPL49, RPS12, EEF1G, RPS13, HBB-BS, HBB-BT, GIGYF2, LRPPRC, UBA52, GM10073, MRPS12, NANOS1, RPL37, SESN2, CTIF, UHMK1, RACK1, RPS26, GM10036, RPS28, RPL7, RPS29, EIF3G, MRPL14, EIF3H…	8.01013e-06
GOTERM_BP_FAT	GO:1901566~organonitrogen compound biosynthetic process	126	ADCY1, RPL14, RPLP2, GGT1, IARS2, AQP1, GOT2, SLC25A25, ELOVL4, RPLP1, SLC25A29, FAU, SLC25A26, MRPL34, GTPBP1, EEF2, EARS2, PYCR2, DHX29, RPS17, RPS14, RPS15, RPS12, MRPL49, ATP5C1, RPS13, AKAP6, HBB-BS, KDSR, HBB-BT, EXT1, GIGYF2, UBA52, LRPPRC, ALDOA, MRPS12, DRD4, RUNDC3A, SESN2, PPCDC, UHMK1, CTIF, RPS26, GM10036, RPS28, OAZ1, EIF3G, RPS29, RPL7, EIF3H, RPL9, DMD, RPL8, EIF3F, RPL3, LGSN, RP…	4.67252e-05
GOTERM_BP_FAT	GO:0006412~translation	79	ABCF1, ZFP385A, RPL14, COA3, RPLP2, IARS2, SLC25A25, RPLP1, PCBP2, SLC25A29, FAU, SLC25A26, MRPL34, PRKCA, GTPBP1, EIF2S3Y, SLC25A5, EEF2, EARS2, EIF4A3, EIF4G2, DHX29, RPS17, RPS14, RPS15, KHSRP, MRPL49, RPS12, EEF1G, RPS13, HBB-BS, HBB-BT, GIGYF2, LRPPRC, UBA52, GM10073, MRPS12, NANOS1, RPL37, SESN2, CTIF, UHMK1, RACK1, RPS26, GM10036, RPS28, RPL7, RPS29, EIF3G, MRPL14, EIF3H, RPL9, EIF3F, RPL8…	5.07384e-05
GOTERM_BP_FAT	GO:0043604~amide biosynthetic process	85	ABCF1, ZFP385A, RPL14, COA3, RPLP2, GGT1, IARS2, FAM57B, SLC25A25, RPLP1, PCBP2, SLC25A29, FAU, SLC25A26, MRPL34, AASDH, PRKCA, GTPBP1, EIF2S3Y, SLC25A5, EEF2, EARS2, HAGH, EIF4A3, EIF4G2, DHX29, RPS17, RPS14, RPS15, KHSRP, MRPL49, RPS12, RPS13, EEF1G, HBB-BS, HBB-BT, GIGYF2, LRPPRC, UBA52, GM10073, MRPS12, NANOS1, RPL37, SESN2, CTIF, UHMK1, RACK1, RPS26, GM10036, RPS28, RPL7, RPS29, EIF3G, MRPL1…	0.000116936
GOTERM_BP_FAT	GO:0006518~peptide metabolic process	90	ABCF1, ZFP385A, RPL14, COA3, RPLP2, GGT1, IARS2, GSTM1, GSTM2, SLC25A25, RPLP1, PCBP2, SLC25A29, FAU, SLC25A26, MRPL34, AASDH, PRKCA, GTPBP1, EIF2S3Y, SLC25A5, EEF2, EARS2, HAGH, EIF4A3, EIF4G2, DHX29, RPS17, RPS14, RPS15, KHSRP, MRPL49, RPS12, RPS13, EEF1G, HBB-BS, HBB-BT, GIGYF2, LRPPRC, UBA52, GM10073, MRPS12, NANOS1, RPL37, SESN2, CTIF, UHMK1, RACK1, RPS26, GM10036, RPS28, RPL7, RPS29, EIF3G,…	0.000121202
GOTERM_BP_FAT	GO:0043603~cellular amide metabolic process	102	RPL14, PGAM1, RPLP2, PGAM2, GGT1, IARS2, FOXO3, CNOT6, GSTM1, GSTM2, SLC25A25, RBM8A, RPLP1, SLC25A29, FAU, SLC25A26, MRPL34, GTPBP1, EEF2, EARS2, DHX29, RPS17, RPS14, RPS15, MRPL49, RPS12, RPS13, HBB-BS, HBB-BT, GIGYF2, LRPPRC, UBA52, MRPS12, SESN2, UHMK1, CTIF, RPS26, GM10036, RPS28, RPL7, RPS29, EIF3G, EIF3H, DMD, RPL9, GSTK1, EIF3F, RPL8, RPL3, RPL10A, RPS20, TIGAR, RPSA, GARS, EPRS, RPL23A, …	0.000134709
Annotation Cluster 4	Enrichment Score: 6.857410449736739
Category	Term	Count	Genes	FDR
GOTERM_BP_FAT	GO:0006396~RNA processing	89	SCAF1, RPL14, ZMAT5, SNRPD3, ZMAT2, TRMT10A, CMTR1, SKIV2L2, SART3, YBX1, PUS7L, AKAP17B, RRP1B, DDX23, PCBP4, RBM8A, PRMT5, PSIP1, PQBP1, SRRM1, LSM4, LSM2, ACIN1, DHX30, IMP4, CDK13, TFIP11, PRPF31, RBM42, GTPBP4, KHDRBS3, BYSL, PAPD5, MBNL2, MBNL1, SPEN, SMN1, EIF4A3, DHX29, RPS17, LARP7, RPS14, SNRNP200, RPS15, KHSRP, RPS13, NOL11, SLU7, THOC5, THOC2, CPSF2, TRUB2, SSU72, SNRPG, ERI1, CDC73, …	4.50248e-07
GOTERM_BP_FAT	GO:0008380~RNA splicing	48	SCAF1, ZMAT5, SNRPD3, ZMAT2, SKIV2L2, SART3, YBX1, UHMK1, SF3B2, RPS26, AKAP17B, DDX46, SCAF11, DDX23, PCBP4, RBM8A, PRMT5, HTATSF1, PSIP1, PQBP1, LSM4, SRRM1, LSM2, PABPC1, ACIN1, CDK13, TFIP11, DHX8, PRPF31, KHDRBS3, RBM42, MBNL2, SNW1, SPEN, MBNL1, SMN1, EIF4A3, SON, PPP1R8, SNRNP200, KHSRP, SYF2, SLU7, RPS13, THOC5, THOC2, SNRNP27, SNRPG	4.1037e-05
GOTERM_BP_FAT	GO:0016071~mRNA metabolic process	63	SCAF1, ZMAT5, SNRPD3, ZMAT2, CMTR1, SKIV2L2, SART3, CNOT6, YBX1, AKAP17B, PCBP4, RBM8A, PRMT5, PQBP1, PSIP1, SRRM1, LSM4, LSM2, ACIN1, CDK13, TFIP11, GTPBP1, PRPF31, RBM42, KHDRBS3, MBNL2, PAPD5, MBNL1, SPEN, SMN1, EIF4A3, SNRNP200, KHSRP, SLU7, THOC5, THOC2, CPSF2, SSU72, SNRPG, NANOS1, CDC73, CTIF, UHMK1, SF3B2, DDX46, SCAF11, AGGF1, HTATSF1, CSDE1, PABPC1, TNRC6B, RBM27, DHX8, UPF1, SMG7, SNW1…	0.00010608
GOTERM_BP_FAT	GO:0006397~mRNA processing	53	SCAF1, ZMAT5, SNRPD3, ZMAT2, SKIV2L2, CMTR1, SART3, YBX1, AKAP17B, PCBP4, RBM8A, PRMT5, PQBP1, PSIP1, SRRM1, LSM4, LSM2, ACIN1, CDK13, TFIP11, PRPF31, KHDRBS3, RBM42, MBNL2, PAPD5, SPEN, MBNL1, SMN1, EIF4A3, SNRNP200, KHSRP, SLU7, THOC5, THOC2, CPSF2, SSU72, SNRPG, CDC73, UHMK1, SF3B2, DDX46, SCAF11, AGGF1, HTATSF1, PABPC1, RBM27, DHX8, SNW1, CTR9, SON, PPP1R8, SYF2, SNRNP27	0.000278514
GOTERM_BP_FAT	GO:0000375~RNA splicing, via transesterification reactions	33	SNRPD3, ZMAT2, SART3, UHMK1, SF3B2, SCAF11, DDX46, DDX23, PCBP4, RBM8A, PRMT5, HTATSF1, PSIP1, PQBP1, LSM4, SRRM1, LSM2, ACIN1, CDK13, TFIP11, DHX8, PRPF31, RBM42, MBNL2, SNW1, SPEN, MBNL1, SMN1, EIF4A3, SNRNP200, SYF2, SLU7, SNRPG	0.00310894
GOTERM_BP_FAT	GO:0000398~mRNA splicing, via spliceosome	32	SNRPD3, ZMAT2, SART3, UHMK1, SF3B2, SCAF11, DDX46, PCBP4, RBM8A, PRMT5, HTATSF1, PSIP1, PQBP1, LSM4, SRRM1, LSM2, ACIN1, CDK13, TFIP11, DHX8, PRPF31, RBM42, MBNL2, SNW1, SPEN, MBNL1, SMN1, EIF4A3, SNRNP200, SYF2, SLU7, SNRPG	0.00803933
GOTERM_BP_FAT	GO:0000377~RNA splicing, via transesterification reactions with bulged adenosine as nucleophile	32	SNRPD3, ZMAT2, SART3, UHMK1, SF3B2, SCAF11, DDX46, PCBP4, RBM8A, PRMT5, HTATSF1, PSIP1, PQBP1, LSM4, SRRM1, LSM2, ACIN1, CDK13, TFIP11, DHX8, PRPF31, RBM42, MBNL2, SNW1, SPEN, MBNL1, SMN1, EIF4A3, SNRNP200, SYF2, SLU7, SNRPG	0.00803933
Annotation Cluster 5	Enrichment Score: 6.391919642091293
Category	Term	Count	Genes	FDR
GOTERM_BP_FAT	GO:0045494~photoreceptor cell maintenance	17	BBS4, RP1, TUB, NXNL2, MAK, CDHR1, NXNL1, RP1L1, CNGB1, ABCA4, PDE6A, PROM1, TULP1, LCA5, CEP290, USH2A, RHO	3.88979e-07
GOTERM_BP_FAT	GO:0001895~retina homeostasis	20	BBS4, RP1, TUB, AIPL1, NXNL2, MAK, CDHR1, NXNL1, RP1L1, RPE65, CNGB1, ABCA4, WHRN, PDE6A, PROM1, TULP1, LCA5, CEP290, USH2A, RHO	1.65608e-06
GOTERM_BP_FAT	GO:0060249~anatomical structure homeostasis	42	ALDOA, RP1, BBS4, STK11, CHMP4B, NANOS1, RP1L1, RPE65, CNGB1, CCT3, ITGB3, ABCA4, PDE6A, RPA2, KRAS, LPCAT1, DMD, CEP290, AKT3, USH2A, CAR2, APC, TUB, AIPL1, UPF1, NXNL2, MAK, SLX1B, CDHR1, SMG7, NXNL1, NOP10, WHRN, PPARGC1B, SLC17A7, PROM1, TULP1, CCT5, LCA5, GIGYF2, RHO, ADD1	0.00923824
GOTERM_BP_FAT	GO:0001894~tissue homeostasis	31	RP1, BBS4, STK11, CHMP4B, NANOS1, RP1L1, RPE65, CNGB1, ITGB3, ABCA4, PDE6A, KRAS, LPCAT1, CEP290, USH2A, AKT3, CAR2, TUB, AIPL1, NXNL2, MAK, CDHR1, NXNL1, WHRN, PPARGC1B, PROM1, TULP1, LCA5, GIGYF2, RHO, ADD1	0.0127953
GOTERM_BP_FAT	GO:0048871~multicellular organismal homeostasis	34	RP1, BBS4, STK11, CHMP4B, NANOS1, RP1L1, RPE65, CNGB1, ITGB3, AQP1, ABCA4, PDE6A, KRAS, LPCAT1, CEP290, AKT3, USH2A, CAR2, SGIP1, TUB, AIPL1, NXNL2, MAK, CDHR1, NXNL1, WHRN, AMPD3, PPARGC1B, PROM1, TULP1, LCA5, GIGYF2, RHO, ADD1	4.06271
Annotation Cluster 6	Enrichment Score: 5.702434861195929
Category	Term	Count	Genes	FDR
GOTERM_BP_FAT	GO:0009583~detection of light stimulus	20	GNAT1, GUCA1B, AIPL1, GUCA1A, GUCY2F, BC027072, CABP4, RCVRN, RPE65, CNGB1, RGS9BP, CACNA2D4, PDE6B, TULP1, CCDC66, GNB1, ATP8A2, CACNA1F, RHO, RS1	2.38746e-09
GOTERM_BP_FAT	GO:0009584~detection of visible light	15	GNAT1, AIPL1, TULP1, GUCY2F, CCDC66, BC027072, GNB1, ATP8A2, RPE65, CACNA1F, CNGB1, RGS9BP, RHO, CACNA2D4, RS1	1.3504e-07
GOTERM_BP_FAT	GO:0050962~detection of light stimulus involved in sensory perception	11	GNAT1, TULP1, GUCY2F, CCDC66, BC027072, ATP8A2, RPE65, CACNA1F, CNGB1, RGS9BP, CACNA2D4	4.0248e-05
GOTERM_BP_FAT	GO:0050908~detection of light stimulus involved in visual perception	11	GNAT1, TULP1, GUCY2F, CCDC66, BC027072, ATP8A2, RPE65, CACNA1F, CNGB1, RGS9BP, CACNA2D4	4.0248e-05
GOTERM_BP_FAT	GO:0009416~response to light stimulus	43	HMGN1, RP1, STK11, USP2, RPE65, CABP4, RCVRN, CNGB1, AQP1, PDE6B, ERCC8, SLC1A2, TROVE2, CCDC66, KRAS, PDE8B, AGAP3, RS1, GNAT1, GUCA1B, AIPL1, GUCY2F, GUCA1A, RPGR, CRYAA, BC027072, CREB1, DDB1, ATP1A3, RGS9BP, CACNA2D4, ATXN1, TULP1, CCND1, GNB1, ATP8A2, CIRBP, CACNA1F, MTOR, APBB1, ABL2, GRK1, RHO	5.07976e-05
GOTERM_BP_FAT	GO:0009314~response to radiation	53	HMGN1, RP1, RPE65, RCVRN, CNGB1, AQP1, SLC1A2, PDE8B, H2AFX, AGAP3, RS1, RPGR, BRCC3, CRYAA, CRYAB, DDB1, CCND1, GNB1, RRM1, USP2, STK11, COL3A1, CABP4, ERCC8, PDE6B, TROVE2, KRAS, CCDC66, NIPBL, TIGAR, GUCA1B, GNAT1, AIPL1, GUCY2F, GUCA1A, DNMT3A, BC027072, CREB1, ATP1A3, RGS9BP, CACNA2D4, RNF8, ATXN1, TULP1, ATP8A2, CIRBP, CACNA1F, MTOR, SMC1A, APBB1, ABL2, GRK1, RHO	0.000436453
GOTERM_BP_FAT	GO:0007602~phototransduction	10	GNAT1, GUCA1B, AIPL1, GUCA1A, GNB1, RCVRN, CABP4, CNGB1, RHO, RS1	0.0159078
GOTERM_BP_FAT	GO:0009582~detection of abiotic stimulus	20	GNAT1, GUCA1B, AIPL1, GUCA1A, GUCY2F, BC027072, CABP4, RCVRN, RPE65, CNGB1, RGS9BP, CACNA2D4, PDE6B, TULP1, CCDC66, GNB1, ATP8A2, CACNA1F, RHO, RS1	0.0856567
GOTERM_BP_FAT	GO:0009581~detection of external stimulus	20	GNAT1, GUCA1B, AIPL1, GUCA1A, GUCY2F, BC027072, CABP4, RCVRN, RPE65, CNGB1, RGS9BP, CACNA2D4, PDE6B, TULP1, CCDC66, GNB1, ATP8A2, CACNA1F, RHO, RS1	0.0964073
GOTERM_BP_FAT	GO:0009628~response to abiotic stimulus	91	SLC8A3, HMGN1, RP1, YBX3, RPE65, GGT1, RCVRN, RORA, FOXO3, CNGB1, AQP1, GJA3, ATP2B1, PDPK1, SLC1A2, ALAS2, PTGIS, HIF1AN, PSIP1, H2AFX, CYGB, STRA6, PDE8B, AGAP3, RS1, RPGR, BRCC3, HSP90AA1, CRYAA, CRYAB, DDB1, CCND1, GNB1, RRM1, SLU7, COL1A1, ALDOA, RAB3A, USP2, STK11, COL3A1, ST8SIA1, CABP4, GPI1, CD24A, ERCC8, PDE6B, TROVE2, NIPBL, CCDC66, KRAS, DMD, NDRG1, FAM162A, STRBP, CAR2, MGARP, TIGAR,…	2.57147
Annotation Cluster 7	Enrichment Score: 5.212894672453787
Category	Term	Count	Genes	FDR
GOTERM_BP_FAT	GO:0022613~ribonucleoprotein complex biogenesis	59	RPL14, SNRPD3, SKIV2L2, SART3, CNOT6, RRP1B, PRMT5, PQBP1, PSIP1, LSM4, LSM2, DHX30, GNL2, DYNC1H1, IMP4, PRPF31, GTPBP4, EIF2S3Y, BYSL, PAPD5, MBNL1, SMN1, EIF4A3, RPS17, RPS14, RPS15, AAMP, NOL11, SLU7, RPS10, SNRPG, ERI1, RPS25, GM10036, RPS28, SCAF11, CHD7, RPL7, EIF3G, EIF3H, EIF3F, RPL3, RPL10A, RPSA, TSR2, SUV39H1, RPL26, RPL23A, RPS5, NOP10, RPF2, RPS8, RPS7, DDX6, DIS3, RPL13A, CIRBP, PE…	5.07827e-07
GOTERM_BP_FAT	GO:0042254~ribosome biogenesis	37	RPL14, ERI1, SKIV2L2, RPS25, GM10036, RPS28, CHD7, RPL7, RRP1B, RPL3, RPL10A, GNL2, DHX30, IMP4, RPSA, GTPBP4, TSR2, BYSL, SUV39H1, RPL26, PAPD5, RPL23A, NOP10, RPS5, RPF2, RPS8, RPS7, DIS3, EIF4A3, RPS17, RPS14, RPS15, AAMP, NOL11, RPS10, PES1, TRMT112	0.00741573
GOTERM_BP_FAT	GO:0006364~rRNA processing	28	RPL14, ERI1, SKIV2L2, CHD7, RPS28, RRP1B, RPL7, RPL10A, IMP4, RPSA, GTPBP4, TSR2, BYSL, RPL26, SUV39H1, PAPD5, NOP10, RPF2, RPS8, RPS7, DIS3, EIF4A3, RPS17, RPS14, RPS15, NOL11, PES1, TRMT112	0.00876342
GOTERM_BP_FAT	GO:0016072~rRNA metabolic process	28	RPL14, ERI1, SKIV2L2, CHD7, RPS28, RRP1B, RPL7, RPL10A, IMP4, RPSA, GTPBP4, TSR2, BYSL, RPL26, SUV39H1, PAPD5, NOP10, RPF2, RPS8, RPS7, DIS3, EIF4A3, RPS17, RPS14, RPS15, NOL11, PES1, TRMT112	0.016298
GOTERM_BP_FAT	GO:0034660~ncRNA metabolic process	43	RPL14, POLR2J, POLR2I, TCOF1, ERI1, TRMT10A, SKIV2L2, IARS2, POLR2C, PUS7L, RPS28, CHD7, RPL7, RRP1B, RPL10A, TPRKB, IMP4, MARS, RPSA, GTPBP4, TSR2, BYSL, GARS, SUV39H1, RPL26, EPRS, PAPD5, NOP10, RPF2, RPS8, EARS2, RPS7, DIS3, EIF4A3, RPS17, RPS14, RPS15, NOL11, MTOR, PES1, TRUB2, TRMT112, SMARCA4	1.22745
GOTERM_BP_FAT	GO:0034470~ncRNA processing	32	RPL14, ERI1, TRMT10A, SKIV2L2, PUS7L, RPS28, CHD7, RRP1B, RPL7, RPL10A, IMP4, TPRKB, RPSA, GTPBP4, TSR2, BYSL, SUV39H1, RPL26, PAPD5, NOP10, RPF2, RPS8, RPS7, DIS3, EIF4A3, RPS17, RPS14, RPS15, NOL11, PES1, TRUB2, TRMT112	4.38024
Annotation Cluster 8	Enrichment Score: 5.0711773694078826
Category	Term	Count	Genes	FDR
GOTERM_BP_FAT	GO:0043933~macromolecular complex subunit organization	207	HMGN1, RP1, GDA, PPP2R5B, CCT3, SART3, SIN3A, H2AFV, PQBP1, VMA21, LSM4, H2AFX, LSM2, DHX30, CRYAA, CRYAB, RAP1GDS1, UBR2, OPTN, ST13, BAZ1B, RPS17, RPS14, RPS15, RPS10, SUDS3, ADD1, ALDOA, ARF6, CD74, VPS72, SDHAF1, NR1H2, RPS25, GM10036, VRK1, RPS28, DMD, PLTP, RPSA, DNMT3A, RPF2, RPS5, GAS7, ABCG1, DDX6, RNF8, EPS8, NAA60, NCOR1, KCNAB2, AP1B1, COX10, EZH1, EZH2, SYNJ1, BAG6, ZFYVE9, DYNC1H1, …	1.00562e-09
GOTERM_BP_FAT	GO:0044085~cellular component biogenesis	217	MEF2C, DLC1, RP1, GDA, PPP2R5B, RPL14, CADM1, CCT3, AQP1, SART3, PQBP1, VMA21, CEP290, LSM4, LSM2, DHX30, GTPBP4, CRYAA, CRYAB, BYSL, RAP1GDS1, OPTN, ST13, RPS17, RPS14, RPS15, CC2D2A, RPS10, EPS8L1, ADD1, ALDOA, ARHGEF26, ENPP2, CEP164, ARF6, CDC34, CD74, SDHAF1, NR1H2, RPS25, GM10036, RPS28, DMD, RPSA, KIF3B, PCNT, RPF2, NOP10, RPS5, GAS7, RPS8, DDX6, RPS7, EPS8, NAA60, FAM161A, MAP9, NCOR1, FA…	3.24896e-05
GOTERM_BP_FAT	GO:0065003~macromolecular complex assembly	137	RP1, GDA, PPP2R5B, CHMP4B, SNRPD3, CAPZA1, VTN, CCT3, CNGB1, SART3, CNOT6, UQCR10, PRKAR2A, PSIP1, PQBP1, VMA21, LSM4, LSM2, LGI1, DHX30, DCTPP1, CRYAA, CRYAB, RAP1GDS1, OPTN, ST13, NCAM1, RPS17, RPS14, RPS15, COL1A2, SLU7, RPS10, VAMP2, COL1A1, TNFAIP1, SMARCA4, SNRPG, ADD1, ALDOA, BBS4, SNAP91, ACTR3B, STK11, ARF6, KEAP1, ARPC4, NAPB, SDHAF1, CD74, RPS25, NR1H2, GM10036, RPS28, EIF3G, EIF3H, DM…	0.000351495
GOTERM_BP_FAT	GO:0034622~cellular macromolecular complex assembly	88	RP1, GDA, AP1B1, COA3, COX10, SNRPD3, CAPZA1, SYNJ1, VTN, SART3, CNOT6, CCDC103, UQCR10, PRMT5, ZFYVE9, PQBP1, VMA21, PSIP1, LSM4, PSMD4, LSM2, DYNC1H1, DHX30, PSMD8, PRPF31, EIF2S3Y, HSP90AA1, CRYAA, CRYAB, ANP32E, RAP1GDS1, MBNL1, SMN1, JMY, TAF11, RPS17, RPS14, RPS15, FHOD3, SLU7, RPS10, ADD1, SMARCA4, SNRPG, BBS4, SNAP91, ACTR3B, FKBP4, PPM1A, ARF6, ARPC4, COX7A2L, SDHAF1, RPS25, GM10036, RPS…	0.000974041
GOTERM_BP_FAT	GO:0022607~cellular component assembly	191	MEF2C, DLC1, RP1, GDA, PPP2R5B, CADM1, CHMP4B, SNRPD3, CAPZA1, VTN, CCT3, CNGB1, AQP1, SART3, CNOT6, PRKAR2A, UQCR10, IFT122, PACSIN2, PSIP1, VMA21, PQBP1, LSM4, CEP290, LSM2, DHX30, LGI1, DCTPP1, CRYAA, CRYAB, RAP1GDS1, OPTN, ST13, NCAM1, TRIM37, FOPNL, RPS17, RPS14, RPS15, CC2D2A, COL1A2, SLU7, RPS10, VAMP2, COL1A1, EPS8L1, TNFAIP1, SMARCA4, SNRPG, ADD1, ALDOA, BBS4, SNAP91, ARHGEF26, ACTR3B, E…	0.00350848
GOTERM_BP_FAT	GO:0071822~protein complex subunit organization	110	RP1, GDA, PPP2R5B, CHMP4B, CAPZA1, VTN, CNGB1, CCT3, SART3, UQCR10, PRKAR2A, VMA21, LGI1, DCTPP1, CRYAA, CRYAB, RAP1GDS1, OPTN, NCAM1, ST13, COL1A2, VAMP2, COL1A1, TNFAIP1, ADD1, SMARCA4, ALDOA, BBS4, SNAP91, STK11, ACTR3B, ARF6, ARPC4, KEAP1, NAPB, SDHAF1, VPS72, CD74, IRAK3, DMD, HIST1H4H, EPB41, KCNB1, GAS7, KCTD7, RNF8, PSMC5, EPS8, PSMC3, GLS, NAA60, PSMC1, MTOR, KCNAB2, HPRT, AP1B1, COA3, C…	1.47184
GOTERM_BP_FAT	GO:0006461~protein complex assembly	100	RP1, GDA, PPP2R5B, CHMP4B, CAPZA1, VTN, CNGB1, CCT3, SART3, UQCR10, PRKAR2A, VMA21, LGI1, DCTPP1, CRYAA, CRYAB, RAP1GDS1, OPTN, NCAM1, ST13, COL1A2, VAMP2, COL1A1, TNFAIP1, ADD1, SMARCA4, ALDOA, BBS4, SNAP91, STK11, ACTR3B, ARF6, ARPC4, KEAP1, NAPB, SDHAF1, CD74, DMD, HIST1H4H, EPB41, KCNB1, GAS7, KCTD7, PSMC5, EPS8, PSMC3, GLS, NAA60, PSMC1, MTOR, AP1B1, COA3, HPRT, KCNAB2, COX10, SYNJ1, CCDC103…	2.15608
GOTERM_BP_FAT	GO:0070271~protein complex biogenesis	100	RP1, GDA, PPP2R5B, CHMP4B, CAPZA1, VTN, CNGB1, CCT3, SART3, UQCR10, PRKAR2A, VMA21, LGI1, DCTPP1, CRYAA, CRYAB, RAP1GDS1, OPTN, NCAM1, ST13, COL1A2, VAMP2, COL1A1, TNFAIP1, ADD1, SMARCA4, ALDOA, BBS4, SNAP91, STK11, ACTR3B, ARF6, ARPC4, KEAP1, NAPB, SDHAF1, CD74, DMD, HIST1H4H, EPB41, KCNB1, GAS7, KCTD7, PSMC5, EPS8, PSMC3, GLS, NAA60, PSMC1, MTOR, AP1B1, COA3, HPRT, KCNAB2, COX10, SYNJ1, CCDC103…	2.22657
Annotation Cluster 9	Enrichment Score: 4.814455469555772
Category	Term	Count	Genes	FDR
GOTERM_BP_FAT	GO:0016569~covalent chromatin modification	61	BMI1, ARID4A, EZH1, EZH2, CBX3, DEK, CTCF, SART3, BAG6, SIN3A, PRMT5, RTF1, KDM5B, DNAJC2, PRKCA, KDM7A, RBBP5, KMT5C, BRCC3, DDB1, ANP32E, BANP, UBR2, TRIM37, SUZ12, BAZ1B, KDM2A, ASH1L, USP21, SUDS3, SMARCA4, KMT2E, KMT2D, DPF3, SETD1B, KMT2C, CDC73, SKP1A, VPS72, VRK1, CHD8, CHD7, NIPBL, KDM3B, MLLT6, USP34, DNMT3A, BRD3, TAF5, JARID2, SUV39H1, SNW1, SIRT2, CTR9, RNF8, TET3, NAA60, KDM4A, HDAC…	0.000230563
GOTERM_BP_FAT	GO:0016570~histone modification	48	KMT2E, BMI1, KMT2D, ARID4A, EZH1, KMT2C, EZH2, CDC73, CTCF, SKP1A, SART3, VRK1, SIN3A, NIPBL, PRMT5, RTF1, KDM3B, USP34, MLLT6, KDM5B, PRKCA, KDM7A, RBBP5, BRCC3, KMT5C, TAF5, JARID2, DDB1, SUV39H1, UBR2, SNW1, SIRT2, CTR9, TRIM37, RNF8, SUZ12, TET3, BAZ1B, KDM2A, NAA60, ASH1L, USP21, KDM4A, HDAC9, APBB1, NCOR1, SUDS3, SMARCA4	0.00842674
GOTERM_BP_FAT	GO:0006325~chromatin organization	71	BMI1, HMGN1, ARID4A, EZH1, EZH2, CBX3, DEK, CTCF, SART3, PTMA, BAG6, SIN3A, H2AFV, PRMT5, RTF1, H2AFX, KDM5B, DNAJC2, INO80C, PRKCA, KDM7A, RBBP5, BRCC3, KMT5C, MTA2, DDB1, ANP32E, CECR2, BANP, UBR2, TRIM37, SUZ12, KDM2A, BAZ1B, BPTF, ASH1L, USP21, SUDS3, SMARCA4, KMT2E, KMT2D, DPF3, SETD1B, KMT2C, CDC73, SKP1A, VPS72, VRK1, CHD8, NIPBL, CHD7, KDM3B, USP34, MLLT6, ING1, HIST1H4H, DNMT3A, BRD3, TA…	0.0424138
GOTERM_BP_FAT	GO:0051276~chromosome organization	94	BMI1, HMGN1, ARID4A, CHMP4B, EZH1, EZH2, YLPM1, CBX3, DEK, CTCF, CCT3, SART3, PTMA, BAG6, SIN3A, H2AFV, PRMT5, RTF1, ATF6B, H2AFX, ACIN1, TOP2B, KDM5B, DNAJC2, INO80C, PRKCA, KDM7A, RBBP5, BRCC3, KMT5C, MTA2, DDB1, CHTF8, ANP32E, CECR2, BANP, UBR2, TOP1MT, PURB, SUZ12, TRIM37, BPTF, KDM2A, BAZ1B, ASH1L, USP21, SUDS3, SMARCA4, KMT2E, KMT2D, DPF3, HMGB2, KMT2C, SETD1B, CDC73, ANAPC11, SKP1A, VPS72,…	0.0725855
GOTERM_BP_FAT	GO:0018205~peptidyl-lysine modification	32	BMI1, KMT2E, KMT2D, ARID4A, EZH1, EZH2, VCPKMT, CTCF, SIN3A, BAG6, RTF1, MLLT6, RBBP5, KMT5C, JARID2, TAF5, SUV39H1, MUL1, SNW1, SIRT2, CTR9, SUZ12, TET3, SENP1, DOHH, PIAS3, NAA60, ASH1L, KDM4A, HDAC9, APBB1, SMARCA4	3.98956
Annotation Cluster 10	Enrichment Score: 4.358005861704474
Category	Term	Count	Genes	FDR
GOTERM_BP_FAT	GO:0051641~cellular localization	192	MEF2C, SLC8A3, CHMP4B, LMAN2L, PNKD, TSPAN5, USE1, RANGAP1, CCT3, CNGB1, VPS33A, C2CD2L, CITED1, SSR1, HOOK3, HOOK1, PACSIN1, SIN3A, TBC1D17, IFT122, ANK2, STARD7, PACSIN2, TRAK1, CEP290, RBCK1, TTC21A, TUB, CRYAB, CHP2, OPTN, BICD2, NPC1, LCA5, PAM16, RPS15, CC2D2A, UBL4A, SLU7, AKAP6, VAMP2, SRP72, COL1A1, DOC2B, TNFAIP3, SH3GL2, BBS4, SNAP91, STK11, SNX8, DRD4, ARFRP1, RABGAP1L, CACNB2, ARF6, …	9.29656e-05
GOTERM_BP_FAT	GO:0070727~cellular macromolecule localization	129	CHMP4B, TSPAN5, RANGAP1, CCT3, CNGB1, HOOK3, SSR1, PACSIN1, IFT122, SIN3A, ANK2, STARD7, PACSIN2, RBCK1, CEP290, TTC21A, TUB, CHP2, OPTN, NPC1, PAM16, CC2D2A, UBL4A, AKAP6, SLU7, VAMP2, SRP72, COL1A1, TNFAIP3, BBS4, STK11, SNX8, ARFRP1, RABGAP1L, CACNB2, ARF6, KEAP1, NAPB, TTC8, SKP1A, SESN2, RIMS2, PEX5L, RIC1, UHMK1, RRAGB, CD74, WAPL, NIPBL, TOMM7, OAZ1, DMD, OTUD7B, DYRK2, PPP2R2B, HECTD1, BM…	0.00663058
GOTERM_BP_FAT	GO:0033036~macromolecule localization	208	CADM1, PITPNA, USE1, RANGAP1, CCT3, VPS33A, SSR1, HOOK3, HOOK1, GOT2, SIN3A, RBM8A, CEP290, OSBP2, OPTN, PITPNM1, NPC1, LCA5, CC2D2A, UBL4A, SRP72, DOC2B, CACNB2, ARF6, RIMS2, PEX5L, RIC1, UHMK1, CD74, NR1H2, DMD, PPP2R2B, PLTP, BMP4, RPSA, UNC119, LAMTOR4, LAMTOR1, PCNT, HILPDA, NOP10, ABCG4, ATP13A2, ABCG1, TULP1, CCT5, NCOR1, CREBRF, ZFP385A, KCNAB2, AP1B1, EZH2, YBX1, HSPH1, PDPK1, BAG6, ZFYV…	0.00681229
GOTERM_BP_FAT	GO:0034613~cellular protein localization	128	CHMP4B, TSPAN5, RANGAP1, CCT3, CNGB1, HOOK3, SSR1, PACSIN1, IFT122, SIN3A, ANK2, STARD7, PACSIN2, RBCK1, CEP290, TTC21A, TUB, CHP2, OPTN, NPC1, PAM16, CC2D2A, UBL4A, AKAP6, SLU7, VAMP2, SRP72, COL1A1, TNFAIP3, BBS4, STK11, SNX8, ARFRP1, RABGAP1L, CACNB2, ARF6, KEAP1, NAPB, TTC8, SKP1A, SESN2, RIMS2, PEX5L, RIC1, UHMK1, RRAGB, CD74, WAPL, NIPBL, TOMM7, OAZ1, DMD, OTUD7B, DYRK2, PPP2R2B, HECTD1, BM…	0.00744199
GOTERM_BP_FAT	GO:0008104~protein localization	180	CADM1, CHMP4B, LMAN2L, TSPAN5, USE1, RANGAP1, D1ERTD622E, CCT3, CNGB1, VPS33A, C2CD2L, SSR1, HOOK3, HOOK1, PACSIN1, SLC16A1, SIN3A, TBC1D17, IFT122, ANK2, STARD7, PACSIN2, CEP290, RBCK1, TTC21A, SCAMP5, TUB, CHP2, OPTN, PITPNM1, NPC1, LCA5, PAM16, CC2D2A, UBL4A, SLU7, AKAP6, AKAP7, VAMP2, SRP72, COL1A1, DOC2B, TNFAIP3, BBS4, SNAP91, STK11, SNX8, ARFRP1, DRD4, RABGAP1L, CACNB2, ARF6, NEDD8, KEAP1,…	0.0725619
GOTERM_BP_FAT	GO:0033365~protein localization to organelle	73	CHMP4B, EZH2, NUP188, CTCF, CNGB1, CCT3, YBX1, HOOK3, HSPH1, IFT122, BAG6, SIN3A, STARD7, ANK2, PACSIN2, ZFYVE9, RBCK1, RANBP1, CNTLN, TTC21A, AGAP3, PSMD8, TUB, HSP90AA1, CHP2, BANP, OPTN, PMM1, MFN2, PAM16, CC2D2A, UBL4A, AKAP6, COL1A1, KPNA4, SRP72, TNFAIP3, BBS4, STK11, ARFRP1, HK2, PPM1A, HK1, ARF6, KEAP1, SKP1A, PPM1B, SESN2, PEX5L, SEC63, WAPL, WDR19, TOMM7, SH3GLB1, OTUD7B, DYRK2, TNPO2, …	0.122801
GOTERM_BP_FAT	GO:0051649~establishment of localization in cell	136	SLC8A3, CHMP4B, PNKD, LMAN2L, USE1, RANGAP1, VPS33A, C2CD2L, CITED1, HOOK3, SSR1, HOOK1, PACSIN1, TBC1D17, IFT122, ANK2, STARD7, TRAK1, RBCK1, CEP290, TTC21A, CRYAB, CHP2, OPTN, BICD2, LCA5, PAM16, RPS15, AKAP6, SLU7, VAMP2, SRP72, DOC2B, SH3GL2, SNAP91, SNX8, ARFRP1, RABGAP1L, KEAP1, NAPB, ITGB3, RIMS2, PEX5L, RIC1, UHMK1, CD74, RIMS3, OAZ1, TOMM7, DMD, DYRK2, SSX2IP, PPP2R2B, BMP4, RPSA, KIF3B,…	0.154248
GOTERM_BP_FAT	GO:1902580~single-organism cellular localization	84	SPG7, CHMP4B, TSPAN5, SYNJ1, NUP188, SSR1, TMEM230, PDPK1, PACSIN1, IFT122, BAG6, ANK2, ZFYVE9, AP3B2, DLG4, RBCK1, SV2B, RANBP1, ATP5O, DYNC1H1, NSF, AGAP3, RAMP3, TUB, STX3, HSP90AA1, CHP2, STXBP1, OPTN, BICD2, NPC1, KIF1B, PAM16, CEMIP, UBL4A, AKAP6, VAMP2, KPNA4, SRP72, DOC2B, SH3GL2, RAB3A, ARFRP1, PPM1A, CACNB2, ARF6, KEAP1, KLC2, PPM1B, TTC8, NAPB, RIMS2, PEX5L, CD24A, SEC63, RIMS3, RACK1,…	0.196325
GOTERM_BP_FAT	GO:0046907~intracellular transport	106	CHMP4B, LMAN2L, USE1, RANGAP1, VPS33A, CITED1, HOOK3, SSR1, HOOK1, TBC1D17, ANK2, STARD7, TRAK1, RBCK1, CEP290, CRYAB, CHP2, OPTN, BICD2, PAM16, RPS15, AKAP6, SLU7, VAMP2, SRP72, SNX8, ARFRP1, RABGAP1L, KEAP1, NAPB, RIMS2, PEX5L, UHMK1, CD74, RIC1, TOMM7, OAZ1, DYRK2, PPP2R2B, BMP4, RPSA, KIF3B, KCNB1, PCNT, SMG7, ATP13A2, ABCG1, PRICKLE1, PLEKHA8, GRTP1, RHOT1, RHOT2, MTOR, CREBRF, SPG7, CLTA, A…	0.387523
GOTERM_BP_FAT	GO:0045184~establishment of protein localization	144	CADM1, CHMP4B, LMAN2L, TSPAN5, USE1, RANGAP1, D1ERTD622E, VPS33A, C2CD2L, HOOK3, SSR1, HOOK1, PACSIN1, SLC16A1, TBC1D17, IFT122, ANK2, STARD7, CEP290, RBCK1, TTC21A, SCAMP5, CHP2, OPTN, PITPNM1, NPC1, LCA5, PAM16, UBL4A, SLU7, AKAP6, VAMP2, SRP72, COL1A1, TNFAIP3, DOC2B, BBS4, SNAP91, SNX8, ARFRP1, DRD4, RABGAP1L, CACNB2, ARF6, KEAP1, NAPB, TTC8, RIMS2, PEX5L, RIC1, UHMK1, CD74, NR1H2, OAZ1, TOMM…	0.526329
GOTERM_BP_FAT	GO:0015031~protein transport	125	CADM1, CHMP4B, LMAN2L, USE1, RANGAP1, D1ERTD622E, VPS33A, C2CD2L, HOOK3, SSR1, HOOK1, SLC16A1, TBC1D17, IFT122, ANK2, STARD7, RBCK1, CEP290, TTC21A, SCAMP5, CHP2, OPTN, PITPNM1, LCA5, PAM16, AKAP6, SLU7, VAMP2, SRP72, COL1A1, DOC2B, BBS4, SNAP91, SNX8, ARFRP1, DRD4, RABGAP1L, ARF6, KEAP1, NAPB, TTC8, RIMS2, PEX5L, RIC1, UHMK1, CD74, NR1H2, TOMM7, OAZ1, DYRK2, SSX2IP, PPP2R2B, BMP4, GABARAPL2, UNC…	8.99213
GOTERM_BP_FAT	GO:0006886~intracellular protein transport	71	CLTA, AP1B1, CHMP4B, NUP188, RANGAP1, SYNGR1, SSR1, STARD7, ANK2, ZFYVE9, AP3B2, RANBP3, RBCK1, CEP290, RANBP1, NSF, AGAP3, PSMD8, RAMP3, HSP90AA1, STX3, CHP2, OPTN, PMM1, MFN2, CHRM1, PAM16, CEMIP, AKAP6, SLU7, VAMP2, KPNA4, SRP72, TBC1D8, SNX8, PPM1A, RABGAP1L, KEAP1, NAPB, PPM1B, RIMS2, PEX5L, CD24A, SEC63, CD74, UHMK1, RIC1, OAZ1, TOMM7, SH3GLB1, SCG5, DYRK2, PPP2R2B, TNPO2, ING1, MGARP, BMP4…	9.39262
Annotation Cluster 11	Enrichment Score: 4.054660563693507
Category	Term	Count	Genes	FDR
GOTERM_BP_FAT	GO:0043603~cellular amide metabolic process	102	RPL14, PGAM1, RPLP2, PGAM2, GGT1, IARS2, FOXO3, CNOT6, GSTM1, GSTM2, SLC25A25, RBM8A, RPLP1, SLC25A29, FAU, SLC25A26, MRPL34, GTPBP1, EEF2, EARS2, DHX29, RPS17, RPS14, RPS15, MRPL49, RPS12, RPS13, HBB-BS, HBB-BT, GIGYF2, LRPPRC, UBA52, MRPS12, SESN2, UHMK1, CTIF, RPS26, GM10036, RPS28, RPL7, RPS29, EIF3G, EIF3H, DMD, RPL9, GSTK1, EIF3F, RPL8, RPL3, RPL10A, RPS20, TIGAR, RPSA, GARS, EPRS, RPL23A, …	0.000134709
GOTERM_BP_FAT	GO:0010608~posttranscriptional regulation of gene expression	43	ABCF1, ZFP385A, COA3, NANOS1, FOXO3, SESN2, GCN1L1, CNOT6, CTIF, TACO1, UHMK1, CDC37, YBX1, RACK1, EIF3G, PCBP4, RBM8A, RPLP1, EIF3F, RC3H2, TNRC6B, PRKCA, RBM24, UPF1, SMG7, EPRS, EEF2, RPS5, HNRNPA0, DDX6, UPF3A, EIF4A3, EIF4G2, RPL13A, KHSRP, CIRBP, HBB-BS, MTOR, HBB-BT, NCOR1, GIGYF2, LRPPRC, IGFBP5	1.11311
GOTERM_BP_FAT	GO:0034248~regulation of cellular amide metabolic process	40	ABCF1, ZFP385A, COA3, NANOS1, PGAM1, PGAM2, FOXO3, SESN2, GCN1L1, CNOT6, CTIF, TACO1, UHMK1, RACK1, EIF3G, RBM8A, RPLP1, EIF3F, TNRC6B, TIGAR, PRKCA, UPF1, EPRS, EEF2, RPS5, DDX6, SAMD8, UPF3A, EIF4A3, EIF4G2, RPL13A, KHSRP, CIRBP, HBB-BS, HBB-BT, MTOR, NCOR1, GIGYF2, LRPPRC, IGFBP5	1.29755
GOTERM_BP_FAT	GO:0006417~regulation of translation	36	ABCF1, ZFP385A, COA3, NANOS1, FOXO3, GCN1L1, SESN2, CNOT6, CTIF, UHMK1, TACO1, RACK1, EIF3G, RBM8A, RPLP1, EIF3F, TNRC6B, PRKCA, UPF1, EPRS, EEF2, RPS5, DDX6, UPF3A, EIF4A3, EIF4G2, RPL13A, KHSRP, CIRBP, HBB-BS, HBB-BT, MTOR, NCOR1, GIGYF2, LRPPRC, IGFBP5	4.4151
Annotation Cluster 12	Enrichment Score: 3.804060717017294
Category	Term	Count	Genes	FDR
GOTERM_BP_FAT	GO:0034101~erythrocyte homeostasis	22	BMP4, KMT2E, HMGB2, ARID4A, HCLS1, FOXO3, GPI1, AMPD3, CD24A, HBA-A1, HBA-A2, SENP1, ALAS2, RPS17, RPS14, HBB-BS, HBB-BT, ACIN1, KLF2, NCOR1, SMARCA4, ADD1	0.0175458
GOTERM_BP_FAT	GO:0048872~homeostasis of number of cells	35	KMT2E, MEF2C, BMI1, HMGB2, ARID4A, EZH1, EZH2, FOXO3, SART3, GPI1, CD24A, CD74, MIF, ALAS2, KRAS, RC3H2, ACIN1, AKT3, BMP4, HCLS1, AMPD3, HBA-A1, HBA-A2, SENP1, RPS17, RPS14, HBB-BS, CACNA1F, HBB-BT, TNFAIP3, KLF2, NCOR1, GIGYF2, ADD1, SMARCA4	0.103064
GOTERM_BP_FAT	GO:0002262~myeloid cell homeostasis	22	BMP4, KMT2E, HMGB2, ARID4A, HCLS1, FOXO3, GPI1, AMPD3, CD24A, HBA-A1, HBA-A2, SENP1, ALAS2, RPS17, RPS14, HBB-BS, HBB-BT, ACIN1, KLF2, NCOR1, SMARCA4, ADD1	0.519581
GOTERM_BP_FAT	GO:0030218~erythrocyte differentiation	18	KMT2E, BMP4, HMGB2, ARID4A, HCLS1, FOXO3, HBA-A1, HBA-A2, SENP1, ALAS2, RPS14, HBB-BS, HBB-BT, ACIN1, KLF2, NCOR1, SMARCA4, ADD1	0.552767
GOTERM_BP_FAT	GO:0030099~myeloid cell differentiation	37	KMT2E, MEF2C, HMGB2, ZFP385A, ARID4A, RBP1, RABGAP1L, CDC73, JAG1, FOXO3, ITGB3, VPS33A, ALAS2, ACIN1, CAR2, HIST1H4H, APC, PRKCA, BMP4, HCLS1, CREB1, PPARGC1B, CTR9, HBA-A1, HBA-A2, SENP1, RPS14, HBB-BS, THOC5, HBB-BT, MTOR, PIP4K2A, KLF2, NCOR1, TOB2, ADD1, SMARCA4	5.1238
Annotation Cluster 13	Enrichment Score: 3.4189053221554504
Category	Term	Count	Genes	FDR
GOTERM_BP_FAT	GO:0000028~ribosomal small subunit assembly	8	RPS25, RPSA, RPS28, RPS17, RPS14, RPS15, RPS10, RPS5	0.416998
GOTERM_BP_FAT	GO:0042255~ribosome assembly	13	RPSA, RPL23A, RPF2, RPS5, RPS25, GM10036, RPS28, RPS17, RPS14, RPS15, RPL3, RPS10, DHX30	0.539625
GOTERM_BP_FAT	GO:0042274~ribosomal small subunit biogenesis	13	RPS25, RPSA, RPS28, RPS17, TSR2, RPS14, BYSL, RPS15, NOL11, RPS10, RPS5, RPS8, RPS7	1.82169
Annotation Cluster 14	Enrichment Score: 3.3870023846278197
Category	Term	Count	Genes	FDR
GOTERM_BP_FAT	GO:0016570~histone modification	48	KMT2E, BMI1, KMT2D, ARID4A, EZH1, KMT2C, EZH2, CDC73, CTCF, SKP1A, SART3, VRK1, SIN3A, NIPBL, PRMT5, RTF1, KDM3B, USP34, MLLT6, KDM5B, PRKCA, KDM7A, RBBP5, BRCC3, KMT5C, TAF5, JARID2, DDB1, SUV39H1, UBR2, SNW1, SIRT2, CTR9, TRIM37, RNF8, SUZ12, TET3, BAZ1B, KDM2A, NAA60, ASH1L, USP21, KDM4A, HDAC9, APBB1, NCOR1, SUDS3, SMARCA4	0.00842674
GOTERM_BP_FAT	GO:0018022~peptidyl-lysine methylation	18	KMT2E, KMT2D, RBBP5, KMT5C, ARID4A, JARID2, EZH1, EZH2, SUV39H1, SNW1, VCPKMT, CTR9, SUZ12, TET3, ASH1L, RTF1, KDM4A, MLLT6	0.138995
GOTERM_BP_FAT	GO:0034968~histone lysine methylation	17	KMT2E, KMT2D, RBBP5, KMT5C, ARID4A, JARID2, EZH1, EZH2, SUV39H1, SNW1, CTR9, SUZ12, TET3, ASH1L, RTF1, KDM4A, MLLT6	0.175417
GOTERM_BP_FAT	GO:0006479~protein methylation	22	KMT2E, KMT2D, RBBP5, KMT5C, ARID4A, JARID2, KMT2C, EZH1, SNRPD3, EZH2, SUV39H1, SNW1, VCPKMT, CTR9, SUZ12, TET3, PRMT5, ASH1L, RTF1, KDM4A, MLLT6, TRMT112	0.618131
GOTERM_BP_FAT	GO:0008213~protein alkylation	22	KMT2E, KMT2D, RBBP5, KMT5C, ARID4A, JARID2, KMT2C, EZH1, SNRPD3, EZH2, SUV39H1, SNW1, VCPKMT, CTR9, SUZ12, TET3, PRMT5, ASH1L, RTF1, KDM4A, MLLT6, TRMT112	0.618131
GOTERM_BP_FAT	GO:0016571~histone methylation	19	KMT2E, KMT2D, RBBP5, KMT5C, ARID4A, JARID2, KMT2C, EZH1, EZH2, SUV39H1, SNW1, CTR9, SUZ12, TET3, PRMT5, ASH1L, RTF1, KDM4A, MLLT6	0.695906
GOTERM_BP_FAT	GO:0043414~macromolecule methylation	31	KMT2E, BMI1, KMT2D, ARID4A, KMT2C, EZH1, SNRPD3, EZH2, TRMT10A, VCPKMT, CTCF, CMTR1, PRMT5, RTF1, MLLT6, HIST1H4H, DNMT3A, RBBP5, KMT5C, JARID2, MTA2, SUV39H1, SNW1, CTR9, SUZ12, TET3, GSK3A, ASH1L, KDM4A, TRMT112, SMARCA4	0.849006
GOTERM_BP_FAT	GO:0018205~peptidyl-lysine modification	32	BMI1, KMT2E, KMT2D, ARID4A, EZH1, EZH2, VCPKMT, CTCF, SIN3A, BAG6, RTF1, MLLT6, RBBP5, KMT5C, JARID2, TAF5, SUV39H1, MUL1, SNW1, SIRT2, CTR9, SUZ12, TET3, SENP1, DOHH, PIAS3, NAA60, ASH1L, KDM4A, HDAC9, APBB1, SMARCA4	3.98956
GOTERM_BP_FAT	GO:0051568~histone H3-K4 methylation	9	KMT2E, KMT2D, TET3, RBBP5, ARID4A, ASH1L, RTF1, SNW1, CTR9	5.95094
GOTERM_BP_FAT	GO:0018023~peptidyl-lysine trimethylation	8	TET3, KMT5C, ARID4A, RTF1, SUV39H1, VCPKMT, KDM4A, CTR9	8.36745
GOTERM_BP_FAT	GO:0032259~methylation	33	KMT2E, BMI1, KMT2D, ARID4A, KMT2C, SETD1B, EZH1, SNRPD3, EZH2, TRMT10A, VCPKMT, CTCF, CMTR1, PRMT5, RTF1, MLLT6, HIST1H4H, DNMT3A, SPOUT1, RBBP5, KMT5C, JARID2, MTA2, SUV39H1, SNW1, CTR9, SUZ12, TET3, GSK3A, ASH1L, KDM4A, TRMT112, SMARCA4	8.401
Annotation Cluster 15	Enrichment Score: 2.9789407203981084
Category	Term	Count	Genes	FDR
GOTERM_BP_FAT	GO:0007399~nervous system development	187	MEF2C, DLC1, SLC8A3, RP1, ENAH, ADCY1, PPP2R5B, CADM1, PITPNA, RPE65, VTN, RORB, NR2E3, RORA, FOXO3, JAG1, CNGB1, AQP1, CITED1, HOOK3, ATP2B1, CUL5, PACSIN1, IFT122, SEMA7A, PQBP1, MTURN, CEP290, H2AFX, LGI1, NEGR1, ISLR2, PITX2, MPDZ, CECR2, PTPRS, SOCS7, EEF2, NCAM1, KDM2A, CC2D2A, EXT1, IGSF9, GIGYF2, SUDS3, SMARCA4, BBS4, HMGB2, SNAP91, CDK5R2, ENPP2, STK11, DSCAML1, ARF6, TTC8, RIMS2, UHMK1,…	0.000204092
GOTERM_BP_FAT	GO:0022008~neurogenesis	143	MEF2C, SLC8A3, RP1, ENAH, ADCY1, PPP2R5B, PITPNA, RPE65, VTN, RORB, NR2E3, RORA, FOXO3, JAG1, CNGB1, HOOK3, PACSIN1, SEMA7A, MTURN, PQBP1, CEP290, LGI1, NEGR1, ISLR2, PITX2, CECR2, SOCS7, EEF2, NCAM1, KDM2A, EXT1, IGSF9, GIGYF2, SMARCA4, BBS4, HMGB2, SNAP91, CDK5R2, ENPP2, STK11, DSCAML1, ARF6, TTC8, RIMS2, UHMK1, TRIM67, KRAS, CRB1, DMD, CASZ1, NDRG1, HCN1, BMP4, GNAT1, DNMT3A, FSCN2, PCNT, NTN4…	0.000457081
GOTERM_BP_FAT	GO:0048699~generation of neurons	134	MEF2C, RP1, ENAH, ADCY1, PPP2R5B, PITPNA, RPE65, RORB, NR2E3, RORA, FOXO3, JAG1, CNGB1, HOOK3, PACSIN1, SEMA7A, MTURN, PQBP1, CEP290, LGI1, NEGR1, ISLR2, PITX2, CECR2, NCAM1, KDM2A, EXT1, GIGYF2, IGSF9, BBS4, HMGB2, SNAP91, CDK5R2, STK11, ENPP2, DSCAML1, ARF6, TTC8, RIMS2, UHMK1, TRIM67, CRB1, DMD, CASZ1, HCN1, BMP4, GNAT1, DNMT3A, FSCN2, PCNT, NTN4, MUL1, SNW1, ECM2, WHRN, GAS7, DDX6, TBC1D24, T…	0.000882685
GOTERM_BP_FAT	GO:0048666~neuron development	99	MEF2C, RP1, ADCY1, ENAH, PPP2R5B, PITPNA, RORB, RPE65, CNGB1, NR2E3, PACSIN1, SEMA7A, MTURN, PQBP1, CEP290, LGI1, NEGR1, ISLR2, CECR2, NCAM1, EXT1, IGSF9, BBS4, SNAP91, STK11, DSCAML1, ARF6, TTC8, RIMS2, UHMK1, TRIM67, CRB1, DMD, HCN1, GNAT1, BMP4, FSCN2, NTN4, MUL1, ECM2, WHRN, GAS7, TBC1D24, TULP1, SARM1, MAP2, CACNA1F, MTOR, ABL2, GRK1, HPRT, EZH2, RP1L1, SEMA3F, CAMSAP1, DLG4, RANBP1, TOP2B, …	0.00983037
GOTERM_BP_FAT	GO:0030182~neuron differentiation	119	MEF2C, RP1, ENAH, ADCY1, PPP2R5B, PITPNA, RPE65, RORB, NR2E3, RORA, FOXO3, CNGB1, JAG1, PACSIN1, SEMA7A, MTURN, PQBP1, CEP290, LGI1, NEGR1, ISLR2, PITX2, CECR2, NCAM1, KDM2A, EXT1, GIGYF2, IGSF9, BBS4, SNAP91, STK11, DSCAML1, ARF6, TTC8, RIMS2, UHMK1, TRIM67, CRB1, DMD, CASZ1, HCN1, GNAT1, BMP4, DNMT3A, FSCN2, NTN4, MUL1, ECM2, WHRN, GAS7, DDX6, TBC1D24, TULP1, SARM1, MAP2, MTOR, CACNA1F, HDAC9, …	0.0100908
GOTERM_BP_FAT	GO:0030030~cell projection organization	112	MEF2C, RP1, ADCY1, ENAH, PPP2R5B, PITPNA, D1ERTD622E, CNGB1, AQP1, PACSIN1, IFT122, PACSIN2, SEMA7A, PQBP1, CEP290, LGI1, TTC21A, NEGR1, ISLR2, CECR2, NCAM1, FOPNL, LCA5, CC2D2A, EXT1, IGSF9, EPS8L1, BBS4, SNAP91, ARHGEF26, STK11, ENPP2, ARF6, CEP164, TTC8, ITGB3, RIMS2, UHMK1, TROVE2, TRIM67, DMD, TTYH1, SSX2IP, BMP4, PODXL, PCNT, MUL1, ECM2, WHRN, GAS7, TBC1D24, TULP1, SARM1, MAP2, FAM161A, MTO…	0.368798
GOTERM_BP_FAT	GO:0000902~cell morphogenesis	104	DLC1, MEF2C, RP1, ADCY1, ENAH, CADM1, PITPNA, D1ERTD622E, SART3, VPS33A, CITED1, CRYGB, PACSIN1, IFT122, PACSIN2, SEMA7A, PQBP1, CEP290, LGI1, TTC21A, ISLR2, CRYAA, CSNK1G2, NCAM1, FOPNL, CC2D2A, COL1A1, EXT1, ADD1, SMARCA4, ALDOA, BBS4, SNAP91, ARHGEF26, STK11, ENPP2, CEP164, TTC8, ITGB3, RIMS2, VRK1, TROVE2, DMD, SSX2IP, BMP4, EPB41, ESRRB, PCNT, MUL1, ECM2, WHRN, GAS7, TBC1D24, SARM1, EPS8, S1…	0.507689
GOTERM_BP_FAT	GO:0048858~cell projection morphogenesis	72	RP1, ENAH, ADCY1, HPRT, PITPNA, RP1L1, D1ERTD622E, CCDC103, PACSIN1, IFT122, PACSIN2, SEMA7A, SEMA3F, DLG4, PQBP1, CEP290, TOP2B, LGI1, TTC21A, ISLR2, PRKCA, RPGR, STXBP1, SMN1, ARL3, NCAM1, EIF4G2, FOPNL, CC2D2A, SEMA4D, EXT1, CHL1, ABLIM1, BBS4, RAB3A, CEP120, SNAP91, ENPP2, STK11, BRSK2, CEP164, ITGB3, TTC8, RIMS2, CD24A, WDR19, TROVE2, DMD, SSX2IP, USP33, APC, SCLT1, DNM3, MAK, PCNT, CREB1, M…	0.841197
GOTERM_BP_FAT	GO:0048468~cell development	166	MEF2C, RP1, ENAH, ADCY1, PPP2R5B, PITPNA, RPE65, RORB, NR2E3, FOXO3, JAG1, CNGB1, VPS33A, CITED1, HOOK3, HOOK1, CRYGB, PACSIN1, ANK2, SEMA7A, MTURN, PQBP1, CEP290, LGI1, NEGR1, ISLR2, PITX2, OSBP2, CRYAA, CECR2, PTPRS, NCAM1, AKAP6, HBB-BS, HBB-BT, COL1A1, EXT1, IGSF9, SMARCA4, BBS4, HMGB2, SNAP91, ARHGEF26, ENPP2, STK11, RABGAP1L, DSCAML1, ARF6, ITGB3, TTC8, RIMS2, UHMK1, TRIM67, KRAS, CRB1, DMD…	1.268
GOTERM_BP_FAT	GO:0032990~cell part morphogenesis	73	RP1, ENAH, ADCY1, HPRT, PITPNA, RP1L1, D1ERTD622E, CCDC103, PACSIN1, IFT122, PACSIN2, SEMA7A, SEMA3F, DLG4, PQBP1, CEP290, TOP2B, LGI1, TTC21A, ISLR2, PRKCA, OPA3, RPGR, STXBP1, SMN1, ARL3, NCAM1, EIF4G2, FOPNL, CC2D2A, SEMA4D, EXT1, CHL1, ABLIM1, BBS4, RAB3A, CEP120, SNAP91, ENPP2, STK11, BRSK2, CEP164, ITGB3, TTC8, RIMS2, CD24A, WDR19, TROVE2, DMD, SSX2IP, USP33, APC, SCLT1, DNM3, MAK, PCNT, CR…	1.52086
GOTERM_BP_FAT	GO:0032989~cellular component morphogenesis	107	DLC1, MEF2C, RP1, ADCY1, ENAH, CADM1, PITPNA, D1ERTD622E, SART3, VPS33A, CITED1, CRYGB, PACSIN1, IFT122, PACSIN2, SEMA7A, PQBP1, CEP290, LGI1, TTC21A, ISLR2, OPA3, CRYAA, CSNK1G2, NCAM1, FOPNL, CC2D2A, COL1A1, EXT1, ADD1, SMARCA4, ALDOA, BBS4, SNAP91, ARHGEF26, STK11, ENPP2, CEP164, TTC8, ITGB3, RIMS2, TROVE2, VRK1, DMD, SSX2IP, BMP4, EPB41, ESRRB, PCNT, MUL1, ECM2, WHRN, GAS7, TBC1D24, SARM1, EP…	2.0096
Annotation Cluster 16	Enrichment Score: 2.9453420099130816
Category	Term	Count	Genes	FDR
GOTERM_BP_FAT	GO:0002088~lens development in camera-type eye	15	BMP4, CRYGS, CRYAA, CRYAB, BFSP1, BFSP2, MIP, CRYGA, CRYGB, CRYGD, CRYGE, CRYBA2, KDM5B, CRYBA1, SMARCA4	0.130093
GOTERM_BP_FAT	GO:0070306~lens fiber cell differentiation	7	CRYGB, CRYGD, CRYAA, BFSP1, BFSP2, KDM5B, SMARCA4	8.23229
GOTERM_BP_FAT	GO:0070307~lens fiber cell development	5	CRYGB, CRYAA, BFSP1, BFSP2, SMARCA4	9.36382
Annotation Cluster 17	Enrichment Score: 2.6931441853912004
Category	Term	Count	Genes	FDR
GOTERM_BP_FAT	GO:0010467~gene expression	384	MEF2C, SCAF1, HMGN1, PPP2R5B, RPL14, ASCC1, RPLP2, CMTR1, RORB, GGT1, RORA, IARS2, ZFP84, SART3, CITED1, SIN3A, H2AFV, RBM8A, SOSTDC1, A430033K04RIK, RPLP1, PQBP1, LSM4, FAU, CEP290, H2AFX, LSM2, DHX30, MRPL34, PITX2, GTPBP1, GTPBP4, DDRGK1, CRYAA, CRYAB, BYSL, SERPING1, UBR2, PPARGC1B, MED19, DHX29, BAZ1B, PIAS3, RPS17, MED16, MLLT10, RPS14, RPS15, MRPL49, RPS12, RPS13, ZZZ3, PRDM2, GIGYF2, SUDS…	6.06296e-06
GOTERM_BP_FAT	GO:0016070~RNA metabolic process	316	MEF2C, HMGN1, SCAF1, PPP2R5B, RPL14, ASCC1, CMTR1, RORB, RORA, IARS2, ZFP84, SART3, CITED1, SIN3A, H2AFV, RBM8A, SOSTDC1, A430033K04RIK, PQBP1, LSM4, CEP290, H2AFX, LSM2, DHX30, PITX2, GTPBP1, GTPBP4, DDRGK1, LIG1, BYSL, UBR2, PPARGC1B, MED19, DHX29, BAZ1B, PIAS3, RPS17, MED16, MLLT10, RPS14, RPS15, RPS13, ZZZ3, PRDM2, SUDS3, VPS72, PUS7, UHMK1, CTIF, NR1H2, RPS26, TCF20, RPS28, KRAS, AGGF1, DMD,…	0.000887747
GOTERM_BP_FAT	GO:0034645~cellular macromolecule biosynthetic process	341	MEF2C, SCAF1, HMGN1, PPP2R5B, RPL14, ASCC1, RPLP2, RORB, RORA, CCT3, IARS2, ZFP84, CITED1, SIN3A, H2AFV, RBM8A, SOSTDC1, A430033K04RIK, RPLP1, PQBP1, FAU, CEP290, H2AFX, MRPL34, PITX2, GTPBP1, GTPBP4, DDRGK1, LIG1, UBR2, PPARGC1B, MGAT1, MED19, NPC1, DHX29, BAZ1B, PIAS3, RPS17, MED16, MLLT10, RPS14, RPS15, MRPL49, RPS12, RPS13, ZZZ3, PRDM2, EXT1, GIGYF2, SUDS3, CTIF, UHMK1, VPS72, NR1H2, RPS26, G…	0.00431815
GOTERM_BP_FAT	GO:0051171~regulation of nitrogen compound metabolic process	295	MEF2C, HMGN1, ADCY1, PPP2R5B, PNKD, PGAM1, ASCC1, PGAM2, RORB, RORA, CCT3, ZFP84, CITED1, SIN3A, H2AFV, RBM8A, SOSTDC1, A430033K04RIK, RPLP1, PQBP1, CEP290, H2AFX, PITX2, GTPBP1, GTPBP4, DDRGK1, UBR2, PPARGC1B, MED19, BAZ1B, PIAS3, MED16, MLLT10, RPS14, ZZZ3, RPS13, PRDM2, GIGYF2, SUDS3, RUNDC3A, VPS72, UHMK1, CTIF, NR1H2, RPS26, TCF20, KRAS, LPCAT1, AGGF1, DMD, HTATSF1, CASZ1, 1700048O20RIK, PAB…	0.103147
GOTERM_BP_FAT	GO:0019438~aromatic compound biosynthetic process	282	MEF2C, HMGN1, SCAF1, ADCY1, PPP2R5B, ASCC1, RORB, RORA, CCT3, AQP1, ZFP84, CITED1, SIN3A, H2AFV, SOSTDC1, A430033K04RIK, PQBP1, CEP290, H2AFX, PITX2, DDRGK1, LIG1, UBR2, PPARGC1B, MED19, BAZ1B, PIAS3, MED16, RPS14, MLLT10, ATP5C1, ZZZ3, PRDM2, SUDS3, ALDOA, RUNDC3A, PPCDC, VPS72, NR1H2, TCF20, KRAS, HTATSF1, DMD, CASZ1, 1700048O20RIK, NAT14, SPOP, BMP4, IKZF5, GUCY2F, DNMT3A, UAP1, IKZF2, KLF9, E…	0.134173
GOTERM_BP_FAT	GO:0018130~heterocycle biosynthetic process	280	MEF2C, HMGN1, SCAF1, ADCY1, PPP2R5B, ASCC1, RORB, RORA, CCT3, AQP1, ZFP84, CITED1, SIN3A, H2AFV, SOSTDC1, A430033K04RIK, PQBP1, CEP290, H2AFX, PITX2, DDRGK1, LIG1, UBR2, PPARGC1B, MED19, BAZ1B, PIAS3, MED16, RPS14, MLLT10, ATP5C1, ZZZ3, PRDM2, SUDS3, ALDOA, RUNDC3A, PPCDC, VPS72, NR1H2, TCF20, KRAS, HTATSF1, DMD, CASZ1, 1700048O20RIK, NAT14, PLTP, SPOP, BMP4, IKZF5, GUCY2F, DNMT3A, UAP1, IKZF2, K…	0.193867
GOTERM_BP_FAT	GO:0034654~nucleobase-containing compound biosynthetic process	276	MEF2C, HMGN1, SCAF1, ADCY1, PPP2R5B, ASCC1, RORB, RORA, CCT3, AQP1, ZFP84, CITED1, SIN3A, H2AFV, SOSTDC1, A430033K04RIK, PQBP1, CEP290, H2AFX, PITX2, DDRGK1, LIG1, UBR2, PPARGC1B, MED19, BAZ1B, PIAS3, MED16, RPS14, MLLT10, ATP5C1, ZZZ3, PRDM2, SUDS3, ALDOA, RUNDC3A, PPCDC, VPS72, NR1H2, TCF20, KRAS, HTATSF1, DMD, CASZ1, 1700048O20RIK, NAT14, SPOP, BMP4, IKZF5, GUCY2F, DNMT3A, UAP1, IKZF2, KLF9, E…	0.214369
GOTERM_BP_FAT	GO:0019219~regulation of nucleobase-containing compound metabolic process	269	MEF2C, HMGN1, ADCY1, PPP2R5B, PGAM1, ASCC1, PGAM2, RORB, RORA, CCT3, ZFP84, CITED1, SIN3A, H2AFV, RBM8A, SOSTDC1, A430033K04RIK, PQBP1, CEP290, H2AFX, PITX2, GTPBP1, GTPBP4, DDRGK1, UBR2, PPARGC1B, MED19, BAZ1B, PIAS3, MED16, RPS14, MLLT10, ZZZ3, RPS13, PRDM2, SUDS3, RUNDC3A, VPS72, UHMK1, NR1H2, RPS26, TCF20, KRAS, AGGF1, HTATSF1, DMD, CASZ1, 1700048O20RIK, PABPC1, NAT14, SPOP, TIGAR, BMP4, IKZF…	0.930472
GOTERM_BP_FAT	GO:0009893~positive regulation of metabolic process	209	DLC1, MEF2C, ADCY1, PPP2R5B, RORB, RORA, CCT3, SART3, CITED1, ZFP91, SIN3A, SEMA7A, RPLP1, CEP290, PITX2, GTPBP1, DDRGK1, CRYAA, PPARGC1B, MED19, BAZ1B, MED16, PIAS3, MLLT10, CDK5R2, LMNB1, ENPP2, RUNDC3A, RIMS2, UHMK1, CD74, NR1H2, TCF20, KRAS, LPCAT1, FAM162A, PABPC1, TIGAR, BMP4, UNC119, IKZF2, LAMTOR1, KLF9, ESRRB, TAOK1, TAOK3, PMEL, ESRRG, ABCG4, ABCG1, RNF8, UPF3A, CCT5, TNK2, KLF2, NCOR1,…	2.49215
GOTERM_BP_FAT	GO:0006351~transcription, DNA-templated	216	MEF2C, HMGN1, SCAF1, PPP2R5B, ASCC1, RORB, RORA, CITED1, SIN3A, H2AFV, SOSTDC1, A430033K04RIK, PQBP1, CEP290, H2AFX, PITX2, DDRGK1, UBR2, PPARGC1B, MED19, BAZ1B, PIAS3, MED16, RPS14, MLLT10, ZZZ3, SUDS3, VPS72, NR1H2, TCF20, KRAS, HTATSF1, CASZ1, NAT14, SPOP, IKZF5, BMP4, DNMT3A, IKZF2, KLF9, ESRRB, ESRRG, ZBTB44, ZFP444, RNF8, KLF2, NCOR1, CREBRF, ZFP385A, EZH1, EZH2, TCOF1, YBX3, YBX1, MCF2L, H…	3.03214
GOTERM_BP_FAT	GO:0010468~regulation of gene expression	285	MEF2C, HMGN1, PPP2R5B, ASCC1, RORB, RORA, ZFP84, SART3, CITED1, SIN3A, H2AFV, RBM8A, SOSTDC1, A430033K04RIK, RPLP1, PQBP1, CEP290, H2AFX, PITX2, DDRGK1, CRYAA, CRYAB, UBR2, SERPING1, PPARGC1B, MED19, BAZ1B, PIAS3, MED16, MLLT10, RPS14, ZZZ3, RPS13, PRDM2, GIGYF2, SUDS3, GLG1, RIMS2, CDC37, VPS72, UHMK1, CTIF, NR1H2, RPS26, TCF20, KRAS, AGGF1, DMD, HTATSF1, CASZ1, 1700048O20RIK, PABPC1, NAT14, SPO…	3.18909
GOTERM_BP_FAT	GO:0010556~regulation of macromolecule biosynthetic process	265	MEF2C, HMGN1, PPP2R5B, ASCC1, RORB, RORA, CCT3, ZFP84, CITED1, SIN3A, H2AFV, RBM8A, SOSTDC1, A430033K04RIK, RPLP1, PQBP1, CEP290, H2AFX, PITX2, GTPBP4, DDRGK1, UBR2, PPARGC1B, MED19, BAZ1B, PIAS3, MED16, RPS14, MLLT10, ZZZ3, PRDM2, GIGYF2, SUDS3, VPS72, UHMK1, CTIF, NR1H2, TCF20, KRAS, HTATSF1, DMD, CASZ1, 1700048O20RIK, NAT14, SPOP, BMP4, IKZF5, DNMT3A, IKZF2, KLF9, ESRRB, ESRRG, EPRS, ZBTB44, A…	4.57675
GOTERM_BP_FAT	GO:2000112~regulation of cellular macromolecule biosynthetic process	259	MEF2C, HMGN1, PPP2R5B, ASCC1, RORB, RORA, CCT3, ZFP84, CITED1, SIN3A, H2AFV, RBM8A, SOSTDC1, A430033K04RIK, RPLP1, PQBP1, CEP290, H2AFX, PITX2, GTPBP4, DDRGK1, UBR2, PPARGC1B, MED19, BAZ1B, PIAS3, MED16, RPS14, MLLT10, ZZZ3, PRDM2, GIGYF2, SUDS3, VPS72, UHMK1, CTIF, NR1H2, TCF20, KRAS, HTATSF1, DMD, CASZ1, 1700048O20RIK, NAT14, SPOP, BMP4, IKZF5, DNMT3A, IKZF2, KLF9, ESRRB, ESRRG, EPRS, ZBTB44, A…	5.33326
GOTERM_BP_FAT	GO:0051173~positive regulation of nitrogen compound metabolic process	127	MEF2C, ADCY1, HFE2, PPP2R5B, RORB, NR2E3, RORA, FOXO3, JAG1, CCT3, CITED1, SIN3A, ATF6B, PSIP1, RBCK1, CEP290, DNAJC2, PITX2, GTPBP1, MTA2, CHTF8, CHP2, EEF2, PPARGC1B, MED19, BAZ1B, MED16, MLLT10, COL1A1, TNFAIP1, SMARCA4, HMGB2, RUNDC3A, SESN2, UHMK1, NR1H2, TCF20, NIPBL, PELP1, PABPC1, TIGAR, BMP4, IKZF2, KLF9, ESRRB, ESRRG, SNW1, CTR9, ATF6, RNF8, UPF3A, TET3, CCT5, ATF4, PSMC5, PSMC3, PSMC1,…	5.99386
GOTERM_BP_FAT	GO:0031325~positive regulation of cellular metabolic process	191	MEF2C, DLC1, ADCY1, PPP2R5B, HFE2, VTN, RORB, NR2E3, RORA, FOXO3, CCT3, JAG1, SART3, CITED1, ZFP91, SIN3A, SEMA7A, RPLP1, ATF6B, PSIP1, CEP290, RBCK1, DNAJC2, PITX2, GTPBP1, DDRGK1, CRYAA, MTA2, CHTF8, CHP2, EEF2, PPARGC1B, MED19, BAZ1B, KDM2A, PIAS3, MED16, MLLT10, TELO2, AKAP6, COL1A1, TNFAIP3, TNFAIP1, SMARCA4, HMGB2, CDK5R2, LMNB1, ENPP2, STK11, DRD4, RUNDC3A, ITGB3, SESN2, UHMK1, CD74, NR1H2…	6.15459
GOTERM_BP_FAT	GO:0051252~regulation of RNA metabolic process	240	MEF2C, HMGN1, PPP2R5B, ASCC1, RORB, RORA, ZFP84, CITED1, SIN3A, H2AFV, RBM8A, SOSTDC1, A430033K04RIK, PQBP1, CEP290, H2AFX, PITX2, GTPBP1, DDRGK1, UBR2, PPARGC1B, MED19, BAZ1B, PIAS3, MED16, RPS14, MLLT10, ZZZ3, RPS13, PRDM2, SUDS3, VPS72, UHMK1, NR1H2, RPS26, TCF20, KRAS, AGGF1, HTATSF1, DMD, CASZ1, 1700048O20RIK, PABPC1, NAT14, SPOP, BMP4, IKZF5, DNMT3A, IKZF2, KLF9, ESRRB, ESRRG, ZBTB44, ABCG4…	6.32254
GOTERM_BP_FAT	GO:0010604~positive regulation of macromolecule metabolic process	192	MEF2C, DLC1, PPP2R5B, HFE2, CBX3, VTN, RORB, NR2E3, RORA, FOXO3, CCT3, JAG1, TNFSF12, SART3, CITED1, ZFP91, SIN3A, ANK2, SEMA7A, RPLP1, ATF6B, PSIP1, CEP290, RBCK1, DNAJC2, PITX2, GTPBP1, DDRGK1, CRYAA, MTA2, CHTF8, CHP2, EEF2, PPARGC1B, MED19, BAZ1B, KDM2A, PIAS3, MED16, MLLT10, TELO2, AKAP6, COL1A1, TNFAIP3, TNFAIP1, SMARCA4, HMGB2, CDK5R2, LMNB1, ENPP2, STK11, DRD4, ITGB3, SESN2, RIMS2, UHMK1,…	6.87358
Annotation Cluster 18	Enrichment Score: 2.5826579277016206
Category	Term	Count	Genes	FDR
GOTERM_BP_FAT	GO:0009167~purine ribonucleoside monophosphate metabolic process	34	ALDOA, LDHA, HPRT, NDUFB8, PGAM1, HK2, HK1, PGAM2, COX7A2L, GPI1, MIF, PKM, PDE6A, PDE6B, UQCR10, SLC25A25, ENO2, ATP5O, NT5E, IMPDH1, ATP5K, TIGAR, ATP5J2, AK4, BAD, NDUFA10, AMPD3, UQCC3, CHCHD10, UQCRH, ATP5C1, NCOR1, PAICS, GUK1	0.00348292
GOTERM_BP_FAT	GO:0009150~purine ribonucleotide metabolic process	52	LDHA, ADCY1, HPRT, PGAM1, PGAM2, RORA, AQP1, PKM, UQCR10, SLC25A25, PDE8B, ATP5O, PDE8A, NT5E, IMPDH1, ATP5K, NDUFA10, UQCRH, NUCB2, ATP5C1, AKAP6, TSHR, ALDOA, NDUFB8, DRD4, HK2, HK1, RUNDC3A, COX7A2L, PPCDC, GPI1, MIF, RACK1, PDE6A, PDE6B, ENO2, TIGAR, GUCA1B, GUCA1A, GUCY2F, ATP5J2, NPR1, AK4, BAD, AMPD3, GUCY2E, UQCC3, CHCHD10, GSK3A, PAICS, GUK1, NCOR1	0.00381849
GOTERM_BP_FAT	GO:0009126~purine nucleoside monophosphate metabolic process	34	ALDOA, LDHA, HPRT, NDUFB8, PGAM1, HK2, HK1, PGAM2, COX7A2L, GPI1, MIF, PKM, PDE6A, PDE6B, UQCR10, SLC25A25, ENO2, ATP5O, NT5E, IMPDH1, ATP5K, TIGAR, ATP5J2, AK4, BAD, NDUFA10, AMPD3, UQCC3, CHCHD10, UQCRH, ATP5C1, NCOR1, PAICS, GUK1	0.00382944
GOTERM_BP_FAT	GO:0006163~purine nucleotide metabolic process	54	LDHA, ADCY1, HPRT, PGAM1, PGAM2, RORA, AQP1, PKM, UQCR10, SLC25A25, CEP290, PDE8B, ATP5O, PDE8A, NT5E, IMPDH1, ATP5K, NDUFA10, UQCRH, NUCB2, ATP5C1, AKAP6, TSHR, ALDOA, NDUFB8, DRD4, HK2, RUNDC3A, HK1, COX7A2L, PPCDC, GPI1, MIF, RACK1, PDE6A, PDE6B, ENO2, TIGAR, GUCA1B, GUCA1A, GUCY2F, AIPL1, ATP5J2, NPR1, AK4, BAD, AMPD3, GUCY2E, UQCC3, CHCHD10, GSK3A, PAICS, GUK1, NCOR1	0.00415627
GOTERM_BP_FAT	GO:0072521~purine-containing compound metabolic process	56	LDHA, GDA, ADCY1, HPRT, PGAM1, PGAM2, RORA, AQP1, PKM, UQCR10, SLC25A25, CEP290, PDE8B, ATP5O, PDE8A, NT5E, IMPDH1, ATP5K, NDUFA10, UQCRH, NUCB2, ATP5C1, AKAP6, TSHR, ALDOA, NDUFB8, DRD4, HK2, RUNDC3A, HK1, COX7A2L, PPCDC, GPI1, MIF, RACK1, PDE6A, PDE6B, ENO2, TIGAR, GUCA1B, GUCA1A, GUCY2F, AIPL1, DNMT3A, ATP5J2, NPR1, AK4, BAD, AMPD3, GUCY2E, UQCC3, CHCHD10, GSK3A, PAICS, GUK1, NCOR1	0.0102522
GOTERM_BP_FAT	GO:0009161~ribonucleoside monophosphate metabolic process	34	ALDOA, LDHA, HPRT, NDUFB8, PGAM1, HK2, HK1, PGAM2, COX7A2L, GPI1, MIF, PKM, PDE6A, PDE6B, UQCR10, SLC25A25, ENO2, ATP5O, NT5E, IMPDH1, ATP5K, TIGAR, ATP5J2, AK4, BAD, NDUFA10, AMPD3, UQCC3, CHCHD10, UQCRH, ATP5C1, NCOR1, PAICS, GUK1	0.0103671
GOTERM_BP_FAT	GO:0009259~ribonucleotide metabolic process	52	LDHA, ADCY1, HPRT, PGAM1, PGAM2, RORA, AQP1, PKM, UQCR10, SLC25A25, PDE8B, ATP5O, PDE8A, NT5E, IMPDH1, ATP5K, NDUFA10, UQCRH, NUCB2, ATP5C1, AKAP6, TSHR, ALDOA, NDUFB8, DRD4, HK2, HK1, RUNDC3A, COX7A2L, PPCDC, GPI1, MIF, RACK1, PDE6A, PDE6B, ENO2, TIGAR, GUCA1B, GUCA1A, GUCY2F, ATP5J2, NPR1, AK4, BAD, AMPD3, GUCY2E, UQCC3, CHCHD10, GSK3A, PAICS, GUK1, NCOR1	0.0105476
GOTERM_BP_FAT	GO:0019693~ribose phosphate metabolic process	52	LDHA, ADCY1, HPRT, PGAM1, PGAM2, RORA, AQP1, PKM, UQCR10, SLC25A25, PDE8B, ATP5O, PDE8A, NT5E, IMPDH1, ATP5K, NDUFA10, UQCRH, NUCB2, ATP5C1, AKAP6, TSHR, ALDOA, NDUFB8, DRD4, HK2, HK1, RUNDC3A, COX7A2L, PPCDC, GPI1, MIF, RACK1, PDE6A, PDE6B, ENO2, TIGAR, GUCA1B, GUCA1A, GUCY2F, ATP5J2, NPR1, AK4, BAD, AMPD3, GUCY2E, UQCC3, CHCHD10, GSK3A, PAICS, GUK1, NCOR1	0.0203372
GOTERM_BP_FAT	GO:0009123~nucleoside monophosphate metabolic process	34	ALDOA, LDHA, HPRT, NDUFB8, PGAM1, HK2, HK1, PGAM2, COX7A2L, GPI1, MIF, PKM, PDE6A, PDE6B, UQCR10, SLC25A25, ENO2, ATP5O, NT5E, IMPDH1, ATP5K, TIGAR, ATP5J2, AK4, BAD, NDUFA10, AMPD3, UQCC3, CHCHD10, UQCRH, ATP5C1, NCOR1, PAICS, GUK1	0.0203764
GOTERM_BP_FAT	GO:0046128~purine ribonucleoside metabolic process	35	ALDOA, LDHA, HPRT, NDUFB8, HK2, PGAM1, HK1, PGAM2, COX7A2L, PPCDC, GPI1, MIF, PKM, PDE6A, PDE6B, UQCR10, SLC25A25, ENO2, ATP5O, NT5E, IMPDH1, ATP5K, TIGAR, DNMT3A, ATP5J2, AK4, BAD, NDUFA10, AMPD3, UQCC3, CHCHD10, UQCRH, ATP5C1, NCOR1, GUK1	0.103064
GOTERM_BP_FAT	GO:0046034~ATP metabolic process	28	ALDOA, LDHA, NDUFB8, PGAM1, HK2, PGAM2, HK1, COX7A2L, GPI1, MIF, PKM, UQCR10, SLC25A25, ENO2, ATP5O, ATP5K, TIGAR, ATP5J2, AK4, BAD, NDUFA10, AMPD3, UQCC3, CHCHD10, UQCRH, ATP5C1, GUK1, NCOR1	0.112484
GOTERM_BP_FAT	GO:0009179~purine ribonucleoside diphosphate metabolic process	16	ALDOA, LDHA, PGAM1, HK2, HK1, PGAM2, BAD, AK4, AMPD3, GPI1, MIF, PKM, ENO2, NCOR1, GUK1, TIGAR	0.125713
GOTERM_BP_FAT	GO:0009135~purine nucleoside diphosphate metabolic process	16	ALDOA, LDHA, PGAM1, HK2, HK1, PGAM2, BAD, AK4, AMPD3, GPI1, MIF, PKM, ENO2, NCOR1, GUK1, TIGAR	0.125713
GOTERM_BP_FAT	GO:0055086~nucleobase-containing small molecule metabolic process	63	LDHA, GDA, ADCY1, KCNAB2, HPRT, PGAM1, PGAM2, RORA, AQP1, PKM, UQCR10, SLC25A25, CEP290, PDE8B, ATP5O, PDE8A, NT5E, IMPDH1, ATP5K, DCTPP1, NDUFA10, UQCRH, NUCB2, RRM1, ATP5C1, AKAP6, TSHR, MDH2, ALDOA, NDUFB8, DRD4, HK2, RUNDC3A, HK1, COX7A2L, PPCDC, GPI1, MIF, RACK1, PDE6A, PDE6B, ENO2, TIGAR, GUCA1B, GUCA1A, GUCY2F, AIPL1, DNMT3A, ATP5J2, GARS, NPR1, AK4, BAD, AMPD3, GUCY2E, UQCC3, CHCHD10, GSK…	0.135775
GOTERM_BP_FAT	GO:0042278~purine nucleoside metabolic process	35	ALDOA, LDHA, HPRT, NDUFB8, HK2, PGAM1, HK1, PGAM2, COX7A2L, PPCDC, GPI1, MIF, PKM, PDE6A, PDE6B, UQCR10, SLC25A25, ENO2, ATP5O, NT5E, IMPDH1, ATP5K, TIGAR, DNMT3A, ATP5J2, AK4, BAD, NDUFA10, AMPD3, UQCC3, CHCHD10, UQCRH, ATP5C1, NCOR1, GUK1	0.135854
GOTERM_BP_FAT	GO:0006753~nucleoside phosphate metabolic process	59	LDHA, ADCY1, KCNAB2, HPRT, PGAM1, PGAM2, RORA, AQP1, PKM, UQCR10, SLC25A25, CEP290, PDE8B, ATP5O, PDE8A, NT5E, IMPDH1, ATP5K, DCTPP1, NDUFA10, UQCRH, NUCB2, RRM1, ATP5C1, AKAP6, TSHR, MDH2, ALDOA, NDUFB8, DRD4, HK2, RUNDC3A, HK1, COX7A2L, PPCDC, GPI1, MIF, RACK1, PDE6A, PDE6B, ENO2, TIGAR, GUCA1B, GUCA1A, GUCY2F, AIPL1, ATP5J2, GARS, NPR1, AK4, BAD, AMPD3, GUCY2E, UQCC3, CHCHD10, GSK3A, PAICS, GU…	0.160208
GOTERM_BP_FAT	GO:0009117~nucleotide metabolic process	58	LDHA, ADCY1, KCNAB2, HPRT, PGAM1, PGAM2, RORA, AQP1, PKM, UQCR10, SLC25A25, CEP290, PDE8B, ATP5O, PDE8A, NT5E, IMPDH1, ATP5K, NDUFA10, UQCRH, NUCB2, RRM1, ATP5C1, AKAP6, TSHR, MDH2, ALDOA, NDUFB8, DRD4, HK2, RUNDC3A, HK1, COX7A2L, PPCDC, GPI1, MIF, RACK1, PDE6A, PDE6B, ENO2, TIGAR, GUCA1B, GUCA1A, GUCY2F, AIPL1, ATP5J2, GARS, NPR1, AK4, BAD, AMPD3, GUCY2E, UQCC3, CHCHD10, GSK3A, PAICS, GUK1, NCOR1	0.187232
GOTERM_BP_FAT	GO:0009205~purine ribonucleoside triphosphate metabolic process	29	ALDOA, LDHA, NDUFB8, PGAM1, HK2, PGAM2, HK1, COX7A2L, GPI1, MIF, PKM, UQCR10, SLC25A25, ENO2, ATP5O, IMPDH1, ATP5K, TIGAR, ATP5J2, AK4, BAD, NDUFA10, AMPD3, UQCC3, CHCHD10, UQCRH, ATP5C1, GUK1, NCOR1	0.189272
GOTERM_BP_FAT	GO:0009119~ribonucleoside metabolic process	36	ALDOA, LDHA, HPRT, NDUFB8, HK2, PGAM1, HK1, PGAM2, COX7A2L, PPCDC, GPI1, MIF, PKM, PDE6A, PDE6B, UQCR10, SLC25A25, ENO2, ATP5O, NT5E, IMPDH1, ATP5K, TIGAR, DNMT3A, ATP5J2, AK4, BAD, NDUFA10, AMPD3, UQCC3, CHCHD10, UQCRH, PDC, ATP5C1, NCOR1, GUK1	0.226196
GOTERM_BP_FAT	GO:0046031~ADP metabolic process	15	ALDOA, LDHA, PGAM1, HK2, HK1, PGAM2, BAD, AK4, AMPD3, GPI1, MIF, PKM, ENO2, NCOR1, TIGAR	0.235913
GOTERM_BP_FAT	GO:0009185~ribonucleoside diphosphate metabolic process	16	ALDOA, LDHA, PGAM1, HK2, HK1, PGAM2, BAD, AK4, AMPD3, GPI1, MIF, PKM, ENO2, NCOR1, GUK1, TIGAR	0.285963
GOTERM_BP_FAT	GO:0009199~ribonucleoside triphosphate metabolic process	29	ALDOA, LDHA, NDUFB8, PGAM1, HK2, PGAM2, HK1, COX7A2L, GPI1, MIF, PKM, UQCR10, SLC25A25, ENO2, ATP5O, IMPDH1, ATP5K, TIGAR, ATP5J2, AK4, BAD, NDUFA10, AMPD3, UQCC3, CHCHD10, UQCRH, ATP5C1, GUK1, NCOR1	0.320069
GOTERM_BP_FAT	GO:0009144~purine nucleoside triphosphate metabolic process	29	ALDOA, LDHA, NDUFB8, PGAM1, HK2, PGAM2, HK1, COX7A2L, GPI1, MIF, PKM, UQCR10, SLC25A25, ENO2, ATP5O, IMPDH1, ATP5K, TIGAR, ATP5J2, AK4, BAD, NDUFA10, AMPD3, UQCC3, CHCHD10, UQCRH, ATP5C1, GUK1, NCOR1	0.369925
GOTERM_BP_FAT	GO:0006164~purine nucleotide biosynthetic process	29	ALDOA, ADCY1, HPRT, DRD4, RUNDC3A, AQP1, PPCDC, PKM, ATP5O, NT5E, IMPDH1, ATP5K, GUCA1B, GUCA1A, GUCY2F, ATP5J2, NPR1, AK4, AMPD3, GUCY2E, UQCC3, CHCHD10, GSK3A, NUCB2, ATP5C1, AKAP6, TSHR, GUK1, PAICS	0.690085
GOTERM_BP_FAT	GO:0009116~nucleoside metabolic process	36	ALDOA, LDHA, HPRT, NDUFB8, HK2, PGAM1, HK1, PGAM2, COX7A2L, PPCDC, GPI1, MIF, PKM, PDE6A, PDE6B, UQCR10, SLC25A25, ENO2, ATP5O, NT5E, IMPDH1, ATP5K, TIGAR, DNMT3A, ATP5J2, AK4, BAD, NDUFA10, AMPD3, UQCC3, CHCHD10, UQCRH, PDC, ATP5C1, NCOR1, GUK1	0.742518
GOTERM_BP_FAT	GO:0009152~purine ribonucleotide biosynthetic process	28	ALDOA, ADCY1, HPRT, DRD4, RUNDC3A, AQP1, PPCDC, PKM, ATP5O, IMPDH1, ATP5K, GUCA1B, GUCA1A, GUCY2F, ATP5J2, NPR1, AK4, AMPD3, GUCY2E, UQCC3, CHCHD10, GSK3A, NUCB2, ATP5C1, AKAP6, TSHR, GUK1, PAICS	0.799458
GOTERM_BP_FAT	GO:0009141~nucleoside triphosphate metabolic process	30	ALDOA, LDHA, NDUFB8, PGAM1, HK2, PGAM2, HK1, COX7A2L, GPI1, MIF, PKM, UQCR10, SLC25A25, ENO2, ATP5O, IMPDH1, DCTPP1, ATP5K, TIGAR, ATP5J2, AK4, BAD, NDUFA10, AMPD3, UQCC3, CHCHD10, UQCRH, ATP5C1, GUK1, NCOR1	0.819272
GOTERM_BP_FAT	GO:0072522~purine-containing compound biosynthetic process	29	ALDOA, ADCY1, HPRT, DRD4, RUNDC3A, AQP1, PPCDC, PKM, ATP5O, NT5E, IMPDH1, ATP5K, GUCA1B, GUCA1A, GUCY2F, ATP5J2, NPR1, AK4, AMPD3, GUCY2E, UQCC3, CHCHD10, GSK3A, NUCB2, ATP5C1, AKAP6, TSHR, GUK1, PAICS	1.01567
GOTERM_BP_FAT	GO:1901657~glycosyl compound metabolic process	37	ALDOA, LDHA, HPRT, NDUFB8, HK2, PGAM1, HK1, PGAM2, COX7A2L, PPCDC, GPI1, MIF, PKM, PDE6A, PDE6B, UQCR10, SLC25A25, ENO2, ATP5O, NT5E, IMPDH1, ATP5K, TIGAR, DNMT3A, ATP5J2, AK4, BAD, NDUFA10, AMPD3, UQCC3, CHCHD10, UQCRH, LCTL, PDC, ATP5C1, NCOR1, GUK1	1.0959
GOTERM_BP_FAT	GO:0009168~purine ribonucleoside monophosphate biosynthetic process	13	ALDOA, ATP5J2, HPRT, AK4, AMPD3, PKM, UQCC3, CHCHD10, ATP5C1, ATP5O, IMPDH1, PAICS, ATP5K	1.61003
GOTERM_BP_FAT	GO:0009127~purine nucleoside monophosphate biosynthetic process	13	ALDOA, ATP5J2, HPRT, AK4, AMPD3, PKM, UQCC3, CHCHD10, ATP5C1, ATP5O, IMPDH1, PAICS, ATP5K	1.61003
GOTERM_BP_FAT	GO:0009260~ribonucleotide biosynthetic process	28	ALDOA, ADCY1, HPRT, DRD4, RUNDC3A, AQP1, PPCDC, PKM, ATP5O, IMPDH1, ATP5K, GUCA1B, GUCA1A, GUCY2F, ATP5J2, NPR1, AK4, AMPD3, GUCY2E, UQCC3, CHCHD10, GSK3A, NUCB2, ATP5C1, AKAP6, TSHR, GUK1, PAICS	1.83686
GOTERM_BP_FAT	GO:0009132~nucleoside diphosphate metabolic process	16	ALDOA, LDHA, PGAM1, HK2, HK1, PGAM2, BAD, AK4, AMPD3, GPI1, MIF, PKM, ENO2, NCOR1, GUK1, TIGAR	2.14831
GOTERM_BP_FAT	GO:0046390~ribose phosphate biosynthetic process	28	ALDOA, ADCY1, HPRT, DRD4, RUNDC3A, AQP1, PPCDC, PKM, ATP5O, IMPDH1, ATP5K, GUCA1B, GUCA1A, GUCY2F, ATP5J2, NPR1, AK4, AMPD3, GUCY2E, UQCC3, CHCHD10, GSK3A, NUCB2, ATP5C1, AKAP6, TSHR, GUK1, PAICS	2.18695
GOTERM_BP_FAT	GO:0009165~nucleotide biosynthetic process	31	ALDOA, ADCY1, HPRT, DRD4, RUNDC3A, AQP1, PPCDC, PKM, ATP5O, NT5E, IMPDH1, ATP5K, GUCA1B, GUCA1A, GUCY2F, ATP5J2, GARS, NPR1, AK4, AMPD3, GUCY2E, UQCC3, CHCHD10, GSK3A, RRM1, NUCB2, ATP5C1, AKAP6, TSHR, GUK1, PAICS	3.12147
GOTERM_BP_FAT	GO:0006007~glucose catabolic process	5	LDHA, HK1, BAD, GPI1, TIGAR	3.25495
GOTERM_BP_FAT	GO:1901293~nucleoside phosphate biosynthetic process	31	ALDOA, ADCY1, HPRT, DRD4, RUNDC3A, AQP1, PPCDC, PKM, ATP5O, NT5E, IMPDH1, ATP5K, GUCA1B, GUCA1A, GUCY2F, ATP5J2, GARS, NPR1, AK4, AMPD3, GUCY2E, UQCC3, CHCHD10, GSK3A, RRM1, NUCB2, ATP5C1, AKAP6, TSHR, GUK1, PAICS	4.02233
GOTERM_BP_FAT	GO:0046129~purine ribonucleoside biosynthetic process	14	ALDOA, ATP5J2, HPRT, AK4, PPCDC, PKM, UQCC3, CHCHD10, ATP5C1, ATP5O, IMPDH1, NT5E, GUK1, ATP5K	4.55537
GOTERM_BP_FAT	GO:0042451~purine nucleoside biosynthetic process	14	ALDOA, ATP5J2, HPRT, AK4, PPCDC, PKM, UQCC3, CHCHD10, ATP5C1, ATP5O, IMPDH1, NT5E, GUK1, ATP5K	4.55537
GOTERM_BP_FAT	GO:0009156~ribonucleoside monophosphate biosynthetic process	13	ALDOA, ATP5J2, HPRT, AK4, AMPD3, PKM, UQCC3, CHCHD10, ATP5C1, ATP5O, IMPDH1, PAICS, ATP5K	6.02243
GOTERM_BP_FAT	GO:0019637~organophosphate metabolic process	76	ADCY1, LDHA, KCNAB2, HPRT, SYNJ1, PGAM1, PGAM2, RORA, AQP1, PKM, UQCR10, SLC25A25, CEP290, PDE8B, ATP5O, PDE8A, NT5E, IPMK, IMPDH1, AGPAT3, DCTPP1, ATP5K, IP6K2, LPGAT1, PI4KA, CDS1, NDUFA10, UQCRH, NUCB2, RRM1, ATP5C1, AKAP6, TSHR, MDH2, ALDOA, NDUFB8, ENPP2, DRD4, HK2, RUNDC3A, HK1, COX7A2L, PPCDC, GPI1, PLPP2, MIF, RACK1, PDE6A, PDE6B, SERINC4, LPCAT1, SH3GLB1, PLCH2, GGPS1, ENO2, INPP5A, TIGA…	6.14198
GOTERM_BP_FAT	GO:0046939~nucleotide phosphorylation	13	ALDOA, PGAM1, HK2, HK1, PGAM2, AK4, GPI1, MIF, PKM, ENO2, NCOR1, GUK1, TIGAR	7.27024
GOTERM_BP_FAT	GO:0009163~nucleoside biosynthetic process	15	ALDOA, ATP5J2, HPRT, AK4, PPCDC, PKM, UQCC3, CHCHD10, ATP5C1, PDC, ATP5O, IMPDH1, NT5E, GUK1, ATP5K	8.79332
GOTERM_BP_FAT	GO:0042455~ribonucleoside biosynthetic process	15	ALDOA, ATP5J2, HPRT, AK4, PPCDC, PKM, UQCC3, CHCHD10, ATP5C1, PDC, ATP5O, IMPDH1, NT5E, GUK1, ATP5K	8.79332
GOTERM_BP_FAT	GO:0009124~nucleoside monophosphate biosynthetic process	13	ALDOA, ATP5J2, HPRT, AK4, AMPD3, PKM, UQCC3, CHCHD10, ATP5C1, ATP5O, IMPDH1, PAICS, ATP5K	9.49695
Annotation Cluster 19	Enrichment Score: 2.5475381666829904
Category	Term	Count	Genes	FDR
GOTERM_BP_FAT	GO:0043620~regulation of DNA-templated transcription in response to stress	10	ATF6, ATF4, SIN3A, HIF1AN, ATF6B, GCN1L1, KLF2, SESN2, SIRT2, JMY	2.32341
GOTERM_BP_FAT	GO:0043618~regulation of transcription from RNA polymerase II promoter in response to stress	9	ATF6, ATF4, SIN3A, HIF1AN, ATF6B, GCN1L1, KLF2, SESN2, SIRT2	5.14139
Annotation Cluster 20	Enrichment Score: 2.544404327214369
Category	Term	Count	Genes	FDR
GOTERM_BP_FAT	GO:0051128~regulation of cellular component organization	186	MEF2C, DLC1, RP1, GDA, PPP2R5B, CHMP4B, CAPZA1, VTN, CCT3, AQP1, SART3, CNOT6, CITED1, PACSIN1, SIN3A, STARD7, PACSIN2, SEMA7A, PQBP1, LGI1, NEGR1, DNAJC2, ISLR2, SCAMP5, TUB, CEP85, CRYAA, CRYAB, CSNK1G2, MFGE8, NCAM1, TRIM37, KDM2A, AKAP6, COL1A1, DOC2B, IGSF9, SH3GL2, EPS8L1, LRPPRC, SMARCA4, ADD1, ALDOA, BBS4, SNAP91, ACTR3B, ENPP2, STK11, RABGAP1L, ARF6, ARPC4, NAPB, ITGB3, CDC34, TTC8, ANAP…	0.0163064
GOTERM_BP_FAT	GO:0051130~positive regulation of cellular component organization	96	RP1, ZFP13, GDA, PPP2R5B, COA3, EZH2, SYNJ1, CLSTN1, VTN, CCT3, SART3, AQP1, CNOT6, DSTN, PACSIN1, PDPK1, SIN3A, STARD7, SEMA7A, RTF1, PQBP1, RANBP1, NEGR1, PSMD8, ISLR2, RAMP3, PRKCA, TUB, STX3, HSP90AA1, MFGE8, MIEN1, JMY, EIF4G2, KDM2A, CEMIP, COL1A1, SEMA4D, DOC2B, EPS8L1, ADD1, CAMK1D, BBS4, CEP120, ACTR3B, ENPP2, STK11, HK2, ARF6, ARPC4, ANAPC11, CDC34, ITGB3, RIMS2, CD24A, MIF, RACK1, NR1H…	5.24768
Annotation Cluster 21	Enrichment Score: 2.415258121528281
Category	Term	Count	Genes	FDR
GOTERM_BP_FAT	GO:0071456~cellular response to hypoxia	19	SLC8A3, DNMT3A, TBL2, SUV39H1, BAD, FOXO3, RORA, AQP1, SIRT2, PTGIS, S100B, HIF1AN, GNB1, FAM162A, NDRG1, MTOR, MGARP, TIGAR, VLDLR	0.307225
GOTERM_BP_FAT	GO:0036294~cellular response to decreased oxygen levels	19	SLC8A3, DNMT3A, TBL2, SUV39H1, BAD, FOXO3, RORA, AQP1, SIRT2, PTGIS, S100B, HIF1AN, GNB1, FAM162A, NDRG1, MTOR, MGARP, TIGAR, VLDLR	0.631257
GOTERM_BP_FAT	GO:0071453~cellular response to oxygen levels	19	SLC8A3, DNMT3A, TBL2, SUV39H1, BAD, FOXO3, RORA, AQP1, SIRT2, PTGIS, S100B, HIF1AN, GNB1, FAM162A, NDRG1, MTOR, MGARP, TIGAR, VLDLR	1.58326
Annotation Cluster 22	Enrichment Score: 2.3556114971397215
Category	Term	Count	Genes	FDR
GOTERM_BP_FAT	GO:0006401~RNA catabolic process	20	GTPBP1, UPF1, NANOS1, SMG7, PAPD5, SKIV2L2, CNOT6, CTIF, RNASEH2C, UHMK1, DIS3, EIF4A3, RBM8A, CSDE1, KHSRP, LSM4, LSM2, PABPC1, TNRC6B, LRPPRC	1.40995
GOTERM_BP_FAT	GO:0006402~mRNA catabolic process	17	GTPBP1, UPF1, NANOS1, SMG7, PAPD5, CNOT6, CTIF, UHMK1, DIS3, EIF4A3, RBM8A, CSDE1, KHSRP, LSM4, PABPC1, LSM2, TNRC6B	3.0524
GOTERM_BP_FAT	GO:0034655~nucleobase-containing compound catabolic process	27	HPRT, NANOS1, SKIV2L2, CNOT6, UHMK1, CTIF, RACK1, RBM8A, CSDE1, LSM4, PDE8B, PABPC1, PDE8A, LSM2, TNRC6B, NT5E, DCTPP1, GTPBP1, UPF1, SMG7, PAPD5, RNASEH2C, DIS3, MGAT1, EIF4A3, KHSRP, LRPPRC	5.57083
GOTERM_BP_FAT	GO:0046700~heterocycle catabolic process	29	GDA, HPRT, NANOS1, SKIV2L2, CNOT6, UHMK1, CTIF, RACK1, RBM8A, CSDE1, LSM4, PDE8B, LSM2, PABPC1, PDE8A, TNRC6B, NT5E, DCTPP1, GTPBP1, UPF1, SMG7, PAPD5, RNASEH2C, DIS3, MGAT1, EIF4A3, TET3, KHSRP, LRPPRC	7.36163
GOTERM_BP_FAT	GO:0044270~cellular nitrogen compound catabolic process	29	GDA, HPRT, NANOS1, SKIV2L2, CNOT6, UHMK1, CTIF, RACK1, RBM8A, CSDE1, LSM4, PDE8B, LSM2, PABPC1, PDE8A, TNRC6B, NT5E, DCTPP1, GTPBP1, UPF1, SMG7, PAPD5, RNASEH2C, DIS3, MGAT1, EIF4A3, TET3, KHSRP, LRPPRC	7.7131
Annotation Cluster 23	Enrichment Score: 2.2238336315084406
Category	Term	Count	Genes	FDR
GOTERM_BP_FAT	GO:0061512~protein localization to cilium	8	TULP1, BBS4, TUB, WDR19, IFT122, BC027072, CC2D2A, TTC21A	8.36745
Annotation Cluster 24	Enrichment Score: 2.2073251910089873
Category	Term	Count	Genes	FDR
GOTERM_BP_FAT	GO:0043484~regulation of RNA splicing	17	RBM42, KHDRBS3, MBNL2, SNW1, MBNL1, UHMK1, SMN1, EIF4A3, RPS26, SON, AGGF1, PCBP4, RBM8A, PQBP1, RPS13, ACIN1, AHNAK	0.990683
GOTERM_BP_FAT	GO:1903311~regulation of mRNA metabolic process	19	GTPBP1, RBM42, KHDRBS3, UPF1, NANOS1, SNW1, CDC73, MBNL2, MBNL1, UHMK1, CTR9, EIF4A3, SON, PCBP4, RBM8A, KHSRP, ACIN1, PABPC1, TNRC6B	1.45191
Annotation Cluster 25	Enrichment Score: 2.0453735334499674
Category	Term	Count	Genes	FDR
GOTERM_BP_FAT	GO:0046037~GMP metabolic process	5	PDE6A, PDE6B, HPRT, GUK1, IMPDH1	1.20192
Annotation Cluster 26	Enrichment Score: 1.971672444904715
Category	Term	Count	Genes	FDR
GOTERM_BP_FAT	GO:0010970~establishment of localization by movement along microtubule	16	SPG7, RPGR, MAP1B, KLC2, BICD2, ARL3, WDR19, KIF1B, IFT122, LCA5, RHOT1, AP3B2, RHOT2, SSX2IP, TTC21A, MGARP	2.14831
Annotation Cluster 27	Enrichment Score: 1.8701435889388467
Category	Term	Count	Genes	FDR
GOTERM_BP_FAT	GO:0034643~establishment of mitochondrion localization, microtubule-mediated	5	KIF1B, MAP1B, RHOT1, RHOT2, MGARP	4.84661
GOTERM_BP_FAT	GO:0047497~mitochondrion transport along microtubule	5	KIF1B, MAP1B, RHOT1, RHOT2, MGARP	4.84661
Annotation Cluster 29	Enrichment Score: 1.7571398917130034
Category	Term	Count	Genes	FDR
GOTERM_BP_FAT	GO:1902580~single-organism cellular localization	84	SPG7, CHMP4B, TSPAN5, SYNJ1, NUP188, SSR1, TMEM230, PDPK1, PACSIN1, IFT122, BAG6, ANK2, ZFYVE9, AP3B2, DLG4, RBCK1, SV2B, RANBP1, ATP5O, DYNC1H1, NSF, AGAP3, RAMP3, TUB, STX3, HSP90AA1, CHP2, STXBP1, OPTN, BICD2, NPC1, KIF1B, PAM16, CEMIP, UBL4A, AKAP6, VAMP2, KPNA4, SRP72, DOC2B, SH3GL2, RAB3A, ARFRP1, PPM1A, CACNB2, ARF6, KEAP1, KLC2, PPM1B, TTC8, NAPB, RIMS2, PEX5L, CD24A, SEC63, RIMS3, RACK1,…	0.196325
GOTERM_BP_FAT	GO:0044802~single-organism membrane organization	61	ZFP13, CHMP4B, TSPAN5, SSR1, PDPK1, PACSIN1, IFT122, BAG6, ANK2, PACSIN2, DLG4, NSF, RAMP3, TUB, HSP90AA1, STX3, SLC25A5, STXBP1, OPTN, MFN2, NPC1, CEMIP, UBL4A, VAMP2, SRP72, DOC2B, RAB3A, ARFRP1, HK2, CACNB2, ARF6, TTC8, ABCA4, CD24A, SEC63, RACK1, WDR19, TOMM7, CRB1, SH3GLB1, SEC22A, NDRG1, SNAP25, ETV5, SGIP1, HECTD1, SCLT1, DNM3, KCNB1, MUL1, BAD, APPL1, PRELID1, UQCC3, TULP1, GSK3A, MTFP1, …	4.65438
Annotation Cluster 30	Enrichment Score: 1.7570789190805096
Category	Term	Count	Genes	FDR
GOTERM_BP_FAT	GO:0007006~mitochondrial membrane organization	14	MFN2, UQCC3, ZFP13, HSP90AA1, TOMM7, SLC25A5, SH3GLB1, GSK3A, MTFP1, RHOT1, HK2, MUL1, RHOT2, BAD	1.99888
GOTERM_BP_FAT	GO:0090559~regulation of membrane permeability	10	ZFP13, SH3GLB1, GSK3A, SLC25A5, RHOT1, HK2, RHOT2, MUL1, BAD, MTOR	5.47608
GOTERM_BP_FAT	GO:0046902~regulation of mitochondrial membrane permeability	9	ZFP13, SH3GLB1, GSK3A, SLC25A5, RHOT1, HK2, RHOT2, MUL1, BAD	8.94256
Annotation Cluster 31	Enrichment Score: 1.7053841688748086
Category	Term	Count	Genes	FDR
GOTERM_BP_FAT	GO:0042274~ribosomal small subunit biogenesis	13	RPS25, RPSA, RPS28, RPS17, TSR2, RPS14, BYSL, RPS15, NOL11, RPS10, RPS5, RPS8, RPS7	1.82169
Annotation Cluster 32	Enrichment Score: 1.6543914683774559
Category	Term	Count	Genes	FDR
GOTERM_BP_FAT	GO:0031929~TOR signaling	12	LAMTOR4, LAMTOR1, GSK3A, STK11, TELO2, DEPTOR, UBR2, MTOR, SESN2, CRYBA1, RRAGB, AKT3	9.60854
Annotation Cluster 33	Enrichment Score: 1.6449024444112854
Category	Term	Count	Genes	FDR
GOTERM_BP_FAT	GO:0007420~brain development	62	DLC1, SLC8A3, MEF2C, BMI1, CADM1, HPRT, EZH1, EZH2, SYNJ1, RORA, FOXO3, AQP1, CITED1, HOOK3, CKB, ATP2B1, CUL5, SLC1A2, BAG6, TMEM57, SEMA7A, CEP290, H2AFX, TOP2B, AKT3, PITX2, KDM7A, RAX, PTPRS, SOCS7, NCAM1, BPTF, RRM1, EXT1, SUDS3, SMARCA4, BBS4, CDK5R2, CEP120, NANOS1, COL3A1, DSCAML1, TTC8, APLP2, CHD8, KRAS, CHD7, NIPBL, SLC4A7, BMP4, PCNT, CREB1, AK4, BAD, WHRN, YWHAE, SIRT2, SLC17A7, MTOR…	5.6582
GOTERM_BP_FAT	GO:0060322~head development	64	DLC1, SLC8A3, MEF2C, BMI1, CADM1, HPRT, EZH1, EZH2, SYNJ1, RORA, FOXO3, AQP1, CITED1, HOOK3, CKB, ATP2B1, CUL5, SLC1A2, BAG6, TMEM57, SEMA7A, CEP290, H2AFX, STRA6, TOP2B, AKT3, PITX2, KDM7A, RAX, PTPRS, SOCS7, NCAM1, BPTF, RRM1, COL1A1, EXT1, SUDS3, SMARCA4, BBS4, CDK5R2, CEP120, NANOS1, COL3A1, DSCAML1, TTC8, APLP2, CHD8, KRAS, CHD7, NIPBL, SLC4A7, BMP4, PCNT, CREB1, AK4, BAD, WHRN, YWHAE, SIRT2…	8.93271
Annotation Cluster 34	Enrichment Score: 1.629219566978232
Category	Term	Count	Genes	FDR
GOTERM_BP_FAT	GO:0044265~cellular macromolecule catabolic process	70	CHMP4B, UBE2G1, PPP2R5C, SKIV2L2, CNOT6, KLHL3, CUL5, BAG6, RBM8A, RMND5B, PCBP2, RBCK1, LSM4, RANBP1, PSMD4, LSM2, AGAP3, PSMD8, GTPBP1, DDRGK1, DDB1, UBR2, PAPD5, HERC3, RNASEH2C, EIF4A3, SENP1, KHSRP, USP21, TNFAIP3, LRPPRC, TNFAIP1, UBE3B, USP2, NANOS1, KEAP1, ANAPC11, SKP1A, CDC34, PSMA7, CTIF, UHMK1, RIC1, PSMB5, RACK1, ERCC8, TRIM67, OTUD7B, CSDE1, PABPC1, TNRC6B, USP34, USP33, HECTD1, SPO…	1.96959
GOTERM_BP_FAT	GO:0009057~macromolecule catabolic process	82	CREBRF, CHMP4B, UBE2G1, PPP2R5C, USE1, SKIV2L2, TNFSF12, CNOT6, KLHL3, CUL5, BAG6, RBM8A, RMND5B, PCBP2, RBCK1, LSM4, RANBP1, PSMD4, LSM2, NSF, AGAP3, PSMD8, GTPBP1, DDRGK1, DDB1, BANP, UBR2, PAPD5, HERC3, RNASEH2C, EIF4A3, SENP1, CEMIP, KHSRP, USP21, TNFAIP3, LRPPRC, TNFAIP1, UBE3B, USP2, NANOS1, BRSK2, KEAP1, ANAPC11, SKP1A, CDC34, PSMA7, CTIF, UHMK1, RIC1, PSMB5, RACK1, IRAK3, ERCC8, TRIM67, O…	2.2985
Annotation Cluster 35	Enrichment Score: 1.6166318665330888
Category	Term	Count	Genes	FDR
GOTERM_BP_FAT	GO:0016574~histone ubiquitination	10	BMI1, RNF8, SUZ12, TRIM37, KDM2A, DDB1, UBR2, CDC73, SKP1A, CTR9	0.988866
Annotation Cluster 36	Enrichment Score: 1.6073876441512367
Category	Term	Count	Genes	FDR
GOTERM_BP_FAT	GO:0048699~generation of neurons	134	MEF2C, RP1, ENAH, ADCY1, PPP2R5B, PITPNA, RPE65, RORB, NR2E3, RORA, FOXO3, JAG1, CNGB1, HOOK3, PACSIN1, SEMA7A, MTURN, PQBP1, CEP290, LGI1, NEGR1, ISLR2, PITX2, CECR2, NCAM1, KDM2A, EXT1, GIGYF2, IGSF9, BBS4, HMGB2, SNAP91, CDK5R2, STK11, ENPP2, DSCAML1, ARF6, TTC8, RIMS2, UHMK1, TRIM67, CRB1, DMD, CASZ1, HCN1, BMP4, GNAT1, DNMT3A, FSCN2, PCNT, NTN4, MUL1, SNW1, ECM2, WHRN, GAS7, DDX6, TBC1D24, T…	0.000882685
GOTERM_BP_FAT	GO:0031346~positive regulation of cell projection organization	38	RP1, BBS4, CEP120, PPP2R5B, STK11, ENPP2, EZH2, RIMS2, AQP1, CD24A, MIF, PACSIN1, TRIM67, DMD, SEMA7A, PQBP1, RANBP1, NEGR1, APC, ISLR2, BMP4, DNM3, HSP90AA1, MAP1B, MUL1, DPYSL3, MIEN1, RUFY3, TBC1D24, EIF4G2, ATP8A2, SEMA4D, MTOR, APBB1, ABL2, EPS8L1, VLDLR, CAMK1D	3.53537
Annotation Cluster 38	Enrichment Score: 1.5823373165320123
Category	Term	Count	Genes	FDR
GOTERM_BP_FAT	GO:0018107~peptidyl-threonine phosphorylation	13	PRKCA, NLK, HK1, SIRT2, VRK1, PDPK1, PPEF2, SBK1, GSK3A, MAP3K10, CEMIP, MTOR, AKT3	4.46876
GOTERM_BP_FAT	GO:0018210~peptidyl-threonine modification	13	PRKCA, NLK, HK1, SIRT2, VRK1, PDPK1, PPEF2, SBK1, GSK3A, MAP3K10, CEMIP, MTOR, AKT3	6.62386
Annotation Cluster 39	Enrichment Score: 1.5578654145786748
Category	Term	Count	Genes	FDR
GOTERM_BP_FAT	GO:0042273~ribosomal large subunit biogenesis	12	GTPBP4, GM10036, RPL7, RPL14, AAMP, RPL3, RPL26, RPL23A, RPL10A, PES1, DHX30, RPF2	8.74757
Annotation Cluster 40	Enrichment Score: 1.5345194377304656
Category	Term	Count	Genes	FDR
GOTERM_BP_FAT	GO:1902532~negative regulation of intracellular signal transduction	45	DLC1, ZFP385A, STK11, YBX3, PPM1A, CDC34, RORA, PPM1B, SESN2, CD74, MIF, RASAL2, RACK1, IRAK3, HSPH1, TRIM67, PCBP4, SH3GLB1, DMD, OTUD7B, APC, PRKCA, BMP4, TAOK3, ADIPOR1, SOCS7, MUL1, UBR2, OPTN, ARHGAP24, SUZ12, MFN2, BGN, PPEF2, GSK3A, GRINA, ASH1L, DEPTOR, PRNP, TNFAIP3, NCOR1, CRYBA1, ABL2, TNFAIP1, DUSP7	1.07168
GOTERM_BP_FAT	GO:0009968~negative regulation of signal transduction	84	BMI1, CREBRF, DLC1, ZFP385A, RGS7BP, HFE2, EZH2, YBX3, RORA, FOXO3, YBX1, HSPH1, PDPK1, IFT122, AES, HIF1AN, PCBP4, SOSTDC1, PRKCA, SLC25A5, ADIPOR1, SOCS7, UBR2, OPTN, ARHGAP24, MFN2, SUZ12, EIF4A3, CCND1, DHRS3, BGN, PPEF2, PAM16, PFDN5, NUCB2, ASH1L, TNFAIP3, PRNP, CRYBA1, TNFAIP1, SMARCA4, GLG1, HMGB2, STK11, PPM1A, PPM1B, CDC34, SESN2, CD74, MIF, RACK1, RASAL2, IRAK3, CHD8, TRIM67, AMER2, SH…	1.52158
GOTERM_BP_FAT	GO:0010646~regulation of cell communication	190	MEF2C, DLC1, SLC8A3, PPP2R5B, HFE2, PNKD, TSPAN5, RORA, FOXO3, JAG1, TNFSF12, ITSN1, C2CD2L, SYP, ZFP91, SLC16A1, PTGIS, IFT122, ANK2, SOSTDC1, SEMA7A, RC3H2, RBCK1, LGI1, RNF220, DDRGK1, CHP2, SOCS7, UBR2, OPTN, RIC8B, SUZ12, NCAM1, RASGRF2, BAZ1B, MIB2, PAM16, TELO2, AKAP6, AKAP7, VAMP2, COL1A1, DOC2B, TNFAIP3, EPS8L1, TNFAIP1, SMARCA4, GLG1, HMGB2, RALGPS2, ARHGEF26, LMNB1, STK11, DRD4, ARF6, …	9.82313
(B)
Annotation Cluster 1	Enrichment Score: 7.608252399365001
Category	Term	Count	Genes	FDR
GOTERM_BP_FAT	GO:0006928~movement of cell or subcellular component	149	ADCY3, GNA13, SHTN1, IL6ST, STAT5A, EDN2, TIRAP, MYLIP, IL17RC, IQGAP1, PRKX, TGFB2, CD47, APP, MYD88, ANK3, APOE, CTGF, RAPGEF4, UNC5C, NET1, SGPL1, KIF5B, PTPRF, ROCK2, PTPRG, PDPN, VANGL2, ACTN1, CTNNA1, IRS1, CDKL5, ZFP280B, JUN, VEGFA, DSP, SDCBP, DST, SPATA13, FXYD1, FGFR1, CDK5R1, PEAK1, BMPR2, SOX9, MDK, TRF, PFN2, PTK2, ATN1, FOLR1, LHX2, RAC1, AGRN, SPNS2, MAP2K1, MYO1C, TGFBR1, MET, NR…	1.17065e-07
GOTERM_BP_FAT	GO:0040011~locomotion	136	ADCY3, GNA13, SHTN1, IL6ST, STAT5A, EDN2, TIRAP, IL17RC, IQGAP1, PRKX, TGFB2, CD47, APP, MYD88, ANK3, APOE, CTGF, RAPGEF4, UNC5C, NET1, SGPL1, KIF5B, PTPRF, ROCK2, PTPRG, PDPN, VANGL2, CTNNA1, IRS1, CDKL5, ZFP280B, JUN, VEGFA, SDCBP, SPATA13, FGFR1, CDK5R1, PEAK1, BMPR2, SOX9, MDK, TRF, PFN2, PTK2, ATN1, FOLR1, LHX2, RAC1, AGRN, SPNS2, MYO1C, MAP2K1, PTPN2, TGFBR1, MET, NR4A1, DOCK7, DOCK5, CD63,…	1.43046e-07
GOTERM_BP_FAT	GO:0051270~regulation of cellular component movement	85	GNA13, SHTN1, IL6ST, PREX1, STAT5A, BCAR1, EDN2, SORL1, PAX6, TIRAP, MMP28, IQGAP1, PRKX, TGFB2, MYD88, SLK, SPINT2, APOE, SEMA3C, ANGPT1, RAPGEF4, SEMA3B, MSN, UNC5C, FGF2, ANO6, CYR61, EGR1, ICAM1, PDPN, ROCK2, PTPRG, LDB1, ACTN1, CTNNA1, IRS1, JUN, CD81, VEGFA, SDCBP, DSP, MCC, SPATA13, ACVR1, FXYD1, CXCL1, FGFR1, BMPR2, SOX9, TPM1, TRF, IGF1R, PFN2, PTK2, XBP1, RAC1, BCL6, AGRN, HSPA5, GPNMB,…	4.23365e-06
GOTERM_BP_FAT	GO:0048870~cell motility	119	ADCY3, GNA13, SHTN1, IL6ST, EDN2, STAT5A, TIRAP, IL17RC, IQGAP1, PRKX, TGFB2, CD47, MYD88, APOE, CTGF, RAPGEF4, UNC5C, NET1, SGPL1, PTPRF, ROCK2, PTPRG, PDPN, VANGL2, CTNNA1, IRS1, CDKL5, JUN, VEGFA, SDCBP, SPATA13, FGFR1, CDK5R1, PEAK1, BMPR2, SOX9, MDK, TRF, PFN2, PTK2, ATN1, FOLR1, RAC1, SPNS2, MYO1C, MAP2K1, TGFBR1, MET, NR4A1, DOCK7, DOCK5, CD63, ATP7A, EPHA4, CYP7B1, MYO10, SYNE2, SFRP1, UL…	4.50409e-06
GOTERM_BP_FAT	GO:0051674~localization of cell	119	ADCY3, GNA13, SHTN1, IL6ST, EDN2, STAT5A, TIRAP, IL17RC, IQGAP1, PRKX, TGFB2, CD47, MYD88, APOE, CTGF, RAPGEF4, UNC5C, NET1, SGPL1, PTPRF, ROCK2, PTPRG, PDPN, VANGL2, CTNNA1, IRS1, CDKL5, JUN, VEGFA, SDCBP, SPATA13, FGFR1, CDK5R1, PEAK1, BMPR2, SOX9, MDK, TRF, PFN2, PTK2, ATN1, FOLR1, RAC1, SPNS2, MYO1C, MAP2K1, TGFBR1, MET, NR4A1, DOCK7, DOCK5, CD63, ATP7A, EPHA4, CYP7B1, MYO10, SYNE2, SFRP1, UL…	4.50409e-06
GOTERM_BP_FAT	GO:2000145~regulation of cell motility	78	GNA13, SHTN1, IL6ST, PREX1, EDN2, BCAR1, STAT5A, SORL1, PAX6, TIRAP, MMP28, IQGAP1, PRKX, TGFB2, MYD88, SLK, SPINT2, APOE, SEMA3C, ANGPT1, RAPGEF4, SEMA3B, MSN, UNC5C, FGF2, ANO6, CYR61, EGR1, ICAM1, PDPN, ROCK2, PTPRG, LDB1, CTNNA1, IRS1, JUN, CD81, VEGFA, SDCBP, MCC, SPATA13, ACVR1, CXCL1, FGFR1, BMPR2, SOX9, TPM1, TRF, IGF1R, PFN2, PTK2, XBP1, RAC1, HSPA5, GPNMB, THBS1, THBS4, FLRT2, MAP2K1, M…	2.97067e-05
GOTERM_BP_FAT	GO:0040012~regulation of locomotion	80	GNA13, SHTN1, IL6ST, PREX1, STAT5A, EDN2, BCAR1, SORL1, PAX6, TIRAP, MMP28, IQGAP1, PRKX, TGFB2, MYD88, SLK, SPINT2, APOE, SEMA3C, ANGPT1, RAPGEF4, SEMA3B, MSN, UNC5C, FGF2, ANO6, CYR61, EGR1, ICAM1, PDPN, ROCK2, PTPRG, LDB1, CTNNA1, IRS1, JUN, CD81, VEGFA, SDCBP, MCC, SPATA13, ACVR1, CXCL1, FGFR1, BMPR2, SOX9, TPM1, TRF, IGF1R, PFN2, PTK2, XBP1, RAC1, AGRN, HSPA5, GPNMB, THBS1, THBS4, FLRT2, MAP…	4.65278e-05
GOTERM_BP_FAT	GO:0016477~cell migration	105	SHTN1, IL6ST, EDN2, STAT5A, TIRAP, IL17RC, IQGAP1, PRKX, TGFB2, CD47, MYD88, APOE, CTGF, RAPGEF4, NET1, SGPL1, PTPRF, PDPN, PTPRG, ROCK2, VANGL2, IRS1, CDKL5, JUN, VEGFA, SDCBP, SPATA13, FGFR1, CDK5R1, PEAK1, BMPR2, SOX9, MDK, PTK2, PFN2, ATN1, FOLR1, RAC1, SPNS2, MYO1C, MAP2K1, TGFBR1, MET, NR4A1, DOCK7, DOCK5, CD63, ATP7A, EPHA4, CYP7B1, SYNE2, SFRP1, ULK1, LAMA5, NTRK2, TCAF1, PDCD6, HDAC7, PR…	7.27833e-05
GOTERM_BP_FAT	GO:0030334~regulation of cell migration	73	GNA13, SHTN1, IL6ST, PREX1, EDN2, BCAR1, STAT5A, SORL1, PAX6, TIRAP, MMP28, IQGAP1, PRKX, TGFB2, MYD88, SLK, APOE, SEMA3C, ANGPT1, RAPGEF4, SEMA3B, MSN, UNC5C, FGF2, ANO6, CYR61, EGR1, ICAM1, PDPN, ROCK2, PTPRG, LDB1, IRS1, JUN, VEGFA, SDCBP, MCC, SPATA13, ACVR1, CXCL1, FGFR1, BMPR2, SOX9, TPM1, IGF1R, PFN2, PTK2, XBP1, RAC1, HSPA5, GPNMB, THBS1, THBS4, FLRT2, MAP2K1, MYO1C, TGFBR1, MET, DOCK7, D…	0.000162291
GOTERM_BP_FAT	GO:0051272~positive regulation of cellular component movement	53	SHTN1, IL6ST, PREX1, EDN2, BCAR1, STAT5A, TIRAP, PAX6, IQGAP1, TGFB2, SEMA3C, SEMA3B, RAPGEF4, ANGPT1, ANO6, FGF2, CYR61, EGR1, ICAM1, PDPN, ROCK2, IRS1, JUN, VEGFA, SDCBP, ACVR1, CXCL1, FGFR1, BMPR2, SOX9, TRF, IGF1R, PTK2, XBP1, RAC1, BCL6, HSPA5, THBS1, GPNMB, THBS4, MYO1C, MAP2K1, TGFBR1, MET, RNF207, DOCK7, DOCK5, ATP7A, SYNE2, PTP4A1, ABCC1, PDCD6, HDAC7	0.000224198
GOTERM_BP_FAT	GO:0030335~positive regulation of cell migration	50	CXCL1, FGFR1, SHTN1, IL6ST, PREX1, STAT5A, BCAR1, EDN2, PAX6, TIRAP, BMPR2, SOX9, IQGAP1, TGFB2, IGF1R, PTK2, XBP1, RAC1, SEMA3C, ANGPT1, RAPGEF4, SEMA3B, HSPA5, GPNMB, THBS1, FGF2, ANO6, THBS4, CYR61, EGR1, ICAM1, MAP2K1, MYO1C, PDPN, ROCK2, TGFBR1, MET, DOCK7, DOCK5, IRS1, ATP7A, SYNE2, JUN, PTP4A1, VEGFA, SDCBP, ABCC1, PDCD6, HDAC7, ACVR1	0.000567767
GOTERM_BP_FAT	GO:2000147~positive regulation of cell motility	51	SHTN1, IL6ST, PREX1, EDN2, BCAR1, STAT5A, TIRAP, PAX6, IQGAP1, TGFB2, SEMA3C, SEMA3B, RAPGEF4, ANGPT1, ANO6, FGF2, CYR61, EGR1, ICAM1, ROCK2, PDPN, IRS1, JUN, VEGFA, SDCBP, ACVR1, CXCL1, FGFR1, BMPR2, SOX9, TRF, IGF1R, PTK2, XBP1, RAC1, HSPA5, THBS1, GPNMB, THBS4, MYO1C, MAP2K1, TGFBR1, MET, DOCK7, DOCK5, ATP7A, SYNE2, PTP4A1, ABCC1, PDCD6, HDAC7	0.000633755
GOTERM_BP_FAT	GO:0040017~positive regulation of locomotion	51	SHTN1, IL6ST, PREX1, EDN2, BCAR1, STAT5A, TIRAP, PAX6, IQGAP1, TGFB2, SEMA3C, SEMA3B, RAPGEF4, ANGPT1, ANO6, FGF2, CYR61, EGR1, ICAM1, ROCK2, PDPN, IRS1, JUN, VEGFA, SDCBP, ACVR1, CXCL1, FGFR1, BMPR2, SOX9, TRF, IGF1R, PTK2, XBP1, RAC1, HSPA5, THBS1, GPNMB, THBS4, MYO1C, MAP2K1, TGFBR1, MET, DOCK7, DOCK5, ATP7A, SYNE2, PTP4A1, ABCC1, PDCD6, HDAC7	0.00146702
GOTERM_BP_FAT	GO:0001667~ameboidal-type cell migration	36	FGFR1, BCAR1, STAT5A, BMPR2, PAX6, SOX9, PRKX, TGFB2, PFN2, PTK2, FOLR1, APOE, SEMA3C, SEMA3B, ANGPT1, THBS1, FGF2, SGPL1, ROCK2, PTPRG, VHL, TGFBR1, ARID5B, MET, NR4A1, CD63, DOCK5, SYNE2, LAMA5, JUN, VEGFA, AMOT, MCC, PDCD6, HDAC7, ACVR1	0.147758
Annotation Cluster 2	Enrichment Score: 5.6419963184032484
Category	Term	Count	Genes	FDR
GOTERM_BP_FAT	GO:0000902~cell morphogenesis	115	GNA13, SHTN1, IMPACT, PDLIM5, IQGAP1, TGFB2, APP, ANK3, APOE, UNC5C, IFRD1, NET1, PTPRF, KIF5B, ROCK2, PDPN, VANGL2, ACTN1, CDKL5, ZFP280B, VEGFA, SDCBP, DST, CDK5R1, PEAK1, CLU, BMPR2, SOX6, SOX9, PTK2, LHX2, RAC1, HEG1, AGRN, SKIL, AXIN2, LRFN3, NIN, MAP2K1, TGFBR1, MET, DOCK7, MYL12A, DOCK5, S100A13, ATP7A, EPHA4, MYO10, SFRP1, LAMA5, ULK1, NTRK1, NTRK2, CYFIP1, SMURF1, RFX2, PREX1, HEXA, FERM…	3.75893e-06
GOTERM_BP_FAT	GO:0048812~neuron projection morphogenesis	64	SHTN1, PDLIM5, IMPACT, PAX6, GJA1, IQGAP1, TGFB2, ACTR2, APP, APOE, ANK3, SEMA3C, SEMA3B, UNC5C, IFRD1, SGK1, PTPRF, KIF5B, ROCK2, OTX2, VANGL2, FLOT1, CDKL5, DDR1, ZFP280B, VEGFA, NGFR, DST, CDK5R1, NDN, CLU, BMPR2, IGF1R, RGMA, PTK2, GPM6A, LHX2, RAC1, CAMK2B, AGRN, SKIL, NEDD4L, DCLK1, NEFM, LRFN3, MYO5B, THBS4, FLRT2, MAP2K1, NIN, MET, FZD3, DOCK7, NLGN3, ATP7A, EPHA4, MAP1S, ULK1, NTRK1, NTR…	8.80166e-06
GOTERM_BP_FAT	GO:2000026~regulation of multicellular organismal development	152	SHTN1, IL6ST, IMPACT, STAT5A, PDLIM5, LRRC4B, ITPKB, PRKX, IQGAP1, TGFB2, B2M, SHB, APP, KDF1, CTGF, APOE, CD46, RAPGEF4, IFRD1, GNG5, PTPRF, ROCK2, PTPRG, VANGL2, APOLD1, PIM1, CTNNA1, CDKL5, JUN, VEGFA, SDCBP, CARTPT, NEU1, FUOM, FGFR1, CDK5R1, ADORA2B, BMPR2, SOX6, SOX9, TRF, PTK2, RAC1, AGRN, SKIL, AXIN2, EGF, MAP2K1, NIN, PTPN2, KLF13, TGFBR1, LGALS1, MET, FDPS, CD276, DOCK7, EPHA4, HDAC3, S…	1.11307e-05
GOTERM_BP_FAT	GO:0032989~cellular component morphogenesis	119	GNA13, SHTN1, IMPACT, PDLIM5, IQGAP1, TGFB2, APP, ANK3, APOE, UNC5C, IFRD1, NET1, PTPRF, KIF5B, ROCK2, PDPN, VANGL2, ACTN1, CDKL5, NEBL, KRT19, ZFP280B, VEGFA, SDCBP, DST, CDK5R1, PEAK1, CLU, BMPR2, SOX6, SOX9, PTK2, LHX2, RAC1, HEG1, AGRN, SKIL, AXIN2, LRFN3, NIN, MAP2K1, TGFBR1, MET, DOCK7, MYL12A, DOCK5, S100A13, ATP7A, EPHA4, MYO10, SFRP1, LAMA5, ULK1, NTRK1, NTRK2, CYFIP1, SMURF1, RFX2, PREX…	1.92512e-05
GOTERM_BP_FAT	GO:0000904~cell morphogenesis involved in differentiation	80	SHTN1, PREX1, PDLIM5, HEXA, FERMT2, PAX6, GJA1, TGFB2, ACTR2, APP, SPINT2, ANK3, APOE, HEY2, SEMA3C, SEMA3B, UNC5C, IFRD1, NET1, VASN, SGK1, PTPRF, KIF5B, ROCK2, FLOT1, OTX2, VANGL2, ACTN1, PALLD, CDKL5, ZFP280B, VEGFA, SDCBP, NGFR, DST, ACVR1, CDK5R1, NDN, PEAK1, BMPR2, SOX9, IGF1R, RGMA, PTK2, LHX2, FAT1, KRT8, RAC1, HEG1, BCL9L, CAMK2B, AGRN, SKIL, AXIN2, NEFM, DCLK1, LRFN3, MYO5B, NFATC1, FLR…	1.94043e-05
GOTERM_BP_FAT	GO:0048468~cell development	174	IMPAD1, MAEA, GABRB3, SHTN1, IL6ST, IMPACT, PDLIM5, IQGAP1, TGFB2, B2M, SHB, APP, KDF1, MYD88, APOE, ANK3, RAPGEF4, PTBP3, UNC5C, IFRD1, NET1, KIF5B, PTPRF, ROCK2, PTPRG, VANGL2, CST3, ACTN1, CTNNA1, CDKL5, NEBL, KRT19, ZFP280B, JUN, VEGFA, SDCBP, CELF1, NEU1, DST, FUOM, FGFR1, CDK5R1, CLU, PEAK1, BMPR2, PAQR8, SOX6, SOX9, TRF, MANF, PTK2, PDE6C, FOLR1, LHX2, RAC1, HEG1, AGRN, SKIL, AXIN2, LRFN3,…	3.11164e-05
GOTERM_BP_FAT	GO:0031175~neuron projection development	87	GFAP, SHTN1, PREX1, IMPACT, PDLIM5, PAX6, H2-D1, GJA1, IQGAP1, B2M, TGFB2, ACTR2, APP, ANK3, APOE, SEMA3C, RAPGEF4, SEMA3B, UNC5C, IFRD1, H2-K1, SGK1, PTPRF, KIF5B, ROCK2, PTPRG, OTX2, VANGL2, FLOT1, PALLD, CTNNA1, CDKL5, QK, DDR1, BTG2, ZFP280B, JUN, GRN, VEGFA, NEU1, NGFR, DST, FGFR1, CDK5R1, RTN4RL1, NDN, FRYL, CLU, BMPR2, ITM2C, MANF, IGF1R, RGMA, PTK2, GPM6A, FOLR1, LHX2, RAC1, CAMK2B, AGRN,…	4.82101e-05
GOTERM_BP_FAT	GO:0048666~neuron development	98	GFAP, SHTN1, GABRB3, PREX1, IMPACT, PDLIM5, HEXA, PAX6, H2-D1, GJA1, IQGAP1, B2M, TGFB2, ACTR2, APP, ANK3, APOE, SEMA3C, RAPGEF4, SEMA3B, UNC5C, IFRD1, H2-K1, SGK1, PTPRF, KIF5B, ROCK2, PTPRG, FLOT1, OTX2, VANGL2, NRXN1, PALLD, CTNNA1, CDKL5, QK, DDR1, BTG2, GNAQ, ZFP280B, JUN, GRN, VEGFA, NEU1, NGFR, DST, FGFR1, CDK5R1, RTN4RL1, NDN, FRYL, CLU, BMPR2, ITM2C, MANF, IGF1R, RGMA, PDE6C, PTK2, GPM6A…	7.02573e-05
GOTERM_BP_FAT	GO:0007399~nervous system development	169	MTSS1, GABRB3, SHTN1, IL6ST, IMPACT, PDLIM5, LRRC4B, CSPG5, MYLIP, IQGAP1, TGFB2, B2M, APP, ANK3, APOE, RAPGEF4, VPS13A, UNC5C, IFRD1, KIF5B, PTPRF, ROCK2, PTPRG, VANGL2, CST3, BASP1, CTNNA1, CDKL5, RAB18, ZFP280B, JUN, VEGFA, NEU1, DST, PRPS1, NRBP2, FUOM, TWSG1, FGFR1, CDK5R1, SLC38A2, CLU, BMPR2, SOX6, SOX9, MDK, TRF, MANF, PTK2, PDE6C, FOLR1, TRP53BP2, LHX2, RAC1, LIAS, AGRN, SKIL, EGF, LRFN3…	0.000229399
GOTERM_BP_FAT	GO:0022603~regulation of anatomical structure morphogenesis	92	GNA13, SHTN1, PREX1, PDLIM5, FERMT2, GJA1, TGFB2, ACTR2, CASP6, GPC3, APOE, HEY2, SEMA3C, SEMA3B, MSN, IFRD1, FGF2, GNG5, SCX, NET1, VASN, ICAM1, FMNL2, SGK1, PTPRF, PDPN, ROCK2, ERMN, FLOT1, OTX2, VANGL2, CST3, ESR1, CDKL5, PRKCB, VEGFA, SDCBP, NGFR, PARVB, ACVR1, FGFR1, CDK5R1, ADORA2B, BMPR2, RNH1, SOX9, TPM1, CYLD, TNFRSF1A, DDHD2, RGMA, PTK2, EZR, XBP1, RAC1, WIPF3, BCL9L, LIMD1, CAMK2B, AGR…	0.000283389
GOTERM_BP_FAT	GO:0051240~positive regulation of multicellular organismal process	128	SHTN1, IL6ST, IMPACT, STAT5A, EDN2, PTGS1, TIRAP, LRRC4B, ITPKB, IL17RC, IQGAP1, TGFB2, B2M, SHB, MYD88, APOE, CTGF, CD46, RAPGEF4, PTPRF, ROCK2, PDPN, CDKL5, VAMP8, JUN, VEGFA, CARTPT, SDCBP, CELF1, NEU1, FGFR1, ADORA2B, CLU, BMPR2, SOX6, SOX9, ARFGEF2, TRF, PTK2, RAC1, HEG1, AGRN, SKIL, AXIN2, EGF, NIN, MAP2K1, TGFBR1, MET, FDPS, CD276, RNF207, DOCK5, EPHA4, PPIB, NTRK1, NTRK2, CHRNB4, RHEB, SY…	0.000301658
GOTERM_BP_FAT	GO:0030182~neuron differentiation	114	SHTN1, GABRB3, IMPACT, PDLIM5, IQGAP1, B2M, TGFB2, APP, ANK3, APOE, RAPGEF4, UNC5C, IFRD1, PTPRF, KIF5B, ROCK2, PTPRG, VANGL2, CTNNA1, CDKL5, ZFP280B, JUN, VEGFA, NEU1, DST, NRBP2, FUOM, FGFR1, CDK5R1, CLU, BMPR2, SOX9, MANF, PDE6C, PTK2, FOLR1, LHX2, RAC1, AGRN, SKIL, LRFN3, NIN, MAP2K1, LGALS1, TGFBR1, MET, DOCK7, GNAT2, SALL3, ATP7A, EPHA4, SFRP1, PLK2, ULK1, PPIA, NTRK1, NTRK2, CYFIP1, SMURF1…	0.000364896
GOTERM_BP_FAT	GO:0022604~regulation of cell morphogenesis	60	GNA13, SHTN1, PREX1, PDLIM5, FERMT2, TGFB2, ACTR2, APOE, SEMA3C, SEMA3B, MSN, IFRD1, NET1, VASN, FMNL2, ICAM1, SGK1, PTPRF, PDPN, ERMN, CDKL5, VEGFA, SDCBP, PARVB, ACVR1, CDK5R1, BMPR2, TPM1, CYLD, RGMA, PTK2, EZR, RAC1, WIPF3, CAMK2B, LIMD1, BCL9L, AGRN, SKIL, NEDD4L, AXIN2, NEFM, MYO5B, MAP2K1, NIN, TGFBR1, MET, NLGN3, MYL12A, DOCK5, S100A13, EPHA4, MYO10, SFRP1, ULK1, NTRK2, CYFIP1, LRP8, SMUR…	0.000543497
GOTERM_BP_FAT	GO:0048667~cell morphogenesis involved in neuron differentiation	56	SHTN1, HEXA, PDLIM5, PAX6, TGFB2, ACTR2, APP, APOE, ANK3, SEMA3C, SEMA3B, UNC5C, IFRD1, SGK1, KIF5B, PTPRF, ROCK2, OTX2, VANGL2, FLOT1, CDKL5, ZFP280B, VEGFA, NGFR, DST, CDK5R1, NDN, BMPR2, IGF1R, RGMA, PTK2, LHX2, RAC1, CAMK2B, SKIL, AGRN, DCLK1, NEFM, LRFN3, MYO5B, FLRT2, MAP2K1, NIN, MET, FZD3, DOCK7, NLGN3, ATP7A, EPHA4, ID2, ULK1, NTRK1, NTRK2, CYFIP1, LRP8, NFIB	0.000656404
GOTERM_BP_FAT	GO:0045595~regulation of cell differentiation	139	RBPMS2, SHTN1, IL6ST, IMPACT, STAT5A, PDLIM5, BTC, ITPKB, IQGAP1, PRKX, TGFB2, B2M, SHB, APP, KDF1, APOE, CTGF, CD46, RAPGEF4, PTBP3, IFRD1, NET1, PTPRF, SOCS3, ROCK2, PTPRG, APOLD1, CTNNA1, JUNB, CDKL5, JUN, VEGFA, SDCBP, CARTPT, NEU1, FUOM, FGFR1, TWSG1, CDK5R1, CLU, BMPR2, SOX6, SOX9, TRF, PTK2, RAC1, AGRN, SKIL, AXIN2, NIN, MAP2K1, PTPN2, KLF13, TGFBR1, LGALS1, MET, FDPS, CD276, DOCK7, DOCK5,…	0.000749313
GOTERM_BP_FAT	GO:0061564~axon development	50	SHTN1, PAX6, TGFB2, APP, APOE, ANK3, SEMA3C, SEMA3B, UNC5C, IFRD1, KIF5B, OTX2, VANGL2, FLOT1, CTNNA1, CDKL5, DDR1, ZFP280B, JUN, VEGFA, NGFR, DST, CDK5R1, RTN4RL1, NDN, BMPR2, IGF1R, RGMA, PTK2, FOLR1, LHX2, RAC1, SKIL, AGRN, DCLK1, NEFM, LRFN3, MYO5B, FLRT2, MAP2K1, NIN, DOCK7, NLGN3, FZD3, EPHA4, ULK1, NTRK1, NTRK2, CYFIP1, NFIB	0.00103144
GOTERM_BP_FAT	GO:0060284~regulation of cell development	88	GFAP, SHTN1, IL6ST, PREX1, IMPACT, PDLIM5, SORL1, PAX6, H2-D1, IQGAP1, B2M, TGFB2, SHB, ACTR2, CASP6, APP, APOE, HEY2, SEMA3C, RAPGEF4, SEMA3B, IFRD1, FGF2, NET1, H2-K1, VASN, SGK1, PTPRF, ROCK2, PTPRG, CTNNA1, CDKL5, QK, EIF4G1, MAN2A1, GRN, VEGFA, SDCBP, NEU1, NGFR, CLOCK, ACVR1, FUOM, FGFR1, CDK5R1, BMPR2, SOX9, ITM2C, TRF, TNFRSF1A, IGF1R, RGMA, PTK2, RAC1, BCL9L, BCL6, CAMK2B, AGRN, HSPA5, N…	0.0011939
GOTERM_BP_FAT	GO:0045597~positive regulation of cell differentiation	86	GFAP, SHTN1, IL6ST, PREX1, IMPACT, STAT5A, BTC, PAX6, GJA1, ITPKB, IQGAP1, NOCT, TGFB2, SHB, FOS, ACTR2, CASP6, KDF1, CTGF, APOE, CD46, CASP8, FGF2, NET1, CYR61, SH3PXD2B, SGK1, PTPRF, SOCS3, FLOT1, JUNB, CDKL5, QK, EIF4G1, MAN2A1, JUN, GRN, VEGFA, SDCBP, NEU1, GNAS, NGFR, ACVR1, FGFR1, CLU, BMPR2, SOX6, SOX9, TRF, ZFP36L1, CYLD, IGF1R, RGMA, PTK2, XBP1, RAC1, BCL9L, BCL6, CAMK2B, HSPA5, NEDD4L, …	0.00149041
GOTERM_BP_FAT	GO:0022008~neurogenesis	127	SHTN1, GABRB3, IL6ST, IMPACT, PDLIM5, IQGAP1, TGFB2, B2M, APP, ANK3, APOE, RAPGEF4, UNC5C, IFRD1, PTPRF, KIF5B, ROCK2, PTPRG, VANGL2, CTNNA1, CDKL5, ZFP280B, JUN, VEGFA, NEU1, DST, NRBP2, FUOM, FGFR1, CDK5R1, CLU, BMPR2, SOX6, SOX9, TRF, MANF, PTK2, PDE6C, FOLR1, LHX2, RAC1, AGRN, SKIL, LRFN3, NIN, MAP2K1, TGFBR1, LGALS1, MET, DOCK7, GNAT2, SALL3, ATP7A, EPHA4, SFRP1, PLK2, ULK1, PPIA, NTRK1, NTR…	0.00207998
GOTERM_BP_FAT	GO:0048699~generation of neurons	120	SHTN1, GABRB3, IL6ST, IMPACT, PDLIM5, IQGAP1, TGFB2, B2M, APP, ANK3, APOE, RAPGEF4, UNC5C, IFRD1, PTPRF, KIF5B, ROCK2, PTPRG, VANGL2, CTNNA1, CDKL5, ZFP280B, JUN, VEGFA, NEU1, DST, NRBP2, FUOM, FGFR1, CDK5R1, CLU, BMPR2, SOX9, TRF, MANF, PDE6C, PTK2, FOLR1, LHX2, RAC1, AGRN, SKIL, LRFN3, NIN, MAP2K1, TGFBR1, LGALS1, MET, DOCK7, GNAT2, SALL3, ATP7A, EPHA4, SFRP1, PLK2, ULK1, PPIA, NTRK1, NTRK2, RH…	0.00222058
GOTERM_BP_FAT	GO:0051094~positive regulation of developmental process	102	SHTN1, IL6ST, STAT5A, IMPACT, LRRC4B, ITPKB, IQGAP1, TGFB2, SHB, KDF1, APOE, CD46, NET1, PTPRF, CDKL5, JUN, VEGFA, SDCBP, NEU1, CELF1, FGFR1, BMPR2, SOX6, SOX9, TRF, PTK2, RAC1, SKIL, AGRN, AXIN2, EGF, NIN, MAP2K1, TGFBR1, MET, CD276, FDPS, DOCK5, EPHA4, PPIB, NTRK1, NTRK2, RHEB, SMURF1, PDCD6, HDAC7, GFAP, PREX1, PAX6, GJA1, PEX5, CASP6, ACTR2, FOS, CASP8, HEY2, FGF2, ANO6, SCX, CYR61, EGR1, SGK…	0.00358912
GOTERM_BP_FAT	GO:0010975~regulation of neuron projection development	52	GFAP, SHTN1, PREX1, PDLIM5, H2-D1, PAX6, IQGAP1, B2M, ACTR2, APOE, SEMA3C, SEMA3B, RAPGEF4, IFRD1, H2-K1, SGK1, PTPRF, PTPRG, CDKL5, QK, GRN, VEGFA, NEU1, NGFR, FGFR1, CDK5R1, BMPR2, ITM2C, IGF1R, RGMA, PTK2, RAC1, CAMK2B, SKIL, HSPA5, NEDD4L, AGRN, NEFM, MYO5B, MAP2K1, NIN, LGALS1, MET, NLGN3, EPHA4, SFRP1, PLK2, ULK1, NTRK1, NTRK2, LRP8, SMURF1	0.00660438
GOTERM_BP_FAT	GO:0010770~positive regulation of cell morphogenesis involved in differentiation	27	SHTN1, PREX1, BMPR2, TGFB2, ACTR2, APOE, RAC1, CAMK2B, BCL9L, SKIL, AXIN2, MYO5B, NET1, SGK1, NIN, PTPRF, MAP2K1, TGFBR1, MET, DOCK5, CDKL5, EPHA4, VEGFA, NTRK2, SDCBP, LRP8, ACVR1	0.00676889
GOTERM_BP_FAT	GO:0007409~axonogenesis	45	CDK5R1, NDN, SHTN1, BMPR2, PAX6, TGFB2, RGMA, IGF1R, APP, PTK2, ANK3, APOE, LHX2, RAC1, SEMA3C, SEMA3B, UNC5C, SKIL, AGRN, IFRD1, MYO5B, LRFN3, DCLK1, NEFM, FLRT2, KIF5B, MAP2K1, NIN, FLOT1, VANGL2, OTX2, FZD3, DOCK7, NLGN3, CDKL5, EPHA4, ZFP280B, ULK1, NTRK1, VEGFA, NTRK2, CYFIP1, NGFR, DST, NFIB	0.00874007
GOTERM_BP_FAT	GO:0031344~regulation of cell projection organization	62	GFAP, SHTN1, PREX1, PDLIM5, H2-D1, PAX6, IQGAP1, B2M, ACTR2, APOE, SEMA3C, SEMA3B, RAPGEF4, IFRD1, H2-K1, ICAM1, SGK1, PTPRF, PTPRG, ERMN, NRXN1, CDKL5, QK, GRN, VEGFA, NEU1, NGFR, FGFR1, CDK5R1, BMPR2, ITM2C, CYLD, IGF1R, RGMA, PTK2, PFN2, EZR, GPM6A, RAC1, CAMK2B, SKIL, HSPA5, NEDD4L, AGRN, NEFM, MYO5B, MAP2K1, NIN, TGFBR1, LGALS1, MET, NLGN3, ATP7A, EPHA4, MYO10, SFRP1, PLK2, ULK1, NTRK1, NTRK…	0.00874822
GOTERM_BP_FAT	GO:0030030~cell projection organization	109	SHTN1, PDLIM5, IMPACT, IQGAP1, B2M, TGFB2, APP, ANK3, APOE, RAPGEF4, UNC5C, IFRD1, PTPRF, KIF5B, ROCK2, PTPRG, VANGL2, TANC1, CTNNA1, CDKL5, ZFP280B, JUN, VEGFA, NEU1, DST, SPATA13, FGFR1, CDK5R1, CLU, BMPR2, MANF, PTK2, PFN2, FOLR1, LHX2, RAC1, AGRN, SKIL, LRFN3, NIN, MAP2K1, LGALS1, TGFBR1, MET, DOCK7, ATP7A, EPHA4, MYO10, SFRP1, PLK2, LAMA5, ULK1, NTRK1, NTRK2, CYFIP1, RFX2, SMURF1, GFAP, PREX…	0.00908806
GOTERM_BP_FAT	GO:0048858~cell projection morphogenesis	73	SHTN1, IMPACT, PDLIM5, PAX6, TMEM237, GJA1, TTLL5, IQGAP1, TGFB2, ACTR2, APP, ANK3, APOE, SEMA3C, SEMA3B, UNC5C, IFRD1, SGK1, PTPRF, KIF5B, ROCK2, OTX2, VANGL2, FLOT1, CDKL5, DDR1, ZFP280B, VEGFA, NGFR, DST, CDK5R1, NDN, CLU, BMPR2, CFAP54, IGF1R, RGMA, PTK2, GPM6A, LHX2, RAC1, CAMK2B, AGRN, NEDD4L, SKIL, EXOC5, SPATA6, GALNT11, DCLK1, NEFM, LRFN3, MYO5B, THBS4, FLRT2, MAP2K1, NIN, MET, FZD3, DOC…	0.0102369
GOTERM_BP_FAT	GO:0051960~regulation of nervous system development	79	GFAP, SHTN1, IL6ST, PREX1, IMPACT, PDLIM5, SORL1, PAX6, LRRC4B, H2-D1, IQGAP1, B2M, ACTR2, APP, APOE, HEY2, SEMA3C, RAPGEF4, SEMA3B, IFRD1, FGF2, H2-K1, SGK1, PTPRF, PTPRG, VANGL2, NRXN1, CTNNA1, CDKL5, QK, EIF4G1, MAN2A1, GRN, VEGFA, MYRF, NEU1, NGFR, FUOM, FGFR1, CDK5R1, BMPR2, SOX9, ITM2C, TRF, IGF1R, RGMA, PTK2, RAC1, BCL6, CAMK2B, AGRN, HSPA5, NEDD4L, SKIL, EGF, NEFM, MYO5B, FLRT2, MAP2K1, N…	0.0104799
GOTERM_BP_FAT	GO:0010769~regulation of cell morphogenesis involved in differentiation	41	CDK5R1, SHTN1, PREX1, PDLIM5, BMPR2, TGFB2, ACTR2, RGMA, PTK2, APOE, RAC1, SEMA3C, CAMK2B, SEMA3B, BCL9L, SKIL, AGRN, AXIN2, IFRD1, MYO5B, NEFM, NET1, VASN, SGK1, MAP2K1, PTPRF, NIN, TGFBR1, MET, NLGN3, DOCK5, CDKL5, EPHA4, SFRP1, ULK1, VEGFA, NTRK2, SDCBP, LRP8, PHLDB2, ACVR1	0.0110622
GOTERM_BP_FAT	GO:0050767~regulation of neurogenesis	71	GFAP, SHTN1, IL6ST, PREX1, IMPACT, PDLIM5, SORL1, PAX6, H2-D1, IQGAP1, B2M, ACTR2, APP, APOE, HEY2, SEMA3C, SEMA3B, RAPGEF4, IFRD1, H2-K1, SGK1, PTPRF, PTPRG, CTNNA1, CDKL5, QK, EIF4G1, MAN2A1, GRN, VEGFA, NEU1, NGFR, FUOM, FGFR1, CDK5R1, BMPR2, SOX9, ITM2C, TRF, IGF1R, RGMA, PTK2, RAC1, BCL6, CAMK2B, AGRN, HSPA5, NEDD4L, SKIL, NEFM, MYO5B, FLRT2, MAP2K1, NIN, LGALS1, MET, FZD3, NLGN3, DOCK7, STA…	0.028697
GOTERM_BP_FAT	GO:0032990~cell part morphogenesis	73	SHTN1, IMPACT, PDLIM5, PAX6, TMEM237, GJA1, TTLL5, IQGAP1, TGFB2, ACTR2, APP, ANK3, APOE, SEMA3C, SEMA3B, UNC5C, IFRD1, SGK1, PTPRF, KIF5B, ROCK2, OTX2, VANGL2, FLOT1, CDKL5, DDR1, ZFP280B, VEGFA, NGFR, DST, CDK5R1, NDN, CLU, BMPR2, CFAP54, IGF1R, RGMA, PTK2, GPM6A, LHX2, RAC1, CAMK2B, AGRN, NEDD4L, SKIL, EXOC5, SPATA6, GALNT11, DCLK1, NEFM, LRFN3, MYO5B, THBS4, FLRT2, MAP2K1, NIN, MET, FZD3, DOC…	0.0398037
GOTERM_BP_FAT	GO:0045664~regulation of neuron differentiation	61	GFAP, SHTN1, PREX1, PDLIM5, IMPACT, PAX6, H2-D1, IQGAP1, B2M, ACTR2, APP, APOE, HEY2, SEMA3C, SEMA3B, RAPGEF4, IFRD1, H2-K1, SGK1, PTPRF, PTPRG, CDKL5, QK, EIF4G1, GRN, VEGFA, NEU1, NGFR, FUOM, FGFR1, CDK5R1, BMPR2, SOX9, ITM2C, IGF1R, RGMA, PTK2, RAC1, BCL6, CAMK2B, AGRN, HSPA5, NEDD4L, SKIL, NEFM, MYO5B, MAP2K1, NIN, LGALS1, MET, NLGN3, EPHA4, SFRP1, PLK2, ID2, ULK1, NTRK1, NTRK2, GDF11, LRP8, …	0.0409345
GOTERM_BP_FAT	GO:0051962~positive regulation of nervous system development	52	GFAP, SHTN1, IL6ST, IMPACT, LRRC4B, PAX6, IQGAP1, ACTR2, APOE, FGF2, SGK1, PTPRF, NRXN1, CDKL5, QK, EIF4G1, MAN2A1, GRN, VEGFA, MYRF, NEU1, NGFR, FGFR1, BMPR2, TRF, IGF1R, RGMA, PTK2, RAC1, BCL6, CAMK2B, SKIL, HSPA5, NEDD4L, AGRN, EGF, MYO5B, FLRT2, MAP2K1, NIN, MET, FZD3, NLGN3, EPHA4, ID2, NTRK1, NTRK2, RHEB, LRP8, ADGRL1, SMURF1, ADGRL3	0.0690756
GOTERM_BP_FAT	GO:0010720~positive regulation of cell development	54	GFAP, SHTN1, IL6ST, PREX1, IMPACT, PAX6, IQGAP1, TGFB2, CASP6, ACTR2, APOE, NET1, SGK1, PTPRF, CDKL5, QK, EIF4G1, MAN2A1, GRN, VEGFA, SDCBP, NEU1, NGFR, ACVR1, FGFR1, BMPR2, TRF, IGF1R, RGMA, PTK2, RAC1, BCL6, CAMK2B, BCL9L, SKIL, HSPA5, NEDD4L, AXIN2, MYO5B, MAP2K1, NIN, TGFBR1, MET, FDPS, FZD3, NLGN3, DOCK5, EPHA4, ID2, NTRK1, NTRK2, RHEB, LRP8, SMURF1	0.0926867
GOTERM_BP_FAT	GO:0050773~regulation of dendrite development	21	SGK1, CDK5R1, PTPRF, PREX1, PDLIM5, MET, NLGN3, IQGAP1, CDKL5, EPHA4, ACTR2, PLK2, APOE, GRN, NTRK2, RAC1, CAMK2B, RAPGEF4, LRP8, NGFR, MYO5B	0.340899
GOTERM_BP_FAT	GO:0042330~taxis	48	CXCL1, FGFR1, CDK5R1, BCAR1, PREX1, EDN2, BMPR2, PAX6, TIRAP, MMP28, IL17RC, TGFB2, PTK2, APP, ANK3, LHX2, RAC1, SEMA3C, ANGPT1, SEMA3B, UNC5C, AGRN, THBS1, FGF2, ANO6, THBS4, CYR61, FLRT2, KIF5B, PTPN2, FLOT1, MET, VANGL2, OTX2, NR4A1, FZD3, EPHA4, CYP7B1, ZFP280B, ID2, NTRK1, VEGFA, AMOT, ABCC1, NGFR, CMTM6, CMTM5, NFIB	0.384956
GOTERM_BP_FAT	GO:0006935~chemotaxis	47	CXCL1, FGFR1, CDK5R1, BCAR1, PREX1, EDN2, BMPR2, TIRAP, PAX6, MMP28, IL17RC, TGFB2, PTK2, APP, ANK3, LHX2, RAC1, SEMA3C, ANGPT1, SEMA3B, UNC5C, AGRN, THBS1, FGF2, ANO6, THBS4, CYR61, FLRT2, KIF5B, PTPN2, FLOT1, MET, VANGL2, OTX2, NR4A1, FZD3, EPHA4, CYP7B1, ZFP280B, NTRK1, VEGFA, AMOT, ABCC1, NGFR, CMTM6, CMTM5, NFIB	0.668068
GOTERM_BP_FAT	GO:0010976~positive regulation of neuron projection development	31	FGFR1, SHTN1, BMPR2, IQGAP1, ACTR2, RGMA, IGF1R, APOE, RAC1, CAMK2B, NEDD4L, HSPA5, SKIL, MYO5B, SGK1, NIN, PTPRF, MAP2K1, MET, NLGN3, CDKL5, QK, EPHA4, GRN, NTRK1, VEGFA, NTRK2, NEU1, LRP8, SMURF1, NGFR	0.673186
GOTERM_BP_FAT	GO:0007411~axon guidance	24	FLRT2, CDK5R1, KIF5B, FLOT1, VANGL2, OTX2, PAX6, BMPR2, FZD3, TGFB2, EPHA4, PTK2, APP, ZFP280B, ANK3, LHX2, NTRK1, VEGFA, RAC1, SEMA3C, SEMA3B, NGFR, UNC5C, NFIB	0.947485
GOTERM_BP_FAT	GO:0097485~neuron projection guidance	24	FLRT2, CDK5R1, KIF5B, FLOT1, VANGL2, OTX2, PAX6, BMPR2, FZD3, TGFB2, EPHA4, PTK2, APP, ZFP280B, ANK3, LHX2, NTRK1, VEGFA, RAC1, SEMA3C, SEMA3B, NGFR, UNC5C, NFIB	1.01231
GOTERM_BP_FAT	GO:0050769~positive regulation of neurogenesis	43	FGFR1, GFAP, SHTN1, IL6ST, IMPACT, BMPR2, PAX6, TRF, IQGAP1, ACTR2, RGMA, IGF1R, PTK2, APOE, RAC1, BCL6, CAMK2B, SKIL, NEDD4L, HSPA5, MYO5B, SGK1, MAP2K1, PTPRF, NIN, MET, FZD3, NLGN3, CDKL5, QK, EIF4G1, MAN2A1, EPHA4, ID2, GRN, NTRK1, NTRK2, VEGFA, RHEB, NEU1, LRP8, NGFR, SMURF1	1.21703
GOTERM_BP_FAT	GO:0031346~positive regulation of cell projection organization	35	FGFR1, SHTN1, BMPR2, IQGAP1, ACTR2, RGMA, IGF1R, GPM6A, APOE, RAC1, CAMK2B, SKIL, NEDD4L, HSPA5, AGRN, MYO5B, SGK1, NIN, PTPRF, MAP2K1, TGFBR1, MET, NLGN3, CDKL5, QK, ATP7A, EPHA4, GRN, NTRK1, VEGFA, NTRK2, NEU1, LRP8, SMURF1, NGFR	3.01386
GOTERM_BP_FAT	GO:0045666~positive regulation of neuron differentiation	34	FGFR1, SHTN1, IMPACT, BMPR2, IQGAP1, ACTR2, RGMA, IGF1R, APOE, RAC1, BCL6, CAMK2B, SKIL, NEDD4L, HSPA5, MYO5B, SGK1, NIN, PTPRF, MAP2K1, MET, NLGN3, CDKL5, QK, EIF4G1, EPHA4, GRN, NTRK1, VEGFA, NTRK2, NEU1, LRP8, SMURF1, NGFR	5.76146
Annotation Cluster 3	Enrichment Score: 5.510285695697444
Category	Term	Count	Genes	FDR
GOTERM_BP_FAT	GO:0007167~enzyme linked receptor protein signaling pathway	80	RBPMS2, IL6ST, HEXA, BCAR1, STAT5A, BTC, FERMT2, FGFRL1, IQGAP1, TGFB2, FOS, APP, CASP3, GPC3, MYD88, CTGF, ANGPT1, SCX, FGF2, CYR61, GNG7, EGR1, VASN, SGPL1, PTPRF, SOCS3, SLC33A1, ARID5B, ESR1, IRS1, PRKCB, DDR1, RBPMS, JUN, VEGFA, SDCBP, NGFR, ACVR1, FGFR1, FRK, TWSG1, CDK5R1, NDN, TIPARP, BMPR2, SOX9, CDH3, TRF, IGF1R, RGMA, PTK2, SORBS1, SHISA2, XBP1, FOLR1, BCL9L, HSPA5, SKIL, EGF, THBS1, S…	6.11835e-05
GOTERM_BP_FAT	GO:0071363~cellular response to growth factor stimulus	62	RBPMS2, LRIT3, BCAR1, FERMT2, FGFRL1, IQGAP1, TGFB2, FOS, CASP3, APP, GPC3, CTGF, SPINT2, ANGPT1, SCX, FGF2, CYR61, EGR1, VASN, PTPRF, SLC33A1, PRKCB, JUN, VEGFA, SDCBP, NGFR, ACVR1, FGFR1, TWSG1, NDN, BMPR2, SOX6, SOX9, ZFP36L1, RGMA, PTK2, SHISA2, XBP1, FOLR1, BCL9L, SKIL, HSPA5, SNRNP70, THBS1, MYOF, FLRT2, MYO1C, TGFBR1, NR4A1, CD63, ATP7A, RASL11B, SFRP1, SULF2, ULK1, NTRK1, LRP8, PTPN1, SMU…	0.000307214
GOTERM_BP_FAT	GO:0070848~response to growth factor	62	RBPMS2, LRIT3, BCAR1, FERMT2, FGFRL1, IQGAP1, TGFB2, FOS, CASP3, APP, GPC3, CTGF, SPINT2, ANGPT1, SCX, FGF2, CYR61, EGR1, VASN, PTPRF, SLC33A1, PRKCB, JUN, VEGFA, SDCBP, NGFR, ACVR1, FGFR1, TWSG1, NDN, BMPR2, SOX6, SOX9, ZFP36L1, RGMA, PTK2, SHISA2, XBP1, FOLR1, BCL9L, SKIL, HSPA5, SNRNP70, THBS1, MYOF, FLRT2, MYO1C, TGFBR1, NR4A1, CD63, ATP7A, RASL11B, SFRP1, SULF2, ULK1, NTRK1, LRP8, PTPN1, SMU…	0.00118812
GOTERM_BP_FAT	GO:0009719~response to endogenous stimulus	122	RBPMS2, ALAD, GABRB3, IMPACT, STAT5A, FGFRL1, MYLIP, IQGAP1, TGFB2, APP, MYD88, PPP1R1B, CTGF, HADH, PTPRF, SOCS3, SLC33A1, CTNNA1, IRS1, JUNB, JUN, SDCBP, FGFR1, TWSG1, ADSS, BMPR2, UBA5, PAQR8, SOX6, ABCA1, RRAGD, SOX9, MDK, SESN3, PTK2, FOLR1, TMED10, SKIL, SREBF1, MYO1C, MAP2K1, PTPN2, TGFBR1, NR4A1, HOMER2, ATP7A, CYP7B1, SFRP1, NTRK1, NTRK2, CHRNB4, RAP1B, SMURF1, PTPN1, PDCD5, CPEB2, IGFBP…	0.010553
GOTERM_BP_FAT	GO:0071495~cellular response to endogenous stimulus	93	RBPMS2, CPEB2, GABRB3, IMPACT, IGFBP7, STAT5A, BCAR1, CPEB4, FERMT2, FGFRL1, IQGAP1, TGFB2, FOS, APP, GPC3, PRMT2, SPINT2, CTGF, FGF2, SCX, CYR61, EGR1, VASN, ICAM1, SGK1, PTPRF, SOCS3, SLC33A1, ADIPOR2, ESR1, UBE2I, FOSB, CTSS, CTNNA1, IRS1, CDK2, JUNB, PRKCB, JUN, CD81, SDCBP, GNAS, NGFR, CTSB, CLOCK, ACVR1, FGFR1, TWSG1, BMPR2, UBA5, SOX6, RRAGD, SOX9, SESN3, APLP1, ZFP36L1, IGF1R, CD9, RGMA, …	0.0549095
GOTERM_BP_FAT	GO:0007178~transmembrane receptor protein serine/threonine kinase signaling pathway	31	RBPMS2, TWSG1, HEXA, FERMT2, BMPR2, TRF, TGFB2, RGMA, FOS, PTK2, GPC3, MYD88, FOLR1, BCL9L, SKIL, HSPA5, THBS1, SCX, CYR61, EGR1, VASN, SLC33A1, TGFBR1, RASL11B, RBPMS, SFRP1, JUN, GDF11, SDCBP, SMURF1, ACVR1	3.87053
Annotation Cluster 4	Enrichment Score: 5.407787059477132
Category	Term	Count	Genes	FDR
GOTERM_BP_FAT	GO:0051128~regulation of cellular component organization	187	GNA13, MTSS1, MALAT1, SHTN1, PLEKHM2, IMPACT, FAM20B, PDLIM5, CAPZA2, BTC, LRRC4B, GRIK5, IQGAP1, TGFB2, B2M, CD47, PACSIN3, CTGF, APOE, ANK3, TBC1D14, AAK1, RAPGEF4, IFRD1, GNL3, NET1, TWF1, KIF5B, PTPRF, ROCK2, PTPRG, PDPN, VANGL2, TRABD2B, UGCG, CST3, SPIRE2, PARP10, CDKL5, TMEM27, ARPC1B, VAMP8, JUN, VEGFA, SDCBP, NEU1, CLIP3, DST, NEK6, FGFR1, SNX9, CDK5R1, CLU, TAF9B, BMPR2, LMAN2, LMAN1, S…	1.4522e-06
GOTERM_BP_FAT	GO:0051130~positive regulation of cellular component organization	113	MTSS1, PLEKHM2, SHTN1, FAM20B, BTC, LRRC4B, IQGAP1, B2M, TGFB2, CD47, ANK3, APOE, CTGF, GNL3, NET1, PTPRF, KIF5B, ROCK2, UGCG, TRABD2B, SPIRE2, CDKL5, TMEM27, ARPC1B, JUN, VEGFA, SDCBP, NEU1, CLIP3, SNX9, FGFR1, CDK5R1, CLU, BMPR2, LMAN2, SOX9, LMAN1, TRF, PTK2, PFN2, RAC1, AGRN, SKIL, AXIN2, EGF, SREBF1, NIN, MYO1C, MAP2K1, TGFBR1, MET, DOCK5, CD63, ATP7A, EPHA4, BBC3, NTRK1, NTRK2, CYFIP1, TCAF…	3.87758e-06
GOTERM_BP_FAT	GO:0044087~regulation of cellular component biogenesis	70	MTSS1, PREX1, IMPACT, CAPZA2, PDLIM5, SORL1, MITF, LRRC4B, GJA1, PEX5, IQGAP1, ACTR2, SLK, CTGF, TBC1D14, HEY2, MSN, PIEZO1, CYR61, ICAM1, TWF1, SGK1, ROCK2, LDB1, TRABD2B, FLOT1, NRXN1, PARP10, SPIRE2, PALLD, TMEM27, ARPC1B, JUN, VEGFA, CLDN1, SDCBP, CLIP3, SNX9, CLU, SOX9, TPM1, CYLD, PFN2, PTK2, EZR, GPM6A, PIKFYVE, RAC1, WIPF3, AGRN, NEDD4L, SYNPO, FLRT2, MYO1C, NIN, BAIAP2L1, TGFBR1, NLGN3, …	0.0143681
Annotation Cluster 5	Enrichment Score: 4.507836002395312
Category	Term	Count	Genes	FDR
GOTERM_BP_FAT	GO:1902580~single-organism cellular localization	85	ATP1B1, ATP1B3, FERMT2, PAX6, NUP62CL, GRIK5, PEX5, TGFB2, ACTR2, APP, GOLGA7, TSPAN10, AP1S2, PEX1, ANK3, APOE, SRPR, ANGPT1, SH3PXD2B, NRXN2, KIF5B, ROCK2, FLOT1, NRXN1, PARP10, SPIRE2, RPH3A, RBPMS, MYRIP, NPC2, GNAQ, VAMP8, JUN, GRN, CLIP3, DST, ARL6IP1, CPLX3, CDK5R1, LITAF, ADORA2B, CABP1, TXN1, ABCA1, CDH3, CYLD, ZDHHC23, DUSP18, TNFRSF1A, PFN2, EZR, SORBS1, XBP1, FOLR1, TAP2, RAC1, BCL6, …	0.00117556
GOTERM_BP_FAT	GO:0007009~plasma membrane organization	36	MTSS1, SNX9, ATP1B1, PLEKHM2, ATP1B3, CLU, TGFB2, TNFRSF1A, ZDHHC23, GOLGA7, TSPAN10, EZR, PACSIN3, SORBS1, ANK3, RAC1, AGRN, MYOF, ANO6, ACSL3, MYO5B, KIF5B, BAIAP2L1, ROCK2, SYT11, FLOT1, TSPAN14, NRXN1, MYL12A, ANXA2, LAMA5, VAMP8, MYRF, SYTL2, CLIP3, FAM126A	0.00138315
GOTERM_BP_FAT	GO:0044802~single-organism membrane organization	68	MTSS1, ATP1B1, ATP1B3, PLEKHM2, FERMT2, GRIK5, PEX5, MIGA1, TGFB2, GOLGA7, TSPAN10, PACSIN3, APOE, SRPR, ANK3, ANO6, TOR1AIP2, SH3PXD2B, NRXN2, KIF5B, ROCK2, TOR1AIP1, FLOT1, NRXN1, RPH3A, TMEM27, VAMP8, USO1, MYRF, NAIF1, CLIP3, ARL6IP1, SNX9, CDK5R1, GNAI3, CLU, GDAP1, ABCA1, ZDHHC23, DUSP18, CD9, TNFRSF1A, EZR, SORBS1, FOLR1, RAC1, AGRN, ACSL3, MYOF, MYO5B, MYO1C, BAIAP2L1, SYT11, TSPAN14, LIN…	0.00252725
GOTERM_BP_FAT	GO:0010256~endomembrane system organization	52	MTSS1, ATP1B1, ATP1B3, SHTN1, PLEKHM2, PEX5, TGFB2, GOLGA7, TSPAN10, PACSIN3, ANK3, ANO6, TOR1AIP2, KIF5B, ROCK2, TOR1AIP1, FLOT1, NRXN1, RAB18, VAMP8, USO1, MYRF, CLIP3, ARL6IP1, SNX9, CLU, LMAN2, ABCA1, ARFGEF2, LMAN1, TNFRSF1A, ZDHHC23, EZR, SORBS1, RAC1, TMED10, AGRN, ACSL3, MYOF, MYO5B, MAP2K1, BAIAP2L1, SYT11, TSPAN14, SUN1, MYL12A, ANXA2, SYNE2, LAMA5, SYTL2, RFX2, FAM126A	0.00346765
GOTERM_BP_FAT	GO:0061024~membrane organization	74	MTSS1, ATP1B1, ATP1B3, PLEKHM2, FERMT2, GRIK5, PEX5, MIGA1, TGFB2, GOLGA7, TSPAN10, PACSIN3, ANK3, APOE, SRPR, ANO6, TOR1AIP2, SH3PXD2B, NRXN2, KIF5B, ROCK2, TOR1AIP1, FLOT1, NRXN1, RPH3A, TMEM27, VAMP8, USO1, MYRF, NAIF1, CLIP3, ARL6IP1, SNX9, CDK5R1, GNAI3, CLU, GDAP1, ABCA1, ZDHHC23, DUSP18, CD9, TNFRSF1A, EZR, SORBS1, FOLR1, RAC1, TMED10, AGRN, EXOC5, THBS1, TBC1D1, MYOF, ACSL3, MYO5B, MYO1C,…	0.0201312
GOTERM_BP_FAT	GO:0072657~protein localization to membrane	40	ARL6IP1, ATP1B1, CDK5R1, ATP1B3, FERMT2, GRIK5, PEX5, DUSP18, TNFRSF1A, ZDHHC23, GOLGA7, TSPAN10, EZR, SORBS1, SRPR, APOE, FOLR1, ANK3, RAC1, AGRN, ACSL3, MYO5B, SH3PXD2B, NRXN2, KIF5B, MYO1C, ROCK2, FLOT1, LIN7B, TSPAN14, NRXN1, MYL12A, ANXA2, BBC3, LAMA5, TCAF1, SYTL2, CLIP3, PDCD5, FAM126A	0.164841
GOTERM_BP_FAT	GO:1990778~protein localization to cell periphery	25	ATP1B1, KIF5B, ATP1B3, ROCK2, FLOT1, TSPAN14, LIN7B, NRXN1, MYL12A, ANXA2, TNFRSF1A, ZDHHC23, GOLGA7, TSPAN10, EZR, SORBS1, VAMP8, ANK3, LAMA5, RAC1, SYTL2, CLIP3, ACSL3, MYO5B, FAM126A	1.11957
GOTERM_BP_FAT	GO:0072659~protein localization to plasma membrane	23	ATP1B1, KIF5B, ATP1B3, ROCK2, FLOT1, TSPAN14, NRXN1, MYL12A, ANXA2, ZDHHC23, TNFRSF1A, GOLGA7, TSPAN10, EZR, SORBS1, LAMA5, ANK3, RAC1, SYTL2, CLIP3, ACSL3, MYO5B, FAM126A	1.74389
GOTERM_BP_FAT	GO:0090150~establishment of protein localization to membrane	27	ARL6IP1, CDK5R1, PEX5, DUSP18, TNFRSF1A, GOLGA7, EZR, TSPAN10, SORBS1, ANK3, FOLR1, SRPR, ACSL3, MYO1C, KIF5B, ROCK2, FLOT1, TSPAN14, MYL12A, NRXN1, ANXA2, BBC3, LAMA5, TCAF1, CLIP3, PDCD5, FAM126A	2.04651
GOTERM_BP_FAT	GO:0090002~establishment of protein localization to plasma membrane	17	KIF5B, ROCK2, FLOT1, TSPAN14, NRXN1, MYL12A, ANXA2, TNFRSF1A, GOLGA7, TSPAN10, EZR, SORBS1, LAMA5, ANK3, CLIP3, ACSL3, FAM126A	3.76984
Annotation Cluster 6	Enrichment Score: 4.370921922871245
Category	Term	Count	Genes	FDR
GOTERM_BP_FAT	GO:0001944~vasculature development	63	SAT1, GNA13, PAX6, GJA1, PRKX, TGFB2, SHB, GPC3, CTGF, APOE, CASP8, HEY2, SEMA3C, ANGPT1, FGF2, CYR61, EGR1, SGPL1, PDPN, SOCS3, ROCK2, VANGL2, APOLD1, ADIPOR2, NRXN1, JUNB, PRKCB, QK, JUN, VEGFA, NGFR, ACVR1, FGFR1, ADORA2B, TIPARP, RNH1, BMPR2, ZFP36L1, TNFRSF1A, PTK2, XBP1, FOLR1, HEG1, HS6ST1, EGF, THBS1, COL8A1, ANGPTL4, NFATC1, THBS4, COL4A3, MAP2K1, EPAS1, VHL, TGFBR1, NR4A1, ANXA2, ATP7A,…	0.00883149
GOTERM_BP_FAT	GO:0001568~blood vessel development	59	SAT1, GNA13, PAX6, GJA1, PRKX, TGFB2, SHB, GPC3, APOE, CTGF, CASP8, HEY2, SEMA3C, ANGPT1, FGF2, CYR61, EGR1, SGPL1, ROCK2, SOCS3, VANGL2, APOLD1, ADIPOR2, NRXN1, JUNB, PRKCB, QK, JUN, VEGFA, NGFR, ACVR1, FGFR1, TIPARP, BMPR2, ZFP36L1, TNFRSF1A, PTK2, XBP1, FOLR1, HEG1, HS6ST1, EGF, THBS1, COL8A1, ANGPTL4, THBS4, COL4A3, MAP2K1, EPAS1, VHL, TGFBR1, NR4A1, ANXA2, ATP7A, NTRK2, AMOT, LRP2, PDCD6, HD…	0.0259982
GOTERM_BP_FAT	GO:0072359~circulatory system development	86	SAT1, GNA13, KCNAB1, PDLIM5, FGFRL1, PDLIM3, PAX6, GJA1, PRKX, TGFB2, SHB, CASP3, GPC3, CTGF, APOE, HEY2, CASP8, SEMA3C, ANGPT1, GNG5, SCX, FGF2, CYR61, EGR1, SH3PXD2B, SGPL1, PDPN, SOCS3, ROCK2, VANGL2, APOLD1, ADIPOR2, NRXN1, JUNB, QK, NEBL, PRKCB, GNAQ, JUN, VEGFA, DSP, NGFR, ACVR1, FGFR1, ADORA2B, TIPARP, BMPR2, RNH1, SOX6, SOX9, TPM1, ZFP36L1, TNFRSF1A, PTK2, XBP1, FOLR1, TRP53BP2, HEG1, HS6…	0.0337608
GOTERM_BP_FAT	GO:0072358~cardiovascular system development	86	SAT1, GNA13, KCNAB1, PDLIM5, FGFRL1, PDLIM3, PAX6, GJA1, PRKX, TGFB2, SHB, CASP3, GPC3, CTGF, APOE, HEY2, CASP8, SEMA3C, ANGPT1, GNG5, SCX, FGF2, CYR61, EGR1, SH3PXD2B, SGPL1, PDPN, SOCS3, ROCK2, VANGL2, APOLD1, ADIPOR2, NRXN1, JUNB, QK, NEBL, PRKCB, GNAQ, JUN, VEGFA, DSP, NGFR, ACVR1, FGFR1, ADORA2B, TIPARP, BMPR2, RNH1, SOX6, SOX9, TPM1, ZFP36L1, TNFRSF1A, PTK2, XBP1, FOLR1, TRP53BP2, HEG1, HS6…	0.0337608
GOTERM_BP_FAT	GO:0048514~blood vessel morphogenesis	51	GNA13, SAT1, GJA1, PRKX, TGFB2, SHB, APOE, CTGF, CASP8, HEY2, ANGPT1, FGF2, CYR61, SGPL1, ROCK2, VANGL2, APOLD1, ADIPOR2, NRXN1, JUNB, PRKCB, QK, JUN, VEGFA, NGFR, ACVR1, FGFR1, TIPARP, BMPR2, ZFP36L1, TNFRSF1A, PTK2, FOLR1, XBP1, HEG1, HS6ST1, THBS1, COL8A1, EGF, ANGPTL4, THBS4, COL4A3, EPAS1, VHL, TGFBR1, NR4A1, ANXA2, NTRK2, AMOT, PDCD6, HDAC7	0.0560337
GOTERM_BP_FAT	GO:0048646~anatomical structure formation involved in morphogenesis	93	SAT1, GNA13, AGTPBP1, PAX6, TMEM237, TTLL5, PRKX, TGFB2, SHB, ACTR2, SPINT2, CTGF, HEY2, CASP8, SEMA3C, ANGPT1, FGF2, GNG5, SCX, CYR61, PDPN, ROCK2, LDB1, OTX2, VANGL2, FLOT1, TANC1, ADIPOR2, APOLD1, ACTN1, NRXN1, WLS, JUNB, NEBL, PRKCB, KRT19, JUN, VEGFA, GNAS, NGFR, ACVR1, FGFR1, TWSG1, CDK5R1, BMPR2, SF3B6, SOX9, TPM1, CFAP54, TNFRSF1A, CD9, RGMA, PTK2, XBP1, FOLR1, LHX2, PIKFYVE, KRT8, LIAS, …	0.485756
GOTERM_BP_FAT	GO:0001525~angiogenesis	38	GNA13, SAT1, FGFR1, PRKX, SHB, TNFRSF1A, PTK2, XBP1, CTGF, CASP8, HS6ST1, ANGPT1, THBS1, COL8A1, EGF, FGF2, THBS4, ANGPTL4, CYR61, COL4A3, EPAS1, VHL, ROCK2, TGFBR1, VANGL2, APOLD1, ADIPOR2, NR4A1, NRXN1, PRKCB, ANXA2, JUN, VEGFA, AMOT, NGFR, PDCD6, HDAC7, ACVR1	4.03394
Annotation Cluster 7	Enrichment Score: 4.325460112352961
Category	Term	Count	Genes	FDR
GOTERM_BP_FAT	GO:0044093~positive regulation of molecular function	115	ADCY3, GNA13, HMGN3, ATP1B1, ATP1B3, ATP1B2, WFS1, EDN2, TIRAP, IQGAP1, TGFB2, B2M, MYD88, ANK3, APOE, CTGF, TBC1D14, PSENEN, RAPGEF4, IFRD1, NET1, TOR1AIP2, PABPN1, KIF5B, TOR1AIP1, VANGL2, STIM2, IRS1, TANK, CDKL5, VEGFA, CARTPT, SNX9, CRTC2, FGFR1, CDK5R1, DERL1, ADORA2B, CLU, TXN1, TRF, PFN2, PTK2, RAC1, AGRN, AXIN2, EGF, MAP2K1, MAP2K3, TGFBR1, MET, RNF207, DOCK7, PDE6H, ATP7A, EPHA4, B3GAT3…	2.06322e-06
GOTERM_BP_FAT	GO:0065009~regulation of molecular function	173	ADCY3, GNA13, CAST, ATP1B1, A2M, HMGN3, ATP1B3, STK38, WFS1, ATP1B2, EDN2, TIRAP, LRRC4B, IQGAP1, TGFB2, B2M, SHB, APP, MYD88, CTGF, APOE, ANK3, PPP1R1B, TBC1D14, RAPGEF4, PSENEN, IFRD1, GNG7, NET1, PABPN1, TOR1AIP2, KIF5B, PTPRF, SOCS3, ROCK2, VANGL2, TOR1AIP1, CST3, STIM2, PIM1, PARP10, IRS1, TANK, CDKL5, TMEM132C, JUN, VEGFA, CSTB, CARTPT, ARL6IP1, FXYD1, CRTC2, SNX9, FGFR1, FXYD3, CDK5R1, DER…	4.15505e-06
GOTERM_BP_FAT	GO:0043085~positive regulation of catalytic activity	89	ADCY3, GNA13, ATP1B1, ATP1B3, GM2A, WFS1, ATP1B2, PREX1, EDN2, SORL1, TIRAP, IQGAP1, TGFB2, CTGF, APOE, TBC1D14, CASP8, ANGPT1, RAPGEF4, PSENEN, FGF2, NET1, CYR61, TOR1AIP2, PABPN1, ICAM1, DENND6A, RSU1, VANGL2, TOR1AIP1, CCNL1, ESR1, UBE2I, IRS1, TANK, CDKL5, CCNL2, GNAQ, CCND2, GADD45G, VEGFA, CD81, CARTPT, GNAS, NGFR, FGFR1, SNX9, CDK5R1, ADORA2B, APH1C, CLU, CDH3, TPM1, TRF, GCH1, RGMA, PFN2,…	9.76117e-05
GOTERM_BP_FAT	GO:0010646~regulation of cell communication	201	RBPMS2, HMGN3, IL6ST, EDN2, FGFRL1, PTGS1, APP, MYD88, CTGF, APOE, CD46, ARHGEF40, RAPGEF4, KIF5B, PTPRF, VANGL2, TRABD2B, CTNNA1, TANK, TMEM27, GLUL, JUN, VEGFA, NEK6, CDK5R1, UBA5, ARFGEF2, PFN2, RAC1, CNKSR2, MAP2K1, PAIP2, TGFBR1, LGALS1, MAP2K3, TRIO, PTPN13, CD63, HOMER2, S100A13, CYP7B1, EPHA4, SFRP1, NTRK1, NTRK2, CHRNB4, RHEB, SMURF1, GFAP, COPS5, GJA1, ANGPT1, FGF2, CYR61, ICAM1, LTBR, …	0.000141773
GOTERM_BP_FAT	GO:0007166~cell surface receptor signaling pathway	171	RBPMS2, GABRB3, SHTN1, IL6ST, OSMR, STAT5A, TSPAN4, EDN2, FGFRL1, BTC, GRIK5, TIRAP, LRRC4B, NPY4R, IL17RE, ITPKB, IQGAP1, TGFB2, SHB, CD47, APP, MYD88, CTGF, AAK1, PSENEN, GNG7, SGPL1, SCUBE3, PTPRF, SOCS3, ROCK2, SLC33A1, VANGL2, TRABD2B, CTNNA1, IRS1, RBPMS, KRT19, JUN, VEGFA, SDCBP, TWSG1, FGFR1, CDK5R1, ADORA2B, MCL1, BMPR2, BEX3, SOX9, TRF, PTK2, FOLR1, ITGB8, RAC1, UPK1B, FBXW4, SKIL, AXIN…	0.000145116
GOTERM_BP_FAT	GO:0051247~positive regulation of protein metabolic process	117	WFS1, IL6ST, IMPACT, STAT5A, TIRAP, RNF217, MYLIP, IQGAP1, TGFB2, MYD88, PACSIN3, APOE, CTGF, GNL3, ROCK2, TRABD2B, VANGL2, MTA1, TANK, RBPMS, JUN, VEGFA, CARTPT, SDCBP, CLIP3, SNX9, FGFR1, CDK5R1, DERL1, CLU, BMPR2, TXN1, SOX9, TRF, PTK2, PFN2, RAC1, AGRN, EGF, AXIN2, SREBF1, MAP2K1, MAP2K3, TGFBR1, MET, CD276, DOCK7, PDE6H, EPHA4, HDAC3, PLK2, BBC3, NTRK1, NTRK2, RAP1B, PTPN1, SMURF1, PDCD5, PD…	0.000378467
GOTERM_BP_FAT	GO:0023051~regulation of signaling	200	RBPMS2, HMGN3, IL6ST, EDN2, FGFRL1, PTGS1, APP, MYD88, CTGF, APOE, CD46, ARHGEF40, RAPGEF4, KIF5B, PTPRF, VANGL2, TRABD2B, CTNNA1, TANK, TMEM27, GLUL, JUN, VEGFA, NEK6, CDK5R1, UBA5, ARFGEF2, PFN2, RAC1, CNKSR2, MAP2K1, PAIP2, TGFBR1, LGALS1, MAP2K3, TRIO, PTPN13, CD63, HOMER2, S100A13, CYP7B1, EPHA4, SFRP1, NTRK1, NTRK2, CHRNB4, RHEB, SMURF1, GFAP, COPS5, GJA1, ANGPT1, FGF2, CYR61, ICAM1, LTBR, …	0.000409729
GOTERM_BP_FAT	GO:0001932~regulation of protein phosphorylation	107	STK38, CTDSPL, IL6ST, IMPACT, TIRAP, LRRC4B, ITPKB, IQGAP1, TGFB2, SHB, APP, MYD88, PPP1R1B, APOE, CTGF, CTDSP2, TWF1, SOCS3, ROCK2, VANGL2, RBPMS, JUN, VEGFA, CARTPT, SDCBP, CLIP3, FGFR1, SNX9, CDK5R1, CLU, BMPR2, TXN1, SOX9, TRF, PTK2, PFN2, RAC1, AGRN, EGF, AXIN2, MAP2K1, PTPN2, MAP2K3, TGFBR1, MET, DOCK7, PDE6H, EPHA4, HDAC3, SFRP1, NTRK1, NTRK2, RAP1B, PTPN1, COPS5, SORL1, PAX6, WWC1, RANBP9…	0.00158317
GOTERM_BP_FAT	GO:0050790~regulation of catalytic activity	129	ADCY3, GNA13, CAST, ATP1B1, A2M, STK38, ATP1B3, ATP1B2, WFS1, EDN2, TIRAP, LRRC4B, IQGAP1, TGFB2, SHB, APP, PPP1R1B, APOE, CTGF, TBC1D14, RAPGEF4, PSENEN, NET1, GNG7, PABPN1, TOR1AIP2, SOCS3, ROCK2, TOR1AIP1, VANGL2, CST3, IRS1, TANK, CDKL5, TMEM132C, VEGFA, CSTB, CARTPT, ARL6IP1, SNX9, FGFR1, CDK5R1, FXYD3, ADORA2B, CLU, TRF, PFN2, PTK2, RAC1, AGRN, AXIN2, EGF, ANGPTL4, MAP2K1, PTPN2, TGFBR1, MA…	0.00159243
GOTERM_BP_FAT	GO:0051246~regulation of protein metabolic process	178	CAST, A2M, STK38, IL6ST, WFS1, CTDSPL, IMPACT, STAT5A, TIRAP, LRRC4B, RNF217, ITPKB, MYLIP, IQGAP1, TGFB2, SHB, APP, MYD88, PACSIN3, CTGF, APOE, PPP1R1B, CD46, CTDSP2, GNL3, TWF1, SOCS3, ROCK2, VANGL2, TRABD2B, CST3, MTA1, PARP10, TANK, RBPMS, JUN, VEGFA, CSTB, SDCBP, CARTPT, CLIP3, ARL6IP1, SNX9, FGFR1, CDK5R1, DERL1, CLU, BMPR2, TXN1, SOX9, TRF, MOV10, PFN2, PTK2, RAC1, TMED10, AGRN, AXIN2, EGF…	0.00162749
GOTERM_BP_FAT	GO:0006464~cellular protein modification process	234	IL6ST, B3GALT5, STAT5A, RNF217, CLK1, MYLIP, PRKX, SHB, APP, MYD88, CTGF, APOE, PPP1R1B, PTPRF, ROCK2, PTPRG, VANGL2, TRABD2B, PIM1, PARP10, NKTR, TANK, DCAF5, XXYLT1, JUN, VEGFA, MGAT5, NEK6, FBXL3, CRTC2, CDK5R1, TAF9B, UBA5, TXN1, DUSP18, PFN2, RAC1, AGRN, AGBL3, MAP2K1, TGFBR1, MAP2K3, TRIO, PTPN13, CDC27, EPHA4, SFRP1, NTRK1, NTRK2, PARP3, SMURF1, COPS5, TTLL5, GOLGA7, ANGPT1, FAM129A, FGF2,…	0.00236401
GOTERM_BP_FAT	GO:0036211~protein modification process	234	IL6ST, B3GALT5, STAT5A, RNF217, CLK1, MYLIP, PRKX, SHB, APP, MYD88, CTGF, APOE, PPP1R1B, PTPRF, ROCK2, PTPRG, VANGL2, TRABD2B, PIM1, PARP10, NKTR, TANK, DCAF5, XXYLT1, JUN, VEGFA, MGAT5, NEK6, FBXL3, CRTC2, CDK5R1, TAF9B, UBA5, TXN1, DUSP18, PFN2, RAC1, AGRN, AGBL3, MAP2K1, TGFBR1, MAP2K3, TRIO, PTPN13, CDC27, EPHA4, SFRP1, NTRK1, NTRK2, PARP3, SMURF1, COPS5, TTLL5, GOLGA7, ANGPT1, FAM129A, FGF2,…	0.00236401
GOTERM_BP_FAT	GO:0032268~regulation of cellular protein metabolic process	166	CAST, A2M, STK38, IL6ST, WFS1, CTDSPL, IMPACT, TIRAP, LRRC4B, RNF217, ITPKB, MYLIP, IQGAP1, TGFB2, SHB, APP, MYD88, PACSIN3, CTGF, PPP1R1B, APOE, CD46, CTDSP2, GNL3, TWF1, SOCS3, ROCK2, VANGL2, TRABD2B, CST3, MTA1, PARP10, TANK, RBPMS, JUN, VEGFA, CSTB, SDCBP, CARTPT, CLIP3, ARL6IP1, SNX9, FGFR1, CDK5R1, DERL1, CLU, BMPR2, TXN1, SOX9, TRF, MOV10, PFN2, PTK2, RAC1, AGRN, AXIN2, EGF, SREBF1, MAP2K1…	0.00283927
GOTERM_BP_FAT	GO:0019220~regulation of phosphate metabolic process	125	ADCY3, STK38, IL6ST, CTDSPL, WFS1, IMPACT, TIRAP, LRRC4B, ITPKB, IQGAP1, TGFB2, SHB, APP, MYD88, PPP1R1B, APOE, CTGF, CTDSP2, GNG7, TWF1, SOCS3, ROCK2, VANGL2, IRS1, TMEM132C, RBPMS, JUN, VEGFA, CARTPT, SDCBP, CLIP3, SNX9, FGFR1, CDK5R1, ADORA2B, CLU, BMPR2, TXN1, ABCA1, SOX9, TRF, PFN2, PTK2, RAC1, CDA, AGRN, EGF, AXIN2, MAP2K1, PTPN2, MAP2K3, TGFBR1, MET, MYO1D, DOCK7, PDE6H, ATP7A, EPHA4, HDAC…	0.0048745
GOTERM_BP_FAT	GO:0051174~regulation of phosphorus metabolic process	125	ADCY3, STK38, IL6ST, CTDSPL, WFS1, IMPACT, TIRAP, LRRC4B, ITPKB, IQGAP1, TGFB2, SHB, APP, MYD88, PPP1R1B, APOE, CTGF, CTDSP2, GNG7, TWF1, SOCS3, ROCK2, VANGL2, IRS1, TMEM132C, RBPMS, JUN, VEGFA, CARTPT, SDCBP, CLIP3, SNX9, FGFR1, CDK5R1, ADORA2B, CLU, BMPR2, TXN1, ABCA1, SOX9, TRF, PFN2, PTK2, RAC1, CDA, AGRN, EGF, AXIN2, MAP2K1, PTPN2, MAP2K3, TGFBR1, MET, MYO1D, DOCK7, PDE6H, ATP7A, EPHA4, HDAC…	0.00492155
GOTERM_BP_FAT	GO:0031399~regulation of protein modification process	124	STK38, CTDSPL, WFS1, IL6ST, IMPACT, TIRAP, LRRC4B, ITPKB, IQGAP1, TGFB2, SHB, APP, MYD88, PPP1R1B, APOE, CTGF, CTDSP2, GNL3, TWF1, SOCS3, ROCK2, TRABD2B, VANGL2, MTA1, PARP10, TANK, RBPMS, JUN, VEGFA, CARTPT, SDCBP, CLIP3, SNX9, FGFR1, CDK5R1, DERL1, CLU, BMPR2, TXN1, SOX9, TRF, PFN2, PTK2, RAC1, AGRN, AXIN2, EGF, SREBF1, MAP2K1, PTPN2, MAP2K3, TGFBR1, MET, DOCK7, PDE6H, EPHA4, HDAC3, SFRP1, NTRK…	0.0051592
GOTERM_BP_FAT	GO:0006468~protein phosphorylation	131	STK38, IL6ST, CTDSPL, IMPACT, STAT5A, TIRAP, LRRC4B, ITPKB, CLK1, IQGAP1, PRKX, TGFB2, SHB, APP, MYD88, PPP1R1B, APOE, CTGF, AAK1, CTDSP2, PABPN1, TWF1, SOCS3, ROCK2, VANGL2, PIM1, CDKL5, RBPMS, JUN, VEGFA, SDCBP, CARTPT, CLIP3, NEK6, NRBP2, SNX9, FGFR1, CDK5R1, PEAK1, CLU, BMPR2, TXN1, SOX9, TRF, PFN2, PTK2, RAC1, AGRN, AXIN2, EGF, MAP2K1, PTPN2, TGFBR1, MAP2K3, MET, TRIO, DOCK7, PDE6H, EPHA4, H…	0.00572246
GOTERM_BP_FAT	GO:0009893~positive regulation of metabolic process	205	ADCY3, HMGN3, IL6ST, STAT5A, EDN2, RNF217, MYLIP, APP, MYD88, CTGF, APOE, CD46, ROCK2, VANGL2, TRABD2B, PIM1, TANK, JUN, VEGFA, CRTC2, CDK5R1, TAF9B, TXN1, PLAGL1, PFN2, LHX2, RAC1, AGRN, SCD1, KLF6, MAP2K1, KLF13, TGFBR1, MAP2K3, RNF207, CD63, EPHA4, SFRP1, MLYCD, IRF2BPL, ETS2, NTRK1, NTRK2, PARP3, SMURF1, COPS5, MITF, GJA1, GUCY1A3, ANGPT1, FAM129A, FGF2, SCX, CYR61, ICAM1, LTBR, FLOT1, FOSB, …	0.00601757
GOTERM_BP_FAT	GO:0016310~phosphorylation	150	IMPAD1, SGMS2, STK38, IL6ST, CTDSPL, IMPACT, STAT5A, FAM20B, TIRAP, LRRC4B, ITPKB, CLK1, IQGAP1, PRKX, TGFB2, SHB, APP, MYD88, PPP1R1B, APOE, CTGF, AAK1, CTDSP2, PABPN1, TWF1, SOCS3, ROCK2, VANGL2, PIM1, IRS1, CDKL5, RBPMS, JUN, VEGFA, SDCBP, CARTPT, CLIP3, NEK6, PRPS1, NRBP2, SNX9, FGFR1, CDK5R1, CLU, PEAK1, BMPR2, TXN1, SOX9, NAGK, TRF, PFN2, PTK2, RAC1, AGRN, AXIN2, EGF, COX8B, MAP2K1, PTPN2, …	0.00736193
GOTERM_BP_FAT	GO:0042325~regulation of phosphorylation	110	STK38, CTDSPL, IL6ST, IMPACT, TIRAP, LRRC4B, ITPKB, IQGAP1, TGFB2, SHB, APP, MYD88, PPP1R1B, APOE, CTGF, CTDSP2, TWF1, SOCS3, ROCK2, VANGL2, IRS1, RBPMS, JUN, VEGFA, CARTPT, SDCBP, CLIP3, SNX9, FGFR1, CDK5R1, CLU, BMPR2, TXN1, SOX9, TRF, PTK2, PFN2, RAC1, AGRN, EGF, AXIN2, MAP2K1, PTPN2, MAP2K3, TGFBR1, MET, DOCK7, PDE6H, ATP7A, EPHA4, HDAC3, SFRP1, NTRK1, NTRK2, RAP1B, PTPN1, COPS5, SORL1, PAX6,…	0.00882151
GOTERM_BP_FAT	GO:0032270~positive regulation of cellular protein metabolic process	105	WFS1, IL6ST, IMPACT, TIRAP, RNF217, IQGAP1, TGFB2, MYD88, PACSIN3, APOE, CTGF, GNL3, ROCK2, TRABD2B, VANGL2, MTA1, TANK, RBPMS, JUN, VEGFA, CARTPT, SDCBP, CLIP3, FGFR1, SNX9, CDK5R1, DERL1, CLU, BMPR2, TXN1, SOX9, TRF, PTK2, PFN2, RAC1, AGRN, EGF, AXIN2, SREBF1, MAP2K1, MAP2K3, TGFBR1, MET, DOCK7, PDE6H, EPHA4, HDAC3, PLK2, BBC3, NTRK1, NTRK2, RAP1B, PTPN1, SMURF1, PDCD5, PDCD6, WWC1, SLK, CASP8,…	0.0112968
GOTERM_BP_FAT	GO:0031401~positive regulation of protein modification process	88	IL6ST, WFS1, TIRAP, WWC1, IQGAP1, TGFB2, MYD88, SLK, CTGF, ANGPT1, FAM129A, FGF2, GNL3, CYR61, ICAM1, LTBR, NOS1AP, ROCK2, TRABD2B, VANGL2, FLOT1, CCNL1, ESR1, MTA1, UBE2I, TANK, CCNL2, RBPMS, CCND2, JUN, GADD45G, VEGFA, CD81, CARTPT, SDCBP, GNAS, CLIP3, NGFR, ACVR1, FGFR1, SNX9, CDK5R1, DERL1, CLU, BMPR2, TXN1, PAXBP1, SOX9, TRF, IGF1R, RGMA, TNFRSF1A, PFN2, PTK2, XBP1, RAC1, BCL6, AGRN, HSPA5, …	0.0223382
GOTERM_BP_FAT	GO:0006796~phosphate-containing compound metabolic process	194	ADCY3, LDHB, ATP1B1, SGMS2, IL6ST, FAM20B, STAT5A, CLK1, GPCPD1, PRKX, SHB, APP, MYD88, PPP1R1B, APOE, CTGF, GNG7, PTPRF, PTPRG, ROCK2, VANGL2, PIM1, TMEM132C, JUN, VEGFA, NEK6, ADSS, CDK5R1, GNAI3, TXN1, NAGK, DUSP18, PFN2, RAC1, CDA, AGRN, MAP2K1, MAP2K3, TGFBR1, PTPN13, TRIO, EPHA4, SFRP1, NTRK1, NTRK2, SYTL2, COPS5, PMVK, FAR1, GUCY1A3, ANGPT1, FAM129A, FGF2, CYR61, ICAM1, LTBR, FLOT1, GMPR, …	0.0224809
GOTERM_BP_FAT	GO:0006793~phosphorus metabolic process	194	ADCY3, LDHB, ATP1B1, SGMS2, IL6ST, FAM20B, STAT5A, CLK1, GPCPD1, PRKX, SHB, APP, MYD88, PPP1R1B, APOE, CTGF, GNG7, PTPRF, PTPRG, ROCK2, VANGL2, PIM1, TMEM132C, JUN, VEGFA, NEK6, ADSS, CDK5R1, GNAI3, TXN1, NAGK, DUSP18, PFN2, RAC1, CDA, AGRN, MAP2K1, MAP2K3, TGFBR1, PTPN13, TRIO, EPHA4, SFRP1, NTRK1, NTRK2, SYTL2, COPS5, PMVK, FAR1, GUCY1A3, ANGPT1, FAM129A, FGF2, CYR61, ICAM1, LTBR, FLOT1, GMPR, …	0.0252359
GOTERM_BP_FAT	GO:0010604~positive regulation of macromolecule metabolic process	189	HMGN3, LMO1, IL6ST, WFS1, IMPACT, STAT5A, TIRAP, RNF217, MYLIP, IQGAP1, TGFB2, APP, MYD88, PACSIN3, CTGF, APOE, ANK3, CD46, IFRD1, GNL3, ROCK2, VANGL2, TRABD2B, CST3, PIM1, MTA1, IRS1, TANK, JUNB, RBPMS, JUN, VEGFA, SDCBP, CARTPT, NFE2L1, CLIP3, CRTC2, SNX9, FGFR1, CDK5R1, DERL1, CLU, TAF9B, BMPR2, TXN1, SOX6, SOX9, MDK, TRF, PLAGL1, PFN2, PTK2, ITGB8, LHX2, RAC1, AGRN, AXIN2, EGF, SREBF1, KLF6, …	0.0296632
GOTERM_BP_FAT	GO:0009966~regulation of signal transduction	170	RBPMS2, STK38, IL6ST, WFS1, FGFRL1, TIRAP, LRRC4B, ITPKB, IQGAP1, TGFB2, APP, MYD88, CTGF, APOE, CD46, AAK1, ARHGEF40, NET1, SCUBE3, PTPRF, SOCS3, VANGL2, TRABD2B, PSD3, CTNNA1, IRS1, TANK, RBPMS, JUN, VEGFA, SDCBP, CARTPT, SPATA13, NEK6, TWSG1, FGFR1, CDK5R1, LITAF, MCL1, CLU, BMPR2, UBA5, ABCA1, RRAGD, SOX9, ARFGEF2, TRF, SESN3, PTK2, FOLR1, SKIL, AXIN2, EGF, CNKSR2, MAP2K1, MYO1C, PTPN2, TGFBR…	0.0343859
GOTERM_BP_FAT	GO:0010647~positive regulation of cell communication	111	IL6ST, EDN2, TIRAP, ITPKB, IQGAP1, TGFB2, MYD88, ANK3, CTGF, AAK1, RAPGEF4, SCUBE3, KIF5B, VANGL2, CTNNA1, IRS1, TMEM27, RBPMS, GLUL, VAMP8, JUN, VEGFA, CARTPT, SDCBP, NEK6, FGFR1, TWSG1, LITAF, MCL1, CLU, BMPR2, RRAGD, SOX9, TRF, PTK2, SKIL, EGF, MYO1C, MAP2K1, PTPN2, LGALS1, MAP2K3, TGFBR1, MET, PDE6H, CD63, S100A13, EPHA4, HDAC3, SFRP1, PLK2, BBC3, NTRK1, NTRK2, CHRNB4, RHEB, SEC13, RAP1B, PTP…	0.0656291
GOTERM_BP_FAT	GO:0001934~positive regulation of protein phosphorylation	74	IL6ST, TIRAP, WWC1, IQGAP1, TGFB2, MYD88, SLK, CTGF, ANGPT1, FAM129A, FGF2, CYR61, ICAM1, LTBR, ROCK2, VANGL2, FLOT1, CCNL1, ESR1, CCNL2, RBPMS, CCND2, JUN, GADD45G, VEGFA, CD81, CARTPT, SDCBP, GNAS, CLIP3, NGFR, ACVR1, FGFR1, SNX9, CDK5R1, CLU, BMPR2, TXN1, SOX9, TRF, IGF1R, RGMA, TNFRSF1A, PTK2, PFN2, XBP1, RAC1, AGRN, HSPA5, EGF, GPNMB, AXIN2, THBS1, THPO, THBS4, MAP2K1, ATRAID, MAP2K3, TGFBR1…	0.0661181
GOTERM_BP_FAT	GO:0010562~positive regulation of phosphorus metabolic process	84	ADCY3, IL6ST, WFS1, TIRAP, WWC1, IQGAP1, TGFB2, MYD88, SLK, CTGF, APOE, GUCY1A3, ANGPT1, FAM129A, FGF2, CYR61, ICAM1, LTBR, ROCK2, VANGL2, FLOT1, CCNL1, ESR1, NDUFC2, IRS1, CCNL2, RBPMS, CCND2, JUN, GADD45G, VEGFA, CD81, CARTPT, SDCBP, GNAS, CLIP3, NGFR, ACVR1, FGFR1, SNX9, CDK5R1, ADORA2B, CLU, BMPR2, TXN1, ABCA1, SOX9, TRF, IGF1R, RGMA, TNFRSF1A, PFN2, PTK2, XBP1, RAC1, AGRN, HSPA5, EGF, GPNMB,…	0.0706911
GOTERM_BP_FAT	GO:0045937~positive regulation of phosphate metabolic process	84	ADCY3, IL6ST, WFS1, TIRAP, WWC1, IQGAP1, TGFB2, MYD88, SLK, CTGF, APOE, GUCY1A3, ANGPT1, FAM129A, FGF2, CYR61, ICAM1, LTBR, ROCK2, VANGL2, FLOT1, CCNL1, ESR1, NDUFC2, IRS1, CCNL2, RBPMS, CCND2, JUN, GADD45G, VEGFA, CD81, CARTPT, SDCBP, GNAS, CLIP3, NGFR, ACVR1, FGFR1, SNX9, CDK5R1, ADORA2B, CLU, BMPR2, TXN1, ABCA1, SOX9, TRF, IGF1R, RGMA, TNFRSF1A, PFN2, PTK2, XBP1, RAC1, AGRN, HSPA5, EGF, GPNMB,…	0.0706911
GOTERM_BP_FAT	GO:0035556~intracellular signal transduction	163	ADCY3, GNA13, ATP1B1, SHTN1, STK38, IL6ST, WFS1, STAT5A, EDN2, TIRAP, LRRC4B, ITPKB, IQGAP1, TGFB2, DIRAS2, MYD88, CTGF, PPP1R1B, APOE, ARHGEF40, RAPGEF4, NET1, PABPN1, SOCS3, ROCK2, VANGL2, PSD3, IRS1, TANK, RAB18, JUN, VEGFA, SDCBP, CARTPT, SPATA13, NEK6, NRBP2, FGFR1, CDK5R1, LITAF, MCL1, CLU, DCDC2B, ABCA1, RRAGD, SOX9, ARFGEF2, RAB9, TRF, SESN3, PTK2, TRP53BP2, RAC1, SKIL, EGF, RHOBTB3, CNKS…	0.0735867
GOTERM_BP_FAT	GO:0031325~positive regulation of cellular metabolic process	184	ADCY3, HMGN3, LMO1, IL6ST, WFS1, IMPACT, STAT5A, TIRAP, RNF217, IQGAP1, TGFB2, APP, MYD88, PACSIN3, CTGF, APOE, IFRD1, GNL3, ROCK2, VANGL2, TRABD2B, CST3, PIM1, MTA1, IRS1, TANK, JUNB, RBPMS, JUN, VEGFA, SDCBP, CARTPT, NFE2L1, CLIP3, CRTC2, SNX9, FGFR1, CDK5R1, DERL1, ADORA2B, CLU, TAF9B, BMPR2, TXN1, ABCA1, SOX6, SOX9, MDK, TRF, PLAGL1, PFN2, PTK2, LHX2, RAC1, AGRN, AXIN2, EGF, SCD1, SREBF1, KLF…	0.111079
GOTERM_BP_FAT	GO:0023056~positive regulation of signaling	110	IL6ST, EDN2, TIRAP, ITPKB, IQGAP1, TGFB2, MYD88, CTGF, AAK1, RAPGEF4, SCUBE3, KIF5B, VANGL2, CTNNA1, IRS1, TMEM27, RBPMS, GLUL, VAMP8, JUN, VEGFA, CARTPT, SDCBP, NEK6, FGFR1, TWSG1, LITAF, MCL1, CLU, BMPR2, RRAGD, SOX9, TRF, PTK2, SKIL, EGF, MYO1C, MAP2K1, PTPN2, LGALS1, MAP2K3, TGFBR1, MET, PDE6H, CD63, S100A13, EPHA4, HDAC3, SFRP1, PLK2, BBC3, NTRK1, NTRK2, CHRNB4, RHEB, SEC13, RAP1B, PTPN1, PD…	0.129318
GOTERM_BP_FAT	GO:0042327~positive regulation of phosphorylation	75	IL6ST, TIRAP, WWC1, IQGAP1, TGFB2, MYD88, SLK, CTGF, ANGPT1, FAM129A, FGF2, CYR61, ICAM1, LTBR, ROCK2, VANGL2, FLOT1, CCNL1, ESR1, IRS1, CCNL2, RBPMS, CCND2, JUN, GADD45G, VEGFA, CD81, CARTPT, SDCBP, GNAS, CLIP3, NGFR, ACVR1, FGFR1, SNX9, CDK5R1, CLU, BMPR2, TXN1, SOX9, TRF, IGF1R, RGMA, TNFRSF1A, PTK2, PFN2, XBP1, RAC1, AGRN, HSPA5, EGF, GPNMB, AXIN2, THBS1, THPO, THBS4, MAP2K1, ATRAID, MAP2K3, …	0.164572
GOTERM_BP_FAT	GO:0048584~positive regulation of response to stimulus	129	A2M, IL6ST, STAT5A, EDN2, TIRAP, ITPKB, IL17RC, IQGAP1, TGFB2, B2M, SHB, C1RA, CD47, MYD88, CTGF, CD46, AAK1, CFI, SCUBE3, KIF5B, C4B, PDPN, VANGL2, CTNNA1, IRS1, TMEM27, RBPMS, VAMP8, JUN, VEGFA, CARTPT, SDCBP, NEK6, FGFR1, TWSG1, LITAF, MCL1, ADORA2B, CLU, BMPR2, RRAGD, SOX9, TRF, PTK2, RAC1, SKIL, EGF, MYO1C, MAP2K1, PTPN2, TGFBR1, LGALS1, MAP2K3, MET, PDE6H, TRIL, CD63, S100A13, ATP7A, EPHA4,…	0.184466
GOTERM_BP_FAT	GO:0045859~regulation of protein kinase activity	54	STK38, SORL1, TIRAP, LRRC4B, IQGAP1, TGFB2, SHB, CASP3, APP, APOE, PPP1R1B, ANGPT1, FGF2, CYR61, SOCS3, VANGL2, CCNL1, CCNL2, GNAQ, CCND2, GADD45G, VEGFA, CD81, CARTPT, FGFR1, SNX9, CDK5R1, RTN4RL1, CLU, 1500015O10RIK, FEM1A, TRF, IGF1R, PTK2, HSPA5, AGRN, THBS1, AXIN2, EGF, FLRT2, MAP2K1, PTPN2, ATRAID, MAP2K3, TGFBR1, MET, FAM58B, PDE6H, TSACC, EPHA4, SFRP1, LRP8, PTPN1, DUSP6	0.219382
GOTERM_BP_FAT	GO:0043549~regulation of kinase activity	57	STK38, SORL1, TIRAP, LRRC4B, IQGAP1, TGFB2, SHB, APP, CASP3, APOE, PPP1R1B, ANGPT1, FGF2, CYR61, SOCS3, LDB1, VANGL2, CCNL1, IRS1, CCNL2, GNAQ, CCND2, GADD45G, VEGFA, CD81, CARTPT, FGFR1, SNX9, CDK5R1, RTN4RL1, CLU, 1500015O10RIK, FEM1A, TRF, IGF1R, PTK2, RAC1, HSPA5, AGRN, EGF, THBS1, AXIN2, FLRT2, MAP2K1, PTPN2, ATRAID, MAP2K3, TGFBR1, MET, FAM58B, PDE6H, TSACC, EPHA4, SFRP1, LRP8, PTPN1, DUSP6	0.367804
GOTERM_BP_FAT	GO:0009967~positive regulation of signal transduction	97	IL6ST, TIRAP, ITPKB, IQGAP1, TGFB2, MYD88, CTGF, AAK1, SCUBE3, VANGL2, CTNNA1, IRS1, RBPMS, JUN, VEGFA, CARTPT, SDCBP, NEK6, FGFR1, TWSG1, MCL1, LITAF, CLU, BMPR2, RRAGD, SOX9, TRF, PTK2, SKIL, EGF, MYO1C, MAP2K1, PTPN2, LGALS1, MAP2K3, TGFBR1, MET, PDE6H, CD63, S100A13, EPHA4, HDAC3, PLK2, SFRP1, BBC3, NTRK1, NTRK2, RHEB, SEC13, RAP1B, PTPN1, PDCD5, WWC1, GJA1, GPC3, TSPAN10, TRIM8, CASP8, ANGPT…	0.459943
GOTERM_BP_FAT	GO:1902531~regulation of intracellular signal transduction	110	STK38, WFS1, IL6ST, TIRAP, LRRC4B, ITPKB, IQGAP1, TGFB2, MYD88, APOE, CTGF, ARHGEF40, NET1, SOCS3, VANGL2, PSD3, TANK, JUN, VEGFA, CARTPT, SPATA13, NEK6, FGFR1, CDK5R1, LITAF, MCL1, CLU, ABCA1, RRAGD, ARFGEF2, SOX9, TRF, SESN3, PTK2, SKIL, EGF, MAP2K1, PTPN2, LGALS1, MAP2K3, TGFBR1, MET, PTPN13, TRIO, PDE6H, S100A13, EPHA4, HDAC3, SFRP1, PLK2, RNF152, BBC3, NTRK1, NTRK2, RHEB, SEC13, RAP1B, PTPN1…	0.516527
GOTERM_BP_FAT	GO:0045860~positive regulation of protein kinase activity	36	FGFR1, SNX9, CDK5R1, CLU, TIRAP, IQGAP1, TRF, TGFB2, PTK2, ANGPT1, HSPA5, AGRN, THBS1, EGF, AXIN2, FGF2, CYR61, MAP2K1, ATRAID, TGFBR1, MAP2K3, MET, VANGL2, CCNL1, FAM58B, PDE6H, CCNL2, TSACC, EPHA4, CCND2, CD81, VEGFA, GADD45G, CARTPT, LRP8, PTPN1	1.37323
GOTERM_BP_FAT	GO:0033674~positive regulation of kinase activity	38	FGFR1, SNX9, CDK5R1, CLU, TIRAP, IQGAP1, TRF, TGFB2, PTK2, RAC1, ANGPT1, HSPA5, AGRN, THBS1, EGF, AXIN2, FGF2, CYR61, MAP2K1, ATRAID, TGFBR1, MAP2K3, MET, VANGL2, CCNL1, FAM58B, PDE6H, IRS1, CCNL2, TSACC, EPHA4, CCND2, CD81, VEGFA, GADD45G, CARTPT, LRP8, PTPN1	1.73291
GOTERM_BP_FAT	GO:1902533~positive regulation of intracellular signal transduction	68	IL6ST, TIRAP, WWC1, GJA1, ITPKB, IQGAP1, TGFB2, MYD88, TRIM8, CTGF, CASP8, ANGPT1, FGF2, CHUK, ICAM1, LTBR, VANGL2, ESR1, UBE2I, PRKCB, ZDHHC17, JUN, GADD45G, VEGFA, CD81, CARTPT, GNAS, NGFR, NEK6, FGFR1, LITAF, MCL1, CLU, RRAGD, SOX9, TRF, IGF1R, TNFRSF1A, PTK2, XBP1, SKIL, EGF, GPNMB, THBS1, THPO, MAP2K1, PTPN2, MAP2K3, TGFBR1, LGALS1, MET, FAM58B, PDE6H, S100A13, STAT3, EPHA4, HDAC3, PLK2, BBC…	2.22465
GOTERM_BP_FAT	GO:0051338~regulation of transferase activity	59	STK38, SORL1, TIRAP, LRRC4B, IQGAP1, TGFB2, SHB, APP, CASP3, APOE, PPP1R1B, ANGPT1, FGF2, CYR61, PABPN1, SOCS3, LDB1, VANGL2, CCNL1, UBE2I, IRS1, CCNL2, GNAQ, CCND2, GADD45G, VEGFA, CD81, CARTPT, FGFR1, SNX9, CDK5R1, RTN4RL1, CLU, 1500015O10RIK, FEM1A, TRF, IGF1R, PTK2, RAC1, HSPA5, AGRN, EGF, THBS1, AXIN2, FLRT2, MAP2K1, PTPN2, ATRAID, MAP2K3, TGFBR1, MET, FAM58B, PDE6H, TSACC, EPHA4, SFRP1, LRP…	3.24179
GOTERM_BP_FAT	GO:0051347~positive regulation of transferase activity	41	FGFR1, SNX9, CDK5R1, CLU, SORL1, TIRAP, IQGAP1, TRF, TGFB2, PTK2, RAC1, ANGPT1, HSPA5, AGRN, THBS1, EGF, AXIN2, FGF2, CYR61, PABPN1, MAP2K1, ATRAID, TGFBR1, MAP2K3, MET, VANGL2, CCNL1, UBE2I, FAM58B, PDE6H, IRS1, CCNL2, TSACC, EPHA4, CCND2, CD81, VEGFA, GADD45G, CARTPT, LRP8, PTPN1	4.55176
GOTERM_BP_FAT	GO:0000165~MAPK cascade	53	STK38, COPS5, SORL1, TIRAP, WWC1, ITPKB, IQGAP1, TGFB2, RANBP9, MYD88, CTGF, APOE, ANGPT1, FGF2, CYR61, PABPN1, ICAM1, LTBR, VANGL2, ESR1, JUN, GADD45G, VEGFA, CD81, CARTPT, NGFR, FGFR1, SOX9, FEM1A, TRF, ZFP36L1, IGF1R, PTK2, EZR, EGF, GPNMB, THBS1, THPO, MAP2K1, PTPN2, MAP2K3, TGFBR1, MET, FAM58B, PDE6H, EPHA4, HDAC3, SFRP1, NTRK1, NTRK2, RAP1B, PTPN1, DUSP6	5.41685
GOTERM_BP_FAT	GO:0023014~signal transduction by protein phosphorylation	53	STK38, COPS5, SORL1, TIRAP, WWC1, ITPKB, IQGAP1, TGFB2, RANBP9, MYD88, CTGF, APOE, ANGPT1, FGF2, CYR61, PABPN1, ICAM1, LTBR, VANGL2, ESR1, JUN, GADD45G, VEGFA, CD81, CARTPT, NGFR, FGFR1, SOX9, FEM1A, TRF, ZFP36L1, IGF1R, PTK2, EZR, EGF, GPNMB, THBS1, THPO, MAP2K1, PTPN2, MAP2K3, TGFBR1, MET, FAM58B, PDE6H, EPHA4, HDAC3, SFRP1, NTRK1, NTRK2, RAP1B, PTPN1, DUSP6	6.091
GOTERM_BP_FAT	GO:0043405~regulation of MAP kinase activity	26	FGFR1, MAP2K1, STK38, MAP2K3, TGFBR1, MET, VANGL2, SORL1, TIRAP, PDE6H, FEM1A, IQGAP1, TRF, IGF1R, EPHA4, SFRP1, APOE, GADD45G, VEGFA, CD81, CARTPT, PTPN1, THBS1, EGF, FGF2, DUSP6	8.25199
Annotation Cluster 8	Enrichment Score: 4.124367314329646
Category	Term	Count	Genes	FDR
GOTERM_BP_FAT	GO:0010646~regulation of cell communication	201	RBPMS2, HMGN3, IL6ST, EDN2, FGFRL1, PTGS1, APP, MYD88, CTGF, APOE, CD46, ARHGEF40, RAPGEF4, KIF5B, PTPRF, VANGL2, TRABD2B, CTNNA1, TANK, TMEM27, GLUL, JUN, VEGFA, NEK6, CDK5R1, UBA5, ARFGEF2, PFN2, RAC1, CNKSR2, MAP2K1, PAIP2, TGFBR1, LGALS1, MAP2K3, TRIO, PTPN13, CD63, HOMER2, S100A13, CYP7B1, EPHA4, SFRP1, NTRK1, NTRK2, CHRNB4, RHEB, SMURF1, GFAP, COPS5, GJA1, ANGPT1, FGF2, CYR61, ICAM1, LTBR, …	0.000141773
GOTERM_BP_FAT	GO:0023051~regulation of signaling	200	RBPMS2, HMGN3, IL6ST, EDN2, FGFRL1, PTGS1, APP, MYD88, CTGF, APOE, CD46, ARHGEF40, RAPGEF4, KIF5B, PTPRF, VANGL2, TRABD2B, CTNNA1, TANK, TMEM27, GLUL, JUN, VEGFA, NEK6, CDK5R1, UBA5, ARFGEF2, PFN2, RAC1, CNKSR2, MAP2K1, PAIP2, TGFBR1, LGALS1, MAP2K3, TRIO, PTPN13, CD63, HOMER2, S100A13, CYP7B1, EPHA4, SFRP1, NTRK1, NTRK2, CHRNB4, RHEB, SMURF1, GFAP, COPS5, GJA1, ANGPT1, FGF2, CYR61, ICAM1, LTBR, …	0.000409729
GOTERM_BP_FAT	GO:0009966~regulation of signal transduction	170	RBPMS2, STK38, IL6ST, WFS1, FGFRL1, TIRAP, LRRC4B, ITPKB, IQGAP1, TGFB2, APP, MYD88, CTGF, APOE, CD46, AAK1, ARHGEF40, NET1, SCUBE3, PTPRF, SOCS3, VANGL2, TRABD2B, PSD3, CTNNA1, IRS1, TANK, RBPMS, JUN, VEGFA, SDCBP, CARTPT, SPATA13, NEK6, TWSG1, FGFR1, CDK5R1, LITAF, MCL1, CLU, BMPR2, UBA5, ABCA1, RRAGD, SOX9, ARFGEF2, TRF, SESN3, PTK2, FOLR1, SKIL, AXIN2, EGF, CNKSR2, MAP2K1, MYO1C, PTPN2, TGFBR…	0.0343859
GOTERM_BP_FAT	GO:0010648~negative regulation of cell communication	85	RBPMS2, STK38, WFS1, EDN2, PTGS1, SORL1, FGFRL1, LRRC4B, WWC1, TGFB2, PAK7, RANBP9, KCNQ4, GPC3, APOE, CD46, HEY2, CASP8, RAPGEF4, HADH, EGR1, VASN, ICAM1, PTPRF, SGK3, SOCS3, TRABD2B, ESR1, CTNNA1, IRS1, TANK, PRKCB, VEGFA, CARTPT, MCC, NGFR, CLOCK, ACVR1, TWSG1, RTN4RL1, LITAF, MCL1, CLU, SOX9, FEM1A, SESN3, CYLD, IGF1R, EZR, SHISA2, XBP1, PDE1C, BCL9L, LIMD1, CAMK2B, BCL6, HSPA5, SKIL, AXIN2, …	1.08757
GOTERM_BP_FAT	GO:0023057~negative regulation of signaling	85	RBPMS2, STK38, WFS1, EDN2, PTGS1, SORL1, FGFRL1, LRRC4B, WWC1, TGFB2, PAK7, RANBP9, KCNQ4, GPC3, APOE, CD46, HEY2, CASP8, RAPGEF4, HADH, EGR1, VASN, ICAM1, PTPRF, SGK3, SOCS3, TRABD2B, ESR1, CTNNA1, IRS1, TANK, PRKCB, VEGFA, CARTPT, MCC, NGFR, CLOCK, ACVR1, TWSG1, RTN4RL1, LITAF, MCL1, CLU, SOX9, FEM1A, SESN3, CYLD, IGF1R, EZR, SHISA2, XBP1, PDE1C, BCL9L, LIMD1, CAMK2B, BCL6, HSPA5, SKIL, AXIN2, …	1.19596
GOTERM_BP_FAT	GO:0048585~negative regulation of response to stimulus	95	RBPMS2, A2M, STK38, WFS1, SORL1, FGFRL1, LRRC4B, WWC1, GJA1, MMP28, TGFB2, PAK7, RANBP9, GPC3, APOE, CD46, HEY2, CASP8, SEMA3C, ANGPT1, SEMA3B, FGF2, EGR1, VASN, ICAM1, PTPRF, SGK3, SOCS3, TRABD2B, ESR1, CDK6, NRXN1, CTNNA1, IRS1, TANK, PRKCB, VEGFA, CARTPT, MCC, NGFR, PPP1R15B, CLOCK, ACVR1, TWSG1, LITAF, RTN4RL1, MCL1, CLU, TXN1, SOX9, FEM1A, SESN3, CYLD, TNFRSF1A, IGF1R, RGMA, EZR, SHISA2, XBP…	1.82446
GOTERM_BP_FAT	GO:0009968~negative regulation of signal transduction	74	RBPMS2, STK38, WFS1, SORL1, FGFRL1, LRRC4B, WWC1, TGFB2, PAK7, RANBP9, GPC3, APOE, CD46, HEY2, CASP8, EGR1, VASN, ICAM1, PTPRF, SGK3, SOCS3, TRABD2B, ESR1, CTNNA1, IRS1, TANK, PRKCB, VEGFA, MCC, NGFR, CLOCK, ACVR1, TWSG1, RTN4RL1, LITAF, MCL1, CLU, SOX9, FEM1A, SESN3, CYLD, IGF1R, EZR, SHISA2, XBP1, BCL9L, BCL6, CAMK2B, LIMD1, HSPA5, SKIL, AXIN2, THBS1, FLRT2, PTPN2, VHL, TMBIM6, TGFBR1, NLGN3, I…	3.78302
Annotation Cluster 9	Enrichment Score: 4.121614302848494
Category	Term	Count	Genes	FDR
GOTERM_BP_FAT	GO:0070727~cellular macromolecule localization	123	ATP1B1, ATP1B3, FAM20B, GRIK5, NUP62CL, IQGAP1, TGFB2, ANK3, VPS13D, APOE, TBC1D14, VPS13A, GNL3, TOR1AIP2, TWF1, KIF5B, ROCK2, TOR1AIP1, UGCG, PARP10, RPH3A, CTNNA1, IRS1, RBPMS, VAMP8, JUN, USO1, CLIP3, VPS26A, ARL6IP1, SNX9, CDK5R1, DERL1, LITAF, DSCR3, TXN1, SOX9, DUSP18, FOLR1, RAC1, TMED10, AGRN, AXIN2, EGF, SREBF1, MYO1C, SYT11, TGFBR1, LIN7B, MYL12A, CD63, LAMP2, HDAC3, B3GAT3, SYNE2, LAM…	0.000256898
GOTERM_BP_FAT	GO:0034613~cellular protein localization	122	ATP1B1, ATP1B3, FAM20B, GRIK5, NUP62CL, IQGAP1, TGFB2, ANK3, VPS13D, APOE, TBC1D14, VPS13A, GNL3, TOR1AIP2, TWF1, KIF5B, ROCK2, TOR1AIP1, UGCG, PARP10, RPH3A, CTNNA1, IRS1, RBPMS, VAMP8, JUN, USO1, CLIP3, VPS26A, ARL6IP1, SNX9, CDK5R1, DERL1, LITAF, DSCR3, TXN1, SOX9, DUSP18, FOLR1, RAC1, TMED10, AGRN, AXIN2, EGF, SREBF1, MYO1C, SYT11, TGFBR1, LIN7B, MYL12A, CD63, LAMP2, HDAC3, B3GAT3, SYNE2, LAM…	0.000307479
GOTERM_BP_FAT	GO:1902580~single-organism cellular localization	85	ATP1B1, ATP1B3, FERMT2, PAX6, NUP62CL, GRIK5, PEX5, TGFB2, ACTR2, APP, GOLGA7, TSPAN10, AP1S2, PEX1, ANK3, APOE, SRPR, ANGPT1, SH3PXD2B, NRXN2, KIF5B, ROCK2, FLOT1, NRXN1, PARP10, SPIRE2, RPH3A, RBPMS, MYRIP, NPC2, GNAQ, VAMP8, JUN, GRN, CLIP3, DST, ARL6IP1, CPLX3, CDK5R1, LITAF, ADORA2B, CABP1, TXN1, ABCA1, CDH3, CYLD, ZDHHC23, DUSP18, TNFRSF1A, PFN2, EZR, SORBS1, XBP1, FOLR1, TAP2, RAC1, BCL6, …	0.00117556
GOTERM_BP_FAT	GO:0051641~cellular localization	168	ATP1B1, HMGN3, PLEKHM2, ATP1B3, FAM20B, GRIK5, NUP62CL, IQGAP1, TGFB2, APP, ANK3, VPS13D, APOE, TBC1D14, VPS13A, GNL3, PABPN1, TOR1AIP2, TWF1, KIF5B, ROCK2, TOR1AIP1, UGCG, SPIRE2, PARP10, RPH3A, CTNNA1, IRS1, TMEM27, RBPMS, NPC2, VAMP8, JUN, ZWINT, USO1, CLIP3, DST, VPS26A, NRBP2, ARL6IP1, SNX9, CDK5R1, DERL1, LITAF, ADORA2B, DSCR3, TXN1, ABCA1, DENND2A, LMAN2, LMAN1, SOX9, RAB9, DUSP18, PFN2, P…	0.00158998
GOTERM_BP_FAT	GO:0033036~macromolecule localization	190	ATP1B1, HMGN3, ATP1B3, STAT5A, FAM20B, GRIK5, NUP62CL, IL17RC, IQGAP1, TGFB2, APOE, ANK3, VPS13D, TBC1D14, RAPGEF4, VPS13A, HADH, GNL3, PABPN1, TOR1AIP2, TWF1, KIF5B, ROCK2, VANGL2, TOR1AIP1, UGCG, APOLD1, SPIRE2, PARP10, RPH3A, CTNNA1, IRS1, TMEM27, GLUL, RBPMS, NPC2, RAB18, VAMP8, JUN, USO1, DSP, CARTPT, CLIP3, VPS26A, ARL6IP1, SNX9, CDK5R1, DERL1, LITAF, CLU, DSCR3, TXN1, ABCA1, DENND2A, LMAN2…	0.00247533
GOTERM_BP_FAT	GO:0008104~protein localization	169	ATP1B1, HMGN3, ATP1B3, FAM20B, GRIK5, NUP62CL, IL17RC, IQGAP1, TGFB2, ANK3, VPS13D, APOE, TBC1D14, RAPGEF4, VPS13A, HADH, GNL3, TOR1AIP2, TWF1, KIF5B, ROCK2, VANGL2, TOR1AIP1, UGCG, SPIRE2, PARP10, RPH3A, CTNNA1, IRS1, TMEM27, GLUL, RBPMS, RAB18, VAMP8, JUN, USO1, DSP, CARTPT, CLIP3, VPS26A, ARL6IP1, SNX9, CDK5R1, DERL1, LITAF, CLU, DSCR3, TXN1, ABCA1, DENND2A, LMAN2, LMAN1, SOX9, ARFGEF2, RAB9, …	0.00444998
GOTERM_BP_FAT	GO:1903827~regulation of cellular protein localization	50	FAM20B, SORL1, HPS4, IQGAP1, TGFB2, TRIM8, ANK3, ANGPT1, MSN, GNL3, KIF5B, UGCG, PARP10, NRXN1, RBPMS, GNAQ, VAMP8, NGFR, CLIP3, CDK5R1, LITAF, CABP1, TXN1, EDEM1, TNFRSF1A, CYLD, EZR, SORBS1, XBP1, TRP53INP2, DCLK2, NEDD4L, AXIN2, EGF, ACSL3, MYO5B, DCLK1, SREBF1, MYO1C, VHL, SYT11, TGFBR1, HDAC3, B3GAT3, SULF2, BBC3, ZBED3, TCAF1, PTPN1, PDCD5	0.221279
GOTERM_BP_FAT	GO:0033365~protein localization to organelle	65	FAM20B, HPS4, SORL1, NUP62CL, GRIK5, PAX6, PEX5, TGFB2, TSPAN10, TRIM8, PEX1, VPS13D, SRPR, VPS13A, ANGPT1, MSN, GNL3, TOMM34, TOR1AIP2, UGCG, TOR1AIP1, ESR1, PARP10, IRS1, RBPMS, GNAQ, JUN, CD81, NGFR, LITAF, CABP1, GDAP1, TXN1, SOX9, CYLD, TNFRSF1A, DUSP18, EZR, XBP1, FOLR1, PIKFYVE, DCLK2, BCL6, HSPA5, EGF, AXIN2, DCLK1, SREBF1, VHL, SYT11, TGFBR1, SUN1, STAT3, ATRX, NRAS, HDAC3, LAMP2, SYNE2,…	0.288029
GOTERM_BP_FAT	GO:0046907~intracellular transport	96	IER3IP1, FAM20B, HPS4, SORL1, NUP62CL, PEX5, TGFB2, ACTR2, GOLGA7, APP, AP1S2, PEX1, ANK3, VPS13D, SRPR, TBC1D14, ANGPT1, VPS13A, MSN, TOMM34, PABPN1, KIF5B, UGCG, WLS, PARP10, SPIRE2, RPH3A, KIF1C, RBPMS, MYRIP, NPC2, GNAQ, VAMP8, JUN, USO1, NGFR, DST, VPS26A, NRBP2, ARL6IP1, SNX9, CDK5R1, DERL1, LITAF, ADORA2B, CABP1, GDAP1, DSCR3, TXN1, ABCA1, LMAN2, DENND2A, LMAN1, EDEM1, RAB9, CYLD, DUSP18, …	0.378586
GOTERM_BP_FAT	GO:0051649~establishment of localization in cell	120	FAM20B, GRIK5, NUP62CL, TGFB2, APP, ANK3, VPS13D, TBC1D14, VPS13A, PABPN1, KIF5B, UGCG, PARP10, SPIRE2, RPH3A, TMEM27, RBPMS, NPC2, VAMP8, JUN, ZWINT, USO1, DST, VPS26A, NRBP2, ARL6IP1, SNX9, CDK5R1, DERL1, LITAF, ADORA2B, DSCR3, TXN1, DENND2A, LMAN2, ABCA1, LMAN1, RAB9, DUSP18, PTK2, PFN2, FOLR1, TMED10, AXIN2, EGF, RHOBTB3, SREBF1, MYO1C, MAP2K1, SYT11, TGFBR1, MYO1D, LIN7B, MYL12A, LAMP2, MYO1…	0.517109
GOTERM_BP_FAT	GO:0032880~regulation of protein localization	76	HMGN3, PLEKHM2, FAM20B, HPS4, SORL1, BORA, GJA1, IL17RC, IQGAP1, TGFB2, TRIM8, ANK3, AAK1, ANGPT1, RAPGEF4, MSN, HADH, GNL3, SGK1, KIF5B, UGCG, NRXN1, PARP10, WLS, PFKM, IRS1, TMEM27, GLUL, RBPMS, MYRIP, GNAQ, VAMP8, CARTPT, CLIP3, NGFR, CLOCK, CDK5R1, LITAF, CABP1, TXN1, EDEM1, RAB9, CYLD, TNFRSF1A, EZR, SORBS1, XBP1, PDE1C, TRP53INP2, DCLK2, NEDD4L, EGF, TBC1D1, AXIN2, ACSL3, DCLK1, MYO5B, SREB…	0.777863
GOTERM_BP_FAT	GO:0045184~establishment of protein localization	128	HMGN3, FAM20B, NUP62CL, IL17RC, TGFB2, ANK3, VPS13D, APOE, TBC1D14, VPS13A, RAPGEF4, HADH, KIF5B, ROCK2, UGCG, PARP10, SPIRE2, RPH3A, IRS1, TMEM27, GLUL, RBPMS, RAB18, VAMP8, JUN, USO1, CARTPT, CLIP3, VPS26A, ARL6IP1, SNX9, CDK5R1, DERL1, LITAF, CLU, DSCR3, TXN1, DENND2A, LMAN2, ABCA1, ARFGEF2, LMAN1, RAB9, DUSP18, FOLR1, TMED10, EGF, AXIN2, SREBF1, MYO1C, SYT11, TGFBR1, CD276, LIN7B, MYL12A, CD6…	1.03943
GOTERM_BP_FAT	GO:1902582~single-organism intracellular transport	48	ARL6IP1, CDK5R1, LITAF, ADORA2B, CABP1, NUP62CL, PEX5, TXN1, ABCA1, TGFB2, CYLD, TNFRSF1A, DUSP18, APP, GOLGA7, PEX1, XBP1, SRPR, ANK3, FOLR1, TAP2, BCL6, ANGPT1, EGF, AXIN2, FYCO1, NEFM, KIF5B, MYO1C, MAP2K1, VHL, TGFBR1, MYL12A, PARP10, STAT3, ANXA2, MYRIP, RBPMS, HDAC3, NPC2, SYNE2, GNAQ, SULF2, VAMP8, JUN, TCAF1, PDCD5, DST	2.37619
GOTERM_BP_FAT	GO:0006886~intracellular protein transport	67	FAM20B, HPS4, SORL1, NUP62CL, PEX5, TGFB2, GOLGA7, AP1S2, PEX1, SRPR, VPS13D, ANK3, TBC1D14, VPS13A, ANGPT1, TOMM34, KIF5B, UGCG, PARP10, WLS, RPH3A, MYRIP, RBPMS, GNAQ, JUN, USO1, NGFR, VPS26A, ARL6IP1, SNX9, CDK5R1, DERL1, LITAF, GDAP1, CABP1, DSCR3, TXN1, EDEM1, CYLD, TNFRSF1A, DUSP18, XBP1, FOLR1, TAP2, TMED10, BCL6, EGF, TBC1D1, AXIN2, SREBF1, MYO1C, VHL, TGFBR1, MYL12A, STAT3, ANXA2, HDAC3,…	2.84934
GOTERM_BP_FAT	GO:0006605~protein targeting	48	ARL6IP1, CDK5R1, LITAF, FAM20B, HPS4, GDAP1, SORL1, CABP1, NUP62CL, PEX5, TXN1, TGFB2, CYLD, TNFRSF1A, DUSP18, GOLGA7, PEX1, XBP1, SRPR, VPS13D, ANK3, FOLR1, BCL6, ANGPT1, VPS13A, EGF, AXIN2, TOMM34, SREBF1, MYO1C, VHL, TGFBR1, UGCG, MYL12A, PARP10, STAT3, ANXA2, RBPMS, LAMP2, HDAC3, GNAQ, SULF2, JUN, ZBED3, TCAF1, SPCS1, SMURF1, PDCD5	4.1306
GOTERM_BP_FAT	GO:0015031~protein transport	114	HMGN3, FAM20B, NUP62CL, IL17RC, TGFB2, ANK3, VPS13D, APOE, TBC1D14, VPS13A, RAPGEF4, HADH, KIF5B, UGCG, PARP10, SPIRE2, RPH3A, IRS1, TMEM27, RBPMS, GLUL, RAB18, VAMP8, JUN, USO1, CARTPT, CLIP3, VPS26A, ARL6IP1, SNX9, CDK5R1, DERL1, LITAF, CLU, DSCR3, TXN1, DENND2A, LMAN2, ABCA1, ARFGEF2, LMAN1, RAB9, DUSP18, FOLR1, TMED10, EGF, AXIN2, SREBF1, MYO1C, SYT11, TGFBR1, CD276, LIN7B, MYL12A, CD63, S100…	5.65102
GOTERM_BP_FAT	GO:0072594~establishment of protein localization to organelle	43	LITAF, FAM20B, HPS4, GDAP1, CABP1, SORL1, NUP62CL, PEX5, TXN1, TGFB2, CYLD, TNFRSF1A, DUSP18, TSPAN10, PEX1, XBP1, SRPR, VPS13D, FOLR1, BCL6, VPS13A, ANGPT1, EGF, AXIN2, TOMM34, SREBF1, VHL, TGFBR1, UGCG, PARP10, STAT3, NRAS, RBPMS, LAMP2, HDAC3, GNAQ, SULF2, BBC3, JUN, ZBED3, SPCS1, SMURF1, PDCD5	7.59802
Annotation Cluster 10	Enrichment Score: 3.9896219032902263
Category	Term	Count	Genes	FDR
GOTERM_BP_FAT	GO:0040008~regulation of growth	67	RAI1, SHTN1, WFS1, IGFBP7, STAT5A, TIRAP, WWC1, GJA1, PEX5, CSPG5, TGFB2, APP, GPC3, MYD88, CTGF, APOE, HEY2, MT2, SEMA3C, MT1, SEMA3B, IFRD1, FGF2, CYR61, SGPL1, SGK1, SGK3, SOCS3, ADIPOR2, CDKL5, PRKCB, DDR1, VEGFA, CD81, NAIF1, SDCBP, GNAS, CELF1, FGFR1, CDK5R1, NDN, FHL1, TAF9B, BMPR2, RGMA, IGSF11, PTK2, EZR, FAM107A, CDA, BCL6, AGRN, NEDD4L, CRIM1, MYO5B, SCD1, TGFBR1, FDPS, STAT3, HDAC3, S…	0.000859733
GOTERM_BP_FAT	GO:0040007~growth	88	RAI1, SHTN1, WFS1, IMPACT, IGFBP7, PDLIM5, STAT5A, TIRAP, WWC1, GJA1, PEX5, IQGAP1, TGFB2, PAK7, APP, GPC3, PRMT2, MYD88, KDF1, APOE, CTGF, HEY2, MT2, SEMA3C, MT1, SEMA3B, IFRD1, FGF2, CYR61, SGPL1, TBL1XR1, SGK1, SGK3, ARID5B, VANGL2, ADIPOR2, ESR1, CDKL5, DDR1, CD81, VEGFA, NAIF1, SDCBP, GNAS, CELF1, FGFR1, CDK5R1, NDN, FHL1, CPQ, TAF9B, BMPR2, SOX9, ZFP36L1, RGMA, PTK2, FAM107A, EZR, ATN1, XBP…	0.00387155
GOTERM_BP_FAT	GO:0048588~developmental cell growth	28	CDK5R1, SHTN1, NDN, PDLIM5, IMPACT, BMPR2, SOX9, IQGAP1, RGMA, APP, PRMT2, APOE, LHX2, SEMA3C, SEMA3B, NEDD4L, IFRD1, MYO5B, DCLK1, NIN, FDPS, NLGN3, CDKL5, DDR1, ULK1, VEGFA, CYFIP1, SMURF1	0.0248249
GOTERM_BP_FAT	GO:0060560~developmental growth involved in morphogenesis	29	CDK5R1, SHTN1, NDN, IMPACT, BMPR2, SOX9, IQGAP1, RGMA, APP, APOE, LHX2, SEMA3C, SEMA3B, NEDD4L, IFRD1, DCLK1, MYO5B, SLC12A2, NIN, VANGL2, ESR1, NLGN3, CDKL5, DDR1, SFRP1, ULK1, VEGFA, CYFIP1, SMURF1	0.0336207
GOTERM_BP_FAT	GO:0016049~cell growth	46	CDK5R1, NDN, SHTN1, FHL1, PDLIM5, IMPACT, TAF9B, BMPR2, GJA1, SOX9, IQGAP1, TGFB2, PAK7, RGMA, PTK2, APP, PRMT2, XBP1, APOE, LHX2, CDA, SEMA3C, BCL6, SEMA3B, NEDD4L, IFRD1, MYO5B, DCLK1, SGK1, NIN, TGFBR1, ADIPOR2, FDPS, ESR1, NLGN3, CDKL5, DDR1, SFRP1, BBC3, ULK1, CD81, VEGFA, NAIF1, CYFIP1, SDCBP, SMURF1	0.0507291
GOTERM_BP_FAT	GO:0048589~developmental growth	61	RAI1, SHTN1, IMPACT, STAT5A, PDLIM5, WWC1, GJA1, PEX5, IQGAP1, TGFB2, APP, PRMT2, KDF1, APOE, HEY2, SEMA3C, SEMA3B, IFRD1, FGF2, TBL1XR1, SGPL1, ARID5B, VANGL2, ESR1, CDKL5, DDR1, VEGFA, GNAS, CELF1, FGFR1, CDK5R1, NDN, CPQ, BMPR2, SOX9, ZFP36L1, RGMA, PTK2, EZR, ATN1, LHX2, HEG1, AGRN, NEDD4L, THBS1, DCLK1, MYO5B, SLC12A2, NIN, TGFBR1, FDPS, NLGN3, STAT3, ATRX, HDAC3, SFRP1, PPIB, ULK1, CYFIP1, …	0.16069
GOTERM_BP_FAT	GO:1990138~neuron projection extension	21	CDK5R1, SHTN1, NDN, IMPACT, BMPR2, NLGN3, IQGAP1, CDKL5, DDR1, APOE, ULK1, LHX2, VEGFA, CYFIP1, SEMA3C, SEMA3B, NEDD4L, SMURF1, IFRD1, DCLK1, MYO5B	0.262861
GOTERM_BP_FAT	GO:0048638~regulation of developmental growth	36	FGFR1, CDK5R1, RAI1, SHTN1, STAT5A, BMPR2, WWC1, GJA1, PEX5, RGMA, APP, PTK2, EZR, APOE, HEY2, SEMA3C, SEMA3B, NEDD4L, AGRN, IFRD1, FGF2, MYO5B, SGPL1, TGFBR1, FDPS, CDKL5, STAT3, HDAC3, SFRP1, PPIB, ULK1, VEGFA, CELF1, GNAS, SMURF1, DUSP6	0.275318
GOTERM_BP_FAT	GO:0001558~regulation of cell growth	38	CDK5R1, SHTN1, FHL1, IGFBP7, TAF9B, BMPR2, GJA1, TGFB2, RGMA, PTK2, FAM107A, APOE, CTGF, CDA, SEMA3C, BCL6, SEMA3B, NEDD4L, IFRD1, MYO5B, CRIM1, CYR61, SGK1, SGK3, TGFBR1, ADIPOR2, FDPS, CDKL5, DDR1, SFRP1, BBC3, ULK1, FBLN5, CD81, VEGFA, NAIF1, SDCBP, SMURF1	0.973366
GOTERM_BP_FAT	GO:0045927~positive regulation of growth	27	FGFR1, SHTN1, WFS1, STAT5A, TAF9B, BMPR2, PEX5, TGFB2, PTK2, EZR, APOE, HEY2, NEDD4L, AGRN, FGF2, MYO5B, SGK1, TGFBR1, FDPS, CDKL5, SFRP1, PPIB, CD81, VEGFA, SDCBP, CELF1, SMURF1	3.62382
Annotation Cluster 11	Enrichment Score: 3.9029165621539885
Category	Term	Count	Genes	FDR
GOTERM_BP_FAT	GO:0042127~regulation of cell proliferation	124	RBPMS2, MTSS1, MALAT1, LMO1, IL6ST, OSMR, STAT5A, EDN2, PTGS1, FGFRL1, BTC, TIRAP, TGFB2, CD47, KDF1, MYD88, APOE, CTGF, CD46, ZFP503, GNG5, GNL3, PTPRF, PIM1, CST3, PARP10, CTNNA1, IRS1, JUNB, GLUL, TRIM35, JUN, VEGFA, SDCBP, NEU1, FGFR1, ADORA2B, CLU, BMPR2, SOX9, TRF, PTK2, FBXW4, AXIN2, EGF, MAP2K1, PTPN2, KLF13, TGFBR1, CD276, NR4A1, S100A13, ATP7A, CYP7B1, SFRP1, LAMA5, NTRK1, NTRK2, PDCD5,…	0.0104138
GOTERM_BP_FAT	GO:0008283~cell proliferation	133	RBPMS2, MTSS1, MALAT1, LMO1, IL6ST, OSMR, STAT5A, EDN2, FGFRL1, BTC, TIRAP, ITPKB, PRKX, TGFB2, SHB, CD47, KDF1, MYD88, APOE, CTGF, CD46, ZFP503, GNG5, GNL3, PTPRF, PDPN, PIM1, CST3, PARP10, CTNNA1, IRS1, JUNB, GLUL, TRIM35, JUN, VEGFA, SDCBP, NEU1, FGFR1, ADORA2B, CLU, BMPR2, SOX9, TRF, PTK2, FBXW4, RAC1, AXIN2, EGF, MAP2K1, PTPN2, KLF13, TGFBR1, MET, CD276, NR4A1, DOCK7, RPS6, S100A13, ATP7A, C…	0.0929284
GOTERM_BP_FAT	GO:0008284~positive regulation of cell proliferation	71	RBPMS2, GFAP, MALAT1, OSMR, IL6ST, EDN2, STAT5A, BTC, PAX6, TIRAP, TGFB2, CD47, MYD88, CTGF, CD46, HEY2, GNG5, SCX, FGF2, CYR61, EGR1, RSU1, CST3, ESR1, CDK6, IRS1, CDK2, GLUL, GNAQ, CCND2, JUN, GRN, VEGFA, CD81, SDCBP, GNAS, NGFR, CXCL1, FGFR1, ADORA2B, CLU, BMPR2, PAXBP1, SOX9, CDH3, TRF, IGF1R, PTK2, XBP1, FBXW4, BCL6, EGF, THBS1, THPO, THBS4, VHL, TGFBR1, CD276, NR4A1, FZD3, S100A13, STAT3, A…	1.58203
GOTERM_BP_FAT	GO:0008285~negative regulation of cell proliferation	52	MTSS1, FGFRL1, PAX6, GJA1, TGFB2, CASP3, KDF1, GPC3, APOE, SPINT2, ZFP503, FGF2, PTPRF, ESR1, CDK6, PARP10, CTNNA1, DDR1, CTSL, TRIM35, BTG2, JUN, MCC, NGFR, NDN, ADORA2B, BMPR2, SOX9, TPM1, CD9, BCL6, KRT4, THBS1, AXIN2, GPNMB, TES, NFATC1, MAP2K1, KLF13, PTPN2, ATRAID, TGFBR1, CD276, STAT3, SFRP1, ID2, NTRK1, IFT57, GDF11, IRF1, PDCD5, NFIB	2.36988
Annotation Cluster 12	Enrichment Score: 3.717644285758447
Category	Term	Count	Genes	FDR
GOTERM_BP_FAT	GO:1901214~regulation of neuron death	37	CDK5R1, GABRB3, MCL1, WFS1, CPEB4, CLU, SORL1, GRIK5, MDK, TGFB2, CASP6, TNFRSF1A, CASP3, APOE, TRP53BP2, MT1, ANGPT1, AGRN, GPNMB, EGR1, NOS1AP, PTPRF, ESR1, ITPR1, STAT3, ATP7A, HDAC3, BTG2, BBC3, NTRK1, JUN, VEGFA, NTRK2, ABCC1, NGFR, HDAC7, NRBP2	0.0164034
GOTERM_BP_FAT	GO:0070997~neuron death	39	CDK5R1, GABRB3, MCL1, WFS1, CPEB4, CLU, SORL1, GRIK5, MDK, TGFB2, CASP6, TNFRSF1A, CASP3, APP, ATN1, APOE, TRP53BP2, MT1, ANGPT1, AGRN, GPNMB, EGR1, NOS1AP, PTPRF, ESR1, ITPR1, STAT3, ATP7A, HDAC3, BTG2, BBC3, NTRK1, JUN, VEGFA, NTRK2, ABCC1, NGFR, HDAC7, NRBP2	0.0195723
GOTERM_BP_FAT	GO:1901216~positive regulation of neuron death	16	EGR1, CDK5R1, PTPRF, MCL1, CLU, GRIK5, TGFB2, CASP6, TNFRSF1A, CASP3, HDAC3, BBC3, TRP53BP2, JUN, AGRN, NGFR	0.141734
GOTERM_BP_FAT	GO:0051402~neuron apoptotic process	29	CDK5R1, GABRB3, MCL1, WFS1, CPEB4, GRIK5, MDK, TGFB2, CASP6, TNFRSF1A, APP, CASP3, ATN1, APOE, MT1, ANGPT1, AGRN, EGR1, PTPRF, ATP7A, HDAC3, BTG2, BBC3, NTRK1, JUN, NTRK2, VEGFA, NGFR, NRBP2	0.259289
GOTERM_BP_FAT	GO:0043523~regulation of neuron apoptotic process	28	CDK5R1, GABRB3, MCL1, WFS1, CPEB4, GRIK5, MDK, TGFB2, CASP6, TNFRSF1A, CASP3, APOE, MT1, ANGPT1, AGRN, EGR1, PTPRF, ESR1, ATP7A, HDAC3, BTG2, BBC3, NTRK1, JUN, NTRK2, VEGFA, NGFR, NRBP2	0.28271
GOTERM_BP_FAT	GO:0043525~positive regulation of neuron apoptotic process	13	EGR1, CASP6, TNFRSF1A, HDAC3, CDK5R1, CASP3, MCL1, PTPRF, BBC3, JUN, GRIK5, AGRN, TGFB2	0.481944
GOTERM_BP_FAT	GO:1901215~negative regulation of neuron death	23	NOS1AP, GABRB3, WFS1, CPEB4, SORL1, ESR1, MDK, STAT3, ITPR1, ATP7A, BTG2, APOE, JUN, NTRK1, NTRK2, VEGFA, MT1, ANGPT1, ABCC1, NGFR, GPNMB, HDAC7, NRBP2	3.01307
Annotation Cluster 13	Enrichment Score: 3.630694971810908
Category	Term	Count	Genes	FDR
GOTERM_BP_FAT	GO:2000026~regulation of multicellular organismal development	152	SHTN1, IL6ST, IMPACT, STAT5A, PDLIM5, LRRC4B, ITPKB, PRKX, IQGAP1, TGFB2, B2M, SHB, APP, KDF1, CTGF, APOE, CD46, RAPGEF4, IFRD1, GNG5, PTPRF, ROCK2, PTPRG, VANGL2, APOLD1, PIM1, CTNNA1, CDKL5, JUN, VEGFA, SDCBP, CARTPT, NEU1, FUOM, FGFR1, CDK5R1, ADORA2B, BMPR2, SOX6, SOX9, TRF, PTK2, RAC1, AGRN, SKIL, AXIN2, EGF, MAP2K1, NIN, PTPN2, KLF13, TGFBR1, LGALS1, MET, FDPS, CD276, DOCK7, EPHA4, HDAC3, S…	1.11307e-05
GOTERM_BP_FAT	GO:0045595~regulation of cell differentiation	139	RBPMS2, SHTN1, IL6ST, IMPACT, STAT5A, PDLIM5, BTC, ITPKB, IQGAP1, PRKX, TGFB2, B2M, SHB, APP, KDF1, APOE, CTGF, CD46, RAPGEF4, PTBP3, IFRD1, NET1, PTPRF, SOCS3, ROCK2, PTPRG, APOLD1, CTNNA1, JUNB, CDKL5, JUN, VEGFA, SDCBP, CARTPT, NEU1, FUOM, FGFR1, TWSG1, CDK5R1, CLU, BMPR2, SOX6, SOX9, TRF, PTK2, RAC1, AGRN, SKIL, AXIN2, NIN, MAP2K1, PTPN2, KLF13, TGFBR1, LGALS1, MET, FDPS, CD276, DOCK7, DOCK5,…	0.000749313
GOTERM_BP_FAT	GO:0051241~negative regulation of multicellular organismal process	93	RAI1, GFAP, STAT5A, SORL1, PAX6, H2-D1, WWC1, GJA1, ITPKB, MYLIP, NOCT, B2M, TGFB2, SHB, APP, APOE, SEMA3C, GUCY1A3, ANGPT1, SEMA3B, IFRD1, FGF2, H2-K1, VASN, ROCK2, PTPRG, LDB1, CST3, CDK6, CTNNA1, TNNT1, VEGFA, CARTPT, MCC, GNAS, NGFR, FUOM, FGFR1, TWSG1, CDK5R1, ADORA2B, BMPR2, SOX6, SOX9, CDH3, ITM2C, CHADL, ZFP36L1, CYLD, TNFRSF1A, RGMA, PFN2, PTK2, EZR, RAC1, LIMD1, BCL6, GPNMB, AXIN2, THBS…	0.0189421
GOTERM_BP_FAT	GO:0051093~negative regulation of developmental process	70	RBPMS2, RAI1, GFAP, STAT5A, SORL1, PAX6, H2-D1, WWC1, GJA1, ITPKB, B2M, TGFB2, SHB, APP, SEMA3C, SEMA3B, IFRD1, H2-K1, VASN, ROCK2, PTPRG, LDB1, CST3, CDK6, CTNNA1, CARTPT, GNAS, NGFR, FUOM, CDK5R1, BMPR2, SOX6, SOX9, CDH3, ITM2C, ZFP36L1, CHADL, CYLD, RGMA, PTK2, XBP1, BCL6, AXIN2, THBS1, THBS4, COL4A3, PTPN2, VHL, KLF13, TGFBR1, LGALS1, FZD3, NLGN3, STAT3, NRAS, EPHA4, HDAC3, SFRP1, ID2, PLK2, …	0.111408
GOTERM_BP_FAT	GO:0045596~negative regulation of cell differentiation	61	RBPMS2, GFAP, STAT5A, SORL1, H2-D1, PAX6, ITPKB, NOCT, TGFB2, B2M, SHB, APP, SEMA3C, SEMA3B, IFRD1, H2-K1, VASN, PTPRG, LDB1, CDK6, CTNNA1, VEGFA, CARTPT, NGFR, FUOM, FGFR1, TWSG1, CDK5R1, SOX6, SOX9, ITM2C, ZFP36L1, CHADL, CYLD, RGMA, PTK2, XBP1, BCL6, LIMD1, SKIL, AXIN2, NFATC1, PTPN2, VHL, KLF13, TGFBR1, LGALS1, NLGN3, STAT3, EPHA4, HDAC3, SFRP1, PLK2, ID2, ULK1, IRF1, GDF11, TMEM176B, HDAC7, …	1.66678
GOTERM_BP_FAT	GO:0031345~negative regulation of cell projection organization	21	H2-K1, CDK5R1, GFAP, PTPRF, PTPRG, LGALS1, H2-D1, NLGN3, NRXN1, ITM2C, B2M, EPHA4, RGMA, PTK2, PFN2, PLK2, ULK1, SEMA3C, SEMA3B, NGFR, IFRD1	1.70651
GOTERM_BP_FAT	GO:0045665~negative regulation of neuron differentiation	24	FUOM, H2-K1, CDK5R1, GFAP, PTPRG, LGALS1, PAX6, H2-D1, NLGN3, SOX9, ITM2C, B2M, EPHA4, RGMA, PTK2, APP, ID2, PLK2, ULK1, GDF11, SEMA3C, SEMA3B, NGFR, IFRD1	2.86512
GOTERM_BP_FAT	GO:0010977~negative regulation of neuron projection development	18	H2-K1, CDK5R1, GFAP, PTPRG, LGALS1, H2-D1, NLGN3, ITM2C, B2M, EPHA4, RGMA, PTK2, PLK2, ULK1, SEMA3C, SEMA3B, NGFR, IFRD1	3.50753
GOTERM_BP_FAT	GO:0050768~negative regulation of neurogenesis	27	FUOM, GFAP, CDK5R1, SORL1, PAX6, H2-D1, SOX9, ITM2C, B2M, RGMA, APP, PTK2, SEMA3C, SEMA3B, IFRD1, H2-K1, PTPRG, LGALS1, NLGN3, CTNNA1, STAT3, EPHA4, ID2, PLK2, ULK1, GDF11, NGFR	9.42793
Annotation Cluster 14	Enrichment Score: 3.5662788278021225
Category	Term	Count	Genes	FDR
GOTERM_BP_FAT	GO:0008219~cell death	145	CAST, MAEA, GABRB3, WFS1, IMPACT, STAT5A, BTC, RBM5, GRIK5, ITPKB, TGFB2, DCPS, SHB, APP, MYD88, GHITM, APOE, CTGF, UNC5C, NET1, SGPL1, PTPRF, SOCS3, ROCK2, PIM1, CST3, CTNNA1, RNF130, TRIM35, JUN, VEGFA, CLIP3, NEK6, NRBP2, ARL6IP1, FGFR1, CDK5R1, LITAF, MCL1, CLU, TAF9B, BMPR2, TXN1, BEX3, SOX9, MDK, PRUNE2, PTK2, ATN1, TRP53BP2, GLO1, AGRN, SKIL, AXIN2, ANGPTL4, PTPN2, TGFBR1, LGALS1, MET, NR4…	0.0144006
GOTERM_BP_FAT	GO:0012501~programmed cell death	135	CAST, MAEA, GABRB3, WFS1, STAT5A, BTC, RBM5, GRIK5, ITPKB, TGFB2, DCPS, SHB, APP, MYD88, GHITM, APOE, CTGF, UNC5C, NET1, SGPL1, PTPRF, SOCS3, ROCK2, PIM1, CST3, CTNNA1, RNF130, TRIM35, JUN, VEGFA, CLIP3, NEK6, NRBP2, ARL6IP1, FGFR1, CDK5R1, LITAF, MCL1, TAF9B, CLU, BMPR2, BEX3, SOX9, MDK, PRUNE2, PTK2, ATN1, TRP53BP2, GLO1, AGRN, SKIL, ANGPTL4, PTPN2, TGFBR1, LGALS1, MET, NR4A1, RPS6, ATP7A, HDAC…	0.0363916
GOTERM_BP_FAT	GO:0006915~apoptotic process	129	CAST, MAEA, GABRB3, WFS1, STAT5A, BTC, RBM5, GRIK5, ITPKB, TGFB2, SHB, APP, MYD88, GHITM, APOE, CTGF, UNC5C, NET1, SGPL1, PTPRF, SOCS3, ROCK2, PIM1, CST3, CTNNA1, RNF130, TRIM35, JUN, VEGFA, CLIP3, NEK6, NRBP2, ARL6IP1, FGFR1, CDK5R1, LITAF, MCL1, TAF9B, CLU, BMPR2, BEX3, SOX9, MDK, PRUNE2, PTK2, ATN1, TRP53BP2, GLO1, AGRN, SKIL, ANGPTL4, PTPN2, TGFBR1, LGALS1, NR4A1, RPS6, ATP7A, HDAC3, SFRP1, P…	0.0471746
GOTERM_BP_FAT	GO:0010941~regulation of cell death	118	CAST, MAEA, GABRB3, WFS1, IMPACT, STAT5A, BTC, RBM5, GRIK5, ITPKB, TGFB2, DCPS, APOE, CTGF, UNC5C, NET1, PTPRF, SOCS3, PIM1, CST3, CTNNA1, JUNB, TRIM35, JUN, VEGFA, CLIP3, NRBP2, ARL6IP1, FGFR1, CDK5R1, MCL1, TAF9B, CLU, TXN1, SOX9, MDK, PTK2, TRP53BP2, GLO1, AGRN, SKIL, AXIN2, ANGPTL4, PTPN2, TGFBR1, MET, NR4A1, RPS6, ATP7A, HDAC3, SFRP1, PLK2, ULK1, BBC3, NTRK1, NTRK2, PTPN1, PDCD5, PDCD6, HDAC…	0.0943581
GOTERM_BP_FAT	GO:0043068~positive regulation of programmed cell death	52	GRIK5, RBM5, TGFB2, CASP6, CASP3, PRMT2, SLK, CTGF, CASP8, UNC5C, ANO6, CYR61, NET1, EGR1, LTBR, PTPRF, CTNNA1, TRIM35, JUN, GADD45G, CTSC, CLIP3, NGFR, DEGS1, CDK5R1, MCL1, CLU, ITM2C, TNFRSF1A, CYLD, TRP53BP2, XBP1, BCL6, CAMK2B, SKIL, AGRN, THBS1, COL4A3, PTPN2, TGFBR1, NR4A1, RPS6, ANXA5, HDAC3, SFRP1, BBC3, SFPQ, NTRK1, IFT57, PDCD5, PDCD6, DUSP6	0.194369
GOTERM_BP_FAT	GO:0010942~positive regulation of cell death	54	GRIK5, RBM5, TGFB2, CASP6, CASP3, PRMT2, SLK, CTGF, CASP8, UNC5C, ANO6, CYR61, NET1, EGR1, LTBR, PTPRF, CTNNA1, TRIM35, JUN, GADD45G, CTSC, CLIP3, NGFR, DEGS1, CDK5R1, MCL1, CLU, ITM2C, TNFRSF1A, CYLD, XBP1, TRP53BP2, BCL6, CAMK2B, SKIL, AGRN, THBS1, AXIN2, COL4A3, PTPN2, TGFBR1, NR4A1, RPS6, ANXA5, HDAC3, SFRP1, BBC3, SFPQ, NTRK1, IFT57, IRF1, PDCD5, PDCD6, DUSP6	0.26824
GOTERM_BP_FAT	GO:0043065~positive regulation of apoptotic process	51	GRIK5, RBM5, TGFB2, CASP6, CASP3, PRMT2, SLK, CTGF, CASP8, UNC5C, ANO6, CYR61, NET1, EGR1, LTBR, PTPRF, CTNNA1, TRIM35, JUN, GADD45G, CTSC, NGFR, CLIP3, DEGS1, CDK5R1, MCL1, CLU, ITM2C, TNFRSF1A, CYLD, TRP53BP2, XBP1, BCL6, CAMK2B, SKIL, AGRN, THBS1, COL4A3, PTPN2, TGFBR1, NR4A1, RPS6, ANXA5, HDAC3, SFRP1, BBC3, SFPQ, IFT57, PDCD5, PDCD6, DUSP6	0.297773
GOTERM_BP_FAT	GO:0043067~regulation of programmed cell death	105	CAST, MAEA, GABRB3, WFS1, STAT5A, BTC, RBM5, GRIK5, ITPKB, TGFB2, DCPS, APOE, CTGF, UNC5C, NET1, PTPRF, SOCS3, PIM1, CST3, CTNNA1, TRIM35, JUN, VEGFA, CLIP3, NRBP2, ARL6IP1, FGFR1, CDK5R1, MCL1, TAF9B, CLU, SOX9, MDK, PTK2, TRP53BP2, GLO1, SKIL, AGRN, ANGPTL4, PTPN2, TGFBR1, MET, NR4A1, RPS6, ATP7A, HDAC3, SFRP1, PLK2, BBC3, NTRK1, NTRK2, PTPN1, PDCD5, PDCD6, IER3IP1, CPEB4, MITF, PAK7, CASP6, CA…	1.11906
GOTERM_BP_FAT	GO:0060548~negative regulation of cell death	77	CAST, MAEA, GABRB3, WFS1, IMPACT, CPEB4, STAT5A, SORL1, BTC, MITF, ITPKB, TGFB2, DCPS, PAK7, CASP3, CTGF, APOE, HEY2, CASP8, MT1, ANGPT1, SCX, FGF2, CYR61, ICAM1, SGK1, SGK3, NOS1AP, SOCS3, PIM1, CST3, ESR1, CTNNA1, QK, BTG2, GNAQ, CCND2, JUN, VEGFA, NGFR, CTSB, NRBP2, ACVR1, ARL6IP1, MCL1, TAF9B, CLU, TXN1, SOX9, MDK, IGF1R, TNFRSF1A, PTK2, XBP1, GLO1, BCL6, HSPA5, GPNMB, THBS1, ANGPTL4, VHL, TM…	1.62546
GOTERM_BP_FAT	GO:0042981~regulation of apoptotic process	101	CAST, MAEA, GABRB3, WFS1, STAT5A, BTC, GRIK5, RBM5, ITPKB, TGFB2, APOE, CTGF, UNC5C, NET1, PTPRF, SOCS3, PIM1, CTNNA1, TRIM35, JUN, VEGFA, CLIP3, NRBP2, ARL6IP1, FGFR1, CDK5R1, MCL1, TAF9B, CLU, SOX9, MDK, PTK2, TRP53BP2, GLO1, SKIL, AGRN, ANGPTL4, PTPN2, TGFBR1, NR4A1, RPS6, ATP7A, HDAC3, SFRP1, PLK2, BBC3, NTRK1, NTRK2, PTPN1, PDCD5, PDCD6, IER3IP1, CPEB4, MITF, PAK7, CASP6, CASP3, PRMT2, SLK, …	3.44729
Annotation Cluster 15	Enrichment Score: 3.5011021431725706
Category	Term	Count	Genes	FDR
GOTERM_BP_FAT	GO:0071496~cellular response to external stimulus	33	SLC38A2, ADORA2B, IMPACT, CPEB4, BMPR2, GJA1, RRAGD, SOX9, FOS, TNFRSF1A, MAP1LC3A, XBP1, FOLR1, CASP8, RAC1, HSPA5, TNRC6A, SCX, ANGPTL4, SREBF1, ICAM1, LTBR, FADS1, PIM1, ATP1A1, CTSL, GLUL, SFRP1, RNF152, ULK1, JUN, IRF1, CARTPT	0.0218008
GOTERM_BP_FAT	GO:0009267~cellular response to starvation	19	SREBF1, SLC38A2, IMPACT, CPEB4, FADS1, BMPR2, RRAGD, CTSL, GLUL, MAP1LC3A, SFRP1, ULK1, RNF152, XBP1, JUN, CARTPT, HSPA5, TNRC6A, ANGPTL4	0.114364
GOTERM_BP_FAT	GO:0031669~cellular response to nutrient levels	22	SREBF1, ICAM1, SLC38A2, IMPACT, CPEB4, FADS1, PIM1, BMPR2, RRAGD, CTSL, GLUL, MAP1LC3A, SFRP1, ULK1, RNF152, XBP1, FOLR1, JUN, CARTPT, HSPA5, TNRC6A, ANGPTL4	0.280715
GOTERM_BP_FAT	GO:0031668~cellular response to extracellular stimulus	24	SREBF1, ICAM1, SLC38A2, ADORA2B, IMPACT, CPEB4, FADS1, PIM1, BMPR2, RRAGD, FOS, CTSL, GLUL, MAP1LC3A, SFRP1, ULK1, RNF152, XBP1, FOLR1, JUN, CARTPT, HSPA5, TNRC6A, ANGPTL4	0.43978
GOTERM_BP_FAT	GO:0042594~response to starvation	19	SREBF1, SLC38A2, IMPACT, CPEB4, FADS1, BMPR2, RRAGD, CTSL, GLUL, MAP1LC3A, SFRP1, ULK1, RNF152, XBP1, JUN, CARTPT, HSPA5, TNRC6A, ANGPTL4	3.23893
GOTERM_BP_FAT	GO:0009991~response to extracellular stimulus	39	ALAD, SLC38A2, SORD, ADORA2B, CPEB4, IMPACT, BMPR2, HAT1, ABCA1, RRAGD, NOCT, FOS, TYR, MAP1LC3A, ATN1, XBP1, FOLR1, APOE, HSPA5, TNRC6A, ACSL3, ANGPTL4, SREBF1, ICAM1, TBL1XR1, FADS1, ADIPOR2, CST3, PIM1, SRSF2, CTSL, GLUL, SFRP1, ULK1, RNF152, NTRK1, JUN, CARTPT, DPYD	4.44046
GOTERM_BP_FAT	GO:0031667~response to nutrient levels	36	ALAD, SLC38A2, SORD, CPEB4, IMPACT, BMPR2, HAT1, ABCA1, RRAGD, TYR, MAP1LC3A, ATN1, XBP1, APOE, FOLR1, HSPA5, ACSL3, TNRC6A, ANGPTL4, SREBF1, ICAM1, TBL1XR1, FADS1, ADIPOR2, CST3, PIM1, SRSF2, CTSL, GLUL, SFRP1, RNF152, ULK1, NTRK1, JUN, CARTPT, DPYD	7.53251
Annotation Cluster 16	Enrichment Score: 3.275152769187755
Category	Term	Count	Genes	FDR
GOTERM_BP_FAT	GO:0010033~response to organic substance	212	ADCY3, RBPMS2, ALAD, IL6ST, OSMR, STAT5A, EDN2, FGFRL1, MYLIP, B2M, DCPS, APP, MYD88, CTGF, PPP1R1B, GBP7, KIF5B, PTPRF, ROCK2, PIM1, CTNNA1, TANK, TMEM27, GLUL, JUN, VEGFA, ADSS, CDK5R1, UBA5, MANF, TMED10, AGRN, SCD1, KLF6, SCD2, MAP2K1, TGFBR1, LGALS1, CD63, HOMER2, SRSF2, CYP7B1, SFRP1, NTRK1, NTRK2, CHRNB4, SMURF1, COPS5, CPEB2, BCAR1, CPEB4, FERMT2, GJA1, PMVK, NOCT, TYR, ANGPT1, FGF2, SCX,…	0.000136559
GOTERM_BP_FAT	GO:0070887~cellular response to chemical stimulus	189	ADCY3, RBPMS2, ALAD, GABRB3, IL6ST, WFS1, OSMR, IMPACT, STAT5A, EDN2, FGFRL1, LRRC4B, TIRAP, GRIK5, IL17RE, ITPKB, IL17RC, GSTM5, IQGAP1, TGFB2, B2M, DCPS, APP, MYD88, CTGF, ANK3, ST3GAL6, NET1, PABPN1, GBP7, CLCA1, KIF5B, PTPRF, SOCS3, ROCK2, SLC33A1, CST3, PIM1, CTNNA1, IRS1, TANK, JUNB, TMEM27, JUN, VEGFA, SDCBP, NFE2L1, GBP3, TWSG1, FGFR1, CDK5R1, DERL1, LITAF, MCL1, BMPR2, UBA5, TXN1, ABCA1,…	0.000302812
GOTERM_BP_FAT	GO:0071310~cellular response to organic substance	155	ADCY3, RBPMS2, ALAD, GABRB3, IL6ST, WFS1, OSMR, IMPACT, STAT5A, EDN2, FGFRL1, GRIK5, TIRAP, LRRC4B, IL17RE, IQGAP1, TGFB2, B2M, DCPS, APP, MYD88, CTGF, ST3GAL6, PABPN1, GBP7, KIF5B, PTPRF, SOCS3, ROCK2, SLC33A1, PIM1, CTNNA1, IRS1, TANK, JUNB, TMEM27, JUN, VEGFA, SDCBP, GBP3, FGFR1, TWSG1, DERL1, LITAF, BMPR2, UBA5, ABCA1, SOX6, RRAGD, SOX9, SESN3, PTK2, FOLR1, SKIL, AXIN2, SREBF1, KLF6, MYO1C, M…	0.00217282
GOTERM_BP_FAT	GO:0009719~response to endogenous stimulus	122	RBPMS2, ALAD, GABRB3, IMPACT, STAT5A, FGFRL1, MYLIP, IQGAP1, TGFB2, APP, MYD88, PPP1R1B, CTGF, HADH, PTPRF, SOCS3, SLC33A1, CTNNA1, IRS1, JUNB, JUN, SDCBP, FGFR1, TWSG1, ADSS, BMPR2, UBA5, PAQR8, SOX6, ABCA1, RRAGD, SOX9, MDK, SESN3, PTK2, FOLR1, TMED10, SKIL, SREBF1, MYO1C, MAP2K1, PTPN2, TGFBR1, NR4A1, HOMER2, ATP7A, CYP7B1, SFRP1, NTRK1, NTRK2, CHRNB4, RAP1B, SMURF1, PTPN1, PDCD5, CPEB2, IGFBP…	0.010553
GOTERM_BP_FAT	GO:1901700~response to oxygen-containing compound	125	ADCY3, ALAD, IMPACT, STAT5A, GRIK5, TIRAP, IQGAP1, TGFB2, B2M, DCPS, APP, MYD88, CTGF, HADH, NET1, PABPN1, PTPRF, KIF5B, SOCS3, ROCK2, PIM1, CST3, MTA1, CTNNA1, IRS1, JUNB, TMEM27, GLUL, JUN, CDK5R1, LITAF, TXN1, ABCA1, RRAGD, SOX9, SESN3, PTK2, FOLR1, LIAS, AGRN, MEST, SCD1, SREBF1, SCD2, MYO1C, PTPN2, LGALS1, TGFBR1, MET, NR4A1, HOMER2, ATP7A, SRSF2, SFRP1, NTRK1, NTRK2, RAP1B, PTPN1, CPEB2, IG…	0.0155071
GOTERM_BP_FAT	GO:0071495~cellular response to endogenous stimulus	93	RBPMS2, CPEB2, GABRB3, IMPACT, IGFBP7, STAT5A, BCAR1, CPEB4, FERMT2, FGFRL1, IQGAP1, TGFB2, FOS, APP, GPC3, PRMT2, SPINT2, CTGF, FGF2, SCX, CYR61, EGR1, VASN, ICAM1, SGK1, PTPRF, SOCS3, SLC33A1, ADIPOR2, ESR1, UBE2I, FOSB, CTSS, CTNNA1, IRS1, CDK2, JUNB, PRKCB, JUN, CD81, SDCBP, GNAS, NGFR, CTSB, CLOCK, ACVR1, FGFR1, TWSG1, BMPR2, UBA5, SOX6, RRAGD, SOX9, SESN3, APLP1, ZFP36L1, IGF1R, CD9, RGMA, …	0.0549095
GOTERM_BP_FAT	GO:1901698~response to nitrogen compound	79	ALAD, CPEB2, GABRB3, IMPACT, CPEB4, BCAR1, STAT5A, GJA1, GSTM5, IQGAP1, FOS, TYR, APP, MYD88, PPP1R1B, CTGF, HADH, CHUK, EGR1, ICAM1, SGK1, PTPRF, SOCS3, FLOT1, ESR1, FOSB, CTNNA1, IRS1, CDK2, JUNB, PRKCB, SERPINA3N, BTG2, JUN, GNAS, NGFR, ADSS, CDK5R1, RRAGD, SOX9, APLP1, SESN3, ZFP36L1, IGF1R, PTK2, EZR, SORBS1, XBP1, FOLR1, TMED10, AGRN, THBS1, SREBF1, MAP2K1, MYO1C, BAIAP2L1, PTPN2, TMBIM6, F…	0.199747
GOTERM_BP_FAT	GO:0010243~response to organonitrogen compound	70	ALAD, CPEB2, GABRB3, CPEB4, BCAR1, STAT5A, IMPACT, GJA1, IQGAP1, FOS, APP, TYR, MYD88, PPP1R1B, CTGF, HADH, CHUK, EGR1, ICAM1, SGK1, PTPRF, SOCS3, FOSB, CTNNA1, IRS1, CDK2, JUNB, PRKCB, SERPINA3N, BTG2, JUN, GNAS, NGFR, ADSS, RRAGD, SOX9, APLP1, SESN3, ZFP36L1, IGF1R, PTK2, EZR, SORBS1, XBP1, FOLR1, TMED10, SREBF1, MYO1C, BAIAP2L1, PTPN2, TMBIM6, FADS1, NR4A1, ANXA5, HOMER2, ITPR1, STAT3, ATP7A, …	0.365742
GOTERM_BP_FAT	GO:1901699~cellular response to nitrogen compound	52	GABRB3, CPEB2, CPEB4, BCAR1, STAT5A, IMPACT, APP, EGR1, ICAM1, SGK1, PTPRF, SOCS3, FLOT1, ESR1, CTNNA1, IRS1, CDK2, PRKCB, GNAS, NGFR, CDK5R1, RRAGD, SOX9, APLP1, SESN3, ZFP36L1, IGF1R, PTK2, EZR, SORBS1, XBP1, FOLR1, AGRN, THBS1, SREBF1, MYO1C, MAP2K1, BAIAP2L1, PTPN2, NR4A1, ANXA5, ITPR1, STAT3, ATP7A, ATRX, IFIT1, SFRP1, NTRK1, NTRK2, IRF1, RAP1B, PTPN1	0.533353
GOTERM_BP_FAT	GO:0009725~response to hormone	64	ALAD, CPEB2, BCAR1, STAT5A, IGFBP7, GJA1, IQGAP1, TGFB2, FOS, PRMT2, CTGF, HADH, EGR1, ICAM1, SGK1, PTPRF, SOCS3, ESR1, ADIPOR2, UBE2I, CTSS, FOSB, IRS1, CDK2, JUNB, PRKCB, CTSL, SERPINA3N, BTG2, JUN, GNAS, NGFR, CTSB, CLOCK, SORD, UBA5, PAQR8, MDK, SESN3, ZFP36L1, IGF1R, PTK2, SORBS1, XBP1, SREBF1, MYO1C, MAP2K1, PTPN2, BAIAP2L1, FADS1, SOX30, NR4A1, ATP1A1, ANXA5, STAT3, ANXA2, CYP7B1, SFRP1, N…	1.32526
GOTERM_BP_FAT	GO:0071375~cellular response to peptide hormone stimulus	26	CPEB2, BCAR1, STAT5A, SESN3, ZFP36L1, IGF1R, PTK2, SORBS1, XBP1, SREBF1, SGK1, PTPRF, MYO1C, BAIAP2L1, PTPN2, SOCS3, NR4A1, ANXA5, IRS1, STAT3, CDK2, PRKCB, IRF1, RAP1B, PTPN1, NGFR	1.63482
GOTERM_BP_FAT	GO:0071417~cellular response to organonitrogen compound	44	GABRB3, CPEB2, BCAR1, STAT5A, CPEB4, IMPACT, RRAGD, SOX9, APLP1, SESN3, ZFP36L1, IGF1R, APP, PTK2, EZR, SORBS1, XBP1, FOLR1, EGR1, SREBF1, ICAM1, SGK1, MYO1C, PTPRF, SOCS3, PTPN2, BAIAP2L1, NR4A1, ANXA5, CTNNA1, IRS1, ITPR1, CDK2, STAT3, PRKCB, ATP7A, SFRP1, NTRK1, NTRK2, IRF1, GNAS, RAP1B, NGFR, PTPN1	2.5062
GOTERM_BP_FAT	GO:0043434~response to peptide hormone	34	CPEB2, BCAR1, STAT5A, GJA1, IQGAP1, SESN3, ZFP36L1, IGF1R, PTK2, SORBS1, XBP1, CTGF, HADH, EGR1, SREBF1, SGK1, MYO1C, PTPRF, PTPN2, BAIAP2L1, SOCS3, FADS1, NR4A1, ANXA5, IRS1, STAT3, CDK2, PRKCB, SERPINA3N, BTG2, IRF1, RAP1B, PTPN1, NGFR	3.28204
GOTERM_BP_FAT	GO:1901653~cellular response to peptide	26	CPEB2, BCAR1, STAT5A, SESN3, ZFP36L1, IGF1R, PTK2, SORBS1, XBP1, SREBF1, SGK1, PTPRF, MYO1C, BAIAP2L1, PTPN2, SOCS3, NR4A1, ANXA5, IRS1, STAT3, CDK2, PRKCB, IRF1, RAP1B, PTPN1, NGFR	4.98447
GOTERM_BP_FAT	GO:0032870~cellular response to hormone stimulus	44	CPEB2, BCAR1, IGFBP7, STAT5A, UBA5, SESN3, ZFP36L1, IGF1R, FOS, PTK2, PRMT2, SORBS1, XBP1, SREBF1, SGK1, MYO1C, PTPRF, SOCS3, PTPN2, BAIAP2L1, ADIPOR2, ESR1, NR4A1, UBE2I, ATP1A1, CTSS, FOSB, ANXA5, IRS1, CDK2, STAT3, JUNB, PRKCB, CYP7B1, SFRP1, JUN, NTRK2, IRF1, GNAS, RAP1B, CTSB, NGFR, PTPN1, CLOCK	5.90416
GOTERM_BP_FAT	GO:0032869~cellular response to insulin stimulus	19	SREBF1, SGK1, CPEB2, PTPRF, MYO1C, BAIAP2L1, PTPN2, SOCS3, BCAR1, IRS1, CDK2, PRKCB, SESN3, ZFP36L1, IGF1R, SORBS1, XBP1, NGFR, PTPN1	7.74702
GOTERM_BP_FAT	GO:1901701~cellular response to oxygen-containing compound	74	ADCY3, CPEB2, CPEB4, BCAR1, STAT5A, IMPACT, TIRAP, GRIK5, B2M, DCPS, FOS, APP, MYD88, MT1, MSN, NET1, EGR1, PABPN1, ICAM1, SGK1, PTPRF, KIF5B, SOCS3, ROCK2, PIM1, CST3, ESR1, CDK6, CTNNA1, IRS1, CDK2, TMEM27, PRKCB, GNAS, NGFR, CDK5R1, LITAF, TXN1, ABCA1, RRAGD, SOX9, TPM1, APLP1, SESN3, ZFP36L1, IGF1R, PTK2, EZR, SORBS1, XBP1, FOLR1, AGRN, SNRNP70, THBS1, SREBF1, MYO1C, BAIAP2L1, PTPN2, LGALS1, …	9.181
Annotation Cluster 17	Enrichment Score: 3.1817419352728553
Category	Term	Count	Genes	FDR
GOTERM_BP_FAT	GO:0035272~exocrine system development	15	FGFR1, TWSG1, CLCN2, MET, PAX6, CST3, WLS, SOX9, PPDPF, TGFB2, IGF1R, XBP1, LAMA5, SEMA3C, NFIB	0.00163965
GOTERM_BP_FAT	GO:0007431~salivary gland development	11	FGFR1, TWSG1, CLCN2, LAMA5, XBP1, MET, PAX6, CST3, SEMA3C, TGFB2, NFIB	0.107075
GOTERM_BP_FAT	GO:0022612~gland morphogenesis	18	FGFR1, TWSG1, SLC12A2, STAT5A, MET, PAX6, ESR1, SOX9, TGFB2, IGF1R, CYP7B1, DDR1, SFRP1, XBP1, LAMA5, SEMA3C, MSN, NFIB	1.66433
GOTERM_BP_FAT	GO:0007435~salivary gland morphogenesis	8	FGFR1, TWSG1, LAMA5, MET, PAX6, SEMA3C, TGFB2, NFIB	5.9357
Annotation Cluster 18	Enrichment Score: 3.1261774834246636
Category	Term	Count	Genes	FDR
GOTERM_BP_FAT	GO:0022607~cellular component assembly	163	MTSS1, ALAD, SHTN1, IMPACT, TSPAN4, CAPZA2, FGFRL1, RBM5, LRRC4B, IQGAP1, APP, ANK3, APOE, CTGF, TBC1D14, FAM103A1, H1F0, TWF1, SCUBE3, ROCK2, VANGL2, TRABD2B, ACTN1, SPIRE2, CTNNA1, IRS1, TMEM27, NEBL, ARPC1B, GLUL, KRT19, VAMP8, JUN, KRT14, VEGFA, SDCBP, CELF1, CLIP3, SPATA13, ARL6IP1, HACL1, CRTC2, SNX9, DERL1, CLU, TAF9B, ABCA1, SOX9, PDSS1, PFN2, PTK2, RAC1, CDA, HEG1, TMED10, AGRN, ANGPTL4,…	0.169912
GOTERM_BP_FAT	GO:0051259~protein oligomerization	48	HACL1, CRTC2, SNX9, ALAD, DERL1, FGFRL1, CLU, SORL1, GJA1, PEX5, PDSS1, GCH1, TNFRSF1A, IGF1R, APP, CASP8, CDA, TMED10, ANGPT1, AGRN, KCNG4, SLC1A1, THBS4, ANGPTL4, TRPM3, SCUBE3, MAP2K1, VHL, SYT11, FLOT1, TRABD2B, NRXN1, PFKM, CTNNA1, ANXA5, IRS1, KCTD6, ANXA2, GLUL, GNAQ, GRIA2, BBC3, CLDN1, CHRNB4, KCNH7, KCNH2, OAT, MGST1	0.208853
GOTERM_BP_FAT	GO:0044085~cellular component biogenesis	171	MTSS1, ALAD, SHTN1, IMPACT, TSPAN4, PDLIM5, CAPZA2, FGFRL1, RBM5, LRRC4B, IQGAP1, APP, ANK3, APOE, CTGF, TBC1D14, FAM103A1, GNL3, H1F0, TWF1, SCUBE3, ROCK2, VANGL2, TRABD2B, ACTN1, SPIRE2, PARP10, CTNNA1, IRS1, TMEM27, NEBL, ARPC1B, GLUL, KRT19, VAMP8, JUN, KRT14, VEGFA, SDCBP, CELF1, CLIP3, SPATA13, ARL6IP1, HACL1, CRTC2, SNX9, DERL1, CLU, TAF9B, ABCA1, RBFA, SOX9, PDSS1, PFN2, PTK2, RAC1, CDA, …	1.03563
GOTERM_BP_FAT	GO:0006461~protein complex assembly	92	MTSS1, ALAD, PREX1, IMPACT, CAPZA2, TSPAN4, FERMT2, SORL1, MITF, FGFRL1, GJA1, PEX5, NAP1L5, ACTR2, APP, HEY2, CASP8, ANGPT1, MSN, PIEZO1, KCNG4, ANO6, SLC1A1, H1F0, SH3PXD2B, TRPM3, ICAM1, SGK1, TWF1, SCUBE3, OTX2, TRABD2B, FLOT1, NDUFC2, NRXN1, PFKM, SPIRE2, PALLD, CTNNA1, IRS1, TMEM27, ARPC1B, GLUL, GNAQ, VAMP8, JUN, VEGFA, CLDN1, KCNH7, CLIP3, KCNH2, OAT, SNX9, CRTC2, HACL1, DERL1, CLU, HAT1,…	1.07839
GOTERM_BP_FAT	GO:0070271~protein complex biogenesis	92	MTSS1, ALAD, PREX1, IMPACT, CAPZA2, TSPAN4, FERMT2, SORL1, MITF, FGFRL1, GJA1, PEX5, NAP1L5, ACTR2, APP, HEY2, CASP8, ANGPT1, MSN, PIEZO1, KCNG4, ANO6, SLC1A1, H1F0, SH3PXD2B, TRPM3, ICAM1, SGK1, TWF1, SCUBE3, OTX2, TRABD2B, FLOT1, NDUFC2, NRXN1, PFKM, SPIRE2, PALLD, CTNNA1, IRS1, TMEM27, ARPC1B, GLUL, GNAQ, VAMP8, JUN, VEGFA, CLDN1, KCNH7, CLIP3, KCNH2, OAT, SNX9, CRTC2, HACL1, DERL1, CLU, HAT1,…	1.08398
GOTERM_BP_FAT	GO:0071822~protein complex subunit organization	100	MTSS1, ALAD, CAPZA2, TSPAN4, IMPACT, FGFRL1, TGFB2, APP, H1F0, TWF1, SCUBE3, TRABD2B, SPIRE2, CTNNA1, IRS1, TMEM27, ARPC1B, GLUL, VAMP8, JUN, VEGFA, CLIP3, SNX9, CRTC2, HACL1, DERL1, CLU, SOX9, PDSS1, PTK2, PFN2, RAC1, TMED10, CDA, AGRN, ANGPTL4, NIN, MYO1C, MAP2K1, SYT11, TGFBR1, KCTD6, ATP7A, ULK1, BBC3, CHRNB4, CYFIP1, PREX1, MITF, SORL1, FERMT2, PEX5, GJA1, NAP1L5, ACTR2, CASP8, HEY2, ANGPT1,…	1.11948
GOTERM_BP_FAT	GO:0065003~macromolecular complex assembly	102	MTSS1, ALAD, CAPZA2, TSPAN4, IMPACT, FGFRL1, RBM5, APP, APOE, FAM103A1, H1F0, TWF1, SCUBE3, TRABD2B, SPIRE2, CTNNA1, IRS1, TMEM27, ARPC1B, GLUL, VAMP8, JUN, VEGFA, CELF1, CLIP3, SNX9, CRTC2, HACL1, DERL1, TAF9B, CLU, ABCA1, SOX9, PDSS1, PTK2, PFN2, RAC1, TMED10, CDA, AGRN, ANGPTL4, NIN, MYO1C, MAP2K1, SYT11, KCTD6, ULK1, BBC3, CHRNB4, CYFIP1, PREX1, MITF, SORL1, FERMT2, PEX5, GJA1, NAP1L5, NOCT, …	7.95617
Annotation Cluster 19	Enrichment Score: 3.1056893828282903
Category	Term	Count	Genes	FDR
GOTERM_BP_FAT	GO:0050673~epithelial cell proliferation	42	MTSS1, STAT5A, BMPR2, PAX6, GJA1, CDH3, SOX9, PRKX, TGFB2, ZFP36L1, GPC3, KDF1, XBP1, APOE, KRT4, THBS1, COL8A1, FGF2, CHUK, THBS4, MAP2K1, VHL, TGFBR1, ESR1, NR4A1, CDK6, ATP7A, CTSL, CYP7B1, GLUL, SFRP1, ID2, SULF2, CCND2, IFT57, GRN, JUN, VEGFA, MCC, NGFR, PDCD6, NFIB	0.00681233
GOTERM_BP_FAT	GO:0050678~regulation of epithelial cell proliferation	37	MTSS1, STAT5A, BMPR2, PAX6, GJA1, CDH3, SOX9, TGFB2, ZFP36L1, GPC3, KDF1, XBP1, APOE, KRT4, THBS1, FGF2, THBS4, VHL, TGFBR1, ESR1, NR4A1, CDK6, ATP7A, CTSL, CYP7B1, GLUL, SFRP1, SULF2, CCND2, GRN, JUN, IFT57, VEGFA, MCC, NGFR, PDCD6, NFIB	0.0154168
GOTERM_BP_FAT	GO:0050680~negative regulation of epithelial cell proliferation	18	MTSS1, TGFBR1, PAX6, GJA1, CDK6, SOX9, TGFB2, CTSL, KDF1, GPC3, SFRP1, APOE, IFT57, MCC, KRT4, NGFR, THBS1, NFIB	0.854452
GOTERM_BP_FAT	GO:0050679~positive regulation of epithelial cell proliferation	20	VHL, STAT5A, TGFBR1, ESR1, BMPR2, NR4A1, CDH3, SOX9, ATP7A, CYP7B1, GLUL, SFRP1, CCND2, XBP1, JUN, GRN, VEGFA, FGF2, PDCD6, THBS4	2.60292
GOTERM_BP_FAT	GO:0001935~endothelial cell proliferation	15	STAT5A, TGFBR1, BMPR2, NR4A1, GJA1, PRKX, XBP1, APOE, JUN, VEGFA, NGFR, THBS1, FGF2, PDCD6, THBS4	2.7861
GOTERM_BP_FAT	GO:0001936~regulation of endothelial cell proliferation	13	APOE, JUN, TGFBR1, STAT5A, VEGFA, BMPR2, GJA1, NR4A1, NGFR, THBS1, PDCD6, FGF2, THBS4	7.41812
Annotation Cluster 20	Enrichment Score: 3.001576963969612
Category	Term	Count	Genes	FDR
GOTERM_BP_FAT	GO:0007409~axonogenesis	45	CDK5R1, NDN, SHTN1, BMPR2, PAX6, TGFB2, RGMA, IGF1R, APP, PTK2, ANK3, APOE, LHX2, RAC1, SEMA3C, SEMA3B, UNC5C, SKIL, AGRN, IFRD1, MYO5B, LRFN3, DCLK1, NEFM, FLRT2, KIF5B, MAP2K1, NIN, FLOT1, VANGL2, OTX2, FZD3, DOCK7, NLGN3, CDKL5, EPHA4, ZFP280B, ULK1, NTRK1, VEGFA, NTRK2, CYFIP1, NGFR, DST, NFIB	0.00874007
GOTERM_BP_FAT	GO:0048588~developmental cell growth	28	CDK5R1, SHTN1, NDN, PDLIM5, IMPACT, BMPR2, SOX9, IQGAP1, RGMA, APP, PRMT2, APOE, LHX2, SEMA3C, SEMA3B, NEDD4L, IFRD1, MYO5B, DCLK1, NIN, FDPS, NLGN3, CDKL5, DDR1, ULK1, VEGFA, CYFIP1, SMURF1	0.0248249
GOTERM_BP_FAT	GO:0060560~developmental growth involved in morphogenesis	29	CDK5R1, SHTN1, NDN, IMPACT, BMPR2, SOX9, IQGAP1, RGMA, APP, APOE, LHX2, SEMA3C, SEMA3B, NEDD4L, IFRD1, DCLK1, MYO5B, SLC12A2, NIN, VANGL2, ESR1, NLGN3, CDKL5, DDR1, SFRP1, ULK1, VEGFA, CYFIP1, SMURF1	0.0336207
GOTERM_BP_FAT	GO:0016049~cell growth	46	CDK5R1, NDN, SHTN1, FHL1, PDLIM5, IMPACT, TAF9B, BMPR2, GJA1, SOX9, IQGAP1, TGFB2, PAK7, RGMA, PTK2, APP, PRMT2, XBP1, APOE, LHX2, CDA, SEMA3C, BCL6, SEMA3B, NEDD4L, IFRD1, MYO5B, DCLK1, SGK1, NIN, TGFBR1, ADIPOR2, FDPS, ESR1, NLGN3, CDKL5, DDR1, SFRP1, BBC3, ULK1, CD81, VEGFA, NAIF1, CYFIP1, SDCBP, SMURF1	0.0507291
GOTERM_BP_FAT	GO:1990138~neuron projection extension	21	CDK5R1, SHTN1, NDN, IMPACT, BMPR2, NLGN3, IQGAP1, CDKL5, DDR1, APOE, ULK1, LHX2, VEGFA, CYFIP1, SEMA3C, SEMA3B, NEDD4L, SMURF1, IFRD1, DCLK1, MYO5B	0.262861
GOTERM_BP_FAT	GO:0048675~axon extension	16	CDK5R1, SHTN1, NDN, BMPR2, NLGN3, CDKL5, ULK1, APOE, LHX2, VEGFA, CYFIP1, SEMA3C, SEMA3B, IFRD1, DCLK1, MYO5B	1.9338
GOTERM_BP_FAT	GO:0050770~regulation of axonogenesis	20	CDK5R1, MAP2K1, NIN, SHTN1, BMPR2, CDKL5, EPHA4, RGMA, PTK2, APOE, ULK1, NTRK2, VEGFA, SEMA3C, SEMA3B, AGRN, SKIL, IFRD1, NEFM, MYO5B	3.38494
Annotation Cluster 21	Enrichment Score: 2.9969909250727986
Category	Term	Count	Genes	FDR
GOTERM_BP_FAT	GO:0045667~regulation of osteoblast differentiation	23	FGFR1, TWSG1, CEBPD, IL6ST, ATRAID, BMPR2, CD276, GJA1, CDK6, NOCT, GDPD2, PTK2, SFRP1, ID2, VEGFA, GNAS, LIMD1, AXIN2, FGF2, HDAC7, CYR61, NFATC1, ACVR1	0.00171285
GOTERM_BP_FAT	GO:0030278~regulation of ossification	27	FGFR1, TWSG1, IL6ST, BMPR2, GJA1, SOX9, NOCT, TGFB2, PTK2, LIMD1, AXIN2, ANO6, FGF2, CYR61, NFATC1, ATRAID, CEBPD, CD276, CDK6, GDPD2, SFRP1, ID2, VEGFA, GNAS, SMURF1, HDAC7, ACVR1	0.0811655
GOTERM_BP_FAT	GO:0001649~osteoblast differentiation	26	FGFR1, TWSG1, IL6ST, BMPR2, GJA1, NOCT, TRP53INP2, LIMD1, HSD17B4, GPNMB, AXIN2, FGF2, NFATC1, CYR61, ATRAID, CEBPD, CD276, CDK6, JUNB, GDPD2, ID2, SFRP1, VEGFA, GNAS, HDAC7, ACVR1	0.308421
GOTERM_BP_FAT	GO:0045669~positive regulation of osteoblast differentiation	12	ATRAID, IL6ST, CEBPD, VEGFA, BMPR2, CD276, GJA1, GNAS, FGF2, GDPD2, ACVR1, CYR61	1.12376
GOTERM_BP_FAT	GO:0001503~ossification	37	FGFR1, MTSS1, TWSG1, IMPAD1, IL6ST, BMPR2, GJA1, SOX9, NOCT, TGFB2, PTK2, GPC3, CTGF, TRP53INP2, LIMD1, HSD17B4, GPNMB, AXIN2, SCX, ANO6, FGF2, CYR61, NFATC1, CEBPD, ATRAID, CD276, CDK6, SUN1, JUNB, GDPD2, SFRP1, ID2, VEGFA, GNAS, SMURF1, HDAC7, ACVR1	1.15915
GOTERM_BP_FAT	GO:0045778~positive regulation of ossification	14	CEBPD, ATRAID, IL6ST, VEGFA, BMPR2, CD276, GJA1, GNAS, ANO6, FGF2, CYR61, TGFB2, GDPD2, ACVR1	3.07724
GOTERM_BP_FAT	GO:0045668~negative regulation of osteoblast differentiation	10	FGFR1, TWSG1, SFRP1, ID2, CDK6, LIMD1, AXIN2, HDAC7, NOCT, NFATC1	3.61877
GOTERM_BP_FAT	GO:0030279~negative regulation of ossification	12	FGFR1, TWSG1, SFRP1, ID2, CDK6, LIMD1, SMURF1, AXIN2, SOX9, HDAC7, NOCT, NFATC1	8.29968
Annotation Cluster 22	Enrichment Score: 2.946471801756169
Category	Term	Count	Genes	FDR
GOTERM_BP_FAT	GO:0060429~epithelium development	101	GNA13, MTSS1, STAT5A, PTGS1, IQGAP1, PRKX, TGFB2, KDF1, MYD88, PDPN, ROCK2, SOCS3, VANGL2, CST3, APOLD1, BASP1, JUN, KRT14, VEGFA, DSP, FGFR1, BMPR2, SOX9, FOLR1, LHX2, UPK1B, RAC1, HEG1, LIAS, SKIL, EGF, AXIN2, MAP2K1, TGFBR1, MET, CD63, ATP7A, CYP7B1, EPHA4, SFRP1, LAMA5, NTRK1, RHEB, RAP1B, PAX6, GJA1, CASP6, CASP3, GPC3, SPINT2, CASP8, HEY2, SEMA3C, ANGPT1, MSN, FGF2, SCX, CHUK, CYR61, ICAM1,…	0.000163039
GOTERM_BP_FAT	GO:0048729~tissue morphogenesis	55	GNA13, MTSS1, STAT5A, GJA1, PRKX, TGFB2, KDF1, GPC3, SPINT2, HEY2, CASP8, SEMA3C, ANGPT1, MSN, SCX, FGF2, CHUK, CYR61, ROCK2, SOCS3, VANGL2, ESR1, WLS, DDR1, CTSL, VEGFA, CTSD, DSP, NGFR, ACVR1, FGFR1, TWSG1, KRT6A, BMPR2, SOX9, TPM1, RGMA, IGF1R, FOLR1, LHX2, RAC1, HEG1, LIAS, EGF, SLC12A2, TGFBR1, MET, FZD3, ATP7A, EPHA4, CYP7B1, SFRP1, LAMA5, IFT57, PHLDB2	0.425657
GOTERM_BP_FAT	GO:0002009~morphogenesis of an epithelium	46	GNA13, FGFR1, MTSS1, KRT6A, STAT5A, GJA1, SOX9, PRKX, TGFB2, RGMA, IGF1R, GPC3, KDF1, FOLR1, SPINT2, LHX2, CASP8, RAC1, SEMA3C, LIAS, ANGPT1, MSN, EGF, FGF2, CHUK, CYR61, SLC12A2, SOCS3, ROCK2, MET, VANGL2, ESR1, FZD3, ATP7A, DDR1, CTSL, CYP7B1, EPHA4, SFRP1, LAMA5, IFT57, VEGFA, CTSD, NGFR, PHLDB2, ACVR1	1.32211
GOTERM_BP_FAT	GO:0035295~tube development	55	RBPMS2, GNA13, MTSS1, EDN2, PAX6, GJA1, PRKX, TGFB2, GPC3, CTGF, SPINT2, CASP8, SEMA3C, SLC4A2, ANGPT1, FGF2, ROCK2, PDPN, VANGL2, ESR1, DDR1, CTSL, MAN2A1, VEGFA, CTSD, ACVR1, FGFR1, BMPR2, SOX9, ZFP36L1, RGMA, FOLR1, LHX2, HEG1, HS6ST1, LIAS, EGF, SREBF1, GSTA3, LIPA, MAP2K1, SLC12A2, EPAS1, MET, FZD3, ATP7A, ATRX, EPHA4, SFRP1, ID2, LAMA5, IFT57, GDF11, NFIA, NFIB	2.87017
GOTERM_BP_FAT	GO:0009887~organ morphogenesis	75	RBPMS2, IMPAD1, AGTPBP1, STAT5A, FGFRL1, PAX6, GJA1, PRKX, TGFB2, CASP6, KCNQ4, GPC3, CTGF, HEY2, SEMA3C, ANGPT1, MSN, GNG5, SCX, FGF2, CHUK, CYR61, SGPL1, ARID5B, OTX2, VANGL2, ESR1, NECTIN3, CTNNA1, DDR1, CTSL, MAN2A1, JUN, VEGFA, CTSD, DSP, GNAS, NGFR, ACVR1, FGFR1, TWSG1, TIPARP, BMPR2, SOX9, TPM1, IGF1R, PDE6C, XBP1, FOLR1, FAT1, RAC1, HEG1, COL8A1, AXIN2, THBS1, NFATC1, FLRT2, MAP2K1, SLC12…	3.43321
GOTERM_BP_FAT	GO:0035239~tube morphogenesis	35	GNA13, RBPMS2, MTSS1, GJA1, SOX9, PRKX, TGFB2, RGMA, GPC3, SPINT2, FOLR1, LHX2, CASP8, LIAS, ANGPT1, EGF, FGF2, SLC12A2, ROCK2, PDPN, MET, VANGL2, ESR1, FZD3, DDR1, EPHA4, CTSL, SFRP1, ID2, LAMA5, IFT57, VEGFA, CTSD, ACVR1, NFIB	7.13515
Annotation Cluster 23	Enrichment Score: 2.8732216153167482
Category	Term	Count	Genes	FDR
GOTERM_BP_FAT	GO:0044708~single-organism behavior	48	ADCY3, GM2A, AGTPBP1, KCNAB1, WFS1, HEXA, PTGS1, GJA1, MDK, DDHD2, FOS, PAK7, CASP3, APP, AP1S2, PPP1R1B, GIT2, THBS1, MAN2B1, THBS4, GNG7, EGR1, SGK1, NRXN2, PAIP2, MET, TANC1, CST3, NLGN3, NRXN1, DBI, HOMER2, RCAN2, EIF4G1, CYP7B1, EPHA4, BTG2, ID2, PLK2, CCND2, NTRK1, JUN, NTRK2, CSTB, CHRNB4, CARTPT, SCN8A, CTNS	0.0420371
GOTERM_BP_FAT	GO:0050890~cognition	34	ADCY3, GM2A, KCNAB1, PTGS1, MDK, FOS, DDHD2, PAK7, APP, CASP3, AP1S2, ST3GAL4, PPP1R1B, MAN2B1, EGR1, SGK1, NRXN2, PAIP2, TANC1, NLGN3, NRXN1, DBI, RCAN2, CYP7B1, MAGT1, PLK2, BTG2, CCND2, JUN, NTRK1, NTRK2, CYFIP1, GNAS, CTNS	0.0477025
GOTERM_BP_FAT	GO:0007611~learning or memory	30	ADCY3, GM2A, KCNAB1, PTGS1, MDK, FOS, DDHD2, PAK7, APP, CASP3, AP1S2, PPP1R1B, MAN2B1, EGR1, SGK1, NRXN2, PAIP2, TANC1, NLGN3, NRXN1, DBI, RCAN2, CYP7B1, PLK2, BTG2, CCND2, JUN, NTRK1, NTRK2, CTNS	0.236311
GOTERM_BP_FAT	GO:0007610~behavior	58	ADCY3, GM2A, KCNAB1, WFS1, AGTPBP1, HEXA, PTGS1, GJA1, NPY4R, FOS, PAK7, CASP3, APP, AP1S2, PPP1R1B, GIT2, VPS13A, MAN2B1, GNG7, EGR1, SGK1, NRXN2, CNTNAP4, CST3, TANC1, MTA1, NRXN1, EIF4G1, GNAQ, BTG2, CCND2, GRN, JUN, CSTB, CARTPT, FUOM, MDK, DDHD2, THBS1, THBS4, PAIP2, MET, NLGN3, RCAN2, HOMER2, DBI, STAT3, ATP7A, EPHA4, CYP7B1, PLK2, ID2, NTRK1, NTRK2, CHRNB4, SCN8A, CTNS, ADGRL3	0.485361
Annotation Cluster 24	Enrichment Score: 2.871864560737653
Category	Term	Count	Genes	FDR
GOTERM_BP_FAT	GO:0031102~neuron projection regeneration	12	IGF1R, RGMA, EPHA4, GFAP, RTN4RL1, MAP2K1, PTPRF, ULK1, APOE, FOLR1, JUN, CTNNA1	0.26576
GOTERM_BP_FAT	GO:0048678~response to axon injury	13	MAP2K1, RTN4RL1, LGALS1, CST3, CTNNA1, EPHA4, RGMA, IGF1R, FOLR1, APOE, JUN, NTRK1, FGF2	0.420822
Annotation Cluster 25	Enrichment Score: 2.8228437796334713
Category	Term	Count	Genes	FDR
GOTERM_BP_FAT	GO:0006811~ion transport	110	SLC22A17, ATP1B1, SLC22A18, ATP1B3, GABRB3, ATP1B2, SLC6A20A, WFS1, GRIK5, B2M, TGFB2, PACSIN3, ANK3, APOE, CTGF, SLC4A2, CLCA1, KIF5B, PDPN, STIM2, MAGED2, TMEM27, SLC37A2, ARL6IP1, FXYD1, FGFR1, FXYD3, SLC38A2, CLCN2, TRF, TTYH3, SLC30A4, AGRN, EGF, COX8B, IREB2, RNF207, SLC6A17, CD63, ATP13A4, ATP7A, SLC25A12, SLC25A13, LASP1, BBC3, NTRK2, CHRNB4, TCAF1, SCN8A, CACNA1D, KCNAB1, SLC20A2, GJA1, …	0.00145776
GOTERM_BP_FAT	GO:1903276~regulation of sodium ion export from cell	5	FXYD1, ATP1B1, ATP1B3, ATP1B2, AGRN	0.0618196
GOTERM_BP_FAT	GO:1903273~regulation of sodium ion export	5	FXYD1, ATP1B1, ATP1B3, ATP1B2, AGRN	0.0618196
GOTERM_BP_FAT	GO:0010765~positive regulation of sodium ion transport	11	CXCL1, FXYD1, ATP1B1, SGK1, SGK3, ATP1B3, KIF5B, ATP1B2, ANK3, GNAS, NEDD4L	0.069631
GOTERM_BP_FAT	GO:0006812~cation transport	74	ATP1B1, ATP1B3, KCNAB1, WFS1, SLC20A2, ATP1B2, GJA1, B2M, TGFB2, KCNQ4, PACSIN3, SLC24A3, ANK3, SLC23A2, CTGF, NIPAL2, PIEZO1, KCNG4, ANO6, FGF2, SLC22A2, TRPM3, ICAM1, SGK1, CLCA1, SGK3, KIF5B, NOS1AP, SLC24A5, STIM2, CACNG4, CTSS, MAGED2, CDK2, PRKCB, ATP6V1A, MAGT1, GNAQ, SLC41A1, KCNH7, GNAS, KCNH2, STEAP1, FXYD1, CXCL1, SLC39A14, FXYD3, SLC38A2, FHL1, ATP6V1G1, TRF, SLC30A4, CAMK2B, AGRN, NE…	0.123485
GOTERM_BP_FAT	GO:0043266~regulation of potassium ion transport	15	CXCL1, ATP1B1, ATP1B3, KIF5B, ATP1B2, KCNAB1, FHL1, RNF207, GNAQ, ANK3, AGRN, NEDD4L, KCNH2, CACNA1D, ANO6	0.171981
GOTERM_BP_FAT	GO:0030001~metal ion transport	65	ATP1B1, ATP1B3, KCNAB1, ATP1B2, WFS1, SLC20A2, GJA1, TGFB2, B2M, KCNQ4, PACSIN3, SLC23A2, CTGF, ANK3, SLC24A3, NIPAL2, KCNG4, ANO6, FGF2, ICAM1, SGK1, CLCA1, SGK3, KIF5B, NOS1AP, SLC24A5, STIM2, CACNG4, MAGED2, CDK2, PRKCB, MAGT1, GNAQ, SLC41A1, KCNH7, GNAS, KCNH2, STEAP1, FXYD1, CXCL1, SLC39A14, FXYD3, SLC38A2, FHL1, TRF, SLC30A4, CAMK2B, AGRN, NEDD4L, EGF, NFATC1, SLC12A2, IREB2, ATP1A1, RNF207…	0.231239
GOTERM_BP_FAT	GO:0036376~sodium ion export from cell	6	FXYD1, ATP1B1, ATP1B3, ATP1B2, ATP1A1, AGRN	0.232057
GOTERM_BP_FAT	GO:0032411~positive regulation of transporter activity	15	SGK1, ATP1B1, ATP1B3, SGK3, KIF5B, ATP1B2, STIM2, RNF207, NLGN3, CTSS, ANK3, CALM3, TCAF1, NEDD4L, CALM2	0.252807
GOTERM_BP_FAT	GO:0032409~regulation of transporter activity	25	FXYD1, ATP1B1, FXYD3, ATP1B3, ATP1B2, KCNAB1, FHL1, ANK3, AGRN, NEDD4L, SGK1, SGK3, KIF5B, NOS1AP, STIM2, CACNG4, RNF207, NLGN3, NRXN1, CTSS, ATP7A, CALM3, TCAF1, CACNA1D, CALM2	0.330592
GOTERM_BP_FAT	GO:1901016~regulation of potassium ion transmembrane transporter activity	10	ATP1B1, ATP1B3, ATP1B2, ANK3, KCNAB1, FHL1, RNF207, AGRN, NEDD4L, CACNA1D	0.335295
GOTERM_BP_FAT	GO:0043270~positive regulation of ion transport	28	ARL6IP1, CXCL1, FXYD1, ATP1B1, ATP1B3, WFS1, ATP1B2, FHL1, B2M, ANK3, NEDD4L, ANO6, SGK1, SGK3, KIF5B, STIM2, RNF207, NLGN3, CTSS, DBI, ITPR1, TMEM27, CALM3, GNAS, TCAF1, KCNH2, CACNA1D, CALM2	0.344855
GOTERM_BP_FAT	GO:0086009~membrane repolarization	8	ATP1B1, ATP1B3, ATP1B2, GJA1, ATP1A1, RNF207, KCNH2, CACNA1D	0.353577
GOTERM_BP_FAT	GO:0043269~regulation of ion transport	51	ATP1B1, ATP1B3, ATP1B2, WFS1, KCNAB1, GJA1, TGFB2, B2M, KCNQ4, PACSIN3, ANK3, KCNG4, ANO6, ICAM1, SGK1, NOS1AP, KIF5B, SGK3, STIM2, CACNG4, CTSS, NRXN1, TMEM27, GNAQ, CLIC6, KCNH7, GNAS, KCNH2, CXCL1, ARL6IP1, FXYD1, FXYD3, CLCN2, FHL1, CLCNKA, NEDD4L, AGRN, THBS1, EGF, ATP1A1, NLGN3, RNF207, CD63, DBI, ITPR1, ATP7A, CALM3, TCAF1, SCN8A, CACNA1D, CALM2	0.366366
GOTERM_BP_FAT	GO:0010959~regulation of metal ion transport	36	CXCL1, FXYD1, FXYD3, ATP1B1, ATP1B3, KCNAB1, WFS1, ATP1B2, FHL1, GJA1, B2M, TGFB2, PACSIN3, ANK3, AGRN, NEDD4L, EGF, ANO6, ICAM1, SGK1, NOS1AP, KIF5B, SGK3, STIM2, RNF207, ATP1A1, CD63, DBI, ITPR1, ATP7A, GNAQ, CALM3, GNAS, KCNH2, CACNA1D, CALM2	0.380818
GOTERM_BP_FAT	GO:0034764~positive regulation of transmembrane transport	19	FXYD1, ATP1B1, ATP1B3, KIF5B, ATP1B2, STIM2, AZIN1, RNF207, NLGN3, CTSS, DBI, ANK3, CALM3, TCAF1, NEDD4L, PDCD5, KCNH2, ANO6, CALM2	0.415002
GOTERM_BP_FAT	GO:1901379~regulation of potassium ion transmembrane transport	12	ATP1B1, ATP1B3, ATP1B2, ANK3, KCNAB1, FHL1, RNF207, AGRN, NEDD4L, KCNH2, ANO6, CACNA1D	0.492679
GOTERM_BP_FAT	GO:0055085~transmembrane transport	77	SLC22A17, ATP1B1, SLC22A18, ATP1B3, GABRB3, KCNAB1, ATP1B2, SLC6A20A, GJA1, PEX5, TGFB2, KCNQ4, PEX1, SLC24A3, ANK3, SLC23A2, SV2A, KCNG4, ANO6, SLC1A1, FGF2, SLC22A2, OCA2, KIF5B, NOS1AP, SLC24A5, STIM2, SLC7A10, CACNG4, NRXN1, CTSS, ATP6V1A, SLC26A7, SLC25A36, CLIC6, SLC37A2, SLC41A1, KCNH7, KCNH2, FXYD1, SLC2A12, SLC39A14, FXYD3, CLCN2, FHL1, CLCNKA, AZIN1, MFSD7C, TAP2, SLC30A4, ABCD3, AGRN, …	0.499803
GOTERM_BP_FAT	GO:0032412~regulation of ion transmembrane transporter activity	23	FXYD1, FXYD3, ATP1B1, NOS1AP, KIF5B, ATP1B3, ATP1B2, KCNAB1, FHL1, STIM2, CACNG4, NLGN3, RNF207, CTSS, NRXN1, ATP7A, ANK3, CALM3, TCAF1, AGRN, NEDD4L, CACNA1D, CALM2	0.504551
GOTERM_BP_FAT	GO:0006814~sodium ion transport	23	FXYD1, CXCL1, SGK1, FXYD3, ATP1B1, SLC38A2, SLC12A2, KIF5B, ATP1B3, SGK3, SLC20A2, ATP1B2, SLC24A5, ATP1A1, MAGED2, SLC24A3, ANK3, SLC23A2, GNAS, AGRN, SCN8A, NEDD4L, ANO6	0.585128
GOTERM_BP_FAT	GO:0071436~sodium ion export	6	FXYD1, ATP1B1, ATP1B3, ATP1B2, ATP1A1, AGRN	0.592709
GOTERM_BP_FAT	GO:0034762~regulation of transmembrane transport	38	FXYD1, FXYD3, ATP1B1, CLCN2, ATP1B3, KCNAB1, ATP1B2, FHL1, CLCNKA, GJA1, AZIN1, TGFB2, KCNQ4, ANK3, NEDD4L, AGRN, THBS1, KCNG4, ANO6, NOS1AP, KIF5B, STIM2, CACNG4, NLGN3, RNF207, CTSS, NRXN1, DBI, ATP7A, CLIC6, CALM3, KCNH7, TCAF1, SCN8A, PDCD5, KCNH2, CACNA1D, CALM2	0.702892
GOTERM_BP_FAT	GO:0002028~regulation of sodium ion transport	14	CXCL1, FXYD1, SGK1, FXYD3, ATP1B1, ATP1B3, SGK3, KIF5B, ATP1B2, ATP1A1, ANK3, GNAS, AGRN, NEDD4L	0.730032
GOTERM_BP_FAT	GO:0022898~regulation of transmembrane transporter activity	23	FXYD1, FXYD3, ATP1B1, NOS1AP, KIF5B, ATP1B3, ATP1B2, KCNAB1, FHL1, STIM2, CACNG4, NLGN3, RNF207, CTSS, NRXN1, ATP7A, ANK3, CALM3, TCAF1, AGRN, NEDD4L, CACNA1D, CALM2	0.837577
GOTERM_BP_FAT	GO:1903278~positive regulation of sodium ion export from cell	4	FXYD1, ATP1B1, ATP1B3, ATP1B2	0.977957
GOTERM_BP_FAT	GO:1903275~positive regulation of sodium ion export	4	FXYD1, ATP1B1, ATP1B3, ATP1B2	0.977957
GOTERM_BP_FAT	GO:0032414~positive regulation of ion transmembrane transporter activity	13	ATP1B1, ATP1B3, KIF5B, ATP1B2, STIM2, RNF207, NLGN3, CTSS, ANK3, CALM3, TCAF1, NEDD4L, CALM2	1.15769
GOTERM_BP_FAT	GO:0043268~positive regulation of potassium ion transport	9	CXCL1, ATP1B1, ATP1B3, KIF5B, ATP1B2, FHL1, RNF207, KCNH2, ANO6	1.24525
GOTERM_BP_FAT	GO:0034765~regulation of ion transmembrane transport	36	FXYD1, FXYD3, ATP1B1, CLCN2, ATP1B3, ATP1B2, KCNAB1, FHL1, CLCNKA, GJA1, TGFB2, KCNQ4, ANK3, AGRN, NEDD4L, THBS1, KCNG4, ANO6, NOS1AP, KIF5B, STIM2, CACNG4, NLGN3, RNF207, CTSS, NRXN1, DBI, ATP7A, CLIC6, CALM3, KCNH7, TCAF1, SCN8A, KCNH2, CACNA1D, CALM2	1.2458
GOTERM_BP_FAT	GO:0006813~potassium ion transport	23	CXCL1, ATP1B1, SLC12A2, KIF5B, ATP1B3, ATP1B2, KCNAB1, FHL1, SLC24A5, RNF207, ATP1A1, CDK2, KCNQ4, GNAQ, SLC24A3, ANK3, KCNH7, AGRN, NEDD4L, KCNH2, KCNG4, ANO6, CACNA1D	1.26108
GOTERM_BP_FAT	GO:0034767~positive regulation of ion transmembrane transport	17	FXYD1, ATP1B1, ATP1B3, KIF5B, ATP1B2, STIM2, RNF207, NLGN3, CTSS, DBI, ANK3, CALM3, TCAF1, NEDD4L, KCNH2, ANO6, CALM2	1.7313
GOTERM_BP_FAT	GO:1904064~positive regulation of cation transmembrane transport	15	FXYD1, ATP1B1, ATP1B3, KIF5B, ATP1B2, STIM2, RNF207, CTSS, DBI, ANK3, CALM3, NEDD4L, KCNH2, ANO6, CALM2	3.03559
GOTERM_BP_FAT	GO:0015672~monovalent inorganic cation transport	37	FXYD1, CXCL1, FXYD3, ATP1B1, SLC38A2, ATP1B3, KCNAB1, SLC20A2, ATP1B2, FHL1, ATP6V1G1, KCNQ4, SLC24A3, ANK3, SLC23A2, NEDD4L, AGRN, KCNG4, ANO6, SGK1, SLC12A2, KIF5B, SGK3, COX8B, SLC24A5, ATP1A1, RNF207, MAGED2, CDK2, ATP7A, ATP6V1A, GNAQ, KCNH7, GNAS, SCN8A, KCNH2, CACNA1D	3.10233
GOTERM_BP_FAT	GO:1902307~positive regulation of sodium ion transmembrane transport	6	FXYD1, ATP1B1, ATP1B3, KIF5B, ATP1B2, ANK3	4.08497
GOTERM_BP_FAT	GO:0006883~cellular sodium ion homeostasis	6	ATP1B1, SGK1, SGK3, ATP1B3, ATP1B2, ATP1A1	5.19358
GOTERM_BP_FAT	GO:0043462~regulation of ATPase activity	9	TOR1AIP2, ATP1B1, PFN2, CNN3, ATP1B3, ATP1B2, TOR1AIP1, AGRN, TPM1	6.48305
GOTERM_BP_FAT	GO:1904062~regulation of cation transmembrane transport	23	FXYD1, FXYD3, ATP1B1, NOS1AP, KIF5B, ATP1B3, ATP1B2, KCNAB1, FHL1, STIM2, RNF207, CTSS, DBI, TGFB2, ATP7A, ANK3, CALM3, AGRN, NEDD4L, KCNH2, ANO6, CACNA1D, CALM2	6.79361
GOTERM_BP_FAT	GO:1902305~regulation of sodium ion transmembrane transport	9	FXYD1, ATP1B1, FXYD3, ATP1B3, KIF5B, ATP1B2, ANK3, AGRN, NEDD4L	7.32408
GOTERM_BP_FAT	GO:0034220~ion transmembrane transport	52	ATP1B1, GABRB3, ATP1B3, ATP1B2, KCNAB1, GJA1, TGFB2, KCNQ4, ANK3, SLC24A3, KCNG4, SLC1A1, ANO6, FGF2, OCA2, NOS1AP, KIF5B, STIM2, SLC24A5, CACNG4, CTSS, NRXN1, ATP6V1A, SLC37A2, CLIC6, KCNH7, KCNH2, FXYD1, SLC39A14, FXYD3, CLCN2, FHL1, CLCNKA, NEDD4L, AGRN, THBS1, COX8B, ATP1A1, NLGN3, RNF207, DBI, ITPR1, ATP7A, BBC3, SLC16A8, CHRNB4, CALM3, FAM155A, TCAF1, ABCC1, CACNA1D, CALM2	7.90596
GOTERM_BP_FAT	GO:0032781~positive regulation of ATPase activity	7	TOR1AIP2, ATP1B1, PFN2, ATP1B3, ATP1B2, TOR1AIP1, TPM1	9.1392
Annotation Cluster 26	Enrichment Score: 2.7805914950437196
Category	Term	Count	Genes	FDR
GOTERM_BP_FAT	GO:0003158~endothelium development	17	ICAM1, VHL, ROCK2, TGFBR1, MET, BMPR2, GJA1, TNFRSF1A, MYD88, EZR, HEY2, CLDN1, HEG1, ANGPT1, RAP1B, MSN, ACVR1	0.392757
GOTERM_BP_FAT	GO:0045446~endothelial cell differentiation	15	ICAM1, VHL, ROCK2, TGFBR1, MET, BMPR2, TNFRSF1A, MYD88, EZR, HEY2, CLDN1, HEG1, RAP1B, MSN, ACVR1	0.719484
GOTERM_BP_FAT	GO:0001885~endothelial cell development	10	ICAM1, TNFRSF1A, EZR, MYD88, ROCK2, MET, CLDN1, HEG1, RAP1B, MSN	7.26554
Annotation Cluster 27	Enrichment Score: 2.7532004606829426
Category	Term	Count	Genes	FDR
GOTERM_BP_FAT	GO:0001655~urogenital system development	37	FGFR1, MTSS1, WFS1, APH1C, STAT5A, TIPARP, CLCNKA, SOX9, PRKX, IQGAP1, TGFB2, IGF1R, GPC3, TMED10, ANGPT1, FGF2, EGR1, COL4A4, SGPL1, COL4A3, GSTA3, TGFBR1, ARID5B, VANGL2, ESR1, BASP1, AMPD2, CYP7B1, EPHA4, SFRP1, SULF2, ID2, LAMA5, VEGFA, GDF11, NFIA, ACVR1	0.197388
GOTERM_BP_FAT	GO:0001822~kidney development	31	FGFR1, MTSS1, WFS1, APH1C, TIPARP, CLCNKA, SOX9, IQGAP1, PRKX, TGFB2, GPC3, TMED10, ANGPT1, FGF2, EGR1, COL4A4, SGPL1, COL4A3, GSTA3, ARID5B, TGFBR1, VANGL2, BASP1, AMPD2, EPHA4, SFRP1, ID2, SULF2, LAMA5, VEGFA, GDF11	0.637663
GOTERM_BP_FAT	GO:0072001~renal system development	32	FGFR1, MTSS1, WFS1, APH1C, TIPARP, CLCNKA, SOX9, IQGAP1, PRKX, TGFB2, GPC3, TMED10, ANGPT1, FGF2, EGR1, COL4A4, SGPL1, COL4A3, GSTA3, TGFBR1, ARID5B, VANGL2, BASP1, AMPD2, EPHA4, SFRP1, ID2, SULF2, LAMA5, VEGFA, GDF11, NFIA	0.834369
Annotation Cluster 28	Enrichment Score: 2.7406360272709276
Category	Term	Count	Genes	FDR
GOTERM_BP_FAT	GO:0030099~myeloid cell differentiation	39	MAEA, STAT5A, MITF, TIRAP, ITPKB, SOX6, TRF, PRKX, B2M, ZFP36L1, FOS, CASP3, GPC3, PIR, CASP8, PTBP3, BCL6, GLO1, CHUK, THPO, NFATC1, LTBR, EPAS1, KLF13, PTPN2, LDB1, IREB2, ACTN1, CDK6, RPS6, JUNB, ANXA2, SFRP1, ID2, JUN, VEGFA, CARTPT, GNAS, NFE2L1	0.140312
GOTERM_BP_FAT	GO:0034101~erythrocyte homeostasis	16	MAEA, EPAS1, KLF13, PTPN2, STAT5A, LDB1, IREB2, SOX6, RPS6, ZFP36L1, CASP3, ID2, VEGFA, PTBP3, NFE2L1, BCL6	3.44026
GOTERM_BP_FAT	GO:0030218~erythrocyte differentiation	15	MAEA, EPAS1, KLF13, PTPN2, STAT5A, LDB1, SOX6, RPS6, ZFP36L1, CASP3, ID2, VEGFA, PTBP3, NFE2L1, BCL6	3.89524
Annotation Cluster 29	Enrichment Score: 2.6868594824393814
Category	Term	Count	Genes	FDR
GOTERM_BP_FAT	GO:0051050~positive regulation of transport	88	ATP1B1, ATP1B3, WFS1, ATP1B2, FAM20B, EDN2, HPS4, SORL1, PAX6, GJA1, IL17RC, B2M, TGFB2, CD47, GPC3, ANK3, APOE, ANGPT1, RAPGEF4, MSN, ANO6, SGK1, SGK3, KIF5B, UGCG, FLOT1, ADIPOR2, STIM2, PFKM, WLS, CTSS, IRS1, TMEM27, GLUL, RBPMS, MYRIP, VAMP8, VEGFA, CARTPT, SDCBP, GNAS, CLIP3, KCNH2, FXYD1, ARL6IP1, CXCL1, FGFR1, CDK5R1, ADORA2B, FHL1, AZIN1, LMAN2, ABCA1, CDH3, EDEM1, RAB9, TRF, TNFRSF1A, PT…	0.00115096
GOTERM_BP_FAT	GO:0051049~regulation of transport	138	ATP1B1, HMGN3, ATP1B3, ATP1B2, WFS1, EDN2, FAM20B, PTGS1, GRIK5, IL17RC, TGFB2, B2M, CD47, PACSIN3, ANK3, APOE, TBC1D14, AAK1, RAPGEF4, HADH, KIF5B, UGCG, STIM2, PARP10, RPH3A, IRS1, TMEM27, GLUL, RBPMS, VAMP8, VEGFA, CARTPT, SDCBP, CLIP3, ARL6IP1, FXYD1, FGFR1, CDK5R1, FXYD3, CLCN2, LITAF, ADORA2B, TXN1, ABCA1, LMAN2, RAB9, TRF, PFN2, PTK2, AGRN, AXIN2, EGF, SREBF1, MYO1C, MAP2K1, TGFBR1, SYT11,…	0.00270257
GOTERM_BP_FAT	GO:1903827~regulation of cellular protein localization	50	FAM20B, SORL1, HPS4, IQGAP1, TGFB2, TRIM8, ANK3, ANGPT1, MSN, GNL3, KIF5B, UGCG, PARP10, NRXN1, RBPMS, GNAQ, VAMP8, NGFR, CLIP3, CDK5R1, LITAF, CABP1, TXN1, EDEM1, TNFRSF1A, CYLD, EZR, SORBS1, XBP1, TRP53INP2, DCLK2, NEDD4L, AXIN2, EGF, ACSL3, MYO5B, DCLK1, SREBF1, MYO1C, VHL, SYT11, TGFBR1, HDAC3, B3GAT3, SULF2, BBC3, ZBED3, TCAF1, PTPN1, PDCD5	0.221279
GOTERM_BP_FAT	GO:1903829~positive regulation of cellular protein localization	35	CDK5R1, FAM20B, HPS4, SORL1, EDEM1, IQGAP1, TGFB2, TNFRSF1A, CYLD, EZR, TRIM8, SORBS1, XBP1, ANK3, MSN, EGF, ACSL3, MYO5B, GNL3, KIF5B, MYO1C, TGFBR1, SYT11, UGCG, NRXN1, HDAC3, RBPMS, B3GAT3, SULF2, BBC3, ZBED3, TCAF1, CLIP3, NGFR, PDCD5	0.502426
GOTERM_BP_FAT	GO:0032880~regulation of protein localization	76	HMGN3, PLEKHM2, FAM20B, HPS4, SORL1, BORA, GJA1, IL17RC, IQGAP1, TGFB2, TRIM8, ANK3, AAK1, ANGPT1, RAPGEF4, MSN, HADH, GNL3, SGK1, KIF5B, UGCG, NRXN1, PARP10, WLS, PFKM, IRS1, TMEM27, GLUL, RBPMS, MYRIP, GNAQ, VAMP8, CARTPT, CLIP3, NGFR, CLOCK, CDK5R1, LITAF, CABP1, TXN1, EDEM1, RAB9, CYLD, TNFRSF1A, EZR, SORBS1, XBP1, PDE1C, TRP53INP2, DCLK2, NEDD4L, EGF, TBC1D1, AXIN2, ACSL3, DCLK1, MYO5B, SREB…	0.777863
GOTERM_BP_FAT	GO:0060341~regulation of cellular localization	65	HMGN3, FAM20B, HPS4, SORL1, GRIK5, IQGAP1, TGFB2, TRIM8, ANK3, ANGPT1, MSN, GNL3, KIF5B, UGCG, NRXN1, PARP10, TMEM27, RBPMS, GNAQ, VAMP8, CLIP3, NGFR, CPLX3, CDK5R1, LITAF, ADORA2B, CABP1, TXN1, CDH3, EDEM1, ZFP36L1, TNFRSF1A, CYLD, PFN2, EZR, SORBS1, XBP1, TRP53INP2, DCLK2, NEDD4L, EGF, AXIN2, ACSL3, DCLK1, MYO5B, SREBF1, MYO1C, MAP2K1, VHL, SYT11, TGFBR1, NLGN3, DBI, HDAC3, B3GAT3, SULF2, BBC3,…	2.81354
GOTERM_BP_FAT	GO:0006886~intracellular protein transport	67	FAM20B, HPS4, SORL1, NUP62CL, PEX5, TGFB2, GOLGA7, AP1S2, PEX1, SRPR, VPS13D, ANK3, TBC1D14, VPS13A, ANGPT1, TOMM34, KIF5B, UGCG, PARP10, WLS, RPH3A, MYRIP, RBPMS, GNAQ, JUN, USO1, NGFR, VPS26A, ARL6IP1, SNX9, CDK5R1, DERL1, LITAF, GDAP1, CABP1, DSCR3, TXN1, EDEM1, CYLD, TNFRSF1A, DUSP18, XBP1, FOLR1, TAP2, TMED10, BCL6, EGF, TBC1D1, AXIN2, SREBF1, MYO1C, VHL, TGFBR1, MYL12A, STAT3, ANXA2, HDAC3,…	2.84934
GOTERM_BP_FAT	GO:0006605~protein targeting	48	ARL6IP1, CDK5R1, LITAF, FAM20B, HPS4, GDAP1, SORL1, CABP1, NUP62CL, PEX5, TXN1, TGFB2, CYLD, TNFRSF1A, DUSP18, GOLGA7, PEX1, XBP1, SRPR, VPS13D, ANK3, FOLR1, BCL6, ANGPT1, VPS13A, EGF, AXIN2, TOMM34, SREBF1, MYO1C, VHL, TGFBR1, UGCG, MYL12A, PARP10, STAT3, ANXA2, RBPMS, LAMP2, HDAC3, GNAQ, SULF2, JUN, ZBED3, TCAF1, SPCS1, SMURF1, PDCD5	4.1306
GOTERM_BP_FAT	GO:0015031~protein transport	114	HMGN3, FAM20B, NUP62CL, IL17RC, TGFB2, ANK3, VPS13D, APOE, TBC1D14, VPS13A, RAPGEF4, HADH, KIF5B, UGCG, PARP10, SPIRE2, RPH3A, IRS1, TMEM27, RBPMS, GLUL, RAB18, VAMP8, JUN, USO1, CARTPT, CLIP3, VPS26A, ARL6IP1, SNX9, CDK5R1, DERL1, LITAF, CLU, DSCR3, TXN1, DENND2A, LMAN2, ABCA1, ARFGEF2, LMAN1, RAB9, DUSP18, FOLR1, TMED10, EGF, AXIN2, SREBF1, MYO1C, SYT11, TGFBR1, CD276, LIN7B, MYL12A, CD63, S100…	5.65102
Annotation Cluster 30	Enrichment Score: 2.6315091369583583
Category	Term	Count	Genes	FDR
GOTERM_BP_FAT	GO:0006629~lipid metabolic process	92	ACOX1, IMPAD1, GM2A, SGMS2, SGPP1, IL6ST, IGFBP7, STAT5A, EDN2, HEXA, PTGS1, SORL1, ACOT2, PEX5, PMVK, GPCPD1, FAR1, TTR, APP, ST3GAL5, AGPS, ST3GAL4, APOE, ST3GAL6, SRD5A3, ELOVL7, ELOVL6, HADH, FGF2, CYR61, EGR1, SGPL1, TBL1XR1, PDPN, UGCG, ADIPOR2, ESR1, PIGP, IRS1, ST6GALNAC2, QK, LPIN3, NPC2, CD81, NEU1, DEGS1, FGFR1, HACL1, ADORA2B, HACD2, HACD4, ADH5, ABCA1, PDSS1, TNFRSF1A, IGF1R, DDHD2, …	0.20985
GOTERM_BP_FAT	GO:0044255~cellular lipid metabolic process	73	ACOX1, IMPAD1, GM2A, SGMS2, SGPP1, IL6ST, EDN2, HEXA, STAT5A, PTGS1, ACOT2, PEX5, GPCPD1, PMVK, FAR1, TTR, ST3GAL5, AGPS, APOE, ST3GAL4, ST3GAL6, SRD5A3, ELOVL7, ELOVL6, HADH, FGF2, CYR61, SGPL1, PDPN, UGCG, ESR1, ADIPOR2, PIGP, IRS1, ST6GALNAC2, QK, LPIN3, CD81, NEU1, DEGS1, HACL1, HACD2, HACD4, ADH5, PDSS1, TNFRSF1A, DDHD2, ITGB8, PLA2G12A, PIKFYVE, RAC1, ABCD3, LIAS, BDH2, HSD17B4, ACSL3, SCD1…	0.249539
GOTERM_BP_FAT	GO:0006631~fatty acid metabolic process	35	ACOX1, HACL1, HACD2, STAT5A, EDN2, PTGS1, HACD4, ACOT2, PEX5, TNFRSF1A, ABCD3, BDH2, LIAS, ELOVL7, HSD17B4, ELOVL6, HADH, ACSL3, SCD1, SREBF1, SGPL1, SCD2, MSMO1, LIPA, PDPN, FADS1, FADS3, ADIPOR2, DBI, IRS1, QK, LPIN3, MLYCD, ACAD10, DEGS1	1.23472
GOTERM_BP_FAT	GO:0006633~fatty acid biosynthetic process	18	SREBF1, SCD1, MSMO1, SCD2, HACD2, FADS1, EDN2, PTGS1, HACD4, FADS3, QK, MLYCD, ABCD3, ELOVL7, LIAS, ELOVL6, ACSL3, DEGS1	1.41749
GOTERM_BP_FAT	GO:0008610~lipid biosynthetic process	46	SGMS2, ADORA2B, HACD2, IGFBP7, EDN2, PTGS1, HACD4, PEX5, PMVK, PDSS1, FAR1, IGF1R, AGPS, ST3GAL5, SORBS1, ST3GAL4, APOE, ST3GAL6, ABCD3, LIAS, ELOVL7, ELOVL6, ACSL3, FGF2, CYR61, SCD1, EGR1, SREBF1, MOGAT1, SCD2, MSMO1, FADS1, UGCG, FADS3, FDPS, ATP1A1, DBI, PIGP, ST6GALNAC2, LPIN3, QK, DKK3, CYP7B1, MLYCD, MBOAT2, DEGS1	1.72024
GOTERM_BP_FAT	GO:0072330~monocarboxylic acid biosynthetic process	20	SCD1, SREBF1, LDHB, MSMO1, SCD2, HACD2, FADS1, EDN2, PTGS1, HACD4, FADS3, QK, CYP7B1, MLYCD, ABCD3, ELOVL7, LIAS, ELOVL6, ACSL3, DEGS1	2.9726
Annotation Cluster 31	Enrichment Score: 2.5294205296416172
Category	Term	Count	Genes	FDR
GOTERM_BP_FAT	GO:0001558~regulation of cell growth	38	CDK5R1, SHTN1, FHL1, IGFBP7, TAF9B, BMPR2, GJA1, TGFB2, RGMA, PTK2, FAM107A, APOE, CTGF, CDA, SEMA3C, BCL6, SEMA3B, NEDD4L, IFRD1, MYO5B, CRIM1, CYR61, SGK1, SGK3, TGFBR1, ADIPOR2, FDPS, CDKL5, DDR1, SFRP1, BBC3, ULK1, FBLN5, CD81, VEGFA, NAIF1, SDCBP, SMURF1	0.973366
GOTERM_BP_FAT	GO:0045926~negative regulation of growth	26	RAI1, CDK5R1, FHL1, TIRAP, BMPR2, WWC1, GJA1, TGFB2, RGMA, PTK2, MYD88, GPC3, MT2, SEMA3C, MT1, CDA, SEMA3B, BCL6, IFRD1, SCD1, ADIPOR2, SFRP1, BBC3, ULK1, NAIF1, GNAS	2.42289
Annotation Cluster 32	Enrichment Score: 2.5064160481192737
Category	Term	Count	Genes	FDR
GOTERM_BP_FAT	GO:0000038~very long-chain fatty acid metabolic process	9	ACOX1, HACD2, HACD4, ACOT2, PEX5, ABCD3, ELOVL7, ELOVL6, HSD17B4	0.178425
GOTERM_BP_FAT	GO:0030148~sphingolipid biosynthetic process	12	ST3GAL5, SGMS2, ST3GAL4, HACD2, UGCG, ST3GAL6, HACD4, ELOVL7, ELOVL6, ST6GALNAC2, DEGS1, CYR61	3.94444
Annotation Cluster 33	Enrichment Score: 2.4006859057377294
Category	Term	Count	Genes	FDR
GOTERM_BP_FAT	GO:0034097~response to cytokine	54	ALAD, OSMR, IL6ST, EDN2, STAT5A, TIRAP, LRRC4B, IL17RE, CASP6, FOS, MYD88, PRMT2, CASP8, ST3GAL6, MT2, ANGPT1, NFIL3, CSF2RA, CHUK, EGR1, ICAM1, GBP7, LTBR, PTPRF, SOCS3, ADIPOR2, TANK, JUNB, SERPINA3N, JUN, CLDN1, GBP3, CXCL1, RTN4RL1, MCL1, SOX9, GCH1, ZFP36L1, TNFRSF1A, CYLD, XBP1, KRT8, SNRNP70, SKIL, HSPA5, THBS1, THPO, FLRT2, KLF6, PTPN2, STAT3, IFIT1, SFRP1, IRF1	1.94944
GOTERM_BP_FAT	GO:0071345~cellular response to cytokine stimulus	44	CXCL1, ALAD, RTN4RL1, IL6ST, OSMR, STAT5A, EDN2, TIRAP, LRRC4B, IL17RE, SOX9, ZFP36L1, CYLD, TNFRSF1A, MYD88, PRMT2, XBP1, ST3GAL6, KRT8, MT2, ANGPT1, SNRNP70, HSPA5, THBS1, NFIL3, CHUK, CSF2RA, THPO, EGR1, ICAM1, KLF6, GBP7, FLRT2, LTBR, PTPRF, SOCS3, PTPN2, ADIPOR2, TANK, STAT3, IFIT1, SFRP1, IRF1, GBP3	4.67595
Annotation Cluster 34	Enrichment Score: 2.3932080284472823
Category	Term	Count	Genes	FDR
GOTERM_BP_FAT	GO:0046189~phenol-containing compound biosynthetic process	9	ATP7A, TYR, EPAS1, SLC24A5, CTNS, CDH3, OCA2, GCH1, TGFB2	2.44001
GOTERM_BP_FAT	GO:0042440~pigment metabolic process	11	TYR, ALAD, VHL, HMBS, SLC24A5, IREB2, BDH2, CTNS, CDH3, OCA2, PRPS1	2.58619
GOTERM_BP_FAT	GO:0006582~melanin metabolic process	6	TYR, VHL, SLC24A5, CTNS, CDH3, OCA2	5.19358
GOTERM_BP_FAT	GO:0046148~pigment biosynthetic process	9	TYR, ALAD, HMBS, SLC24A5, IREB2, CTNS, CDH3, OCA2, PRPS1	5.71518
Annotation Cluster 35	Enrichment Score: 2.355241095836292
Category	Term	Count	Genes	FDR
GOTERM_BP_FAT	GO:0010038~response to metal ion	35	ALAD, SORD, ITPKB, TRF, IQGAP1, B2M, CASP6, FOS, APP, PDE1C, ANK3, CASP8, SLC30A4, MT2, MT1, CAMK2B, NEDD4L, HSPA5, THBS1, ICAM1, S100A16, FOSB, ANXA5, S100A13, JUNB, ATP7A, SLC25A12, SLC25A13, ID2, JUN, KRT14, CALM3, SLC41A1, PDCD6, CALM2	0.156682
GOTERM_BP_FAT	GO:0010035~response to inorganic substance	47	ALAD, SORD, IMPACT, ITPKB, TXN1, TRF, IQGAP1, B2M, CASP6, CD9, FOS, CASP3, APP, PDE1C, ANK3, CASP8, KRT8, SLC30A4, MT2, MT1, CAMK2B, NEDD4L, HSPA5, THBS1, NET1, ICAM1, S100A16, MET, CST3, NR4A1, FOSB, ANXA5, JUNB, S100A13, ATP7A, SLC25A12, ATRX, SLC25A13, ID2, JUN, NTRK1, KRT14, CALM3, SLC41A1, PPP1R15B, PDCD6, CALM2	1.5807
GOTERM_BP_FAT	GO:0071248~cellular response to metal ion	16	ALAD, ITPKB, FOSB, JUNB, TRF, IQGAP1, B2M, ATP7A, FOS, ID2, ANK3, JUN, MT2, SLC41A1, MT1, HSPA5	8.67635
Annotation Cluster 36	Enrichment Score: 2.3500172979366876
Category	Term	Count	Genes	FDR
GOTERM_BP_FAT	GO:0042592~homeostatic process	129	GNA13, SLC22A17, MTSS1, ATP1B1, HMGN3, MAEA, LMO1, ATP1B3, IL6ST, ATP1B2, WFS1, STAT5A, EDN2, GRIK5, ITPKB, MYLIP, GPCPD1, CALB2, TGFB2, B2M, APP, KDF1, ANK3, APOE, CTGF, PTBP3, SLC4A2, GNL3, KIF5B, STIM2, TMEM27, NPC2, VEGFA, CARTPT, NFE2L1, FXYD1, CRTC2, TXN1, ABCA1, SOX6, SOX9, TRF, SESN3, PTK2, RAC1, SLC30A4, SKIL, ANGPTL4, SCD1, SPNS2, EPAS1, PTPN2, KLF13, LGALS1, MET, IREB2, RPS6, HOMER2, G…	0.00643745
GOTERM_BP_FAT	GO:0048878~chemical homeostasis	89	SLC22A17, GNA13, MTSS1, ACOX1, ATP1B1, ATP1B3, IL6ST, WFS1, ATP1B2, EDN2, PAX6, GRIK5, GJA1, MYLIP, GPCPD1, CALB2, B2M, TGFB2, APP, KDF1, SLC24A3, ANK3, APOE, MT2, MT1, SLC4A2, SV2A, FGF2, ICAM1, SGK1, SGK3, KIF5B, SLC24A5, ADIPOR2, ESR1, STIM2, PFKM, TMEM27, PRKCB, NPC2, SLC26A7, VEGFA, CLDN1, SLC41A1, CARTPT, GNAS, NGFR, KCNH2, STEAP1, FXYD1, CXCL1, CRTC2, SLC39A14, FHL1, ABCA1, TRF, SESN3, IGF…	0.0251734
GOTERM_BP_FAT	GO:0055065~metal ion homeostasis	50	FXYD1, CXCL1, SLC22A17, GNA13, MTSS1, SLC39A14, ATP1B1, ATP1B3, IL6ST, WFS1, ATP1B2, EDN2, GJA1, CALB2, TRF, B2M, TGFB2, APP, SLC24A3, ANK3, APOE, MT2, SLC30A4, MT1, BDH2, SV2A, FGF2, SGK1, EPAS1, SGK3, TMBIM6, IREB2, SLC24A5, ESR1, STIM2, ATP1A1, DBI, ITPR1, PRKCB, ATP13A4, GNAT2, ATP7A, BBC3, CALM3, FAM155A, SLC41A1, GNAS, KCNH2, STEAP1, CALM2	0.941455
GOTERM_BP_FAT	GO:0050801~ion homeostasis	57	SLC22A17, GNA13, MTSS1, ATP1B1, ATP1B3, ATP1B2, WFS1, IL6ST, EDN2, GJA1, GPCPD1, CALB2, TGFB2, B2M, APP, APOE, ANK3, SLC24A3, MT2, MT1, SLC4A2, SV2A, FGF2, SGK1, SGK3, ESR1, STIM2, SLC24A5, PRKCB, SLC26A7, SLC41A1, GNAS, NGFR, KCNH2, STEAP1, FXYD1, CXCL1, SLC39A14, FHL1, TRF, PTK2, SLC30A4, BDH2, NEDD4L, EPAS1, TMBIM6, IREB2, ATP1A1, DBI, ITPR1, ATP13A4, GNAT2, ATP7A, BBC3, CALM3, FAM155A, CALM2	2.01647
GOTERM_BP_FAT	GO:0098771~inorganic ion homeostasis	54	SLC22A17, GNA13, MTSS1, ATP1B1, ATP1B3, ATP1B2, WFS1, IL6ST, EDN2, GJA1, GPCPD1, CALB2, TGFB2, B2M, APP, APOE, ANK3, SLC24A3, MT2, MT1, SLC4A2, SV2A, FGF2, SGK1, SGK3, ESR1, STIM2, SLC24A5, PRKCB, SLC26A7, SLC41A1, GNAS, KCNH2, STEAP1, CXCL1, FXYD1, SLC39A14, TRF, PTK2, SLC30A4, BDH2, EPAS1, TMBIM6, IREB2, ATP1A1, DBI, ITPR1, ATP13A4, GNAT2, ATP7A, BBC3, CALM3, FAM155A, CALM2	2.78261
GOTERM_BP_FAT	GO:0055080~cation homeostasis	52	GNA13, SLC22A17, MTSS1, ATP1B1, ATP1B3, ATP1B2, WFS1, IL6ST, EDN2, GJA1, CALB2, TGFB2, B2M, APP, APOE, ANK3, SLC24A3, MT2, MT1, SLC4A2, SV2A, FGF2, SGK1, SGK3, ESR1, STIM2, SLC24A5, PRKCB, SLC26A7, SLC41A1, GNAS, KCNH2, STEAP1, CXCL1, FXYD1, SLC39A14, TRF, SLC30A4, BDH2, EPAS1, TMBIM6, IREB2, ATP1A1, DBI, ITPR1, ATP13A4, GNAT2, ATP7A, BBC3, CALM3, FAM155A, CALM2	4.54436
Annotation Cluster 37	Enrichment Score: 2.3379013037215524
Category	Term	Count	Genes	FDR
GOTERM_BP_FAT	GO:0050773~regulation of dendrite development	21	SGK1, CDK5R1, PTPRF, PREX1, PDLIM5, MET, NLGN3, IQGAP1, CDKL5, EPHA4, ACTR2, PLK2, APOE, GRN, NTRK2, RAC1, CAMK2B, RAPGEF4, LRP8, NGFR, MYO5B	0.340899
GOTERM_BP_FAT	GO:0010976~positive regulation of neuron projection development	31	FGFR1, SHTN1, BMPR2, IQGAP1, ACTR2, RGMA, IGF1R, APOE, RAC1, CAMK2B, NEDD4L, HSPA5, SKIL, MYO5B, SGK1, NIN, PTPRF, MAP2K1, MET, NLGN3, CDKL5, QK, EPHA4, GRN, NTRK1, VEGFA, NTRK2, NEU1, LRP8, SMURF1, NGFR	0.673186
GOTERM_BP_FAT	GO:1900006~positive regulation of dendrite development	14	SGK1, PTPRF, MET, NLGN3, IQGAP1, CDKL5, EPHA4, ACTR2, APOE, GRN, RAC1, CAMK2B, LRP8, MYO5B	1.412
GOTERM_BP_FAT	GO:0060998~regulation of dendritic spine development	12	ACTR2, EPHA4, CDK5R1, PLK2, APOE, PDLIM5, GRN, RAC1, LRP8, NLGN3, CAMK2B, NGFR	1.44454
GOTERM_BP_FAT	GO:0048813~dendrite morphogenesis	16	SGK1, CDK5R1, PTPRF, ROCK2, PDLIM5, MET, NLGN3, CDKL5, ATP7A, EPHA4, ACTR2, RAC1, CAMK2B, LRP8, DCLK1, MYO5B	2.93543
GOTERM_BP_FAT	GO:0031346~positive regulation of cell projection organization	35	FGFR1, SHTN1, BMPR2, IQGAP1, ACTR2, RGMA, IGF1R, GPM6A, APOE, RAC1, CAMK2B, SKIL, NEDD4L, HSPA5, AGRN, MYO5B, SGK1, NIN, PTPRF, MAP2K1, TGFBR1, MET, NLGN3, CDKL5, QK, ATP7A, EPHA4, GRN, NTRK1, VEGFA, NTRK2, NEU1, LRP8, SMURF1, NGFR	3.01386
GOTERM_BP_FAT	GO:0050775~positive regulation of dendrite morphogenesis	9	ACTR2, EPHA4, SGK1, PTPRF, MET, LRP8, CAMK2B, MYO5B, CDKL5	3.8149
GOTERM_BP_FAT	GO:0060996~dendritic spine development	13	ACTR2, EPHA4, CDK5R1, PLK2, APOE, PDLIM5, GRN, RAC1, LRP8, NLGN3, CAMK2B, NGFR, MYO5B	4.04214
GOTERM_BP_FAT	GO:0045666~positive regulation of neuron differentiation	34	FGFR1, SHTN1, IMPACT, BMPR2, IQGAP1, ACTR2, RGMA, IGF1R, APOE, RAC1, BCL6, CAMK2B, SKIL, NEDD4L, HSPA5, MYO5B, SGK1, NIN, PTPRF, MAP2K1, MET, NLGN3, CDKL5, QK, EIF4G1, EPHA4, GRN, NTRK1, VEGFA, NTRK2, NEU1, LRP8, SMURF1, NGFR	5.76146
Annotation Cluster 38	Enrichment Score: 2.32255730655973
Category	Term	Count	Genes	FDR
GOTERM_BP_FAT	GO:0044344~cellular response to fibroblast growth factor stimulus	13	FLRT2, FGFR1, FGFRL1, NR4A1, IQGAP1, ZFP36L1, SULF2, SHISA2, SFRP1, CTGF, NGFR, THBS1, FGF2	5.7761
GOTERM_BP_FAT	GO:0040036~regulation of fibroblast growth factor receptor signaling pathway	7	LRIT3, SULF2, SHISA2, FGFRL1, NGFR, THBS1, DUSP6	6.61049
GOTERM_BP_FAT	GO:0071774~response to fibroblast growth factor	13	FLRT2, FGFR1, FGFRL1, NR4A1, IQGAP1, ZFP36L1, SULF2, SHISA2, SFRP1, CTGF, NGFR, THBS1, FGF2	9.39154
Annotation Cluster 39	Enrichment Score: 2.3111938623349793
Category	Term	Count	Genes	FDR
GOTERM_BP_FAT	GO:0018193~peptidyl-amino acid modification	77	STK38, AGTPBP1, IL6ST, STAT5A, TTLL5, MBIP, DPY19L3, CLK1, PRKX, IQGAP1, APP, GOLGA7, PRMT2, ST3GAL5, ST3GAL4, ST3GAL6, ANGPT1, GNL3, ICAM1, SGK1, SGK3, NOS1AP, SOCS3, HMBS, LDB1, UBE2I, CDK2, ST6GALNAC2, NKTR, PRKCB, DDR1, MAGT1, VEGFA, CD81, CLIP3, NEK6, ACVR1, FGFR1, CRTC2, FRK, CDK5R1, TAF9B, ADH5, HAT1, TXN1, IGF1R, TNFRSF1A, POLE4, PTK2, PFN2, POLE3, DCLK2, PPIL6, CAMK2B, AGRN, EGF, GALNT11…	0.391293
GOTERM_BP_FAT	GO:0018108~peptidyl-tyrosine phosphorylation	27	FGFR1, FRK, IL6ST, STAT5A, CLK1, IQGAP1, TNFRSF1A, IGF1R, APP, PTK2, PRMT2, ANGPT1, AGRN, EGF, THBS4, ICAM1, PTPN2, SOCS3, STAT3, EPHA4, DDR1, SFRP1, CD81, VEGFA, IRF1, LRP8, PTPN1	2.94183
GOTERM_BP_FAT	GO:0018212~peptidyl-tyrosine modification	27	FGFR1, FRK, IL6ST, STAT5A, CLK1, IQGAP1, TNFRSF1A, IGF1R, APP, PTK2, PRMT2, ANGPT1, AGRN, EGF, THBS4, ICAM1, PTPN2, SOCS3, STAT3, EPHA4, DDR1, SFRP1, CD81, VEGFA, IRF1, LRP8, PTPN1	3.27545
Annotation Cluster 40	Enrichment Score: 2.29737074646527
Category	Term	Count	Genes	FDR
GOTERM_BP_FAT	GO:0035295~tube development	55	RBPMS2, GNA13, MTSS1, EDN2, PAX6, GJA1, PRKX, TGFB2, GPC3, CTGF, SPINT2, CASP8, SEMA3C, SLC4A2, ANGPT1, FGF2, ROCK2, PDPN, VANGL2, ESR1, DDR1, CTSL, MAN2A1, VEGFA, CTSD, ACVR1, FGFR1, BMPR2, SOX9, ZFP36L1, RGMA, FOLR1, LHX2, HEG1, HS6ST1, LIAS, EGF, SREBF1, GSTA3, LIPA, MAP2K1, SLC12A2, EPAS1, MET, FZD3, ATP7A, ATRX, EPHA4, SFRP1, ID2, LAMA5, IFT57, GDF11, NFIA, NFIB	2.87017
Annotation Cluster 41	Enrichment Score: 2.2573664334182313
Category	Term	Count	Genes	FDR
GOTERM_BP_FAT	GO:0061351~neural precursor cell proliferation	18	FGFR1, RSU1, TRNP1, PAX6, FZD3, DOCK7, CTNNA1, TRF, ID2, BTG2, SPINT2, GRN, VEGFA, NGFR, ZFP503, EGF, FGF2, GNG5	6.36015
Annotation Cluster 42	Enrichment Score: 2.241675857962109
Category	Term	Count	Genes	FDR
GOTERM_BP_FAT	GO:0042063~gliogenesis	28	GFAP, CDK5R1, NDN, IL6ST, CLU, PAX6, SOX6, SOX9, TRF, TGFB2, CD9, PTK2, MT2, FGF2, MAP2K1, OTX2, NLGN3, CDK6, DBI, STAT3, QK, EPHA4, ID2, NTRK2, MYRF, RHEB, LRP8, NFIB	2.76522
Annotation Cluster 43	Enrichment Score: 2.1940560100376647
Category	Term	Count	Genes	FDR
GOTERM_BP_FAT	GO:0045732~positive regulation of protein catabolic process	24	RNF144B, SNX9, SORL1, TIPARP, CLU, RNF217, GJA1, MYLIP, SOX9, EDEM1, RGMA, PTK2, EZR, GPC3, PACSIN3, PLK2, APOE, XBP1, CD81, CTSC, MSN, NEDD4L, SMURF1, EGF	0.0742963
GOTERM_BP_FAT	GO:0009896~positive regulation of catabolic process	29	SNX9, SORL1, TIPARP, CLU, RNF217, GJA1, MYLIP, SOX9, EDEM1, ZFP36L1, RGMA, PTK2, EZR, GPC3, PACSIN3, XBP1, APOE, MSN, NEDD4L, EGF, TNRC6A, RNF144B, IRS1, PLK2, BTG2, CD81, CTSC, SMURF1, PTPN1	0.259289
GOTERM_BP_FAT	GO:0042176~regulation of protein catabolic process	31	SNX9, SORL1, TIPARP, CLU, RNF217, GJA1, AZIN1, MYLIP, SOX9, EDEM1, RGMA, PTK2, EZR, GPC3, PACSIN3, XBP1, APOE, PSMD1, MSN, NEDD4L, EGF, RNF144B, DLGAP1, ATRAID, ANXA2, PSME1, PLK2, CD81, SDCBP, CTSC, SMURF1	1.15859
GOTERM_BP_FAT	GO:0009894~regulation of catabolic process	40	SNX9, CLU, TIPARP, SORL1, RNF217, GJA1, AZIN1, MYLIP, SOX9, EDEM1, ZFP36L1, RGMA, PTK2, GPC3, EZR, PACSIN3, XBP1, APOE, PSMD1, MSN, NEDD4L, EGF, TNRC6A, RNF144B, DLGAP1, ATRAID, CST3, DBI, IRS1, STAT3, ANXA2, PSME1, PLK2, BTG2, MLYCD, CD81, SDCBP, CTSC, SMURF1, PTPN1	2.19828
GOTERM_BP_FAT	GO:0031329~regulation of cellular catabolic process	30	SNX9, CLU, RNF217, MYLIP, ZFP36L1, RGMA, PTK2, EZR, PACSIN3, XBP1, APOE, MSN, EGF, TNRC6A, RNF144B, DLGAP1, ATRAID, CST3, DBI, IRS1, ANXA2, PSME1, PLK2, BTG2, MLYCD, CD81, SDCBP, CTSC, SMURF1, PTPN1	2.76815
GOTERM_BP_FAT	GO:0031331~positive regulation of cellular catabolic process	21	RNF144B, SNX9, CLU, RNF217, IRS1, ZFP36L1, RGMA, PTK2, EZR, PACSIN3, PLK2, BTG2, APOE, XBP1, CD81, CTSC, MSN, PTPN1, SMURF1, EGF, TNRC6A	4.69982
GOTERM_BP_FAT	GO:0030163~protein catabolic process	57	CAST, MAEA, WFS1, SORL1, RNF217, GJA1, MYLIP, GPC3, PACSIN3, APOE, PSMD1, CASP8, MSN, TBL1XR1, MTA1, UBE2I, GAN, CTSS, CTSL, PSME1, PSMA5, CD81, SDCBP, CTSD, CTSC, CTSB, FBXL3, CLOCK, SNX9, DERL1, USP3, TIPARP, CLU, 1500015O10RIK, AZIN1, CTSA, SOX9, EDEM1, RGMA, CYLD, PTK2, EZR, XBP1, FBXW4, TRP53INP2, HSPA5, NEDD4L, EGF, RNF144B, DLGAP1, VHL, ATRAID, MARCH6, ANXA2, DNAJB9, PLK2, SMURF1	7.99131
GOTERM_BP_FAT	GO:1903362~regulation of cellular protein catabolic process	19	RNF144B, DLGAP1, ATRAID, CLU, RNF217, MYLIP, ANXA2, PTK2, EZR, PLK2, PSME1, APOE, XBP1, CD81, SDCBP, CTSC, MSN, SMURF1, EGF	9.1642
Annotation Cluster 44	Enrichment Score: 2.188071807321135
Category	Term	Count	Genes	FDR
GOTERM_BP_FAT	GO:0007417~central nervous system development	72	GFAP, KCNAB1, AGTPBP1, IL6ST, PAX6, PEX5, APP, MT2, UNC5C, FGF2, PTPRG, LDB1, OTX2, CST3, NRXN1, WLS, BASP1, QK, BTG2, RAB18, GNAQ, MYRF, NGFR, FGFR1, TWSG1, CDK5R1, SLC38A2, NDN, CLU, BMPR2, SOX6, SOX9, MDK, APLP1, IGF1R, CD9, PTK2, TRP53BP2, LHX2, RAC1, ACTL6B, DCLK2, HSPA5, EGF, ACSL3, DCLK1, MAP2K1, NIN, TRNP1, MET, FZD3, NLGN3, DOCK7, SLC6A17, DBI, STAT3, ATP7A, SALL3, ATRX, EPHA4, ID2, MAP1…	2.08147
GOTERM_BP_FAT	GO:0060322~head development	59	KCNAB1, AGTPBP1, PAX6, PEX5, TGFB2, APP, UNC5C, SCX, FGF2, SGPL1, PTPRG, LDB1, ARID5B, OTX2, CST3, NRXN1, WLS, BASP1, RAB18, GNAQ, BTG2, FGFR1, TWSG1, CDK5R1, SLC38A2, TIPARP, BMPR2, MDK, APLP1, CD9, IGF1R, LHX2, RAC1, DCLK2, HSPA5, EGF, ACSL3, DCLK1, MAP2K1, NIN, TRNP1, MET, FZD3, DOCK7, SLC6A17, DBI, ATP7A, SALL3, ATRX, ID2, MAP1S, ULK1, NTRK2, CALM3, LRP8, CTNS, LRP2, CALM2, NFIB	5.66281
Annotation Cluster 45	Enrichment Score: 2.180695386800409
Category	Term	Count	Genes	FDR
GOTERM_BP_FAT	GO:0007517~muscle organ development	37	FGFR1, MTSS1, HLF, KCNAB1, FGFRL1, PDLIM3, GJA1, PAXBP1, SOX6, GPCPD1, TPM1, TGFB2, PLAGL1, FOS, XBP1, HEY2, HEG1, BCL9L, ANGPT1, SCX, FGF2, EGR1, TGFBR1, ARID5B, FLOT1, MET, VANGL2, FDPS, NR4A1, CD164, NRAS, HDAC3, BTG2, LAMA5, DSP, SCN8A, HDAC7	0.687609
GOTERM_BP_FAT	GO:0061061~muscle structure development	53	RBPMS2, HLF, MTSS1, KCNAB1, PDLIM5, FGFRL1, PDLIM3, GJA1, GPCPD1, TGFB2, FOS, HEY2, ANGPT1, IFRD1, SCX, FGF2, CHUK, EGR1, ARID5B, FLOT1, VANGL2, TANC1, CD164, NEBL, QK, KRT19, BTG2, VEGFA, DSP, ACVR1, FGFR1, PAXBP1, SOX6, SOX9, TPM1, ZFP36L1, PLAGL1, XBP1, KRT8, HEG1, BCL9L, EPAS1, TGFBR1, LGALS1, MET, FDPS, NR4A1, NRAS, HDAC3, LAMA5, SCN8A, HDAC7, CMTM5	1.23432
GOTERM_BP_FAT	GO:0060537~muscle tissue development	39	FGFR1, HLF, KCNAB1, PDLIM5, TIPARP, PDLIM3, BMPR2, GJA1, SOX6, GPCPD1, SOX9, TPM1, TGFB2, PLAGL1, FOS, CASP8, HEY2, SEMA3C, HEG1, BCL9L, ANGPT1, IFRD1, SCX, FGF2, EGR1, TGFBR1, FLOT1, MET, FDPS, NR4A1, NEBL, NRAS, HDAC3, ID2, BTG2, VEGFA, DSP, HDAC7, ACVR1	1.72982
GOTERM_BP_FAT	GO:0014706~striated muscle tissue development	37	FGFR1, HLF, KCNAB1, PDLIM5, PDLIM3, BMPR2, GJA1, SOX6, GPCPD1, TPM1, TGFB2, PLAGL1, FOS, CASP8, HEY2, SEMA3C, HEG1, BCL9L, ANGPT1, IFRD1, SCX, FGF2, EGR1, TGFBR1, FLOT1, MET, FDPS, NR4A1, NEBL, NRAS, HDAC3, ID2, BTG2, VEGFA, DSP, HDAC7, ACVR1	2.14223
Annotation Cluster 46	Enrichment Score: 2.174130027409893
Category	Term	Count	Genes	FDR
GOTERM_BP_FAT	GO:0003013~circulatory system process	42	FXYD1, ATP1B1, GNAI3, ADORA2B, EDN2, PTGS1, BMPR2, ADH5, GJA1, NPY4R, TPM1, MANF, GCH1, TGFB2, PTK2, APOE, CTGF, HEY2, GUCY1A3, HEG1, ANGPT1, NEDD4L, AGRN, SLC1A1, SREBF1, ICAM1, EPAS1, MAP2K1, MAP2K3, MET, ATP1A1, RNF207, DOCK5, ID2, VEGFA, CALM3, DSP, CARTPT, GNAS, KCNH2, CACNA1D, CALM2	0.406686
GOTERM_BP_FAT	GO:0008015~blood circulation	41	FXYD1, ATP1B1, GNAI3, ADORA2B, EDN2, PTGS1, BMPR2, ADH5, GJA1, NPY4R, TPM1, MANF, GCH1, TGFB2, PTK2, APOE, CTGF, HEY2, GUCY1A3, ANGPT1, NEDD4L, AGRN, SLC1A1, SREBF1, ICAM1, EPAS1, MAP2K1, MAP2K3, MET, ATP1A1, RNF207, DOCK5, ID2, VEGFA, CALM3, DSP, CARTPT, GNAS, KCNH2, CACNA1D, CALM2	0.668046
GOTERM_BP_FAT	GO:1903522~regulation of blood circulation	27	FXYD1, ATP1B1, GNAI3, ADORA2B, EDN2, PTGS1, BMPR2, GJA1, TPM1, TGFB2, PTK2, CTGF, HEY2, AGRN, SLC1A1, SREBF1, ICAM1, EPAS1, MAP2K1, RNF207, ATP1A1, DOCK5, DSP, CALM3, KCNH2, CACNA1D, CALM2	0.763236
GOTERM_BP_FAT	GO:0060047~heart contraction	22	SREBF1, FXYD1, ATP1B1, EPAS1, EDN2, MAP2K3, MET, GJA1, RNF207, ATP1A1, TPM1, TGFB2, CTGF, HEY2, CALM3, DSP, AGRN, NEDD4L, KCNH2, SLC1A1, CACNA1D, CALM2	0.778643
GOTERM_BP_FAT	GO:0003015~heart process	22	SREBF1, FXYD1, ATP1B1, EPAS1, EDN2, MAP2K3, MET, GJA1, RNF207, ATP1A1, TPM1, TGFB2, CTGF, HEY2, CALM3, DSP, AGRN, NEDD4L, KCNH2, SLC1A1, CACNA1D, CALM2	0.96799
GOTERM_BP_FAT	GO:0008016~regulation of heart contraction	20	SREBF1, FXYD1, ATP1B1, GNAI3, EPAS1, EDN2, GJA1, RNF207, ATP1A1, TPM1, TGFB2, CTGF, HEY2, CALM3, DSP, AGRN, KCNH2, SLC1A1, CACNA1D, CALM2	1.10054
GOTERM_BP_FAT	GO:0044057~regulation of system process	42	FXYD1, FGFR1, ATP1B1, GNAI3, ADORA2B, EDN2, PTGS1, BMPR2, GJA1, TPM1, TRF, TGFB2, PTK2, CTGF, HEY2, GUCY1A3, RAPGEF4, AGRN, SLC1A1, NFATC1, SREBF1, ICAM1, EPAS1, MAP2K1, FDPS, ATP1A1, RNF207, NLGN3, CTSS, DOCK5, TNNT1, VAMP8, MYRF, CHRNB4, CALM3, DSP, CARTPT, GNAS, NGFR, KCNH2, CACNA1D, CALM2	3.73852
GOTERM_BP_FAT	GO:0006937~regulation of muscle contraction	17	FXYD1, ATP1B1, ADORA2B, MAP2K1, EDN2, PTGS1, RNF207, ATP1A1, DOCK5, TNNT1, CTGF, CHRNB4, CALM3, GUCY1A3, DSP, AGRN, CALM2	5.00342
GOTERM_BP_FAT	GO:0045823~positive regulation of heart contraction	8	CTGF, EDN2, HEY2, ATP1A1, RNF207, SLC1A1, TPM1, TGFB2	5.1097
GOTERM_BP_FAT	GO:0006936~muscle contraction	26	FXYD1, ATP1B1, ADORA2B, EDN2, PTGS1, TPM1, CTGF, GUCY1A3, AGRN, NEDD4L, CHUK, MAP2K1, ROCK2, MAP2K3, MET, RNF207, ATP1A1, DOCK5, ANXA2, TNNT1, SULF2, CHRNB4, DSP, CALM3, KCNH2, CALM2	5.9815
Annotation Cluster 47	Enrichment Score: 2.1722578505627808
Category	Term	Count	Genes	FDR
GOTERM_BP_FAT	GO:0061448~connective tissue development	28	FGFR1, IMPAD1, BMPR2, SOX6, SOX9, TGFB2, CHADL, AP1S2, ITGB8, CTGF, XBP1, FBXW4, THBS1, AXIN2, FGF2, SCX, CYR61, MAF, SH3PXD2B, EGR1, TBL1XR1, TGFBR1, ARID5B, ATP7A, ID2, SULF2, GNAS, NFIB	0.879697
GOTERM_BP_FAT	GO:0003179~heart valve morphogenesis	9	HEY2, FGFRL1, BMPR2, SOX9, SCX, TGFB2, NFATC1, ACVR1, CYR61	1.24525
GOTERM_BP_FAT	GO:0061035~regulation of cartilage development	11	CHADL, MAF, CTGF, TGFBR1, BMPR2, SOX6, AXIN2, SOX9, SCX, TGFB2, CYR61	3.27779
GOTERM_BP_FAT	GO:0003170~heart valve development	9	HEY2, FGFRL1, BMPR2, SOX9, SCX, TGFB2, NFATC1, ACVR1, CYR61	3.8149
GOTERM_BP_FAT	GO:0051216~cartilage development	21	MAF, FGFR1, IMPAD1, TGFBR1, BMPR2, SOX6, SOX9, TGFB2, ATP7A, CHADL, SULF2, CTGF, ITGB8, FBXW4, GNAS, THBS1, AXIN2, FGF2, SCX, CYR61, NFIB	4.69982
Annotation Cluster 48	Enrichment Score: 2.1562693829263186
Category	Term	Count	Genes	FDR
GOTERM_BP_FAT	GO:0030099~myeloid cell differentiation	39	MAEA, STAT5A, MITF, TIRAP, ITPKB, SOX6, TRF, PRKX, B2M, ZFP36L1, FOS, CASP3, GPC3, PIR, CASP8, PTBP3, BCL6, GLO1, CHUK, THPO, NFATC1, LTBR, EPAS1, KLF13, PTPN2, LDB1, IREB2, ACTN1, CDK6, RPS6, JUNB, ANXA2, SFRP1, ID2, JUN, VEGFA, CARTPT, GNAS, NFE2L1	0.140312
GOTERM_BP_FAT	GO:0002573~myeloid leukocyte differentiation	23	LTBR, PTPN2, STAT5A, MITF, IREB2, CDK6, JUNB, TRF, ANXA2, ZFP36L1, FOS, GPC3, SFRP1, ID2, JUN, PIR, VEGFA, CASP8, CARTPT, GNAS, GLO1, CHUK, NFATC1	1.53457
GOTERM_BP_FAT	GO:0048534~hematopoietic or lymphoid organ development	67	MAEA, PREX1, STAT5A, MITF, TIRAP, ITPKB, PRKX, TGFB2, B2M, SHB, FOS, CASP3, TYR, GPC3, CD46, CASP8, PTBP3, RBM47, ANGPT1, CHUK, EGR1, SGPL1, LTBR, LDB1, PIM1, ACTN1, CDK6, JUNB, JUN, GADD45G, VEGFA, CARTPT, NFE2L1, GNAS, CXCL1, TWSG1, TIPARP, SOX6, TRF, ZFP36L1, CYLD, XBP1, PIR, GLO1, BCL6, NFATC1, THPO, SPNS2, MAP2K1, EPAS1, KLF13, PTPN2, CEBPD, TGFBR1, LGALS1, IREB2, DOCK7, RPS6, ANXA2, ATP7A, …	8.2387
Annotation Cluster 49	Enrichment Score: 2.155622970923933
Category	Term	Count	Genes	FDR
GOTERM_BP_FAT	GO:0031102~neuron projection regeneration	12	IGF1R, RGMA, EPHA4, GFAP, RTN4RL1, MAP2K1, PTPRF, ULK1, APOE, FOLR1, JUN, CTNNA1	0.26576
Annotation Cluster 50	Enrichment Score: 2.144634509092046
Category	Term	Count	Genes	FDR
GOTERM_BP_FAT	GO:0060008~Sertoli cell differentiation	8	ATRX, ICAM1, CTSL, NTRK1, CST3, HSD17B4, SOX9, SCX	0.760967
GOTERM_BP_FAT	GO:0046546~development of primary male sexual characteristics	19	ICAM1, SGPL1, ARID5B, TGFBR1, CST3, ESR1, SOX9, CTNNA1, TGFB2, ATRX, CTSL, COL9A3, SFRP1, ATN1, NTRK1, HSD17B4, SCX, MGST1, RHOBTB3	1.2527
GOTERM_BP_FAT	GO:0008584~male gonad development	19	ICAM1, SGPL1, ARID5B, TGFBR1, CST3, ESR1, SOX9, CTNNA1, TGFB2, ATRX, CTSL, COL9A3, SFRP1, ATN1, NTRK1, HSD17B4, SCX, MGST1, RHOBTB3	1.2527
GOTERM_BP_FAT	GO:0048608~reproductive structure development	42	XIST, STAT5A, EDN2, TIPARP, BMPR2, SOX9, TGFB2, ZFP36L1, IGF1R, COL9A3, ATN1, SPINT2, HEY2, KRT8, ANGPT1, HS6ST1, HSD17B4, SCX, CYR61, RHOBTB3, SGPL1, ICAM1, MAP2K1, EPAS1, SOCS3, TGFBR1, ARID5B, MET, ESR1, CST3, RPS6, CTNNA1, JUNB, ATRX, CTSL, CYP7B1, KRT19, SFRP1, NTRK1, VEGFA, CTSB, MGST1	2.22958
GOTERM_BP_FAT	GO:0061458~reproductive system development	42	XIST, STAT5A, EDN2, TIPARP, BMPR2, SOX9, TGFB2, ZFP36L1, IGF1R, COL9A3, ATN1, SPINT2, HEY2, KRT8, ANGPT1, HS6ST1, HSD17B4, SCX, CYR61, RHOBTB3, SGPL1, ICAM1, MAP2K1, EPAS1, SOCS3, TGFBR1, ARID5B, MET, ESR1, CST3, RPS6, CTNNA1, JUNB, ATRX, CTSL, CYP7B1, KRT19, SFRP1, NTRK1, VEGFA, CTSB, MGST1	2.69813
GOTERM_BP_FAT	GO:0046661~male sex differentiation	20	ICAM1, SGPL1, ARID5B, STAT5A, TGFBR1, CST3, ESR1, SOX9, CTNNA1, TGFB2, ATRX, CTSL, COL9A3, SFRP1, ATN1, NTRK1, HSD17B4, SCX, MGST1, RHOBTB3	3.17322
GOTERM_BP_FAT	GO:0008406~gonad development	24	ICAM1, SGPL1, ARID5B, EDN2, STAT5A, TGFBR1, TIPARP, CST3, ESR1, SOX9, CTNNA1, TGFB2, ATRX, CTSL, COL9A3, SFRP1, ATN1, NTRK1, VEGFA, ANGPT1, HSD17B4, SCX, MGST1, RHOBTB3	8.44916
Annotation Cluster 51	Enrichment Score: 2.1040445309735247
Category	Term	Count	Genes	FDR
GOTERM_BP_FAT	GO:0097191~extrinsic apoptotic signaling pathway	24	FGFR1, ICAM1, LTBR, SGK3, MCL1, SGPP1, ROCK2, TGFBR1, BEX3, ITM2B, CTNNA1, ITM2C, TGFB2, PAK7, TNFRSF1A, CYLD, CASP3, SFRP1, VEGFA, CASP8, KRT8, SKIL, THBS1, ACVR1	3.57979
GOTERM_BP_FAT	GO:2001235~positive regulation of apoptotic signaling pathway	19	LTBR, MCL1, PTPN2, TGFBR1, CLU, CTNNA1, ITM2C, TGFB2, CYLD, SFRP1, BBC3, SFPQ, CASP8, CTSC, CAMK2B, NGFR, SKIL, PDCD5, THBS1	5.1028
Annotation Cluster 52	Enrichment Score: 2.0757398433518692
Category	Term	Count	Genes	FDR
GOTERM_BP_FAT	GO:0014812~muscle cell migration	13	EGR1, IL6ST, MET, DOCK7, DOCK5, TPM1, IQGAP1, ATP7A, DDR1, PTK2, RAPGEF4, THBS4, NET1	3.68099
GOTERM_BP_FAT	GO:1904752~regulation of vascular associated smooth muscle cell migration	5	ATP7A, DOCK7, DOCK5, TPM1, IQGAP1	8.23423
GOTERM_BP_FAT	GO:1904738~vascular associated smooth muscle cell migration	5	ATP7A, DOCK7, DOCK5, TPM1, IQGAP1	8.23423
Annotation Cluster 53	Enrichment Score: 2.075243520298799
Category	Term	Count	Genes	FDR
GOTERM_BP_FAT	GO:0007264~small GTPase mediated signal transduction	45	GNA13, SHTN1, PREX1, ITPKB, ABCA1, ARFGEF2, RAB9, TGFB2, DIRAS2, APOE, RAC1, ARHGEF40, BCL6, RAPGEF4, CHUK, NET1, RHOBTB3, RSU1, MAP2K1, ROCK2, FLOT1, VANGL2, DOCK9, PSD3, G3BP2, ARHGEF17, TRIO, DOCK7, DOCK5, CDK2, RALGDS, RASL11B, NRAS, RAB18, PLK2, ARF2, ULK1, NTRK1, JUN, RHEB, CYFIP1, SDCBP, RAP1B, NGFR, SPATA13	0.521305
GOTERM_BP_FAT	GO:0007265~Ras protein signal transduction	31	GNA13, SHTN1, PREX1, ITPKB, ABCA1, ARFGEF2, TGFB2, APOE, ARHGEF40, BCL6, CHUK, NET1, RSU1, MAP2K1, ROCK2, FLOT1, VANGL2, PSD3, TRIO, ARHGEF17, CDK2, NRAS, PLK2, ULK1, JUN, NTRK1, SDCBP, CYFIP1, RAP1B, NGFR, SPATA13	0.71134
Annotation Cluster 54	Enrichment Score: 2.0440508545869416
Category	Term	Count	Genes	FDR
GOTERM_BP_FAT	GO:1902893~regulation of pri-miRNA transcription from RNA polymerase II promoter	7	FOS, JUN, NGFR, SOX9, STAT3, NFIB, GNL3	9.1392
Annotation Cluster 55	Enrichment Score: 2.0389746283652297
Category	Term	Count	Genes	FDR
GOTERM_BP_FAT	GO:0006665~sphingolipid metabolic process	19	SGPL1, SPNS2, GM2A, SGMS2, HACD2, SGPP1, HEXA, UGCG, HACD4, ST6GALNAC2, ST3GAL5, ST3GAL4, ITGB8, ST3GAL6, ELOVL7, NEU1, ELOVL6, DEGS1, CYR61	0.0920445
GOTERM_BP_FAT	GO:0001573~ganglioside metabolic process	8	GM2A, ST3GAL5, ST3GAL4, ITGB8, HEXA, ST3GAL6, NEU1, ST6GALNAC2	0.597044
GOTERM_BP_FAT	GO:0006672~ceramide metabolic process	13	SGPL1, SGMS2, GM2A, HEXA, UGCG, ST6GALNAC2, ST3GAL5, ITGB8, ST3GAL4, ST3GAL6, NEU1, CYR61, DEGS1	1.29952
GOTERM_BP_FAT	GO:0006643~membrane lipid metabolic process	20	SGPL1, SPNS2, GM2A, SGMS2, HACD2, SGPP1, HEXA, UGCG, HACD4, PIGP, ST6GALNAC2, ST3GAL5, ST3GAL4, ITGB8, ST3GAL6, ELOVL7, NEU1, ELOVL6, DEGS1, CYR61	2.78265
GOTERM_BP_FAT	GO:0006687~glycosphingolipid metabolic process	9	GM2A, ST3GAL5, ST3GAL4, ITGB8, HEXA, UGCG, ST3GAL6, NEU1, ST6GALNAC2	3.30338
GOTERM_BP_FAT	GO:0030148~sphingolipid biosynthetic process	12	ST3GAL5, SGMS2, ST3GAL4, HACD2, UGCG, ST3GAL6, HACD4, ELOVL7, ELOVL6, ST6GALNAC2, DEGS1, CYR61	3.94444
GOTERM_BP_FAT	GO:0009311~oligosaccharide metabolic process	10	LALBA, MAN2A1, GM2A, ST3GAL5, ST3GAL4, ST3GAL6, NEU1, EDEM1, MAN1C1, ST6GALNAC2	5.83388
Annotation Cluster 56	Enrichment Score: 2.031081675656689
Category	Term	Count	Genes	FDR
GOTERM_BP_FAT	GO:0044087~regulation of cellular component biogenesis	70	MTSS1, PREX1, IMPACT, CAPZA2, PDLIM5, SORL1, MITF, LRRC4B, GJA1, PEX5, IQGAP1, ACTR2, SLK, CTGF, TBC1D14, HEY2, MSN, PIEZO1, CYR61, ICAM1, TWF1, SGK1, ROCK2, LDB1, TRABD2B, FLOT1, NRXN1, PARP10, SPIRE2, PALLD, TMEM27, ARPC1B, JUN, VEGFA, CLDN1, SDCBP, CLIP3, SNX9, CLU, SOX9, TPM1, CYLD, PFN2, PTK2, EZR, GPM6A, PIKFYVE, RAC1, WIPF3, AGRN, NEDD4L, SYNPO, FLRT2, MYO1C, NIN, BAIAP2L1, TGFBR1, NLGN3, …	0.0143681
GOTERM_BP_FAT	GO:0030029~actin filament-based process	59	MTSS1, SHTN1, PREX1, BCAR1, CAPZA2, PDLIM3, TGFB2, ACTR2, CTGF, FMNL2, ICAM1, TWF1, ROCK2, ERMN, VANGL2, ARHGEF17, ACTN1, SPIRE2, PALLD, CTNNA1, NEBL, CTSL, ARPC1B, MYRIP, KRT19, SDCBP, DSP, KCNH2, PARVB, FXYD1, CDK5R1, CNN3, FRYL, DAAM1, DAAM2, TPM1, TRF, PFN2, EZR, SORBS1, FAT1, KRT8, RAC1, WIPF3, BCL6, NEDD4L, SYNPO, MYO1C, BAIAP2L1, TGFBR1, RNF207, ATP1A1, GDPD2, SYNE2, SFRP1, AMOT, CYFIP1, P…	0.0505155
GOTERM_BP_FAT	GO:0044089~positive regulation of cellular component biogenesis	44	SNX9, MTSS1, CLU, MITF, LRRC4B, SOX9, TPM1, IQGAP1, ACTR2, PFN2, GPM6A, CTGF, RAC1, WIPF3, MSN, AGRN, PIEZO1, SYNPO, ICAM1, FLRT2, MYO1C, NIN, BAIAP2L1, TGFBR1, FLOT1, TRABD2B, NLGN3, NRXN1, SPIRE2, PALLD, TMEM27, ATP7A, ARPC1B, BBC3, NTRK1, JUN, VEGFA, NTRK2, CLDN1, CYFIP1, SDCBP, ADGRL1, PHLDB2, ADGRL3	0.0677611
GOTERM_BP_FAT	GO:1902589~single-organism organelle organization	119	MTSS1, ATP1B1, SHTN1, CAPZA2, PDLIM3, GRIK5, CSPG5, CTGF, LIX1L, TWF1, KIF5B, ROCK2, VANGL2, ACTN1, SPIRE2, RPH3A, CTNNA1, TMEM27, NEBL, ARPC1B, KRT19, VAMP8, KRT15, ZWINT, KRT14, USO1, SDCBP, DSP, CLIP3, DST, NEK6, ARL6IP1, GNAI3, DAAM1, DAAM2, TRF, PFN2, PTK2, RAC1, AXIN2, NIN, MYO1C, MAP2K1, SYT11, TGFBR1, AKR1E1, DOCK7, CDC27, HDAC3, SYNE2, SFRP1, PLK2, LAMA5, ULK1, BBC3, CYFIP1, SYTL2, SMURF…	0.608762
GOTERM_BP_FAT	GO:0030036~actin cytoskeleton organization	48	MTSS1, SHTN1, CNN3, FRYL, BCAR1, PREX1, CAPZA2, PDLIM3, DAAM1, DAAM2, TPM1, TRF, ACTR2, PFN2, EZR, SORBS1, CTGF, FAT1, RAC1, KRT8, WIPF3, BCL6, SYNPO, FMNL2, ICAM1, TWF1, MYO1C, ROCK2, BAIAP2L1, TGFBR1, ERMN, ACTN1, ARHGEF17, SPIRE2, CTNNA1, PALLD, NEBL, GDPD2, CTSL, ARPC1B, KRT19, SFRP1, CYFIP1, SDCBP, AMOT, PTPN1, PHLDB2, PARVB	0.877619
GOTERM_BP_FAT	GO:0007010~cytoskeleton organization	83	MTSS1, GFAP, MAEA, SHTN1, PREX1, CAPZA2, BCAR1, PDLIM3, PAX6, TTLL5, TGFB2, PAK7, ACTR2, SLK, CTGF, ICAM1, FMNL2, SGK1, TWF1, ROCK2, ERMN, VANGL2, ARHGEF17, ACTN1, GAN, SPIRE2, PALLD, CTNNA1, CDK2, NEBL, ARPC1B, CTSL, KRT19, KRT14, SDCBP, DSP, CLIP3, DST, PARVB, CDK5R1, KRT6A, CNN3, FRYL, SOX9, DAAM1, DAAM2, TPM1, TRF, CYLD, TUBGCP3, PFN2, PTK2, EZR, SORBS1, FAT1, KRT8, RAC1, DCLK2, WIPF3, LIMD1,…	0.915369
GOTERM_BP_FAT	GO:0007015~actin filament organization	32	MTSS1, SHTN1, FRYL, BCAR1, PREX1, CAPZA2, PDLIM3, TPM1, TRF, ACTR2, PFN2, EZR, SORBS1, CTGF, FAT1, RAC1, WIPF3, SYNPO, ICAM1, TWF1, MYO1C, BAIAP2L1, TGFBR1, ERMN, ACTN1, SPIRE2, CTNNA1, NEBL, GDPD2, ARPC1B, CYFIP1, PHLDB2	1.87891
GOTERM_BP_FAT	GO:0043254~regulation of protein complex assembly	33	SNX9, PREX1, IMPACT, CAPZA2, MITF, SORL1, CLU, PEX5, TPM1, ACTR2, PFN2, RAC1, HEY2, WIPF3, MSN, PIEZO1, ICAM1, TWF1, SGK1, NIN, MYO1C, BAIAP2L1, TRABD2B, SPIRE2, PALLD, TMEM27, ARPC1B, BBC3, ULK1, JUN, VEGFA, CYFIP1, CLIP3	4.05751
GOTERM_BP_FAT	GO:0031334~positive regulation of protein complex assembly	21	SNX9, ICAM1, NIN, MYO1C, BAIAP2L1, TRABD2B, MITF, SPIRE2, PALLD, TMEM27, ARPC1B, ACTR2, PFN2, BBC3, JUN, VEGFA, RAC1, CYFIP1, WIPF3, MSN, PIEZO1	6.58684
Annotation Cluster 57	Enrichment Score: 1.999441682192726
Category	Term	Count	Genes	FDR
GOTERM_BP_FAT	GO:0006898~receptor-mediated endocytosis	21	SNX9, SYT11, FLOT1, NLGN3, CD63, TRF, B2M, ANXA2, CD9, EZR, GRIA2, APOE, ULK1, GRN, AAK1, VEGFA, CD81, SDCBP, ANGPT1, NEDD4L, LRP2	7.73378
Annotation Cluster 58	Enrichment Score: 1.9923879608993684
Category	Term	Count	Genes	FDR
GOTERM_BP_FAT	GO:0098773~skin epidermis development	14	LDB1, VANGL2, FZD3, CDH3, SOX9, DBI, TGFB2, ATP7A, CTSL, KDF1, LAMA5, LHX2, GNAS, NGFR	4.37136
Annotation Cluster 59	Enrichment Score: 1.9883401223101242
Category	Term	Count	Genes	FDR
GOTERM_BP_FAT	GO:0007267~cell-cell signaling	91	HMGN3, GFAP, SLC6A20B, GABRB3, SLC6A20A, EDN2, FERMT2, MITF, PTGS1, PAX6, GRIK5, GJA1, KCNQ4, GPC3, CTGF, RAPGEF4, SV2A, HADH, FGF2, CYR61, EGR1, TBL1XR1, NRXN2, CNTNAP4, KIF5B, LDB1, TRABD2B, VANGL2, FLOT1, NRXN1, PFKM, WLS, RPH3A, IRS1, TMEM27, GLUL, MYRIP, GNAQ, VAMP8, SDCBP, CARTPT, MCC, GNAS, NGFR, CLOCK, FGFR1, CPLX3, KRT6A, SOX9, CDH3, CYLD, PLCL1, PFN2, PTK2, SHISA2, XBP1, FOLR1, PDE1C, F…	2.44436
Annotation Cluster 60	Enrichment Score: 1.986449477902563
Category	Term	Count	Genes	FDR
GOTERM_BP_FAT	GO:1901888~regulation of cell junction assembly	14	MYO1C, ROCK2, LDB1, FLOT1, GJA1, IQGAP1, PTK2, SLK, RAC1, VEGFA, CLDN1, RAP1B, NEDD4L, PHLDB2	0.0984774
GOTERM_BP_FAT	GO:0034330~cell junction organization	25	MTSS1, MYO1C, ROCK2, LDB1, TGFBR1, FLOT1, FERMT2, GJA1, PTPN13, ACTN1, CTNNA1, IQGAP1, TGFB2, CD9, PTK2, SORBS1, SLK, VEGFA, RAC1, CLDN1, DSP, HEG1, NEDD4L, PHLDB2, HDAC7	0.142525
GOTERM_BP_FAT	GO:0034329~cell junction assembly	21	MYO1C, ROCK2, LDB1, FLOT1, FERMT2, GJA1, ACTN1, PTPN13, CTNNA1, IQGAP1, CD9, PTK2, SORBS1, SLK, VEGFA, RAC1, CLDN1, HEG1, NEDD4L, PHLDB2, HDAC7	0.340899
GOTERM_BP_FAT	GO:0045216~cell-cell junction organization	22	MTSS1, ROCK2, LDB1, TGFBR1, FERMT2, GJA1, ACTN1, PTPN13, CTNNA1, IQGAP1, TGFB2, CD9, PTK2, SORBS1, SLK, VEGFA, RAC1, CLDN1, DSP, HEG1, PHLDB2, HDAC7	0.622322
GOTERM_BP_FAT	GO:0007160~cell-matrix adhesion	20	LDB1, FERMT2, ACTN1, CDK6, NID2, CD63, IQGAP1, DDR1, PTK2, SNED1, SORBS1, SLK, CTGF, ITGB8, FREM1, VEGFA, RAC1, BCL6, THBS1, PHLDB2	2.78265
GOTERM_BP_FAT	GO:0010810~regulation of cell-substrate adhesion	19	RSU1, LDB1, LGALS1, PREX1, CDK6, VIT, DOCK5, IQGAP1, DDR1, PTK2, SLK, VEGFA, RAC1, BCL6, THBS1, COL8A1, PHLDB2, NET1, CYR61	8.19911
GOTERM_BP_FAT	GO:0034332~adherens junction organization	12	MTSS1, PTK2, SORBS1, SLK, LDB1, VEGFA, FERMT2, RAC1, ACTN1, DSP, PHLDB2, IQGAP1	8.29968
Annotation Cluster 62	Enrichment Score: 1.9346196722499762
Category	Term	Count	Genes	FDR
GOTERM_BP_FAT	GO:0071560~cellular response to transforming growth factor beta stimulus	23	VASN, TGFBR1, FERMT2, SOX6, SOX9, TGFB2, RASL11B, ZFP36L1, FOS, PTK2, SFRP1, FOLR1, JUN, SDCBP, BCL9L, SNRNP70, HSPA5, SKIL, SMURF1, PDCD5, THBS1, SCX, ACVR1	1.17978
GOTERM_BP_FAT	GO:0090288~negative regulation of cellular response to growth factor stimulus	17	VASN, RBPMS2, TWSG1, PTPRF, FGFRL1, RASL11B, SULF2, SFRP1, SHISA2, BCL9L, HSPA5, NGFR, SKIL, PTPN1, SMURF1, THBS1, PDCD6	1.23041
GOTERM_BP_FAT	GO:0071559~response to transforming growth factor beta	23	VASN, TGFBR1, FERMT2, SOX6, SOX9, TGFB2, RASL11B, ZFP36L1, FOS, PTK2, SFRP1, FOLR1, JUN, SDCBP, BCL9L, SNRNP70, HSPA5, SKIL, SMURF1, PDCD5, THBS1, SCX, ACVR1	1.43825
GOTERM_BP_FAT	GO:0007178~transmembrane receptor protein serine/threonine kinase signaling pathway	31	RBPMS2, TWSG1, HEXA, FERMT2, BMPR2, TRF, TGFB2, RGMA, FOS, PTK2, GPC3, MYD88, FOLR1, BCL9L, SKIL, HSPA5, THBS1, SCX, CYR61, EGR1, VASN, SLC33A1, TGFBR1, RASL11B, RBPMS, SFRP1, JUN, GDF11, SDCBP, SMURF1, ACVR1	3.87053
GOTERM_BP_FAT	GO:0090092~regulation of transmembrane receptor protein serine/threonine kinase signaling pathway	21	RBPMS2, VASN, TWSG1, TGFBR1, BMPR2, TGFB2, RASL11B, RGMA, RBPMS, GPC3, SFRP1, FOLR1, GDF11, SDCBP, BCL9L, HSPA5, SKIL, SMURF1, THBS1, CYR61, ACVR1	9.49941
Annotation Cluster 63	Enrichment Score: 1.9109486184959197
Category	Term	Count	Genes	FDR
GOTERM_BP_FAT	GO:0044242~cellular lipid catabolic process	20	ACOX1, SGPL1, HACL1, GM2A, HEXA, ACOT2, PEX5, GPCPD1, DBI, IRS1, LPIN3, DDHD2, APOE, SRD5A3, ABCD3, NEU1, BDH2, HSD17B4, HADH, ACAD10	4.62587
GOTERM_BP_FAT	GO:0009062~fatty acid catabolic process	12	ACOX1, HACL1, ACOT2, PEX5, ABCD3, BDH2, HSD17B4, HADH, IRS1, DBI, ACAD10, LPIN3	5.81401
Annotation Cluster 64	Enrichment Score: 1.8841325147398285
Category	Term	Count	Genes	FDR
GOTERM_BP_FAT	GO:1901137~carbohydrate derivative biosynthetic process	53	ADCY3, B3GALT5, WFS1, HEXA, DPY19L3, GPC3, ST3GAL5, APOE, ST3GAL4, ST3GAL6, B3GALNT2, SRD5A3, GUCY1A3, ANGPT1, GNG7, WBSCR17, VANGL2, UGCG, PARP10, PIGP, ST6GALNAC2, MAN2A1, ATP6V1A, MAGT1, XXYLT1, GNAS, MGAT5, PRPS1, ADSS, ADORA2B, TIPARP, BMPR2, ABCA1, ITM2B, EDEM1, ITM2C, APLP1, HS6ST1, AGRN, GALNT11, EGF, B4GALT4, SOAT1, AMPD2, MAN1C1, STAT3, ATP7A, B3GAT3, SLC25A13, PYGL, CALM3, PARP3, CALM2	3.05397
GOTERM_BP_FAT	GO:0009100~glycoprotein metabolic process	31	IMPAD1, B3GALT5, TIPARP, BMPR2, DPY19L3, ITM2B, EDEM1, ITM2C, ST3GAL5, ST3GAL4, B3GALNT2, ST3GAL6, SRD5A3, HS6ST1, GALNT11, B4GALT4, SOAT1, WBSCR17, VANGL2, CST3, PARP10, MAN1C1, ST6GALNAC2, ATP7A, MAN2A1, MAGT1, B3GAT3, SULF2, XXYLT1, PARP3, MGAT5	8.48329
GOTERM_BP_FAT	GO:0009101~glycoprotein biosynthetic process	28	B3GALT5, TIPARP, BMPR2, DPY19L3, ITM2B, EDEM1, ITM2C, ST3GAL5, ST3GAL4, B3GALNT2, ST3GAL6, SRD5A3, HS6ST1, GALNT11, B4GALT4, SOAT1, WBSCR17, VANGL2, PARP10, MAN1C1, ST6GALNAC2, ATP7A, MAN2A1, MAGT1, B3GAT3, XXYLT1, PARP3, MGAT5	9.82084
Annotation Cluster 65	Enrichment Score: 1.8837646091295017
Category	Term	Count	Genes	FDR
GOTERM_BP_FAT	GO:0001667~ameboidal-type cell migration	36	FGFR1, BCAR1, STAT5A, BMPR2, PAX6, SOX9, PRKX, TGFB2, PFN2, PTK2, FOLR1, APOE, SEMA3C, SEMA3B, ANGPT1, THBS1, FGF2, SGPL1, ROCK2, PTPRG, VHL, TGFBR1, ARID5B, MET, NR4A1, CD63, DOCK5, SYNE2, LAMA5, JUN, VEGFA, AMOT, MCC, PDCD6, HDAC7, ACVR1	0.147758
GOTERM_BP_FAT	GO:0010631~epithelial cell migration	27	FGFR1, BCAR1, STAT5A, BMPR2, SOX9, PRKX, TGFB2, PFN2, PTK2, APOE, ANGPT1, THBS1, FGF2, VHL, PTPRG, ROCK2, TGFBR1, MET, NR4A1, CD63, DOCK5, JUN, VEGFA, AMOT, MCC, PDCD6, HDAC7	0.306595
GOTERM_BP_FAT	GO:0090132~epithelium migration	27	FGFR1, BCAR1, STAT5A, BMPR2, SOX9, PRKX, TGFB2, PFN2, PTK2, APOE, ANGPT1, THBS1, FGF2, VHL, PTPRG, ROCK2, TGFBR1, MET, NR4A1, CD63, DOCK5, JUN, VEGFA, AMOT, MCC, PDCD6, HDAC7	0.375767
GOTERM_BP_FAT	GO:0010632~regulation of epithelial cell migration	22	FGFR1, PTPRG, ROCK2, BCAR1, STAT5A, MET, BMPR2, SOX9, DOCK5, CD63, TGFB2, PTK2, PFN2, APOE, JUN, VEGFA, ANGPT1, MCC, THBS1, PDCD6, FGF2, HDAC7	0.494098
GOTERM_BP_FAT	GO:0010634~positive regulation of epithelial cell migration	16	FGFR1, ROCK2, BCAR1, STAT5A, MET, BMPR2, SOX9, DOCK5, TGFB2, JUN, VEGFA, ANGPT1, THBS1, FGF2, PDCD6, HDAC7	0.504881
GOTERM_BP_FAT	GO:0090130~tissue migration	27	FGFR1, BCAR1, STAT5A, BMPR2, SOX9, PRKX, TGFB2, PFN2, PTK2, APOE, ANGPT1, THBS1, FGF2, VHL, PTPRG, ROCK2, TGFBR1, MET, NR4A1, CD63, DOCK5, JUN, VEGFA, AMOT, MCC, PDCD6, HDAC7	0.557596
GOTERM_BP_FAT	GO:0010595~positive regulation of endothelial cell migration	12	FGFR1, ROCK2, BCAR1, STAT5A, VEGFA, MET, BMPR2, ANGPT1, THBS1, PDCD6, FGF2, HDAC7	0.656773
GOTERM_BP_FAT	GO:0043542~endothelial cell migration	19	FGFR1, ROCK2, VHL, BCAR1, STAT5A, TGFBR1, MET, BMPR2, NR4A1, PRKX, PTK2, APOE, VEGFA, AMOT, ANGPT1, THBS1, FGF2, PDCD6, HDAC7	1.35468
Annotation Cluster 66	Enrichment Score: 1.8756977211419898
Category	Term	Count	Genes	FDR
GOTERM_BP_FAT	GO:0007611~learning or memory	30	ADCY3, GM2A, KCNAB1, PTGS1, MDK, FOS, DDHD2, PAK7, APP, CASP3, AP1S2, PPP1R1B, MAN2B1, EGR1, SGK1, NRXN2, PAIP2, TANC1, NLGN3, NRXN1, DBI, RCAN2, CYP7B1, PLK2, BTG2, CCND2, JUN, NTRK1, NTRK2, CTNS	0.236311
Annotation Cluster 67	Enrichment Score: 1.8727721218993654
Category	Term	Count	Genes	FDR
GOTERM_BP_FAT	GO:2000644~regulation of receptor catabolic process	4	APOE, PTPN1, MYLIP, ANXA2	7.38949
Annotation Cluster 68	Enrichment Score: 1.8549552179463122
Category	Term	Count	Genes	FDR
GOTERM_BP_FAT	GO:0015698~inorganic anion transport	15	FXYD1, FGFR1, FXYD3, CLCA1, CLCN2, GABRB3, SLC12A2, SLC20A2, CLCNKA, TTYH3, SLC26A7, SLC37A2, CLIC6, SLC4A2, ANO6	5.7539
GOTERM_BP_FAT	GO:0098656~anion transmembrane transport	13	FXYD1, CLCN2, GABRB3, CLCNKA, SLC37A2, CLIC6, SLC16A8, TCAF1, ABCC1, THBS1, ANO6, SLC1A1, OCA2	6.2887
Annotation Cluster 69	Enrichment Score: 1.8079787751487795
Category	Term	Count	Genes	FDR
GOTERM_BP_FAT	GO:0048010~vascular endothelial growth factor receptor signaling pathway	9	PTK2, XBP1, BCAR1, VEGFA, BMPR2, ANGPT1, PTPN1, PDCD6, PRKCB	3.8149
Annotation Cluster 71	Enrichment Score: 1.6722418548757276
Category	Term	Count	Genes	FDR
GOTERM_BP_FAT	GO:0001933~negative regulation of protein phosphorylation	34	RTN4RL1, STK38, CTDSPL, IMPACT, SORL1, LRRC4B, 1500015O10RIK, PAX6, FEM1A, SHB, IGF1R, RANBP9, CASP3, EZR, APOE, PPP1R1B, CTDSP2, ANGPT1, FAM129A, FLRT2, ATRAID, PTPN2, SOCS3, MET, HDAC3, GNAQ, SFRP1, JUN, ZBED3, GADD45G, IRF1, PTPN1, PPP1R15B, DUSP6	7.81578
GOTERM_BP_FAT	GO:0051248~negative regulation of protein metabolic process	71	CAST, A2M, CPEB2, STK38, CTDSPL, CPEB4, IMPACT, SORL1, PAX6, LRRC4B, SHB, RANBP9, APP, CASP3, GPC3, PPP1R1B, APOE, SPINT2, CD46, ANGPT1, CTDSP2, FAM129A, SOCS3, ROCK2, CST3, ESR1, PARP10, QK, SERPINA3N, BTG2, GNAQ, JUN, VEGFA, GADD45G, CSTB, SDCBP, PPP1R15B, ARL6IP1, RTN4RL1, CLU, 1500015O10RIK, AZIN1, ITM2B, ITM2C, FEM1A, ZFP36L1, IGF1R, MOV10, EZR, LIMD1, THBS1, TNRC6A, FLRT2, MAP2K1, ATRAID, P…	9.43884
Annotation Cluster 72	Enrichment Score: 1.6625286340258898
Category	Term	Count	Genes	FDR
GOTERM_BP_FAT	GO:0016192~vesicle-mediated transport	83	IER3IP1, COPS5, SORL1, GRIK5, PDIA6, B2M, CD47, GOLGA7, APP, GPC3, AP1S2, CHIC2, PACSIN3, APOE, AAK1, TBC1D14, ANGPT1, RAPGEF4, MSN, ANO6, KIF5B, FLOT1, NRXN1, SPIRE2, RPH3A, TMEM27, KIF1C, VAMP8, GRN, CD81, VEGFA, USO1, RIN2, SDCBP, CLIP3, VPS26A, NRBP2, CPLX3, SNX9, GNAI3, ADORA2B, ABCA1, LMAN2, DENND2A, ARFGEF2, LMAN1, RAB9, TRF, APLP1, DDHD2, CD9, PFN2, PTK2, EZR, PIKFYVE, RAC1, TMED10, WIPF3…	3.03341
GOTERM_BP_FAT	GO:0006898~receptor-mediated endocytosis	21	SNX9, SYT11, FLOT1, NLGN3, CD63, TRF, B2M, ANXA2, CD9, EZR, GRIA2, APOE, ULK1, GRN, AAK1, VEGFA, CD81, SDCBP, ANGPT1, NEDD4L, LRP2	7.73378
Annotation Cluster 73	Enrichment Score: 1.6477802918800442
Category	Term	Count	Genes	FDR
GOTERM_BP_FAT	GO:0048729~tissue morphogenesis	55	GNA13, MTSS1, STAT5A, GJA1, PRKX, TGFB2, KDF1, GPC3, SPINT2, HEY2, CASP8, SEMA3C, ANGPT1, MSN, SCX, FGF2, CHUK, CYR61, ROCK2, SOCS3, VANGL2, ESR1, WLS, DDR1, CTSL, VEGFA, CTSD, DSP, NGFR, ACVR1, FGFR1, TWSG1, KRT6A, BMPR2, SOX9, TPM1, RGMA, IGF1R, FOLR1, LHX2, RAC1, HEG1, LIAS, EGF, SLC12A2, TGFBR1, MET, FZD3, ATP7A, EPHA4, CYP7B1, SFRP1, LAMA5, IFT57, PHLDB2	0.425657
Annotation Cluster 77	Enrichment Score: 1.5941520274014456
Category	Term	Count	Genes	FDR
GOTERM_BP_FAT	GO:0090002~establishment of protein localization to plasma membrane	17	KIF5B, ROCK2, FLOT1, TSPAN14, NRXN1, MYL12A, ANXA2, TNFRSF1A, GOLGA7, TSPAN10, EZR, SORBS1, LAMA5, ANK3, CLIP3, ACSL3, FAM126A	3.76984
Annotation Cluster 81	Enrichment Score: 1.5566502034057896
Category	Term	Count	Genes	FDR
GOTERM_BP_FAT	GO:1901016~regulation of potassium ion transmembrane transporter activity	10	ATP1B1, ATP1B3, ATP1B2, ANK3, KCNAB1, FHL1, RNF207, AGRN, NEDD4L, CACNA1D	0.335295
GOTERM_BP_FAT	GO:1901379~regulation of potassium ion transmembrane transport	12	ATP1B1, ATP1B3, ATP1B2, ANK3, KCNAB1, FHL1, RNF207, AGRN, NEDD4L, KCNH2, ANO6, CACNA1D	0.492679
Annotation Cluster 82	Enrichment Score: 1.5394713883989741
Category	Term	Count	Genes	FDR
GOTERM_BP_FAT	GO:0030001~metal ion transport	65	ATP1B1, ATP1B3, KCNAB1, ATP1B2, WFS1, SLC20A2, GJA1, TGFB2, B2M, KCNQ4, PACSIN3, SLC23A2, CTGF, ANK3, SLC24A3, NIPAL2, KCNG4, ANO6, FGF2, ICAM1, SGK1, CLCA1, SGK3, KIF5B, NOS1AP, SLC24A5, STIM2, CACNG4, MAGED2, CDK2, PRKCB, MAGT1, GNAQ, SLC41A1, KCNH7, GNAS, KCNH2, STEAP1, FXYD1, CXCL1, SLC39A14, FXYD3, SLC38A2, FHL1, TRF, SLC30A4, CAMK2B, AGRN, NEDD4L, EGF, NFATC1, SLC12A2, IREB2, ATP1A1, RNF207…	0.231239
Annotation Cluster 83	Enrichment Score: 1.5295793265869102
Category	Term	Count	Genes	FDR
GOTERM_BP_FAT	GO:0001573~ganglioside metabolic process	8	GM2A, ST3GAL5, ST3GAL4, ITGB8, HEXA, ST3GAL6, NEU1, ST6GALNAC2	0.597044
GOTERM_BP_FAT	GO:0006687~glycosphingolipid metabolic process	9	GM2A, ST3GAL5, ST3GAL4, ITGB8, HEXA, UGCG, ST3GAL6, NEU1, ST6GALNAC2	3.30338
Annotation Cluster 84	Enrichment Score: 1.5236866568597944
Category	Term	Count	Genes	FDR
GOTERM_BP_FAT	GO:0007178~transmembrane receptor protein serine/threonine kinase signaling pathway	31	RBPMS2, TWSG1, HEXA, FERMT2, BMPR2, TRF, TGFB2, RGMA, FOS, PTK2, GPC3, MYD88, FOLR1, BCL9L, SKIL, HSPA5, THBS1, SCX, CYR61, EGR1, VASN, SLC33A1, TGFBR1, RASL11B, RBPMS, SFRP1, JUN, GDF11, SDCBP, SMURF1, ACVR1	3.87053
GOTERM_BP_FAT	GO:0090092~regulation of transmembrane receptor protein serine/threonine kinase signaling pathway	21	RBPMS2, VASN, TWSG1, TGFBR1, BMPR2, TGFB2, RASL11B, RGMA, RBPMS, GPC3, SFRP1, FOLR1, GDF11, SDCBP, BCL9L, HSPA5, SKIL, SMURF1, THBS1, CYR61, ACVR1	9.49941
