# Supplementary material for: Loss of Ciliary Gene Bbs8 Results in Physiological Defects in the Retinal Pigment Epithelium
Source: Front Cell Dev Biol. 2021 Feb 18;9:607121. doi: 10.3389/fcell.2021.607121 (PMC7930748; doi:10.3389/fcell.2021.607121)
Supplement: Supplementary file 12 [file Table_8.XLSX]

## Sheet: Sheet1
Supplementary Table 6: Gene Ontology enrichment analysis of the differentially expressed genes (DEGs) resulting from the comparison of the two datasets at P11 and P29. The Biological Process (BP_FAT) terms enriched among the downregulated genes in both datasets (n=33) and upregulated in both datasets (n=32) genes are highlighted in green (A) and red (B), respectively. For each BP annotation clust…
A) down down
Annotation Cluster 1	Enrichment Score: 1.761697259764697
Category	Term	Count	Genes	FDR
GOTERM_BP_FAT	GO:0007601~visual perception	4	GNAT1, SLC45A2, COL1A1, RHO	1.98729
GOTERM_BP_FAT	GO:0050953~sensory perception of light stimulus	4	GNAT1, SLC45A2, COL1A1, RHO	2.1522
Annotation Cluster 2	Enrichment Score: 1.6858877131516854
Category	Term	Count	Genes	FDR
GOTERM_BP_FAT	GO:1902533~positive regulation of intracellular signal transduction	7	NCAM1, S100B, SEMA7A, COL3A1, DRD4, IGFBP4, IGFBP5	3.15564
GOTERM_BP_FAT	GO:0007417~central nervous system development	7	NCAM1, S100B, ENPP2, SEMA7A, COL3A1, TTC8, PITX2	4.42915
GOTERM_BP_FAT	GO:0009967~positive regulation of signal transduction	8	NCAM1, S100B, SEMA7A, COL3A1, DRD4, COL1A1, IGFBP4, IGFBP5	4.64531
GOTERM_BP_FAT	GO:0030900~forebrain development	5	NCAM1, SEMA7A, COL3A1, TTC8, PITX2	5.16772
GOTERM_BP_FAT	GO:0009887~organ morphogenesis	7	GNAT1, COL3A1, COL1A2, COL1A1, TTC8, IGFBP5, PITX2	6.18543
GOTERM_BP_FAT	GO:0060537~muscle tissue development	5	NCAM1, S100B, COL3A1, IGFBP5, PITX2	6.33992
GOTERM_BP_FAT	GO:0048584~positive regulation of response to stimulus	9	NCAM1, S100B, SEMA7A, COL3A1, DRD4, ARF6, COL1A1, IGFBP4, IGFBP5	7.08913
GOTERM_BP_FAT	GO:0010647~positive regulation of cell communication	8	NCAM1, S100B, SEMA7A, COL3A1, DRD4, COL1A1, IGFBP4, IGFBP5	8.65242
GOTERM_BP_FAT	GO:0023056~positive regulation of signaling	8	NCAM1, S100B, SEMA7A, COL3A1, DRD4, COL1A1, IGFBP4, IGFBP5	8.86803
GOTERM_BP_FAT	GO:0060322~head development	6	NCAM1, SEMA7A, COL3A1, COL1A1, TTC8, PITX2	9.3878
GOTERM_BP_FAT	GO:0035556~intracellular signal transduction	10	NCAM1, S100B, SNRK, SEMA7A, COL3A1, DRD4, COL1A2, ARF6, IGFBP4, IGFBP5	9.8558
Annotation Cluster 3	Enrichment Score: 1.6418709128811144
Category	Term	Count	Genes	FDR
GOTERM_BP_FAT	GO:0009719~response to endogenous stimulus	10	NCAM1, S100B, KLF9, COL3A1, DRD4, COL1A2, COL1A1, KLF2, IGFBP5, PITX2	0.640646
GOTERM_BP_FAT	GO:0030199~collagen fibril organization	3	COL3A1, COL1A2, COL1A1	2.68324
GOTERM_BP_FAT	GO:0010243~response to organonitrogen compound	7	NCAM1, COL3A1, DRD4, COL1A2, COL1A1, KLF2, IGFBP5	2.70977
GOTERM_BP_FAT	GO:1901700~response to oxygen-containing compound	9	NCAM1, KLF9, COL3A1, DRD4, COL1A2, KPNA4, COL1A1, KLF2, IGFBP5	4.00599
GOTERM_BP_FAT	GO:1901698~response to nitrogen compound	7	NCAM1, COL3A1, DRD4, COL1A2, COL1A1, KLF2, IGFBP5	5.26708
GOTERM_BP_FAT	GO:0014070~response to organic cyclic compound	7	NCAM1, S100B, KLF9, DRD4, COL1A1, KLF2, IGFBP5	5.29259
GOTERM_BP_FAT	GO:0009887~organ morphogenesis	7	GNAT1, COL3A1, COL1A2, COL1A1, TTC8, IGFBP5, PITX2	6.18543
GOTERM_BP_FAT	GO:0030334~regulation of cell migration	6	ENPP2, SEMA7A, COL3A1, COL1A1, IGFBP5, PITX2	7.2456
GOTERM_BP_FAT	GO:2000145~regulation of cell motility	6	ENPP2, SEMA7A, COL3A1, COL1A1, IGFBP5, PITX2	8.96667
B) up up
Annotation Cluster 1	Enrichment Score: 1.9225384664533762
Category	Term	Count	Genes	FDR
GOTERM_BP_FAT	GO:0043066~negative regulation of apoptotic process	7	ARL6IP1, PAK7, SGK1, VEGFA, CLU, MT1, GLO1	3.80569
GOTERM_BP_FAT	GO:0043069~negative regulation of programmed cell death	7	ARL6IP1, PAK7, SGK1, VEGFA, CLU, MT1, GLO1	4.11724
GOTERM_BP_FAT	GO:0006915~apoptotic process	9	ARL6IP1, COL4A3, PAK7, SGK1, LGALS1, VEGFA, CLU, MT1, GLO1	6.01914
GOTERM_BP_FAT	GO:0060548~negative regulation of cell death	7	ARL6IP1, PAK7, SGK1, VEGFA, CLU, MT1, GLO1	6.422
GOTERM_BP_FAT	GO:0012501~programmed cell death	9	ARL6IP1, COL4A3, PAK7, SGK1, LGALS1, VEGFA, CLU, MT1, GLO1	8.10619
GOTERM_BP_FAT	GO:0042981~regulation of apoptotic process	8	ARL6IP1, COL4A3, PAK7, SGK1, VEGFA, CLU, MT1, GLO1	8.57086
GOTERM_BP_FAT	GO:0043067~regulation of programmed cell death	8	ARL6IP1, COL4A3, PAK7, SGK1, VEGFA, CLU, MT1, GLO1	9.06824
Annotation Cluster 2	Enrichment Score: 1.7512687332751835
Category	Term	Count	Genes	FDR
GOTERM_BP_FAT	GO:0051240~positive regulation of multicellular organismal process	9	GFAP, SGK1, EZR, OTX2, VEGFA, CLU, LRP8, TPM1, TRF	3.07342
GOTERM_BP_FAT	GO:0022607~cellular component assembly	11	ARL6IP1, TRPM3, SGK1, ALAD, EZR, OTX2, VEGFA, CLU, CTSD, TPM1, ANXA2	3.08412
GOTERM_BP_FAT	GO:0051130~positive regulation of cellular component organization	8	SGK1, EZR, VEGFA, CLU, LRP8, TPM1, TRF, ANXA2	3.42131
GOTERM_BP_FAT	GO:0044093~positive regulation of molecular function	8	COL4A3, SGK1, VEGFA, CLU, LRP8, TPM1, TRF, ANXA2	3.69129
GOTERM_BP_FAT	GO:0006461~protein complex assembly	8	TRPM3, SGK1, ALAD, OTX2, VEGFA, CLU, TPM1, ANXA2	3.80705
GOTERM_BP_FAT	GO:0070271~protein complex biogenesis	8	TRPM3, SGK1, ALAD, OTX2, VEGFA, CLU, TPM1, ANXA2	3.82381
GOTERM_BP_FAT	GO:0051129~negative regulation of cellular component organization	6	GFAP, SGK1, LGALS1, CLU, TPM1, ANXA2	4.98349
GOTERM_BP_FAT	GO:0044085~cellular component biogenesis	11	ARL6IP1, TRPM3, SGK1, ALAD, EZR, OTX2, VEGFA, CLU, CTSD, TPM1, ANXA2	6.15031
GOTERM_BP_FAT	GO:0022603~regulation of anatomical structure morphogenesis	7	COL4A3, SGK1, EZR, OTX2, VEGFA, LRP8, TPM1	6.16038
GOTERM_BP_FAT	GO:0071822~protein complex subunit organization	8	TRPM3, SGK1, ALAD, OTX2, VEGFA, CLU, TPM1, ANXA2	6.67244
Annotation Cluster 3	Enrichment Score: 1.7140289136905273
Category	Term	Count	Genes	FDR
GOTERM_BP_FAT	GO:1990267~response to transition metal nanoparticle	4	ALAD, MT2, MT1, TRF	1.7148
GOTERM_BP_FAT	GO:0071248~cellular response to metal ion	4	ALAD, MT2, MT1, TRF	1.94554
GOTERM_BP_FAT	GO:0046686~response to cadmium ion	3	ALAD, MT2, MT1	3.01052
GOTERM_BP_FAT	GO:0010043~response to zinc ion	3	ALAD, MT2, MT1	3.74885
GOTERM_BP_FAT	GO:0071241~cellular response to inorganic substance	4	ALAD, MT2, MT1, TRF	6.32773
