# Supplementary material for: Loss of Ciliary Gene Bbs8 Results in Physiological Defects in the Retinal Pigment Epithelium
Source: Front Cell Dev Biol. 2021 Feb 18;9:607121. doi: 10.3389/fcell.2021.607121 (PMC7930748; doi:10.3389/fcell.2021.607121)
Supplement: Supplementary file 13 [file Table_9.XLSX]

## Sheet: P11
P11
	Up regulated	T: Majority protein IDs	T: Protein names	T: Gene names	Bbs8_Mut_P11_x/y_BBS8_WT_P11		Down regulated	T: Majority protein IDs	T: Protein names	T: Gene names	Bbs8_Mut_P11_x/y_BBS8_WT_P11
		P40630	Transcription factor A, mitochondrial	Tfam	2.18703			P20612	Guanine nucleotide-binding protein G(t) subunit alpha-1	Gnat1	-3.65293
								Q78IK2	Up-regulated during skeletal muscle growth protein 5	Usmg5	-4.11264
								P23440	Rod cGMP-specific 3,5-cyclic phosphodiesterase subunit beta	Pde6b	-2.70795
								P61750	ADP-ribosylation factor 4	Arf4	-2.9742
								P27664	Rod cGMP-specific 3,5-cyclic phosphodiesterase subunit alpha	Pde6a	-2.63662
								P35846	Folate receptor alpha	Folr1	-3.20785
								P15499	Peripherin-2	Prph2	-2.51427
								P04919	Band 3 anion transport protein	Slc4a1	-2.78173
								P32958	Rod outer segment membrane protein 1	Rom1	-2.32845
								Q80UP8	Sodium-dependent phosphate transporter 2	Slc20a2	-1.74792

## Sheet: P29
P29
	Up regulated	T: Majority protein IDs	T: Protein names	T: Gene names	Bbs8_Mut_P11_x/y_BBS8_WT_P11			Down regulated	T: Majority protein IDs	T: Protein names	T: Gene names	Bbs8_Mut_P11_x/y_BBS8_WT_P11
		P51881	ADP/ATP translocase 2;ADP/ATP translocase 2, N-terminally processed	Slc25a5	1.03792				Q9WUD8	Fas apoptotic inhibitory molecule 1	Faim	-3.33115
		P97742	Carnitine O-palmitoyltransferase 1, liver isoform	Cpt1a	1.05618				Q8VEK0	Cell cycle control protein 50A	Tmem30a	-2.99147
		Q6P5E4	UDP-glucose:glycoprotein glucosyltransferase 1	Uggt1	1.09092				P46938	Transcriptional coactivator YAP1	Yap1	-2.85551
		P97450	ATP synthase-coupling factor 6, mitochondrial	Atp5j	1.09653				Q9JHU2	Palmdelphin	Palmd	-2.76282
		Q8BH59	Calcium-binding mitochondrial carrier protein Aralar1	Slc25a12	1.09986				Q9JI46	Diphosphoinositol polyphosphate phosphohydrolase 1	Nudt3	-2.67977
		Q60931	Voltage-dependent anion-selective channel protein 3	Vdac3	1.10168				Q3UH68	LIM and calponin homology domains-containing protein 1	Limch1	-2.55408
		Q62433	Protein NDRG1	Ndrg1	1.10817				Q8R2K1	Fucose mutarotase	Fuom	-2.53823
		P19536	Cytochrome c oxidase subunit 5B, mitochondrial	Cox5b	1.18147				Q6PIU9	Uncharacterized protein FLJ45252 homolog		-2.30823
		Q9CR62	Mitochondrial 2-oxoglutarate/malate carrier protein	Slc25a11	1.20342				Q8VI36	Paxillin	Pxn	-2.27567
		Q06890	Clusterin;Clusterin beta chain;Clusterin alpha chain	Clu	1.23385				P06745	Glucose-6-phosphate isomerase	Gpi	-2.19388
		Q64191	N(4)-(beta-N-acetylglucosaminyl)-L-asparaginase;Glycosylasparaginase alpha chain;Glycosylasparaginase beta chain	Aga	1.31735				Q921H9	Cytochrome c oxidase assembly factor 7	Coa7	-2.17
		Q9DC69	NADH dehydrogenase [ubiquinone] 1 alpha subcomplex subunit 9, mitochondrial	Ndufa9	1.3186				Q4VAA2	Protein CDV3	Cdv3	-2.14891
		Q9CQ54	NADH dehydrogenase [ubiquinone] 1 subunit C2	Ndufc2	1.40369				Q8R1G6	PDZ and LIM domain protein 2	Pdlim2	-1.99694
		Q61207	Prosaposin	Psap	1.43648				Q8K2G4	Bardet-Biedl syndrome 7 protein homolog	Bbs7	-1.76118
		Q9R118	Serine protease HTRA1	Htra1	1.48266				P57776	Elongation factor 1-delta	Eef1d	-1.75521
		P63011	Ras-related protein Rab-3A	Rab3a	1.48306				Q62394	Zinc finger protein 185	Znf185	-1.7262
		Q3UKC1	Tax1-binding protein 1 homolog	Tax1bp1	1.53013				Q6PGL7	WASH complex subunit FAM21	Fam21	-1.66056
		Q9WU81	Sugar phosphate exchanger 2	Slc37a2	1.60844				Q80WJ7	Protein LYRIC	Mtdh	-1.62343
		P62717	60S ribosomal protein L18a	Rpl18a	1.61966				Q3TIV5	Zinc finger CCCH domain-containing protein 15	Zc3h15	-1.60857
		Q64511	DNA topoisomerase 2-beta	Top2b	1.62333				Q9CYZ2	Tumor protein D54	Tpd52l2	-1.53639
		Q9WV98	Mitochondrial import inner membrane translocase subunit Tim9	Timm9	1.68002				Q9DAW9	Calponin-3	Cnn3	-1.5103
		Q62186	Translocon-associated protein subunit delta	Ssr4	1.73176				P97447	Four and a half LIM domains protein 1	Fhl1	-1.50524
		Q8CCK0	Core histone macro-H2A.2	H2afy2	1.76372				Q8VCR7	Alpha/beta hydrolase domain-containing protein 14B	Abhd14b	-1.44262
		O88935	Synapsin-1	Syn1	1.84707				Q80XI3	Eukaryotic translation initiation factor 4 gamma 3	Eif4g3	-1.41186
		Q9Z0F7	Gamma-synuclein	Sncg	1.86595				Q3UTJ2	Sorbin and SH3 domain-containing protein 2	Sorbs2	-1.40792
		Q9QZC7	Pleckstrin homology domain-containing family B member 2	Plekhb2	1.95301				Q9DBS5	Kinesin light chain 4	Klc4	-1.39923
		Q61011	Guanine nucleotide-binding protein G(I)/G(S)/G(T) subunit beta-3	Gnb3	1.96195				Q61792	LIM and SH3 domain protein 1	Lasp1	-1.37493
		Q3TDQ1	Dolichyl-diphosphooligosaccharide--protein glycosyltransferase subunit STT3B	Stt3b	1.96421				Q5EBJ4	Ermin	Ermn	-1.37162
		Q8R001	Microtubule-associated protein RP/EB family member 2	Mapre2	2.02719				Q00915	Retinol-binding protein 1	Rbp1	-1.25268
		P35441	Thrombospondin-1	Thbs1	2.07939				Q61595	Kinectin	Ktn1	-1.23147
		Q8BMF3	NADP-dependent malic enzyme, mitochondrial	Me3	2.0802				Q80X50	Ubiquitin-associated protein 2-like	Ubap2l	-1.196
		Q791T5	Mitochondrial carrier homolog 1	Mtch1	2.08527				Q60598	Src substrate cortactin	Cttn	-1.19564
		Q9WVH9	Fibulin-5	Fbln5	2.11805				P52760	Ribonuclease UK114	Hrsp12	-1.18426
		Q9R0M4	Podocalyxin	Podxl	2.20015				Q8BHB9	Chloride intracellular channel protein 6	Clic6	-1.18404
		Q64704	Syntaxin-3	Stx3	2.23539				P56387	Dynein light chain Tctex-type 3	Dynlt3	-1.17431
		Q9DCP2	Sodium-coupled neutral amino acid transporter 3	Slc38a3	2.2436				Q9DBG5	Perilipin-3	Plin3	-1.171
		Q8R2Z3	Anion exchange transporter	Slc26a7	2.35636				O88958	Glucosamine-6-phosphate isomerase 1	Gnpda1	-1.16629
		O08599	Syntaxin-binding protein 1	Stxbp1	2.35789				P34884	Macrophage migration inhibitory factor	Mif	-1.11148
		Q9DCB8	Iron-sulfur cluster assembly 2 homolog, mitochondrial	Isca2	2.36212				P82343	N-acylglucosamine 2-epimerase	Renbp	-1.10907
		P10637	Microtubule-associated protein tau	Mapt	2.45251				Q9CZ44	NSFL1 cofactor p47	Nsfl1c	-1.09616
		Q80Z24	Neuronal growth regulator 1	Negr1	2.47475
		Q9CRB6	Tubulin polymerization-promoting protein family member 3	Tppp3	2.62159
		O09165	Calsequestrin-1	Casq1	2.74569
		Q9WVA2	Mitochondrial import inner membrane translocase subunit Tim8 A	Timm8a1	2.91903
		Q62277	Synaptophysin	Syp	3.09728
		P03995	Glial fibrillary acidic protein	Gfap	3.10778
		P29788	Vitronectin	Vtn	3.22957
		P60824	Cold-inducible RNA-binding protein	Cirbp	3.40032
		P62307	Small nuclear ribonucleoprotein F	Snrpf	3.41662
		Q6GQT1	Alpha-2-macroglobulin-P	A2mp	3.80675

## Sheet: Raw data
T: Majority protein IDs	T: Protein names	T: Gene names	Bbs8_Mut_P11_x/y_BBS8_WT_P11	Bbs8_Mut_P29_x/y_Bbs8_WT_P29	Bbs8_WT_P29_x/y_Bbs8_WT_P11	Bbs8_Mut_P29_x/y_Bbs8_Mut_P11	N: Bbs8_Mut_P11_x/y_BBS8_WT_P11 Significance B	N: Bbs8_Mut_P29_x/y_Bbs8_WT_P29 Significance B	N: Bbs8_WT_P29_x/y_Bbs8_WT_P11 Significance B	N: Bbs8_Mut_P29_x/y_Bbs8_Mut_P11 Significance B	N: -Log Student's T-test p-value BBS8_WT_P11_Bbs8_Mut_P11	N: -Log Student's T-test p-value Bbs8_Mut_P29_Bbs8_WT_P29	N: -Log Student's T-test p-value Bbs8_WT_P11_Bbs8_WT_P29	N: -Log Student's T-test p-value Bbs8_Mut_P29_Bbs8_Mut_P11	C: Student's T-test Significant BBS8_WT_P11_Bbs8_Mut_P11	C: Student's T-test Significant Bbs8_Mut_P29_Bbs8_WT_P29	C: Student's T-test Significant Bbs8_WT_P11_Bbs8_WT_P29	C: Student's T-test Significant Bbs8_Mut_P29_Bbs8_Mut_P11	C: Bbs8_Mut_P11_x/y_BBS8_WT_P11 B significant	C: Bbs8_Mut_P29_x/y_Bbs8_WT_P29 B significant	C: Bbs8_WT_P29_x/y_Bbs8_WT_P11 B significant	C: Bbs8_Mut_P29_x/y_Bbs8_Mut_P11 B significant	LFQ intensity 1_Bbs8_WT_P11_1d	LFQ intensity 10_Bbs8_Mut_P29_2b	LFQ intensity 11_BBS8_WT_P11	LFQ intensity 12_BBS8_MUT_P11	LFQ intensity 13_BBS8_WT_P11	LFQ intensity 14_BBS8_MUT_P11	LFQ intensity 2_Bbs8_WT_P11_2d	LFQ intensity 3_Bbs8_Mut_P11_3d	LFQ intensity 4_Bbs8_WT_P29_2a	LFQ intensity 5_Bbs8_WT_P29_3a	LFQ intensity 6_Bbs8_WT_P29_3b	LFQ intensity 7_Bbs8_WT_P29_4b	LFQ intensity 8_Bbs8_Mut_P29_1a	LFQ intensity 9_Bbs8_Mut_P29_1b	N: Peptides	N: Razor + unique peptides	N: Unique peptides	N: Sequence coverage [%]	N: Unique + razor sequence coverage [%]	N: Unique sequence coverage [%]	N: Mol. weight [kDa]	N: Intensity	N: MS/MS count	T: Protein IDs
A2ARV4	Low-density lipoprotein receptor-related protein 2	Lrp2	-0.747614	-0.0514134	-0.096553	0.599647	0.456365	0.967059	0.77158	0.878567	0.977845	0.219066	0.247973	0.431461									22.8306	21.6785	22.2899	22.2503	21.9149	21.6298	22.4599	21.4363	22.4614	22.429	22.1158	21.9317	22.4023	22.2294	18	18	18	5.7	5.7	5.7	519.2	28.0869	50	A2ARV4
B2RXS4	Plexin-B2	Plxnb2	-0.442388	0.067359	0.479695	0.989441	0.599581	0.711556	0.967918	0.661241	0.429503	0.0342201	0.717122	1.82563									26.086	25.9655	25.09	25.2299	25.0852	24.8432	26.1078	25.5667	26.578	26.3367	25.9401	25.6282	26.2194	26.2555	44	44	44	34.7	34.7	34.7	206.23	31.9035	328	B2RXS4
C0HKE9;C0HKE8;C0HKE7;C0HKE6;C0HKE5;C0HKE4;C0HKE3;C0HKE2;C0HKE1;Q8CGP6;Q8R1M2;Q8CGP7;Q8CGP5;Q8BFU2	Histone H2A type 1-H;Histone H2A.J;Histone H2A type 1-K;Histone H2A type 1-F;Histone H2A type 3	Hist1h2ah;H2afj;Hist1h2ak;Hist1h2af;Hist3h2a	-1.91661	-0.0458901	-3.4577	-1.58698	0.0500657	0.984888	0.00224762	0.133149	0.247263	0.0324901	1.97859	0.901439			+						26.2068	22.8281	22.7246	22.7913	23.469	22.9119	25.5158	25.4835	21.8386	20.5564	20.9939	21.6694	21.3249	NaN	8	3	2	58.5	36.2	13.8	14.135	28.9866	42	C0HKE9;C0HKE8;C0HKE7;C0HKE6;C0HKE5;C0HKE4;C0HKE3;C0HKE2;C0HKE1;Q8CGP6;Q8R1M2;Q8CGP7;Q8CGP5;Q8BFU2
C0HKG6;C0HKG5			1.47313	-0.367081	0.4555	-1.38471	0.113477	0.563934	0.783463	0.391533	1.54133	1.73632	1.12693	1.31658									NaN	21.3473	21.1621	23.8414	21.3495	22.732	21.4065	21.9933	22.0441	21.6321	21.7921	21.5908	21.329	21.3598	5	5	5	21.6	21.6	21.6	29.608	27.7498	50	C0HKG6;C0HKG5
D3YXK2	Scaffold attachment factor B1	Safb	0.925282	-0.249547	-1.36276	-2.53759	0.133956	0.708927	0.182869	0.0257112	0.00849694	0.207011	2.30887	0.466092			+						23.1256	22.4271	23.6954	NaN	23.0165	24.8135	23.8993	24.3637	21.7177	22.0907	22.0605	22.7077	21.8261	21.6915	12	12	8	18.5	18.5	13	105.1	28.6882	68	D3YXK2
D3YZP9	Coiled-coil domain-containing protein 6	Ccdc6	NaN	-0.0772108	0.283187	-0.181976	NaN	0.949162	0.893938	0.921224	NaN	0.0553175	0.664631	0.0197715									NaN	19.6676	NaN	NaN	NaN	NaN	NaN	NaN	20.0571	19.9875	19.8557	NaN	19.8459	19.9693	5	5	5	14.1	14.1	14.1	52.938	25.3379	8	D3YZP9
D3Z7P3	Glutaminase kidney isoform, mitochondrial	Gls	0.145832	0.827026	0.502651	1.30898	0.781968	0.209274	0.854994	0.529373	0.555416	0.848747	0.685572	0.688161									21.762	23.0059	NaN	22.7746	NaN	21.104	21.6938	21.1198	20.9494	21.4739	22.7518	21.7193	22.2736	22.4288	9	9	9	19.7	19.7	19.7	73.963	28.0032	40	D3Z7P3
E9Q557	Desmoplakin	Dsp	-1.25484	0.412429	-1.3942	0.27307	0.203432	0.368427	0.174518	0.939515	0.530749	0.147399	0.618587	0.100849									25.1199	23.6049	24.0206	23.8825	22.6096	22.2969	22.8526	21.7017	22.4302	21.821	24.3798	21.4116	22.3446	22.57	21	21	21	9.2	9.2	9.2	332.91	28.8309	69	E9Q557
E9Q7G0		Numa1	1.23725	-0.123893	-0.155825	-1.51697	0.0468397	0.89557	0.734558	0.147581	0.179409	0.110952	0.00304912	0.0979744									23.3516	22.6864	21.674	NaN	22.6752	24.29	23.6814	24.543	23.1727	23.1424	22.4838	22.6008	22.8927	22.773	36	36	36	24.8	24.8	24.8	235.63	28.9693	116	E9Q7G0
F6ZDS4	Nucleoprotein TPR	Tpr	0.899294	-0.890909	2.0079	0.217693	0.144856	0.10768	0.193758	0.843399	0.284201	0.900505	1.29824	0.0915478			+						22.8956	23.3117	20.4398	20.8324	21.4224	23.2387	23.8139	25.2394	24.6146	24.6593	23.274	24.0189	23.5254	23.4564	37	37	37	20.1	20.1	20.1	273.99	29.7872	127	F6ZDS4
G5E829	Plasma membrane calcium-transporting ATPase 1	Atp2b1	-0.296959	1.56832	-2.42684	-0.229563	0.651003	0.0541526	0.0941263	0.897452	0.644822	0.668262	2.58974	0.356398			+						21.9369	21.7168	22.3902	22.31	22.9864	21.9464	22.0799	21.1253	NaN	NaN	NaN	21.107	21.9555	NaN	10	7	7	12.5	9.1	9.1	134.75	26.8356	24	G5E829;Q6Q477
O08528	Hexokinase-2	Hk2	NaN	-0.764786	3.60565	2.76892	NaN	0.172013	0.0129561	0.107611	NaN	0.110921	2.11458	3.55008			+	+					NaN	23.2307	NaN	NaN	NaN	NaN	NaN	NaN	21.5417	22.6914	23.9458	24.0795	22.6861	22.6207	19	17	16	26.3	24.3	23.1	102.53	28.8933	42	O08528;Q3TRM8
O08539	Myc box-dependent-interacting protein 1	Bin1	-0.969261	0.162563	0.609134	1.74096	0.329495	0.674921	0.793511	0.35812	0.508841	0.189397	1.54915	0.665908			+						22.9247	23.0231	22.6304	NaN	23.2701	22.1385	23.5685	23.7452	23.5986	23.8262	23.5838	23.9282	23.8794	23.9142	13	13	13	34	34	34	64.469	29.3736	84	O08539
O08547	Vesicle-trafficking protein SEC22b	Sec22b	-0.650536	-0.0906831	0.0706998	0.630552	0.396094	0.914043	0.973731	0.586822	0.73789	0.53483	0.742827	0.589297									21.7144	21.6406	21.4592	NaN	21.6047	21.01	21.755	21.8298	21.7315	21.731	21.6999	22.1978	21.5492	21.7897	7	7	7	38.6	38.6	38.6	24.74	27.5784	37	O08547
O08553	Dihydropyrimidinase-related protein 2	Dpysl2	-0.400835	-0.338366	0.37558	0.438049	0.638362	0.690444	0.899404	0.97679	0.171049	0.349395	0.530444	0.181376									26.7706	26.8684	26.3378	24.6264	26.8894	26.4304	27.6537	28.3908	27.341	27.1663	27.2085	27.2051	27.5988	26.5923	26	22	21	68.9	60	57.7	62.277	33.1647	312	O08553
O08583	THO complex subunit 4	Alyref	1.03493	0.543622	-2.18212	-2.67342	0.0948051	0.401497	0.0448538	0.0195603	0.0859273	0.633324	2.82981	0.767053			+						23.3761	21.5956	22.6765	NaN	23.0767	25.2842	23.9673	24.2691	20.0713	20.64	21.3721	21.4995	21.6687	21.1306	8	8	8	35.3	35.3	35.3	26.94	28.2685	39	O08583;Q9JJW6
O08585	Clathrin light chain A	Clta	-0.633003	-0.0313446	0.312858	0.914517	0.436944	0.962605	0.858456	0.708224	0.389125	0.160204	0.144513	0.556182									23.5595	23.9978	23.1284	21.7818	24.0352	23.1838	24.4558	24.4465	23.1049	23.9429	24.2951	24.4721	24.2235	24.0984	7	7	7	20.9	20.9	20.9	25.604	29.9393	56	O08585
O08599	Syntaxin-binding protein 1	Stxbp1	-0.0386945	2.35789	-0.0515622	2.34502	0.990737	1.86319e-05	0.631203	0.11063	0.187614	2.13861	0.146798	1.74891						+			24.947	27.3742	24.7683	23.5691	25.4953	25.1363	25.3718	25.8596	23.6761	24.7272	25.943	25.4339	27.4813	27.626	24	24	24	51.2	51.2	51.2	67.568	32.1177	241	O08599
O08600	Endonuclease G, mitochondrial	Endog	NaN	-0.588967	0.685975	0.0120526	NaN	0.540463	0.642612	0.975464	NaN	0.14921	0.368435	0.413431									NaN	20.8069	NaN	NaN	NaN	NaN	NaN	NaN	19.7697	19.7203	21.6136	21.7437	20.3792	20.1427	5	5	5	19.7	19.7	19.7	32.19	26.5048	15	O08600
O08663	Methionine aminopeptidase 2	Metap2	-0.844589	1.14459	NaN	1.83227	0.286382	0.0849985	NaN	0.123662	0.103192	0.108577	NaN	0.106222									NaN	NaN	NaN	NaN	22.4204	NaN	21.6546	22.32	NaN	NaN	NaN	22.0638	21.6632	21.4607	5	5	5	20.3	20.3	20.3	52.921	27.6665	21	O08663
O08709	Peroxiredoxin-6	Prdx6	0.0484909	-1.0006	2.07475	1.02566	0.878156	0.0730531	0.184432	0.638988	0.0996461	2.17349	2.96704	0.88871			+						25.4888	26.5641	25.1958	24.5165	26.4886	25.7378	25.8653	26.5377	27.9455	27.9003	27.2192	27.6136	26.7634	26.8638	19	19	19	84.4	84.4	84.4	24.87	33.022	239	O08709
O08749	Dihydrolipoyl dehydrogenase, mitochondrial	Dld	0.088081	0.183151	0.484259	0.579328	0.827701	0.570393	0.97093	0.929786	0.0286703	0.384042	0.832512	1.2008									27.4175	27.81	27.6018	27.6931	27.0628	27.3787	27.1514	26.9139	27.1468	27.7471	28.1294	27.8021	27.958	28.0136	23	23	23	58	58	58	54.272	33.5841	300	O08749
O08756	3-hydroxyacyl-CoA dehydrogenase type-2	Hsd17b10	0.624832	0.805302	0.0304349	0.210905	0.548396	0.221092	0.952644	0.844931	0.811068	2.2929	0.0790011	0.12629									22.0307	22.2852	21.3688	23.4929	20.6551	21.562	21.4186	22.0188	21.6762	21.5337	21.3061	21.2204	22.2297	21.9465	7	7	7	40.6	40.6	40.6	27.418	27.5187	41	O08756
O08759	Ubiquitin-protein ligase E3A	Ube3a	NaN	0.344458	0.801277	0.120869	NaN	0.660148	0.576351	0.903725	NaN	1.52224	0.953934	0.09042									NaN	20.4439	NaN	NaN	NaN	NaN	20.4809	21.5924	20.2649	20.2374	20.0106	NaN	20.4729	20.5384	6	6	6	11.5	11.5	11.5	99.818	25.7924	11	O08759
O08788	Dynactin subunit 1	Dctn1	-0.455995	-0.0587555	0.154694	0.551933	0.587117	0.877267	0.757108	0.94839	0.394367	0.0503109	0.529199	0.435345									24.2648	24.1963	23.3295	NaN	24.2967	23.8248	24.3539	24.79	24.3545	23.994	24.6969	24.5123	24.5117	24.3768	33	33	33	33.9	33.9	33.9	141.67	30.2158	148	O08788
O08795	Glucosidase 2 subunit beta	Prkcsh	0.224277	-0.00945539	0.0581194	-0.175613	0.66066	0.811407	0.697105	0.618332	0.741406	0.0888733	0.346204	0.682188									26.281	25.8637	25.9586	26.235	25.5417	26.313	26.1331	26.2728	26.2396	26.0065	26.0528	26.1585	26.2926	26.0972	21	21	21	49.5	49.5	49.5	58.792	31.8865	240	O08795
O08807	Peroxiredoxin-4	Prdx4	-0.254713	-0.495888	-0.355462	-0.596638	0.782137	0.465456	0.464397	0.412174	0.134432	0.0160054	0.306542	0.341855									25.292	23.9316	23.8612	24.5282	23.9892	24.5201	25.6353	25.7121	24.6612	24.1853	24.6347	23.8719	25.4479	23.7083	7	6	6	35.4	32.5	32.5	31.052	30.6956	47	O08807
O08810	116 kDa U5 small nuclear ribonucleoprotein component	Eftud2	0.164541	NaN	-0.878565	-1.71939	0.946578	NaN	0.51139	0.285632	0.352502	NaN	1.22565	1.39516			+						NaN	NaN	21.0303	NaN	21.4195	22.7074	21.062	21.2107	NaN	NaN	NaN	NaN	NaN	NaN	10	9	9	16.4	15.3	15.3	109.36	25.1587	15	O08810
O08848	60 kDa SS-A/Ro ribonucleoprotein	Trove2	NaN	-0.829001	1.513	0.903093	NaN	0.173539	0.252992	0.441678	NaN	0.11643	0.906495	1.17231									NaN	20.9301	NaN	NaN	19.9879	NaN	NaN	NaN	NaN	20.4808	22.0056	23.4044	20.5981	20.6069	6	6	6	15.8	15.8	15.8	60.123	27.4371	14	O08848
O08915	AH receptor-interacting protein	Aip	NaN	-0.0932916	2.0879	1.47554	NaN	0.910532	0.106277	0.458828	NaN	0.577355	2.11101	0.858352			+						NaN	22.2724	NaN	NaN	NaN	NaN	21.7802	22.1359	22.3231	22.3391	22.3621	22.1218	21.9041	22.2378	5	5	5	25.5	25.5	25.5	37.605	27.9056	25	O08915
O08917	Flotillin-1	Flot1	-0.549724	0.30672	-0.0154669	0.840977	0.589719	0.486213	0.823067	0.755446	0.230972	0.835834	0.213381	0.512949									24.5217	24.2368	23.7132	24.66	23.6234	23.1486	24.1707	23.4103	24.2084	24.1987	23.3453	23.6359	24.3749	24.2513	16	16	16	48.1	48.1	48.1	47.513	29.8002	110	O08917
O08992	Syntenin-1	Sdcbp	0.102663	0.655987	-1.51444	-0.961113	0.834385	0.171523	0.145186	0.306776	0.0843502	1.05619	3.35245	0.930725			+						24.7053	24.0751	24.76	25.5649	24.3146	24.8356	24.9846	23.9689	23.7396	23.1441	23.1906	23.2458	23.458	23.8745	7	7	7	32.1	32.1	32.1	32.379	29.6565	105	O08992
O08997	Copper transport protein ATOX1	Atox1	0.362424	0.535642	-0.0201455	0.153072	0.537694	0.255902	0.820073	0.804949	0.134681	1.0848	0.288966	0.456098									23.7684	24.2272	23.6527	23.3357	24.1605	24.0741	23.4782	24.1896	22.9916	23.5967	23.9769	23.7806	23.9392	24.3731	4	4	4	58.8	58.8	58.8	7.3384	29.6796	41	O08997
O09044	Synaptosomal-associated protein 23	Snap23	-2.1628	-0.771425	0.823208	3.98352	0.0267479	0.168032	0.67406	0.0153341	0.419779	0.761942	0.628859	1.32971									23.9264	22.9264	NaN	NaN	22.3277	NaN	23.2703	22.0908	24.1145	23.9751	23.3543	22.9987	22.728	23.4599	9	8	8	68.6	63.8	63.8	23.261	29.0754	45	O09044
O09061	Proteasome subunit beta type-1	Psmb1	-0.336412	-0.292713	0.667287	0.710985	0.70046	0.762547	0.905036	0.841089	0.0793697	0.703816	1.66568	0.675098			+						24.287	25.3248	25.1437	24.1706	25.3229	24.7414	25.0089	25.615	25.601	25.4734	25.8762	26.0837	25.4524	25.6791	10	10	10	58.8	58.8	58.8	26.372	31.4133	140	O09061
O09111	NADH dehydrogenase [ubiquinone] 1 beta subcomplex subunit 11, mitochondrial	Ndufb11	0.0836051	-0.0500252	-0.0622543	-0.195885	0.857777	0.968937	0.79325	0.663285	0.306772	0.0716011	0.0960101	0.253658									22.929	22.9105	22.9601	23.6402	22.4769	23.0283	22.9635	22.5096	23.0637	22.941	22.8214	22.6578	22.8324	22.806	6	6	6	45.7	45.7	45.7	17.444	28.5184	42	O09111
O09114	Prostaglandin-H2 D-isomerase	Ptgds	-0.0654482	-0.505283	2.13877	1.69893	0.979287	0.453452	0.166919	0.296557	0.0424625	1.11102	3.78294	2.46257			+						26.3464	27.2477	25.9397	26.4116	25.6482	25.7405	26.0765	25.9443	28.5199	28.4207	27.8127	27.6998	27.6432	27.65	10	10	10	59.8	59.8	59.8	21.066	33.5152	131	O09114
O09159	Lysosomal alpha-mannosidase	Man2b1	0.442475	0.6836	0.518005	0.75913	0.45821	0.155499	0.846065	0.794981	0.82052	1.42241	1.21107	1.22232			+						22.1542	22.9143	22.5266	22.8823	21.3824	22.5166	21.9893	22.2638	22.9633	22.5237	22.378	22.6574	23.2757	23.6588	14	14	14	21.7	21.7	21.7	114.65	28.6577	54	O09159
O09165	Calsequestrin-1	Casq1	-2.13061	2.74569	1.87616	6.35658	0.00577863	7.69935e-07	0.247356	5.17314e-07	0.170274	1.64381	1.03305	2.0536						+		+	24.1709	26.8039	23.0517	NaN	NaN	NaN	NaN	23.0362	25.6175	24.1294	23.9834	23.0489	25.7112	27.0867	10	10	10	26.2	26.2	26.2	46.377	31.3251	58	O09165
O35074	Prostacyclin synthase	Ptgis	-0.12494	-0.0464938	-1.13702	-1.48824	0.79518	0.975392	0.40852	0.356483	0.106347	0.0516542	0.498466	0.862747									21.795	21.1651	22.1317	22.5825	21.4661	21.515	NaN	NaN	21.2279	21.4394	NaN	NaN	NaN	NaN	10	10	10	22.8	22.8	22.8	57.046	26.2482	23	O35074
O35098	Dihydropyrimidinase-related protein 4	Dpysl4	-0.184935	0.830774	-0.440932	0.574778	0.853892	0.0885471	0.422331	0.932874	0.226776	0.805335	0.846943	0.242842									24.177	24.4062	23.6375	NaN	23.8356	23.8314	24.8296	25.9186	22.6244	23.0781	23.9446	23.9732	24.7119	23.5472	19	18	18	51	48.3	48.3	61.961	29.9824	121	O35098
O35114	Lysosome membrane protein 2	Scarb2	0.344873	1.99047	-1.82758	-0.937071	0.782636	0.0147626	0.200455	0.565464	0.0149502	1.14388	1.53578	0.211005			+						22.0699	22.0385	23.2975	24.1638	22.0734	22.4165	NaN	NaN	20.6636	NaN	NaN	NaN	NaN	21.4795	6	6	6	18.6	18.6	18.6	54.043	26.9223	30	O35114
O35129	Prohibitin-2	Phb2	0.584993	0.559218	-0.583264	-0.609039	0.334435	0.237435	0.489749	0.451986	0.355302	0.821552	0.838898	0.449508									24.0346	23.7636	24.7121	25.422	23.7669	24.4919	23.3948	23.4629	22.7624	23.1407	23.977	23.486	23.9492	23.8829	11	11	11	42.5	42.5	42.5	33.296	29.4991	80	O35129
O35143	ATPase inhibitor, mitochondrial	Atpif1	0.487577	-0.32629	-0.0107671	-0.824635	0.416503	0.602281	0.826077	0.320043	0.246132	0.324097	0.0656744	0.457125									23.1474	23.626	24.0746	24.0693	23.9152	24.5253	22.9443	22.9185	22.8843	23.5758	24.3582	23.5662	23.0226	23.2447	4	4	4	19.8	19.8	19.8	12.159	29.7743	82	O35143
O35215	D-dopachrome decarboxylase	Ddt	-0.488346	-0.72593	1.83159	1.59401	0.557977	0.224666	0.263335	0.339943	0.266975	2.65199	4.07159	1.44781			+						26.508	27.4461	25.6234	24.9867	26.4058	25.9421	26.4546	26.8175	28.2654	28.5129	28.2587	28.2004	27.5361	27.813	10	10	10	95.8	95.8	95.8	13.077	33.6979	168	O35215
O35226	26S proteasome non-ATPase regulatory subunit 4	Psmd4	-0.410096	-0.606021	0.275359	0.0794335	0.693453	0.289168	0.988739	0.822507	0.318756	2.54348	0.810062	0.030846									22.832	22.5397	22.7258	21.9866	22.9944	22.5054	23.3811	23.515	23.1378	23.1453	23.235	23.5035	22.5848	22.7578	6	6	6	25	25	25	40.703	29.2288	60	O35226
O35295	Transcriptional activator protein Pur-beta	Purb	0.40731	-0.596188	0.937422	-0.0660762	0.49229	0.297872	0.613333	0.678523	0.279924	0.572379	1.19222	0.370251			+						22.7216	23.2507	22.8125	NaN	23.4033	23.5452	23.4467	23.655	23.1647	23.6595	24.4102	24.3977	23.6107	23.4791	12	12	12	64.8	64.8	64.8	33.901	29.7034	67	O35295
O35308	Monocarboxylate transporter 3	Slc16a8	0.161801	0.700604	0.224859	0.763662	0.735768	0.146783	0.801666	0.806094	0.0416344	1.4423	0.172784	0.38674									24.7101	26.0727	25.9768	26.676	25.1379	25.1016	23.7293	23.2489	25.547	25.4958	24.7341	24.7063	25.825	25.8652	10	10	10	32.5	32.5	32.5	51.556	31.1081	153	O35308
O35379	Multidrug resistance-associated protein 1	Abcc1	0.6251	0.662333	1.30796	0.703463	0.548189	0.409006	0.329681	0.545921	0.303217	0.654033	0.219779	0.140872									NaN	21.9701	21.2656	22.7834	NaN	20.9281	NaN	NaN	21.5798	21.548	NaN	19.9877	21.6316	21.1339	8	8	8	8.7	8.7	8.7	171.18	26.9375	33	O35379
O35381	Acidic leucine-rich nuclear phosphoprotein 32 family member A	Anp32a	1.11343	-0.075885	-0.362989	-1.55231	0.0595521	0.900375	0.460601	0.120986	0.0211698	0.283774	0.124557	0.113267									24.7658	25.7568	25.5446	23.3901	26.7847	27.2995	26.3369	27.1079	25.3732	25.483	25.7661	26.1714	25.5556	25.2862	14	14	11	48.6	48.6	42.1	28.537	31.8585	113	O35381;Q64G17
O35387	HCLS1-associated protein X-1	Hax1	NaN	-0.443328	-0.181971	-0.45887	NaN	0.648348	0.842298	0.784555	NaN	1.00795	0.340185	1.13322									NaN	19.4253	NaN	NaN	NaN	NaN	NaN	NaN	19.8022	19.4882	19.717	19.8134	19.3169	NaN	5	5	5	25.7	25.7	25.7	31.654	25.1697	11	O35387
O35459	Delta(3,5)-Delta(2,4)-dienoyl-CoA isomerase, mitochondrial	Ech1	0.294733	-0.132211	1.08779	0.660843	0.579915	0.976852	0.631093	0.874695	0.454887	0.555196	1.53307	0.187133			+						25.1383	25.9363	25.9996	26.3669	24.6191	25.2755	24.8039	25.246	26.1912	26.3067	25.8317	25.9345	25.4901	26.0607	21	21	21	69.4	69.4	69.4	36.118	31.6906	240	O35459
O35465	Peptidyl-prolyl cis-trans isomerase FKBP8	Fkbp8	-0.833429	-0.290694	0.838113	0.905466	0.292073	0.654605	0.555882	0.440512	0.341953	0.93425	2.11932	0.749984			+						20.9713	21.675	NaN	NaN	21.0955	NaN	21.4946	21.6965	22.4982	21.89	21.714	21.8555	21.5821	21.5219	5	5	5	18.9	18.9	18.9	43.528	27.5634	37	O35465
O35486	Beta-crystallin S	Crygs	-1.51484	0.394791	0.567596	1.92013	0.0691813	0.616499	0.713731	0.106873	0.968154	0.232345	0.680856	0.59887									21.8648	21.9749	NaN	NaN	NaN	NaN	21.5329	NaN	22.2275	21.542	21.5753	21.1313	NaN	21.9535	5	5	5	43.3	43.3	43.3	20.85	27.0508	23	O35486
O35598	Disintegrin and metalloproteinase domain-containing protein 10	Adam10	0.00416559	-0.153597	-0.0844591	-0.242222	0.956403	0.850503	0.779202	0.637709	0.211171	0.305719	0.0525524	0.783227									23.2617	22.7459	22.4518	23.4823	22.6633	22.9024	23.1002	22.6999	23.4269	23.16	22.3572	22.3314	22.6602	22.2723	10	10	10	21.2	21.2	21.2	83.967	28.563	56	O35598
O35600	Retinal-specific ATP-binding cassette transporter	Abca4	-1.13762	0.205007	3.90856	5.25119	0.148332	0.545318	0.00371896	4.57817e-05	1.2167	0.112502	2.77301	2.81265			+					+	21.2959	25.5768	19.6795	19.7936	21.0164	19.8121	20.8407	19.3281	22.8569	24.1619	25.2991	25.3744	23.4556	25.0448	34	34	34	18.1	18.1	18.1	260.21	30.3363	137	O35600
O35639	Annexin A3	Anxa3	-0.648563	0.431761	-0.959229	0.115688	0.520915	0.348984	0.317311	0.844196	0.258134	0.868863	0.0730251	0.147331									24.2967	22.8162	NaN	22.7217	NaN	22.4612	24.4919	24.1019	22.9054	22.6276	22.1431	21.8385	23.0215	22.8374	11	11	11	35.3	35.3	35.3	36.384	28.6446	47	O35639
O35643	AP-1 complex subunit beta-1	Ap1b1	-0.69256	0.073833	-0.909003	-0.142611	0.491676	0.803405	0.337719	0.693181	0.840064	0.57372	2.95231	0.50647			+						24.0551	23.6594	24.6913	23.5724	24.566	23.7856	24.3846	24.4682	23.6341	23.5679	23.3235	23.5703	23.643	23.5823	16	16	8	22.2	22.2	12.5	103.93	29.4671	70	O35643
O35648	Centrin-3	Cetn3	-0.340832	-0.468989	1.83885	2.73669	0.747293	0.426036	0.240345	0.112425	0.0549646	0.164077	1.44844	1.82641			+						21.6506	22.4765	NaN	NaN	NaN	NaN	21.2935	21.0763	21.7715	22.2513	23.4122	23.9792	22.2313	23.035	4	4	4	29.9	29.9	29.9	19.519	28.5859	19	O35648
O35658	Complement component 1 Q subcomponent-binding protein, mitochondrial	C1qbp	0.146758	0.0866659	0.612171	0.552078	0.754269	0.687145	0.942602	0.948292	0.495244	0.00368925	1.59217	0.335379			+						25.1876	25.93	25.3719	26.2108	25.0875	25.378	25.2736	25.0735	25.6618	25.3975	26.0046	26.3076	25.6576	25.9328	9	9	9	44.2	44.2	44.2	31.013	31.7334	126	O35658
O35678	Monoglyceride lipase	Mgll	-0.672594	-0.220912	0.335072	0.786755	0.504834	0.750379	0.953417	0.780712	0.387809	0.363768	0.374859	0.35747									22.8979	23.2129	23.5665	23.6015	23.1457	22.3545	22.5007	21.6582	23.9163	23.6235	23.0427	22.7336	22.7666	23.1413	14	14	14	51.8	51.8	51.8	33.387	28.9903	49	O35678
O35685	Nuclear migration protein nudC	Nudc	-0.42654	-0.500584	1.09578	1.02173	0.680882	0.391527	0.533409	0.662739	0.0228308	1.98336	1.11001	0.618081									22.4724	22.9433	NaN	NaN	22.5148	22.0672	23.1783	23.3385	23.5144	23.661	23.3648	23.7177	23.089	23.243	12	12	12	37.3	37.3	37.3	38.358	29.0985	46	O35685
O35711	Liprin-beta-2	Ppfibp2	NaN	-0.102407	3.61913	3.32082	NaN	0.928388	0.0125968	0.0477578	NaN	0.151917	4.44924	1.9352			+						NaN	22.9886	NaN	NaN	NaN	NaN	NaN	21.698	24.4688	23.8006	23.0378	23.1309	23.4018	23.8953	14	14	14	18.9	18.9	18.9	98.752	29.0749	59	O35711
O35737	Heterogeneous nuclear ribonucleoprotein H;Heterogeneous nuclear ribonucleoprotein H, N-terminally processed	Hnrnph1	0.746029	-0.42908	0.210974	-0.964134	0.198104	0.555702	0.792792	0.270892	0.0923249	1.00829	0.0154532	0.252109									25.3428	25.1081	24.8925	23.9281	25.3095	26.0723	26.4461	27.1743	25.8511	25.5654	25.1323	25.5085	25.3047	24.9333	18	18	9	51.9	51.9	29.6	49.199	31.491	186	O35737
O35841	Apoptosis inhibitor 5	Api5	1.2367	1.13456	-1.18874	-1.29088	0.190567	0.161817	0.389521	0.425039	0.113692	1.21562	1.77232	0.172474			+						21.3161	21.3552	21.497	NaN	21.2869	22.9933	22.3381	22.6461	20.9403	20.1521	NaN	20.286	21.5816	20.7807	4	4	4	10.1	10.1	10.1	56.784	27.0486	23	O35841
O35855	Branched-chain-amino-acid aminotransferase, mitochondrial	Bcat2	0.390342	0.312025	-0.168668	-0.246984	0.50921	0.618135	0.726613	0.635104	0.309441	0.833241	0.0783576	0.0458604									22.5817	22.535	22.7872	22.8824	22.3966	23.0141	22.0835	22.1355	22.7502	22.3206	22.3262	22.2906	22.9845	22.6354	9	9	9	29.3	29.3	29.3	44.127	28.2662	54	O35855
O35887	Calumenin	Calu	0.488032	0.126281	-0.446081	-0.807833	0.385577	0.63809	0.41987	0.326334	0.478757	0.144922	1.01009	0.992715									27.9772	27.2216	28.4174	28.9141	27.7154	28.3403	27.4121	27.6582	27.6594	27.5057	27.2066	27.2993	27.692	27.5324	22	22	22	71.7	71.7	71.7	37.063	33.3445	398	O35887
O35943	Frataxin, mitochondrial;Frataxin intermediate form;Frataxin mature form	Fxn	NaN	-0.159294	2.91591	2.06659	NaN	0.84191	0.048469	0.255309	NaN	0.0426414	1.02579	0.175593									NaN	NaN	NaN	23.2251	NaN	NaN	NaN	NaN	NaN	22.5112	23.4026	23.6804	23.0505	22.8654	3	3	3	19.3	19.3	19.3	22.924	28.5683	13	O35943
O35954	Membrane-associated phosphatidylinositol transfer protein 1	Pitpnm1	0.489586	1.24615	-1.3292	0.994043	0.657398	0.124914	0.340703	0.398249	0.0895749	0.592199	1.49117	0.180362			+						20.629	21.7075	NaN	NaN	21.667	NaN	21.2929	21.4884	NaN	NaN	20.7311	NaN	NaN	20.8434	8	8	8	9	9	9	134.94	26.5119	16	O35954
O54724	Polymerase I and transcript release factor	Ptrf	NaN	0.16045	0.267256	0.49795	NaN	0.828752	0.904291	0.664631	NaN	0.0729128	0.496779	0.957707									NaN	20.5165	NaN	NaN	NaN	NaN	19.9249	NaN	20.9962	20.4743	NaN	20.1571	20.4388	20.4848	3	3	3	12	12	12	43.953	25.9969	18	O54724
O54734	Dolichyl-diphosphooligosaccharide--protein glycosyltransferase 48 kDa subunit	Ddost	0.243115	0.793463	-1.87216	-1.32181	0.66773	0.102799	0.0799406	0.169305	0.0359494	1.71058	2.74734	0.747563			+						24.9335	24.3044	25.67	26.0401	25.214	25.3237	24.2211	23.8678	23.5502	23.3378	23.0662	22.8575	24.0019	23.6831	13	13	13	35.8	35.8	35.8	49.027	29.7727	97	O54734
O54782	Epididymis-specific alpha-mannosidase	Man2b2	0.632263	0.0787458	0.820832	0.267315	0.298654	0.796113	0.675348	0.936006	0.956341	0.0524917	1.68162	0.598648			+						22.2621	23.0111	22.269	22.7438	21.3521	22.8237	21.9435	22.128	23.6026	23.0998	22.4576	22.743	22.6214	23.1499	11	11	11	13.2	13.2	13.2	115.61	28.6774	55	O54782
O54828	Regulator of G-protein signaling 9	Rgs9	-1.4047	-0.651602	3.40145	4.28848	0.0720137	0.290181	0.0136691	0.00113644	0.933436	0.0839508	2.59624	4.08956			+	+					21.6115	24.3573	NaN	NaN	21.6212	NaN	21.6034	20.2028	23.0796	24.2205	25.7325	25.5158	24.0651	24.9538	24	24	24	31	31	31	76.977	30.4017	86	O54828
O54879	High mobility group protein B3	Hmgb3	1.94921	2.52566	NaN	-1.26242	0.0328255	0.000174999	NaN	0.435522	0.268237	0.451503	NaN	0.2634						+			NaN	22.7119	NaN	NaN	22.7998	24.4456	22.8223	23.9743	NaN	NaN	NaN	NaN	22.7496	NaN	7	7	7	45.5	45.5	45.5	23.01	27.3378	21	O54879
O54941	SWI/SNF-related matrix-associated actin-dependent regulator of chromatin subfamily E member 1	Smarce1	0.605036	-0.499573	0.869822	-0.162472	0.563781	0.422636	0.538552	0.930989	0.46429	0.599142	0.558128	0.146926									NaN	21.4072	NaN	NaN	20.9788	21.3571	22.1722	23.1516	21.8985	21.9446	20.9771	21.4562	21.1947	20.9971	7	6	6	22.9	21.2	21.2	46.638	27.3612	24	O54941
O54946	DnaJ homolog subfamily B member 6	Dnajb6	-0.0123392	0.317136	0.911689	1.98129	0.893878	0.684349	0.516092	0.0962911	0.385121	0.409748	0.928211	0.808941									20.8374	21.7017	NaN	NaN	NaN	NaN	21.0584	21.7824	20.4296	21.0156	21.8578	21.6782	21.7525	21.4043	5	4	4	15.9	13.2	13.2	39.807	27.1603	26	O54946;Q9QYI8
O54962	Barrier-to-autointegration factor;Barrier-to-autointegration factor, N-terminally processed	Banf1	-0.19473	0.153219	-0.433305	-0.0853557	0.843732	0.605598	0.425991	0.667765	0.0920142	0.000582862	0.837784	0.393328									25.2434	24.8302	25.8587	26.8291	26.0444	25.3889	25.1793	24.9403	24.8962	25.0803	25.217	25.4685	25.3035	25.3639	9	9	9	70.8	70.8	70.8	10.102	31.0352	86	O54962
O54965	E3 ubiquitin-protein ligase RNF13	Rnf13	0.639751	-0.010088	1.41408	0.764236	0.29323	0.980073	0.390359	0.792338	0.7388	0.0387767	1.48513	1.12446			+						NaN	22.7538	21.5964	22.4976	20.9195	21.523	21.943	21.937	23.3648	23.1394	22.1001	21.8946	22.5671	22.7013	5	5	5	15.2	15.2	15.2	42.732	28.3119	32	O54965
O54983	Ketimine reductase mu-crystallin	Crym	0.882165	1.7204	-3.75639	-2.91816	0.131497	0.00141183	0.000389391	0.0094649	0.172635	0.686266	2.63944	0.223894			+			+			25.0374	23.987	25.2497	20.4937	27.2185	26.9052	26.5237	27.8813	20.4258	21.7127	22.6659	23.1417	25.2621	21.6515	15	15	15	62.9	62.9	62.9	33.523	30.974	100	O54983
O54984	ATPase Asna1	Asna1	-0.738754	0.0792658	-0.0476796	1.8754	0.343393	0.875772	0.911843	0.11518	0.667607	0.183264	0.0188848	0.88293									21.7895	22.1431	21.9921	NaN	21.3474	NaN	21.8924	21.9518	22.2912	21.9169	21.2128	21.6601	21.8735	21.7041	6	6	6	23.9	23.9	23.9	38.822	27.5716	25	O54984
O54988	STE20-like serine/threonine-protein kinase	Slk	-0.155015	-0.514741	0.704546	0.34482	0.897237	0.37663	0.739479	0.920055	0.209077	1.85404	0.798372	0.563433									23.9641	23.4073	NaN	23.6349	23.4099	23.2358	23.3715	23.1625	24.5074	24.112	23.9231	24.0786	23.5806	23.6821	20	20	20	27.3	27.3	27.3	141.46	29.7263	73	O54988
O55022	Membrane-associated progesterone receptor component 1	Pgrmc1	-1.34381	-0.119968	0.035572	1.25942	0.0857186	0.901553	0.683348	0.503711	0.822483	0.141735	0.227374	0.731656									24.7206	24.1293	23.3138	23.1059	24.116	NaN	24.7856	23.9504	24.8242	24.7423	24.1724	24.0822	24.5866	24.3653	10	10	9	63.1	63.1	58.5	21.694	30.0601	66	O55022
O55023	Inositol monophosphatase 1	Impa1	-0.682061	-0.330581	0.540591	0.892071	0.498572	0.596536	0.832966	0.727021	0.229957	0.398667	0.733506	0.405952									22.9304	23.1162	21.9774	21.2529	22.8817	22.2242	23.5664	23.7808	23.9416	23.5902	23.2876	22.9014	23.4942	22.832	8	8	8	31.4	31.4	31.4	30.436	29.1193	48	O55023
O55029	Coatomer subunit beta	Copb2	-0.250422	0.270075	-0.370116	0.150381	0.81943	0.662237	0.606303	0.865062	0.471245	1.42697	0.796292	0.390235									22.7152	22.2911	21.8808	NaN	22.2387	22.1313	22.5118	22.5424	22.1887	22.104	21.9129	21.8922	22.2355	22.2817	12	12	12	20.8	20.8	20.8	102.45	28.1134	41	O55029
O55042	Alpha-synuclein	Snca	-0.866673	0.143155	-1.09748	-0.0876484	0.275343	0.845155	0.42341	0.968533	0.472895	0.0189793	0.905561	0.521625									21.1676	21.3989	21.5282	NaN	23.5649	21.4865	22.8748	22.4567	21.2432	21.2682	20.551	21.7034	21.5002	NaN	7	4	4	50.7	36.4	36.4	14.485	27.2747	26	O55042
O55057	Retinal rod rhodopsin-sensitive cGMP 3,5-cyclic phosphodiesterase subunit delta	Pde6d	NaN	-0.219955	3.95084	2.54056	NaN	0.751777	0.00612375	0.145468	NaN	0.0314067	3.49777	0.997992			+						NaN	23.4665	NaN	NaN	NaN	NaN	NaN	23.1951	22.7743	23.4777	24.2522	23.8688	23.384	24.0429	5	5	5	35.3	35.3	35.3	17.348	29.3346	26	O55057
O55106	Striatin	Strn	NaN	-1.87357	1.06631	NaN	NaN	0.0467477	0.437551	NaN	NaN	0.896025	2.17364	NaN			+						NaN	NaN	NaN	NaN	NaN	NaN	NaN	NaN	21.7859	21.669	21.5232	21.367	NaN	21.9173	6	5	5	14.2	13.3	13.3	85.965	26.8638	21	O55106
O55126	Protein NipSnap homolog 2	Gbas	0.532506	0.161654	0.245799	-0.125054	0.37727	0.676198	0.993084	0.703142	0.200488	0.382859	0.163418	0.0725785									22.6482	23.3169	23.7319	23.6211	22.8427	23.2812	22.4522	22.5173	22.9074	23.0767	23.4414	22.7861	23.1562	23.1521	8	8	8	26.7	26.7	26.7	32.932	28.92	59	O55126
O55131	Septin-7	2007-09-01	-0.730093	0.249606	-0.775921	0.203777	0.467445	0.557458	0.39577	0.897358	0.361114	0.575971	1.33807	0.0448867			+						23.7306	23.123	22.9434	22.3776	23.5631	22.9192	23.9397	24.0849	23.241	23.0031	22.7308	22.4577	23.6137	22.8617	11	11	11	29.6	29.6	29.6	50.549	29.162	72	O55131;Q9DA97;Q8C650
O55135	Eukaryotic translation initiation factor 6	Eif6	NaN	0.154399	2.14868	2.04533	NaN	0.789639	0.0959001	0.0861275	NaN	0.289065	3.67825	2.33678			+						NaN	21.6252	NaN	NaN	NaN	NaN	NaN	NaN	21.9211	21.8165	21.7208	21.4989	21.9238	21.9611	5	5	5	31.8	31.8	31.8	26.511	27.5882	26	O55135
O55137	Acyl-coenzyme A thioesterase 1	Acot1	-0.00447953	0.303897	-0.336245	-0.0278682	0.967204	0.489615	0.625909	0.759163	0.02084	0.616309	0.559791	0.00693694									24.2563	23.4013	23.5148	24.332	22.9852	22.8123	23.6861	23.5986	23.6434	23.4897	23.003	22.6267	23.5707	23.7423	9	9	2	25.8	25.8	6.2	46.135	29.1253	78	O55137;Q32Q92;Q8BWN8;Q6Q2Z6;Q9QYR7
O55142	60S ribosomal protein L35a	Rpl35a	0.565108	0.0212777	-2.07193	-2.61576	0.595428	0.962249	0.149637	0.102546	0.111108	0.24569	1.98856	0.55864			+						21.6868	21.3004	23.3113	23.3135	23.8413	23.6299	21.8127	19.9879	20.7059	20.7566	20.5795	20.6465	20.4238	20.6978	4	4	4	31.8	31.8	31.8	12.554	27.1359	36	O55142
O55143	Sarcoplasmic/endoplasmic reticulum calcium ATPase 2	Atp2a2	0.130266	0.863666	-1.69276	-0.959364	0.800768	0.19039	0.108835	0.307411	0.0363222	1.47339	2.65645	0.342849			+						23.6685	22.7977	24.1284	24.7667	23.5838	23.757	22.8308	22.3471	21.8953	21.9718	22.0652	21.0748	22.4036	23.6873	17	17	10	19.4	19.4	11.1	114.86	28.0766	49	O55143
O55234	Proteasome subunit beta type-5	Psmb5	-0.083604	-0.18566	0.207597	0.105541	0.960123	0.938821	0.790638	0.776959	0.0192646	0.302973	0.228552	0.0452555									24.5183	25.1395	25.8387	24.9256	26.1252	25.8177	24.8538	25.3451	25.1134	25.7375	25.5275	25.9153	25.4507	25.6147	11	11	11	45.8	45.8	45.8	28.532	31.336	135	O55234
O55240	11-cis retinol dehydrogenase	Rdh5	0.937762	-0.207709	0.042867	-1.1026	0.109913	0.90197	0.687788	0.227484	0.14549	0.137599	0.00507472	0.226031									26.8131	27.0688	28.2842	28.6101	26.7877	27.7382	25.5069	25.4056	27.5971	27.0555	26.1053	26.5945	26.6356	26.352	18	18	18	78	78	78	34.826	32.5829	236	O55240
O70133	ATP-dependent RNA helicase A	Dhx9	0.728065	-0.0355183	-2.07261	-2.67748	0.471684	0.988573	0.149511	0.0946171	0.0610318	0.0369247	2.2661	0.708458			+						22.0981	21.2205	22.6686	NaN	23.1656	24.585	22.1308	23.1526	20.161	21.508	NaN	20.5206	20.4752	NaN	18	18	18	16	16	16	149.47	27.3036	43	O70133
O70194	Eukaryotic translation initiation factor 3 subunit D	Eif3d	NaN	0.442619	1.113	1.74749	NaN	0.576239	0.415257	0.141751	NaN	0.183937	3.39788	0.345612			+						NaN	NaN	NaN	NaN	NaN	NaN	NaN	21.3897	20.4786	20.8684	20.8909	20.5607	21.1653	21.448	5	5	5	17.3	17.3	17.3	63.988	26.5133	14	O70194
O70251	Elongation factor 1-beta	Eef1b	-0.361485	-0.793134	1.01306	0.581415	0.676024	0.175194	0.677366	0.928371	0.191413	0.60968	1.35975	0.588372			+						24.8927	24.8895	23.7722	23.3498	24.4054	24.3081	25.4872	25.3145	25.7322	25.6312	25.2355	26.0117	24.8198	25.8866	8	8	8	52.4	52.4	52.4	24.693	31.2736	107	O70251
O70252	Heme oxygenase 2	Hmox2	NaN	-1.86431	0.680037	NaN	NaN	0.0478541	0.646109	NaN	NaN	0.370742	0.289799	NaN									NaN	NaN	NaN	NaN	NaN	NaN	21.2772	21.0965	21.2269	21.7243	21.5207	NaN	NaN	21.7947	6	6	6	28.6	28.6	28.6	35.738	26.8985	13	O70252
O70305	Ataxin-2	Atxn2	NaN	-0.915368	1.21521	0.656675	NaN	0.336122	0.368865	0.572005	NaN	1.61937	1.78693	0.201248			+						NaN	20.7305	NaN	NaN	NaN	NaN	20.8334	21.0908	21.5401	22.0935	21.6227	21.6686	NaN	20.8268	9	9	9	10.8	10.8	10.8	136.48	27.0919	29	O70305
O70318	Band 4.1-like protein 2	Epb41l2	0.025779	0.559637	-2.48227	-1.94842	0.90734	0.226165	0.0126897	0.0638167	0.277105	0.167862	2.51513	0.352168			+						26.328	25.0272	27.1266	22.9636	27.1915	27.9261	26.5675	26.8998	23.2581	23.8766	25.3959	24.7705	24.9514	23.8449	48	48	47	50.3	50.3	49.3	109.94	31.3624	374	O70318
O70325	Phospholipid hydroperoxide glutathione peroxidase, mitochondrial	Gpx4	-0.106689	-0.62292	0.312728	-0.203503	0.937077	0.274613	0.966627	0.659052	0.0182242	1.26162	0.65962	0.39842									22.7002	22.9713	22.9598	22.6052	23.2522	23.368	22.635	22.7291	22.9054	22.9633	23.3127	23.3839	22.5256	22.3628	8	8	8	44.7	44.7	44.7	22.228	28.9582	36	O70325
O70378	ER membrane protein complex subunit 8	Emc8	NaN	0.0623471	1.7855	1.79894	NaN	0.895412	0.171668	0.130545	NaN	0.237553	2.01539	0.351586			+						NaN	NaN	NaN	22.0726	NaN	NaN	NaN	NaN	22.9446	21.7628	21.749	NaN	21.901	21.8183	4	4	4	29.5	29.5	29.5	23.348	27.5163	22	O70378
O70404	Vesicle-associated membrane protein 8	Vamp8	-0.824732	-0.550004	0.303528	1.14215	0.29656	0.374841	0.880744	0.605179	1.02388	0.0274042	0.0123303	1.78678									22.5251	22.0976	21.2122	NaN	22.3385	NaN	21.8428	NaN	22.4336	23.3744	22.3969	NaN	21.556	21.8654	5	5	5	43.6	43.6	43.6	11.451	27.8472	17	O70404
O70435	Proteasome subunit alpha type-3	Psma3	0.153885	-0.00965778	0.157113	-0.00642969	0.745485	0.811675	0.758632	0.712216	0.0252236	0.312994	0.416665	0.358882									24.0029	24.7609	24.9711	24.1918	25.333	24.8872	24.4484	24.8989	24.7981	24.9203	24.8599	25.386	24.8808	24.9583	11	11	11	43.5	43.5	43.5	28.405	30.8409	145	O70435
O70439	Syntaxin-7	Stx7	-0.972368	-0.0657654	0.84009	1.74669	0.327897	0.984608	0.664937	0.356111	0.354092	0.120174	0.747876	1.062									23.5743	22.8434	21.3988	21.6261	21.7731	20.8148	23.1202	22.9413	24.4195	23.8238	22.9114	22.7147	23.6839	23.3728	6	6	6	36	36	36	29.82	29.1386	45	O70439
O70491	Stimulated by retinoic acid gene 6 protein	Stra6	1.17386	0.0272299	-0.339685	-1.48632	0.0589748	0.873344	0.623905	0.154263	0.217026	0.154258	0.200652	0.281151									22.9327	23.9612	25.1003	26.0956	24.0155	24.7473	22.252	21.9564	23.456	23.7954	22.7191	22.9709	22.9475	23.261	10	10	10	16.1	16.1	16.1	73.774	29.421	89	O70491
O70492	Sorting nexin-3	Snx3	-0.581795	-0.393044	0.162021	0.350773	0.440362	0.534555	0.973008	0.755398	0.335963	0.867363	0.362527	0.151013									21.9939	21.4523	20.9647	21.1015	21.287	20.9612	22.1081	21.7738	21.8425	21.8482	21.7434	21.8493	NaN	21.6862	7	5	5	58.6	48.8	48.8	18.757	27.5916	21	O70492
O70493	Sorting nexin-12	Snx12	-0.578167	-0.512404	0.858901	0.924664	0.569495	0.379065	0.654829	0.701791	0.563796	1.439	1.71019	0.552005			+						23.9783	22.8393	22.9666	21.9952	22.921	22.8732	23.8136	23.5483	24.1896	24.4601	24.2492	24.3689	23.8705	23.7979	8	8	6	43.6	43.6	39.4	19.116	29.78	52	O70493
O70503	Very-long-chain 3-oxoacyl-CoA reductase	Hsd17b12	0.822666	-0.199157	-0.41408	-1.4359	0.406924	0.770264	0.725236	0.373948	0.00237067	0.306758	0.268281	0.235461									22.1636	22.2765	23.065	23.4487	22.2094	23.0093	NaN	NaN	22.183	22.0408	21.2286	21.4429	NaN	21.5734	6	6	6	26	26	26	34.741	27.6176	23	O70503
O70572	Sphingomyelin phosphodiesterase 2	Smpd2	0.736733	1.02769	-0.862734	-0.362366	0.465524	0.20436	0.518103	0.831661	2.15881	0.789058	2.09045	0.123763			+						20.4979	20.6212	20.7078	NaN	20.3678	21.2066	NaN	NaN	NaN	NaN	NaN	NaN	NaN	20.0148	4	4	4	13.4	13.4	13.4	47.466	24.9973	8	O70572
O70591	Prefoldin subunit 2	Pfdn2	-0.618523	-0.222602	0.583421	2.28184	0.541382	0.740027	0.808256	0.199826	0.0156403	0.328584	0.874567	0.569492									22.0521	22.4105	NaN	NaN	22.0473	NaN	22.3378	23.2605	22.2857	22.3368	23.1404	22.8788	22.409	22.5721	5	5	5	39.6	39.6	39.6	16.534	28.4867	23	O70591
O88342	WD repeat-containing protein 1	Wdr1	-1.71457	-0.156074	0.445969	2.00446	0.0271552	0.988461	0.945674	0.192009	0.615674	0.436548	0.260563	0.767333									25.2199	25.3582	24.0831	22.758	26.8899	23.6398	25.4773	25.8025	26.1768	25.7511	25.4129	25.8479	25.7597	25.6442	25	25	25	58.7	58.7	58.7	66.406	31.5019	233	O88342
O88384	Vesicle transport through interaction with t-SNAREs homolog 1B	Vti1b	-0.296265	-0.523195	0.626565	0.508749	0.782619	0.399818	0.783557	0.926884	0.0124583	0.484536	0.66724	2.05314									22.1815	21.7703	NaN	21.5653	21.3498	21.2887	21.9195	21.3663	23.2067	22.8562	21.6675	21.7234	21.875	21.9292	6	6	6	31.5	31.5	31.5	26.713	28.0849	20	O88384
O88477	Insulin-like growth factor 2 mRNA-binding protein 1	Igf2bp1	-0.875734	-0.205991	1.50656	1.6625	0.270899	0.761412	0.353623	0.386336	0.177299	0.158176	1.13119	1.03926									21.727	22.3847	NaN	NaN	NaN	NaN	22.0376	21.9361	22.8648	22.7108	21.6544	22.1219	21.9576	22.2402	6	6	6	15.1	15.1	15.1	63.45	27.9287	35	O88477
O88487	Cytoplasmic dynein 1 intermediate chain 2	Dync1i2	-0.183842	-0.383923	0.167148	-0.0329323	0.855028	0.527298	0.764963	0.697171	0.338499	0.677085	0.268462	0.194623									24.0717	23.8819	23.8731	22.1416	24.1803	23.9432	24.4651	24.7604	23.9463	24.3717	24.5106	24.2122	23.9102	24.2429	15	15	15	41	41	41	68.393	30.1774	138	O88487
O88508	DNA (cytosine-5)-methyltransferase 3A	Dnmt3a	1.34068	NaN	-1.51121	-2.06675	0.152906	NaN	0.283551	0.198214	0.0733512	NaN	2.12327	1.06533			+						20.7278	20.0083	20.6174	NaN	21.0338	22.3088	21.0202	22.2221	NaN	NaN	NaN	NaN	NaN	NaN	5	5	5	8.5	8.5	8.5	101.67	25.3056	18	O88508
O88531	Palmitoyl-protein thioesterase 1	Ppt1	1.23125	-0.10328	1.03607	-0.0550957	0.0478899	0.897105	0.562917	0.743325	0.233639	0.26045	1.20823	0.213234			+						22.1072	22.3748	NaN	23.1207	NaN	NaN	21.8102	22.4298	23.0321	22.685	22.1042	22.2363	22.3894	22.2917	5	5	5	20.6	20.6	20.6	34.49	28.162	16	O88531
O88544	COP9 signalosome complex subunit 4	Cops4	-0.314071	-0.112467	0.136849	0.338453	0.768446	0.884782	0.921696	0.979452	0.0985974	0.4785	0.505487	0.273928									22.4269	22.0979	NaN	NaN	22.1784	21.9939	22.5993	23.156	22.9845	22.551	22.1371	22.3302	22.3324	22.3453	10	10	10	35.7	35.7	35.7	46.284	28.3136	47	O88544
O88545	COP9 signalosome complex subunit 6	Cops6	NaN	-0.218007	1.12836	0.00750931	NaN	0.83006	0.408075	0.978468	NaN	0.0161275	0.84809	0.158462									NaN	20.7469	NaN	NaN	NaN	NaN	NaN	21.8173	21.2761	21.4528	20.7762	NaN	20.8921	20.8297	3	3	3	16.7	16.7	16.7	35.88	26.6308	20	O88545
O88569	Heterogeneous nuclear ribonucleoproteins A2/B1	Hnrnpa2b1	0.98257	-0.541903	0.251997	-1.27248	0.0946411	0.408367	0.819082	0.181312	0.0902486	1.31062	0.0854344	0.244788									27.3738	27.1954	27.032	26.0187	27.6283	28.4893	28.3143	28.8636	27.7052	27.8566	27.2628	27.8103	27.2996	27.2168	23	23	22	61.2	61.2	61.2	37.402	33.5589	358	O88569
O88653	Ragulator complex protein LAMTOR3	Lamtor3	0.668141	-0.783035	2.03988	0.821966	0.273267	0.199523	0.185744	0.76263	0.20044	1.22658	2.04111	1.41828			+						NaN	21.8583	NaN	21.2637	21.0157	NaN	21.6867	21.0967	23.4509	22.8637	22.1741	22.5193	22.0922	21.9187	3	3	3	41.1	41.1	41.1	13.553	28.1353	27	O88653
O88668	Protein CREG1	Creg1	NaN	-0.333854	3.55811	2.39717	NaN	0.602632	0.0142975	0.173999	NaN	1.13492	3.67129	2.28135			+						NaN	22.3805	NaN	NaN	NaN	NaN	NaN	NaN	23.2029	22.7514	22.6764	22.5341	22.0372	22.5309	3	3	3	18.6	18.6	18.6	24.452	28.1364	21	O88668
O88685	26S protease regulatory subunit 6A	Psmc3	-1.04671	-0.957665	1.36815	1.84598	0.291153	0.082335	0.409434	0.322442	0.256027	2.98994	3.19332	0.526064			+						22.6996	23.0031	22.477	NaN	22.128	NaN	23.0552	23.9186	23.8213	23.8991	24.0199	24.2699	23.24	22.9639	13	13	13	41.2	41.2	41.2	49.548	29.4932	48	O88685
O88696	ATP-dependent Clp protease proteolytic subunit, mitochondrial	Clpp	0.137541	1.31039	-1.29703	-0.0534763	0.971498	0.049284	0.351522	0.985708	0.276094	1.01961	1.19969	0.200508			+						22.7127	22.0573	22.9701	23.5636	21.9583	22.1009	22.1168	22.5828	NaN	21.9235	21.9392	NaN	22.8904	22.5293	6	6	6	30.5	30.5	30.5	29.8	27.6927	47	O88696
O88712	C-terminal-binding protein 1	Ctbp1	1.21446	-0.677903	-0.221809	-2.60103	0.199443	0.479313	0.821877	0.104514	0.381599	0.341936	0.466157	0.465264									21.1876	NaN	NaN	NaN	21.8257	22.5895	21.5409	22.867	21.1413	21.4315	21.1651	NaN	21.2173	NaN	8	8	6	23.6	23.6	19.7	47.744	26.8392	23	O88712
O88735	Ensconsin	Map7	NaN	-0.603114	0.489644	NaN	NaN	0.530481	0.762009	NaN	NaN	0.351493	1.25907	NaN			+						NaN	20.3413	NaN	NaN	NaN	NaN	NaN	20.8064	20.123	20.2734	20.577	NaN	NaN	NaN	4	4	4	5.2	5.2	5.2	82.021	25.9849	12	O88735;A2AJI0
O88746	Target of Myb protein 1	Tom1	-1.29129	-0.975653	0.704157	1.83042	0.190294	0.107442	0.739698	0.327577	0.47826	0.839999	0.75438	1.07368									22.4969	21.8099	NaN	NaN	21.5975	NaN	22.6726	21.5727	22.7649	23.1348	22.0063	22.8738	21.8447	22.5841	10	10	10	28	28	28	54.325	28.2582	40	O88746
O88844	Isocitrate dehydrogenase [NADP] cytoplasmic	Idh1	-0.170035	-0.303571	0.333567	0.200031	0.869395	0.745184	0.87194	0.832849	0.133197	1.09944	1.71448	0.211742			+						24.138	23.863	23.6659	23.1408	24.0821	23.9403	24.2334	24.599	24.6604	24.4767	24.3632	24.4103	24.415	24.1403	17	16	16	45.2	43	43	46.674	30.2059	125	O88844
O88848	ADP-ribosylation factor-like protein 6	Arl6	0.0380285	-0.379946	1.39232	0.974344	0.91419	0.549279	0.399326	0.685976	0.458711	0.0592176	1.30624	1.20282			+						NaN	22.2749	21.3871	NaN	21.4116	21.6608	21.2765	21.3709	21.2562	22.0697	23.1962	23.1742	22.3703	22.3452	8	8	8	52.7	52.7	52.7	20.959	28.3274	27	O88848
O88851	Putative hydrolase RBBP9	Rbbp9	NaN	0.250311	NaN	0.701324	NaN	0.744876	NaN	0.5471	NaN	0.285898	NaN	0.420827									20.9865	21.2186	NaN	NaN	NaN	NaN	NaN	21.9261	22.1952	21.682	NaN	NaN	21.2559	21.4837	4	4	4	36.6	36.6	36.6	20.911	26.9824	19	O88851
O88935	Synapsin-1	Syn1	-0.372216	1.84707	NaN	1.00067	0.591469	0.0235708	NaN	0.395189	0.0631134	3.068	NaN	0.274272									NaN	21.2466	NaN	NaN	21.626	NaN	21.6525	21.7458	NaN	NaN	NaN	NaN	21.648	NaN	5	5	5	9.6	9.6	9.6	74.096	26.0064	12	O88935;Q64332
O88952	Protein lin-7 homolog C	Lin7c	-0.635826	-0.262721	1.10763	1.48073	0.434743	0.690133	0.619035	0.391122	0.167478	0.585805	1.54433	1.16672			+						23.5259	24.1234	22.2102	22.7086	23.1368	22.259	24.0752	23.9248	24.7996	24.639	24.2372	24.1315	24.3042	24.1893	8	8	6	47.7	47.7	34.5	21.834	30.0392	89	O88952;O88951
O88958	Glucosamine-6-phosphate isomerase 1	Gnpda1	-0.265533	-1.16629	2.08683	1.18608	0.771158	0.0322482	0.181026	0.544476	0.877845	1.97359	3.55074	2.28701			+						23.4819	23.8951	23.0299	23.0886	23.214	22.6366	23.7095	23.1516	25.4613	25.4204	24.671	25.5806	24.2747	24.3975	12	12	11	67.5	67.5	63.3	32.549	30.6869	93	O88958
O89017	Legumain	Lgmn	1.27726	-0.406964	1.46675	-0.201004	0.0315278	0.498711	0.420571	0.604719	0.245409	0.312384	1.07922	0.414175									23.7492	23.8773	NaN	24.1999	NaN	NaN	23.8815	24.1095	24.9969	24.5108	24.0894	23.9569	23.9085	24.6098	6	6	6	23	23	23	49.372	30.0639	62	O89017
O89023	Tripeptidyl-peptidase 1	Tpp1	0.88275	-0.301942	1.43188	0.247185	0.131254	0.74778	0.438045	0.861078	0.867028	0.215437	1.50622	0.532142			+						23.9459	24.7515	23.8771	24.9668	23.1748	23.8268	24.2623	24.7947	26.3597	25.8167	24.3606	24.6356	25.0418	25.151	8	8	8	23.8	23.8	23.8	61.341	30.8802	80	O89023
O89079	Coatomer subunit epsilon	Cope	-0.1398	-0.149094	0.523456	0.514162	0.909757	0.835956	0.8429	0.923998	0.0893518	0.250778	0.699548	0.45692									22.3029	22.4094	NaN	NaN	21.7059	21.8953	22.7543	22.7224	22.9404	22.5498	22.1786	22.5672	22.127	22.7087	6	6	6	26.3	26.3	26.3	34.567	28.3243	43	O89079
O89086	RNA-binding protein 3	Rbm3	-0.202231	-0.119079	0.324904	0.408056	0.858559	0.90291	0.959426	0.980717	0.073184	0.5167	0.0832829	0.148398									23.3215	23.4882	22.8991	NaN	22.4851	22.9235	24.4196	25.0529	23.037	23.8902	22.8763	23.7717	NaN	23.3316	6	6	6	55.6	55.6	55.6	16.604	29.3447	39	O89086
O89106	Bis(5-adenosyl)-triphosphatase	Fhit	NaN	-0.928212	1.67512	1.64996	NaN	0.126193	0.201875	0.164998	NaN	1.21929	3.80301	0.678329			+						NaN	NaN	NaN	NaN	NaN	NaN	NaN	NaN	22.2868	22.4162	22.2102	22.1079	21.8735	21.3208	8	8	8	64	64	64	17.234	27.4796	25	O89106
P00405	Cytochrome c oxidase subunit 2	Mtco2	0.0980819	0.575226	-0.732881	-0.255737	0.839996	0.225446	0.415764	0.630328	0.123267	1.45766	1.73143	0.0716006			+						23.9223	24.2314	24.3516	24.4512	23.7646	23.9437	23.481	22.779	22.7234	22.9355	23.2706	23.4536	23.5822	23.688	5	5	5	26.4	26.4	26.4	25.976	29.3557	55	P00405
P00493	Hypoxanthine-guanine phosphoribosyltransferase	Hprt1	0.507204	0.164842	0.90198	0.559618	0.399076	0.671725	0.63192	0.8998	0.226812	0.189587	1.11748	0.947536									21.5624	23.1747	21.5843	NaN	22.4273	22.3734	21.961	22.2921	22.0544	22.2476	23.0232	23.2745	22.8517	22.4892	9	9	9	48.6	48.6	48.6	24.57	28.6223	33	P00493
P00920	Carbonic anhydrase 2	Ca2	-0.669124	-0.0573423	-1.34528	-0.733496	0.409266	0.875365	0.120885	0.355124	0.566288	0.102139	1.31272	0.223204			+						27.8153	27.7225	29.4424	26.6929	29.5429	28.8084	28.7178	28.456	27.2804	27.1876	28.1605	28.1502	27.8591	27.202	18	18	18	75.8	75.8	75.8	29.032	33.9062	445	P00920;CON__sp|P00918|CAH2_HUMAN
P01831	Thy-1 membrane glycoprotein	Thy1	-1.55265	0.741255	-2.09739	0.196516	0.113819	0.258697	0.052828	0.892955	0.870496	0.889585	2.45042	0.170871			+						21.8979	21.9426	23.2228	21.7189	23.4525	21.7461	23.3709	22.7362	20.9316	21.0756	21.4716	21.3171	24.065	21.3889	3	3	3	25.3	25.3	25.3	18.08	28.1444	30	P01831
P01942	Hemoglobin subunit alpha	Hba	-1.33203	0.171681	-2.55316	-1.04945	0.0886014	0.583768	0.0107401	0.24352	1.38347	0.0448631	2.9473	1.02019			+						31.9378	30.1025	32.7558	31.1519	32.8637	32.002	32.1488	30.6625	30.5935	30.3538	29.3297	29.0042	30.639	28.9595	13	13	10	77.5	77.5	62.7	15.085	36.4988	312	P01942;CON__sp|P02008|HBAZ_HUMAN;P06467
P02088	Hemoglobin subunit beta-1	Hbb-b1	-1.09331	0.349979	-2.79532	-1.35203	0.16551	0.394036	0.00593188	0.16225	1.19578	0.0849581	2.07939	1.29598			+						32.2347	30.3897	33.2597	31.7417	33.0396	32.4864	32.5965	31.3233	31.9086	30.4618	29.234	29.4405	30.804	28.9808	21	21	11	95.2	95.2	79.6	15.84	36.9384	782	P02088;CON__sp|P69892|HBG2_HUMAN;CON__sp|P69891|HBG1_HUMAN
P02089	Hemoglobin subunit beta-2	Hbb-b2	-0.887772	-0.192087	-2.1701	-1.47441	0.264996	0.928061	0.0254885	0.135935	0.776933	0.20307	1.78733	1.41819			+						30.3748	27.9739	30.2964	29.4229	30.2392	30.6421	31.0404	29.4484	30.0343	28.5791	27.3908	27.585	28.7745	27.181	20	10	10	95.2	65.3	65.3	15.878	35.0346	252	P02089
P84244;P02301	Histone H3.3;Histone H3.3C	H3f3a;H3f3c	-1.23469	NaN	-6.90108	-6.28219	0.115499	NaN	7.72016e-10	2.38555e-07	0.110273	NaN	0.768191	0.354169							+	+	26.7253	NaN	27.1281	27.947	NaN	25.706	27.1708	NaN	NaN	NaN	25.5714	NaN	25.7715	NaN	6	1	1	43.4	23.5	23.5	15.328	31.7647	45	P84244;P02301
P02463	Collagen alpha-1(IV) chain;Arresten	Col4a1	0.193283	0.442429	NaN	0.135996	0.920108	0.576396	NaN	0.893801	0.314581	0.569163	NaN	0.484055									NaN	20.1843	20.1353	20.2469	NaN	20.3561	NaN	NaN	20.6173	NaN	20.0851	NaN	20.5209	20.3829	3	3	1	2.7	2.7	0.9	160.68	25.5988	15	P02463
P02469	Laminin subunit beta-1	Lamb1	-0.0463656	0.23847	0.233372	0.518208	0.863805	0.696266	0.926364	0.652479	0.401711	0.468127	0.432343	0.0644652									21.5072	21.8176	21.685	23.51	21.491	21.5524	21.925	21.477	22.1396	22.0482	21.5551	21.578	22.0706	22.2742	12	12	12	9.9	9.9	9.9	197.09	27.7323	36	P02469
P02525	Beta-crystallin A1	Cryba1	-4.03468	0.366874	-0.956858	4.18666	3.18234e-05	0.562505	0.318255	0.0104443	0.819626	0.157129	0.00229797	2.50697					+				25.3373	22.8778	NaN	NaN	NaN	NaN	23.9311	NaN	23.8284	22.0663	22.0855	NaN	21.4305	22.4428	7	7	7	50.5	50.5	50.5	23.401	28.3789	31	P02525
P03921	NADH-ubiquinone oxidoreductase chain 5	Mtnd5	0.249326	0.45329	NaN	0.139622	0.868777	0.567429	NaN	0.891425	0.536279	1.00572	NaN	0.10631									21.2366	22.7045	21.2013	22.5108	NaN	20.8382	NaN	NaN	NaN	20.7489	20.8047	NaN	20.9727	20.9778	7	7	7	17	17	17	68.474	26.5861	20	P03921
P03995	Glial fibrillary acidic protein	Gfap	-0.629239	3.10778	-4.53222	-0.689922	0.534035	4.05868e-06	8.16958e-05	0.41558	0.0194782	1.97212	1.70886	0.0698344			+			+	+		22.0713	22.9591	25.5867	23.649	25.1129	23.7315	NaN	21.7826	NaN	NaN	NaN	NaN	25.0913	21.8041	19	17	17	46.7	43.3	43.3	49.899	28.4297	50	P03995
P04344	Gamma-crystallin B	Crygb	-3.6734	0.418873	-0.90706	2.43358	0.000153926	0.361872	0.338526	0.166386	0.880032	0.120766	0.010243	1.49306					+				24.5009	23.1761	NaN	NaN	NaN	NaN	24.6798	NaN	23.754	22.883	22.6195	21.957	22.1395	23.6612	8	8	3	64	64	22.3	21.086	28.6504	51	P04344
P04919	Band 3 anion transport protein	Slc4a1	-2.78173	1.08953	-3.94568	-0.00252735	0.00120784	0.100705	0.00753954	0.985104	2.84222	0.232068	3.0861	0.224666			+						24.0595	21.5808	24.4551	20.6692	24.4704	22.4074	24.2689	21.5833	22.3192	20.7662	NaN	NaN	21.8288	19.8879	13	13	13	20.6	20.6	20.6	103.13	27.7821	55	P04919
P05063	Fructose-bisphosphate aldolase C	Aldoc	-0.48631	-0.195742	1.22055	1.51112	0.55979	0.92195	0.552426	0.376955	0.277776	0.0401768	2.16552	0.849183			+						23.861	24.9302	23.4456	21.9413	23.9484	23.4191	24.5047	24.9087	24.5653	25.1568	25.0943	25.2555	25.1484	24.9076	18	15	15	63.4	53.7	53.7	39.394	30.8708	114	P05063
P05201	Aspartate aminotransferase, cytoplasmic	Got1	-0.214656	-0.164313	1.35267	1.40301	0.823144	0.974624	0.479243	0.428804	0.358504	0.14975	3.15764	1.17217			+						27.7633	28.9278	27.5523	25.9844	27.9919	27.6618	27.9814	28.3185	28.6763	29.0842	29.3608	29.4947	29.0648	29.2032	27	27	27	69.7	69.7	69.7	46.247	34.8146	375	P05201
P05202	Aspartate aminotransferase, mitochondrial	Got2	0.0116417	0.177894	0.983704	1.14996	0.925571	0.576505	0.6959	0.565142	0.101014	0.185631	2.02523	2.15162			+						29.6043	30.2804	29.235	28.887	28.5772	29.6276	29.2882	29.2735	29.8621	30.0518	30.737	30.4163	30.4323	30.4234	34	34	34	74.4	74.4	74.4	47.411	35.9768	617	P05202
P05480	Neuronal proto-oncogene tyrosine-protein kinase Src	Src	NaN	-1.09084	0.745454	NaN	NaN	0.250193	0.60803	NaN	NaN	1.30235	1.24754	NaN			+						NaN	NaN	NaN	NaN	NaN	NaN	NaN	NaN	20.6806	20.9378	20.5297	19.9732	20.0759	NaN	3	3	2	7.6	7.6	5.7	60.644	25.9755	17	P05480;P06240;P39688
P05784	Keratin, type I cytoskeletal 18	Krt18	-0.570812	-0.458527	3.0242	3.13648	0.487038	0.514896	0.0321873	0.0231476	0.237184	0.357216	3.63877	1.46128			+						25.3018	27.0497	24.9516	25.9746	24.3452	22.6129	24.3865	24.1257	28.5056	27.8932	27.058	27.5248	27.2622	27.8746	31	29	28	69	65.7	63.6	47.538	33.1856	289	P05784;CON__sp|P05783|K1C18_HUMAN
P05977	Myosin light chain 1/3, skeletal muscle isoform	Myl1	0.489953	0.935238	-1.49214	-1.04686	0.383869	0.0640818	0.0943948	0.244322	0.0704404	0.647322	1.51437	0.133344			+						22.132	21.7754	20.8802	22.8231	22.6597	20.916	22.5081	22.8222	20.9261	21.193	20.3505	20.7487	NaN	28.2518	12	12	7	58.5	58.5	39.4	20.594	30.4949	51	P05977
P06151	L-lactate dehydrogenase A chain	Ldha	0.428233	0.368477	-0.612916	-0.672672	0.441016	0.376748	0.344779	0.379836	0.259597	0.663261	0.935003	0.0619652									27.1841	27.649	27.5951	25.143	29.2233	28.5144	27.4437	27.9496	26.1044	26.4551	27.4848	27.2529	27.2436	27.2769	25	25	24	74.1	74.1	70.5	36.498	33.2065	278	P06151;CON__tr|B4DJI1|B4DJI1_HUMAN;CON__sp|P00338|LDHA_HUMAN;P00342;CON__tr|F5H8H6|F5H8H6_HUMAN;CON__tr|F5GXC7|F5GXC7_HUMAN;CON__tr|F5GWW2|F5GWW2_HUMAN;CON__tr|F5H5J4|F5H5J4_HUMAN;CON__tr|F5H6W8|F5H6W8_HUMAN
P06745	Glucose-6-phosphate isomerase	Gpi	0.352873	-2.19388	1.81168	-0.735071	0.516985	1.67155e-05	0.270697	0.354497	0.154552	2.03049	1.97363	0.0508508			+			+			26.3265	26.1431	25.728	24.5302	26.8583	26.6502	26.2676	26.8717	27.0947	28.213	27.9969	29.2919	25.6567	25.9151	28	28	28	59.1	59.1	59.1	62.766	33.6892	266	P06745;CON__tr|B4DVJ0|B4DVJ0_HUMAN
P06797	Cathepsin L1;Cathepsin L1 heavy chain;Cathepsin L1 light chain	Ctsl	0.174972	-0.488125	1.18756	0.524458	0.719692	0.475506	0.571521	0.967077	0.507042	0.565659	1.66141	0.295181			+						24.232	24.1003	24.0779	24.8947	23.0238	24.332	24.3412	23.9632	25.7798	25.7682	24.7421	24.6853	24.8564	25.1286	7	7	7	33.5	33.5	33.5	37.547	30.8082	99	P06797
P06801	NADP-dependent malic enzyme	Me1	-0.24141	-0.661598	2.66709	2.24691	0.795695	0.28069	0.0664168	0.130632	0.240595	1.22374	3.19134	2.54525			+						24.1261	26.4306	24.4638	23.9501	25.5999	24.9628	24.3854	24.1837	27.1222	26.6819	27.0617	27.664	26.3494	26.7354	27	27	27	64.9	64.9	64.9	63.953	32.6516	225	P06801
P06837	Neuromodulin	Gap43	-0.302263	1.40967	-4.10796	-2.39602	0.777837	0.0346798	0.000330244	0.0338362	0.586971	0.893779	3.65144	0.385599			+						23.4024	21.1602	23.9527	20.2378	25.2625	23.5563	23.7578	24.1724	18.9771	19.7288	20.7501	19.772	22.8091	19.9337	10	10	10	60.4	60.4	60.4	23.632	28.1671	74	P06837
P07147	5,6-dihydroxyindole-2-carboxylic acid oxidase	Tyrp1	-0.497619	0.428445	-1.37292	-0.446854	0.549756	0.323988	0.115499	0.480456	0.477251	1.26212	3.23009	1.00549			+						28.2378	26.8631	27.5749	28.1204	27.7001	27.4224	28.1107	27.2285	26.939	26.4222	26.6039	26.488	27.1246	26.9755	26	26	26	48.2	48.2	48.2	60.761	32.9429	322	P07147
P07214	SPARC	Sparc	0.0887126	0.298037	-1.33971	-1.13039	0.851495	0.632699	0.18918	0.249413	0.151006	1.00042	4.01843	1.6298			+						23.6337	22.3716	23.4142	23.502	23.1966	23.5317	23.4125	22.993	22.4057	22.1049	21.8693	22.0417	22.8116	22.2833	9	9	9	40.7	40.7	40.7	34.45	28.3055	61	P07214
P07309	Transthyretin	Ttr	0.252385	-0.0924451	0.967528	0.622698	0.627901	0.922796	0.706189	0.900416	0.238712	0.280453	0.630201	0.00745445									27.3639	27.9737	29.2426	30.2178	27.8368	27.872	26.5451	27.0168	28.8046	28.9213	28.331	28.0947	28.4947	28.5718	8	8	8	67.3	67.3	67.3	15.776	34.0178	157	P07309
P07310	Creatine kinase M-type	Ckm	-4.08352	-3.75828	-1.12124	NaN	9.01196e-08	9.89751e-13	0.172067	NaN	0.73229	0.303222	0.685603	NaN					+	+			24.7525	NaN	22.6647	NaN	23.4055	NaN	24.9002	24.9384	NaN	24.0372	24.4116	NaN	NaN	24.0006	8	6	6	30.2	28.1	28.1	43.044	29.9775	28	P07310
P07356	Annexin A2	Anxa2	-0.991334	0.740648	-1.01277	0.71921	0.210654	0.128672	0.202027	0.835603	0.955142	1.05216	2.05983	0.32303			+						26.4197	25.8234	26.2481	26.0938	25.925	24.9097	25.6892	25.1042	25.6579	25.0427	25.1218	24.8971	25.8742	25.3584	21	21	21	63.1	63.1	63.1	38.676	31.2602	188	P07356
P07724	Serum albumin	Alb	0.706567	-0.0599237	-0.907769	-1.67426	0.221391	0.878839	0.234492	0.100202	0.780594	0.223752	1.40161	1.36149			+						27.2512	27.0431	28.8293	28.7174	28.2656	29.635	27.7011	28.255	27.1898	26.7142	27.0107	27.3018	27.9872	26.7261	43	43	40	75.7	75.7	73.5	68.692	33.3256	580	P07724
P07901	Heat shock protein HSP 90-alpha	Hsp90aa1	-0.168436	0.195366	-0.130852	0.23295	0.871061	0.556311	0.585288	0.852536	0.347246	1.41548	0.416202	0.468345									28.1474	28.1979	27.8297	26.9159	28.1192	27.9649	28.2216	28.4115	28.0399	27.9642	28.1147	27.7754	28.3598	28.185	47	47	32	60.7	60.7	47.3	84.787	33.9423	626	P07901
P08003	Protein disulfide-isomerase A4	Pdia4	0.412878	-0.251919	-0.833772	-1.49857	0.455955	0.828791	0.259486	0.131154	0.553186	0.379898	1.60912	1.88926			+						27.0663	25.7124	27.1988	27.8051	26.4683	27.2109	26.4534	26.6755	26.4166	26.1893	25.6553	25.6976	25.9632	25.6731	33	33	33	48	48	48	71.982	31.9785	307	P08003
P08032	Spectrin alpha chain, erythrocytic 1	Spta1	-0.990247	0.989557	-1.83953	-0.0694428	0.218949	0.135047	0.197707	0.735023	1.24576	0.259103	1.61642	0.0796972			+						23.2107	22.1532	23.2151	NaN	23.1899	22.2227	24.012	22.6875	22.802	21.9817	NaN	NaN	22.4822	NaN	29	28	28	16.3	15.9	15.9	279.86	27.8223	65	P08032
P08113	Endoplasmin	Hsp90b1	0.588724	-0.0667408	-0.808242	-1.46371	0.302393	0.888027	0.268523	0.138097	0.569808	0.0746	2.15488	1.76213			+						27.6134	26.6041	28.0589	28.4261	27.331	28.0678	27.222	27.4131	26.9091	26.7398	26.5985	26.268	26.954	26.456	41	41	39	47.3	47.3	45.5	92.475	32.6192	431	P08113
P08207	Protein S100-A10	S100a10	-0.189833	-2.19184	0.370662	-2.26293	0.739652	0.000239014	0.837456	0.158456	0.185764	0.791543	0.0141644	1.6734						+			NaN	NaN	21.9063	21.851	22.1227	21.2121	NaN	NaN	21.8867	21.5132	NaN	22.49	NaN	NaN	2	2	2	27.8	27.8	27.8	11.186	27.5294	19	P08207
P08226	Apolipoprotein E	Apoe	0.277418	-0.378643	0.642358	-0.0137024	0.629067	0.533964	0.922005	0.708076	0.259695	1.35055	1.02399	0.0665704									23.8207	23.7857	24.3986	25.0641	23.1447	23.7994	23.0644	23.1191	24.1636	24.5259	24.165	24.1632	24.0959	23.769	12	12	12	39.2	39.2	39.2	35.866	29.8999	96	P08226
P08228	Superoxide dismutase [Cu-Zn]	Sod1	-1.20334	1.26925	-4.75329	-2.2807	0.125413	0.0154388	1.22844e-05	0.0350762	0.322678	1.18604	2.47461	0.632606			+				+		27.1646	23.2436	28.2127	27.9018	28.3478	26.5785	24.7254	23.4039	23.1355	23.5818	22.9129	22.6583	24.4899	24.2978	7	7	7	52.6	52.6	52.6	15.942	30.8284	75	P08228;CON__tr|H7BYH4|H7BYH4_HUMAN;CON__sp|P00441|SODC_HUMAN
P08249	Malate dehydrogenase, mitochondrial	Mdh2	0.460269	-0.459137	2.04333	1.12392	0.410767	0.514066	0.193511	0.580266	0.332505	0.663707	3.06518	2.08865			+						28.2829	29.8275	28.2026	28.7869	27.4585	27.8919	28.6819	28.7036	29.8364	29.9658	30.8428	30.5489	29.8225	30.0258	25	25	25	69.5	69.5	69.5	35.611	35.8428	401	P08249
P08553	Neurofilament medium polypeptide	Nefm	0.184184	NaN	NaN	-2.42939	0.92848	NaN	NaN	0.129725	0.293052	NaN	NaN	2.75673									NaN	NaN	NaN	22.1671	22.5209	21.7351	22.2696	21.9325	NaN	NaN	NaN	NaN	NaN	NaN	8	7	7	15.6	14.5	14.5	95.915	25.6246	15	P08553
P08752	Guanine nucleotide-binding protein G(i) subunit alpha-2	Gnai2	-0.731662	0.832666	-1.7582	-0.407862	0.347456	0.301862	0.216954	0.809367	1.06409	0.919015	2.18612	0.103586			+						22.8478	21.6117	22.5532	NaN	23.4381	22.5304	22.6478	22.0196	21.4357	21.3464	NaN	NaN	22.5026	21.251	9	6	6	33.2	24.5	24.5	40.489	27.2806	37	P08752;B2RSH2
P09055	Integrin beta-1	Itgb1	-0.0153889	0.141141	-0.539768	-0.383238	0.980842	0.705246	0.512516	0.562584	0.0398928	0.242147	0.705447	0.314761									23.5417	22.922	24.0696	24.4467	22.8077	23.3052	23.0594	22.5538	23.4273	23.1467	22.2894	22.2283	23.2607	22.8152	16	16	16	25.9	25.9	25.9	88.231	28.8676	81	P09055
P09103	Protein disulfide-isomerase	P4hb	0.0961661	-0.354428	-0.0779917	-0.528585	0.817477	0.665692	0.615727	0.442457	0.553502	0.911679	0.00143269	1.90515									28.2312	27.6127	28.0106	28.3901	27.4773	28.0957	28.1217	28.1634	28.175	28.0613	27.6946	27.9133	27.8596	27.6348	32	32	32	67.2	67.2	67.2	57.058	33.7216	526	P09103
P09405	Nucleolin	Ncl	0.840978	0.486268	-0.498716	-0.853426	0.149504	0.277911	0.395202	0.309449	0.154832	1.09079	1.4244	0.174946			+						26.2524	26.4325	25.9824	25.1194	26.4083	27.4594	26.651	27.1734	25.5915	25.6448	26.076	26.0008	26.32	25.9606	26	26	26	35.1	35.1	35.1	76.722	32.0072	234	P09405
P09411	Phosphoglycerate kinase 1	Pgk1	0.642725	-0.726826	1.69466	0.325104	0.263106	0.223947	0.316816	0.908099	0.0709614	2.34147	2.68197	0.528255			+						27.6913	29.2383	28.239	26.4547	29.1507	28.9132	28.3012	29.1831	29.8667	29.7893	30.0572	30.2455	29.0326	29.4326	34	34	28	82.7	82.7	77.2	44.55	35.4626	587	P09411
P09528	Ferritin heavy chain;Ferritin heavy chain, N-terminally processed	Fth1	0.457137	0.0430498	0.886497	0.47241	0.413669	0.742715	0.758512	0.997745	0.229472	0.128427	0.390078	0.519745									23.8334	25.2369	24.5169	23.8877	25.1007	25.3108	24.0622	24.7645	23.5264	24.5153	25.6535	26.1245	24.8321	25.5324	11	11	11	66.5	66.5	66.5	21.066	31.0576	147	P09528
P09602	Non-histone chromosomal protein HMG-17	Hmgn2	0.0428054	0.371325	-1.67958	-1.35106	0.908252	0.411955	0.111249	0.18652	0.046934	0.0561237	1.01048	0.294972									24.2717	22.2983	22.335	NaN	21.8833	23.6493	25.1502	25.887	NaN	21.4014	22.3114	22.4172	22.793	NaN	5	5	5	51.1	51.1	51.1	9.4226	28.7158	24	P09602
P09671	Superoxide dismutase [Mn], mitochondrial	Sod2	0.603817	0.361985	0.910389	0.668556	0.291039	0.382761	0.742957	0.869509	0.523445	0.7995	1.57208	0.644101			+						26.1814	27.4484	26.961	27.5316	26.1705	26.7798	26.0552	26.1534	26.754	26.9557	27.4406	27.2062	27.2499	27.5026	11	11	11	59.5	59.5	59.5	24.603	32.8931	157	P09671
Q3THW5;P0C0S6	Histone H2A.V;Histone H2A.Z	H2afv;H2afz	-0.160558	1.16185	-3.77923	-2.45682	0.879281	0.025186	0.000362367	0.0249542	0.0157597	0.384727	3.23692	1.36122			+						26.2006	24.948	27.1086	26.6033	27.4543	27.9213	26.31	25.6886	22.4039	22.2056	24.2379	23.3975	24.1465	22.3631	6	4	4	53.9	46.9	46.9	13.509	30.728	72	Q3THW5;P0C0S6
P0DP28;P0DP27;P0DP26;Q9D6P8	Calmodulin-like protein 3	Calml3	-0.487114	0.945926	-1.43102	0.00202179	0.559074	0.0615036	0.104792	0.717038	1.0636	1.54608	3.1037	0.0481293			+						29.5205	28.3117	28.9887	28.6203	29.8014	28.8728	29.1792	29.0836	28.3107	27.877	27.6395	27.979	29.2611	28.8748	11	11	10	85.2	85.2	80.5	16.837	34.312	206	P0DP28;P0DP27;P0DP26;Q9D6P8
P10126	Elongation factor 1-alpha 1	Eef1a1	-0.346367	-0.00661791	-0.085536	0.254213	0.690719	0.807652	0.611341	0.865302	0.173771	0.136265	0.12126	0.178531									28.1145	27.8826	27.5542	27.4116	28.0824	27.7522	28.2814	28.4358	28.4533	28.0853	27.937	27.8277	28.1486	28.0064	18	18	10	54.8	54.8	32.7	50.113	33.9377	400	P10126
P10287	Cadherin-3	Cdh3	0.310805	0.724025	-0.0852336	0.327986	0.562164	0.134124	0.611516	0.909846	0.482281	0.848725	0.0124796	0.00977556									24.5001	24.5067	24.957	25.6906	23.163	24.3696	23.4198	24.0889	24.7673	24.3272	23.5041	23.3608	24.8998	24.6976	14	14	14	28.3	28.3	28.3	90.611	29.9602	104	P10287
P10518	Delta-aminolevulinic acid dehydratase	Alad	-0.454798	-0.614574	-1.28781	-1.44759	0.588209	0.327199	0.132712	0.141401	0.124264	1.18107	0.35441	0.374525									23.6426	24.3825	26.6887	26.0024	26.6598	25.4312	24.1017	23.1757	24.2268	24.9472	24.5579	24.6374	23.8959	23.9836	15	15	15	52.7	52.7	52.7	36.023	30.4896	103	P10518
P10605	Cathepsin B;Cathepsin B light chain;Cathepsin B heavy chain	Ctsb	0.672348	-0.456882	1.85175	0.722521	0.24312	0.517133	0.256021	0.833396	1.65973	0.675119	3.93266	1.31918			+						24.6149	25.8467	24.996	25.7153	24.2217	25.4403	24.9064	25.2339	26.7119	26.7398	26.2244	26.5213	26.1629	26.6255	13	13	13	44	44	44	37.279	32.0586	199	P10605
P10637	Microtubule-associated protein tau	Mapt	-0.293876	2.45251	-2.86883	-0.0250511	0.653494	0.00270762	0.0494783	1	0.0143701	2.82151	2.425	0.0958781			+						NaN	22.1805	22.3482	NaN	22.6314	22.0257	22.2903	23.6131	NaN	NaN	NaN	NaN	22.0007	21.9343	7	7	7	15.8	15.8	15.8	76.243	27.1766	15	P10637
P10639	Thioredoxin	Txn	-0.14301	-0.153685	0.486781	0.476107	0.897635	0.992474	0.972595	1	0.0387459	0.759247	0.765292	0.176423									25.6008	25.2908	24.9237	24.4417	24.9319	25.1618	25.9672	26.2809	25.9084	25.7137	25.5988	25.8654	25.7246	25.6379	7	7	5	65.7	65.7	42.9	11.675	31.5114	78	P10639
P10649	Glutathione S-transferase Mu 1	Gstm1	0.127826	0.267391	-0.450617	-0.311052	0.803726	0.665101	0.560847	0.600508	0.403102	0.0626543	0.669142	0.204481									22.2287	22.2368	22.5889	NaN	22.7706	22.7542	22.1538	22.5478	22.6546	22.0086	21.929	21.8326	22.2464	21.9604	7	7	5	33.9	33.9	26.1	25.97	27.9845	33	P10649
P10711	Transcription elongation factor A protein 1	Tcea1	2.47781	-0.451246	0.09764	-2.83142	0.00602357	0.642259	0.987851	0.0769704	1.0177	1.27115	0.439945	0.704509									20.5548	20.6148	20.8092	NaN	20.8445	23.3048	21.083	23.6041	20.7382	20.8139	21.0274	21.5439	20.4734	20.2516	8	8	8	33.2	33.2	33.2	33.88	27.1995	26	P10711;Q9QVN7
P10852	4F2 cell-surface antigen heavy chain	Slc3a2	-0.0905302	0.0502773	-0.0215277	0.11928	0.952817	0.733404	0.648987	0.785022	0.0477765	0.16094	0.190955	0.0303901									27.2058	26.8395	26.705	27.6986	26.2283	26.4833	26.4295	25.5018	26.9246	27.0271	25.8559	26.0493	26.6026	26.4167	27	27	27	48.5	48.5	48.5	58.336	32.3536	225	P10852
Q8CGP1;Q6ZWY9;Q64478;P10853;Q8CGP2;Q64525;Q64475;P10854;P70696	Histone H2B type 1-K;Histone H2B type 1-C/E/G;Histone H2B type 1-H;Histone H2B type 1-F/J/L;Histone H2B type 1-P;Histone H2B type 2-B;Histone H2B type 1-B;Histone H2B type 1-M;Histone H2B type 1-A	Hist1h2bk;Hist1h2bc;Hist1h2bh;Hist1h2bf;Hist1h2bp;Hist2h2bb;Hist1h2bb;Hist1h2bm;Hist1h2ba	0.533286	0.915732	-3.93409	-3.55165	0.346595	0.0690175	0.000220505	0.00207648	0.0340725	0.305351	2.75676	1.38497			+						30.4249	28.8187	32.3851	32.2473	32.3837	32.6504	30.3674	29.5877	27.0616	27.1561	28.525	28.2139	28.6956	27.1064	12	12	6	69	69	34.9	13.92	35.5938	249	Q8CGP1;Q6ZWY9;Q64478;P10853;Q8CGP2;Q64525;Q64475;P10854;P70696
P10922	Histone H1.0;Histone H1.0, N-terminally processed	H1f0	-0.352627	0.0938221	-0.64785	-0.201401	0.68462	0.678178	0.330212	0.604507	0.181515	0.259784	1.68733	0.473359			+						24.5958	24.486	25.0028	24.1054	25.4033	25.6463	24.9922	24.6449	24.4481	24.244	24.2176	24.6589	24.4435	23.8364	6	6	6	27.3	27.3	27.3	20.861	30.3335	83	P10922
P11031	Activated RNA polymerase II transcriptional coactivator p15	Sub1	0.315911	0.573475	-1.47938	-1.22182	0.55658	0.226735	0.096495	0.194288	0.156271	1.30198	3.7169	1.02901			+						24.6907	24.204	25.3403	24.5587	25.0356	25.588	25.1807	25.4259	23.5215	23.6379	23.9734	23.6232	24.7753	23.9295	7	7	7	46.5	46.5	46.5	14.427	30.0877	67	P11031
P11087	Collagen alpha-1(I) chain	Col1a1	-1.37217	1.61863	-1.67705	1.31374	0.163397	0.00129691	0.0678901	0.474588	0.0239696	1.04733	0.788841	0.0309604						+			23.9019	25.4948	27.1769	27.5019	21.7666	22.785	24.374	22.2193	23.6465	22.5626	20.0503	22.3927	23.4044	24.0988	19	19	19	19	19	19	138.03	29.8753	86	P11087;CON__sp|P02452|CO1A1_HUMAN
P11103	Poly [ADP-ribose] polymerase 1	Parp1	1.46285	0.513798	-1.07257	-2.27776	0.116217	0.518729	0.432951	0.155715	0.256155	0.740015	2.04547	0.808493			+						21.0211	NaN	21.4187	NaN	21.151	22.7539	21.5282	23.3374	20.3396	NaN	20.5142	NaN	20.4762	NaN	9	9	9	13.2	13.2	13.2	113.1	26.3622	20	P11103
P11276	Fibronectin;Anastellin	Fn1	1.49472	-0.171661	-1.77721	-3.44359	0.0167853	0.806173	0.0943424	0.00344357	1.25201	0.13975	1.29476	2.38564			+						24.0579	21.5346	23.4193	25.7384	21.8568	24.0772	23.545	24.9782	22.6675	22.0051	21.329	20.8697	20.9518	22.0664	31	31	31	19.9	19.9	19.9	272.53	28.4673	98	P11276
P11344	Tyrosinase	Tyr	-0.232565	0.877786	-3.20052	-2.09017	0.804743	0.0795137	0.002022	0.0497828	0.00232323	2.7412	4.39758	2.91164			+						28.2382	25.3851	27.4352	28.1329	27.0556	27.5568	28.0734	27.4043	24.4418	24.3829	24.7222	24.7677	25.4666	25.8356	19	19	19	50.7	50.7	50.7	60.606	31.8308	256	P11344
P11352	Glutathione peroxidase 1	Gpx1	-0.19877	-0.148063	-0.152645	-0.101938	0.839549	0.998445	0.572946	0.658566	0.562535	0.407456	0.761251	0.0898839									24.4641	24.0082	24.4898	23.0064	24.3668	24.2782	25.1736	24.7731	24.5153	24.2535	24.0013	24.3919	24.2763	24.1763	13	13	13	75.1	75.1	75.1	22.329	30.2007	96	P11352
P11404	Fatty acid-binding protein, heart	Fabp3	-1.67449	0.603259	0.477934	2.56462	0.0459173	0.354125	0.769347	0.141054	0.235418	1.13943	0.529281	0.983552									21.8434	22.5841	NaN	NaN	NaN	NaN	22.4178	22.3495	22.0226	22.4019	21.6657	21.5668	22.4584	22.299	4	4	4	30.8	30.8	30.8	14.819	27.8935	15	P11404
P11438	Lysosome-associated membrane glycoprotein 1	Lamp1	0.126161	0.173269	0.241796	0.288904	0.779831	0.581908	0.812525	0.886204	0.226696	0.255386	0.0839093	0.0287472									25.3041	24.7105	24.7951	26.0294	24.4349	24.7524	24.4007	24.2794	25.4493	25.184	24.4628	24.1772	25.4544	25.0413	6	6	6	17.5	17.5	17.5	43.865	30.6479	59	P11438
P11499	Heat shock protein HSP 90-beta	Hsp90ab1	-0.767399	0.196204	-0.831318	0.132286	0.339428	0.555351	0.260346	0.792675	0.360061	0.493286	1.28363	0.0167589			+						27.12	26.0437	26.1951	25.3218	26.3755	25.9936	27.065	27.3187	26.4245	26.0814	25.7601	25.5339	26.5566	26.1259	40	23	23	59.9	42.5	42.5	83.28	32.1733	265	P11499
P11679	Keratin, type II cytoskeletal 8	Krt8	-0.800221	-0.522952	2.78258	3.05985	0.317916	0.431356	0.053025	0.0274137	0.233032	0.468162	3.39893	1.64109			+						25.7958	27.3018	25.7103	26.2737	24.763	23.7537	24.7806	24.5188	28.5785	28.2804	27.3377	27.8975	27.5787	28.0387	42	37	16	73.5	71.4	35.3	54.565	33.5285	315	P11679
P11983	T-complex protein 1 subunit alpha	Tcp1	-0.0504692	0.278369	-0.3307	-0.00186154	0.995108	0.520951	0.477006	0.714821	0.0934134	1.16291	0.282962	0.0937645									24.4792	24.2627	23.386	22.5266	24.1297	24.2646	24.7718	25.2059	24.014	23.954	24.0692	23.9098	24.35	24.008	19	19	19	43.5	43.5	43.5	60.448	29.9704	128	P11983
P12265	Beta-glucuronidase	Gusb	0.772036	0.257448	-0.743783	-1.25837	0.4409	0.675754	0.569959	0.437026	0.924772	0.456036	1.40161	1.29323			+						21.9629	21.5564	22.3694	23.7471	21.9369	22.722	21.2804	22.0085	21.2283	21.1837	20.9933	21.5219	21.174	21.4636	8	8	8	19.1	19.1	19.1	74.194	27.6261	33	P12265
P12367	cAMP-dependent protein kinase type II-alpha regulatory subunit	Prkar2a	-1.69795	0.102603	1.32514	2.33274	0.0832359	0.760965	0.427787	0.1881	0.158001	0.135788	1.17621	0.961152			+						22.9606	22.8974	NaN	NaN	NaN	NaN	22.4217	23.0043	22.667	22.8879	23.6575	23.4985	23.6765	23.3279	8	8	5	29.9	29.9	19.7	45.389	28.9632	46	P12367
P12382	ATP-dependent 6-phosphofructokinase, liver type	Pfkl	-0.385706	0.0506666	1.01065	1.44703	0.712252	0.838012	0.575716	0.47052	0.281014	0.0211948	3.8681	1.06456			+						22.4849	23.9914	22.0826	NaN	22.5425	22.1204	22.5271	23.1882	23.4325	23.465	23.5667	23.7719	23.1598	23.5674	12	10	10	22.4	18.8	18.8	85.359	29.28	54	P12382
P12787	Cytochrome c oxidase subunit 5A, mitochondrial	Cox5a	-0.323684	0.663965	0.486953	1.4746	0.712986	0.165006	0.972709	0.39402	0.160311	1.19028	0.325897	2.0318									26.0182	26.7363	24.9833	25.2679	24.9196	24.8276	26.1818	25.887	24.9757	25.8589	26.2692	26.4284	26.9233	26.7425	9	9	9	59.6	59.6	59.6	16.101	32.0455	113	P12787
P12960	Contactin-1	Cntn1	-0.230418	0.323069	-0.854815	-2.05406	0.705581	0.679065	0.521478	0.201017	0.152213	0.568026	0.741041	1.21002									20.8267	19.7935	NaN	NaN	20.9017	20.3488	22.1197	22.0384	NaN	NaN	NaN	NaN	20.3655	NaN	5	5	5	7.5	7.5	7.5	113.39	25.2913	17	P12960
P12970	60S ribosomal protein L7a	Rpl7a	0.359713	0.545421	-1.41136	-1.22565	0.540503	0.248125	0.170079	0.220648	0.0580481	2.67706	3.27663	1.11929			+						23.477	22.9367	24.0682	24.1624	24.1955	24.2509	23.3782	23.1196	22.3192	22.3845	22.4416	22.3981	23.1323	22.7572	8	8	8	33.1	33.1	33.1	29.976	28.7141	59	P12970
P13020	Gelsolin	Gsn	0.0740358	-0.172522	0.481322	0.234764	0.869572	0.805042	0.867429	0.916181	0.105712	0.213414	0.550721	0.722725									22.7904	21.8878	21.2077	21.9725	21.1901	21.2646	22.3636	21.9747	23.0264	22.3378	22.4206	21.9602	22.6857	22.2073	11	11	11	20.9	20.9	20.9	85.941	28.1757	41	P13020
P13595	Neural cell adhesion molecule 1	Ncam1	-0.014159	1.39164	-2.02745	-0.621643	0.958938	0.00851615	0.0343601	0.401363	0.424293	0.884474	1.69477	0.120458			+						26.791	26.4643	26.4935	22.823	27.4381	27.4486	27.3546	27.086	22.8579	24.4384	26.032	25.5118	26.7434	25.6563	32	32	32	42.9	42.9	42.9	119.43	31.9472	310	P13595
P13634	Carbonic anhydrase 1	Ca1	-1.50388	1.11006	-1.1181	1.49584	0.125873	0.025113	0.172885	0.384037	0.738697	0.611072	0.969233	0.468349									23.5877	24.6546	24.4156	22.6557	25.0159	24.6674	24.8735	23.1587	24.3815	23.9453	22.9244	22.9876	24.8816	23.4076	12	12	12	72.8	72.8	72.8	28.33	29.8361	98	P13634
P13808	Anion exchange protein 2	Slc4a2	NaN	-0.546392	2.10238	2.33609	NaN	0.378149	0.170798	0.187348	NaN	0.54237	3.13336	2.84053			+						NaN	21.6104	NaN	NaN	NaN	NaN	NaN	NaN	22.8195	22.8489	21.746	22.686	22.2079	22.4287	6	6	6	8.6	8.6	8.6	136.81	27.9907	37	P13808;P16283
P14094	Sodium/potassium-transporting ATPase subunit beta-1	Atp1b1	-0.936175	0.591838	-1.02331	0.504702	0.238501	0.205772	0.19896	0.980526	1.24293	1.71763	1.98827	0.833155			+						26.1639	25.3974	25.1132	25.3305	25.6975	24.5513	25.7152	24.7702	25.1025	24.6504	24.7149	24.4169	25.2749	25.2533	12	12	12	41.4	41.4	41.4	35.194	30.8221	109	P14094
P14115	60S ribosomal protein L27a	Rpl27a	0.202167	2.55886	-2.32693	-0.741907	0.911943	0.00175851	0.107753	0.651446	0.158695	0.990648	3.39227	0.453562			+						22.0221	NaN	22.5946	22.5387	22.7401	22.8392	21.9903	20.9578	NaN	NaN	NaN	NaN	21.9353	21.7968	3	3	3	22.3	22.3	22.3	16.605	27.2083	19	P14115
P14131	40S ribosomal protein S16	Rps16	-0.276522	0.530056	-1.65601	-0.849436	0.667585	0.412781	0.242999	0.349068	0.0736441	1.9067	3.2575	1.04674			+						22.6009	22.1481	23.1709	22.3343	23.733	23.8849	22.8411	22.7389	21.303	21.2789	21.5745	21.4136	21.8894	21.6947	6	6	6	32.2	32.2	32.2	16.445	27.8775	34	P14131
P14148	60S ribosomal protein L7	Rpl7	-0.277897	0.212815	-1.03799	-0.547275	0.797315	0.605895	0.28697	0.480959	0.620812	0.0682681	2.30359	1.4374			+						23.4944	22.1687	23.4594	23.4581	23.943	23.5973	23.9759	23.4113	22.7128	23.2114	22.6831	22.3432	22.9591	22.9109	8	8	8	30	30	30	31.419	28.601	49	P14148
P14206	40S ribosomal protein SA	Rpsa	-0.553346	-1.01423	1.22422	0.763344	0.501645	0.0685797	0.550318	0.806305	0.0127425	2.10356	1.70106	0.14088			+						25.4731	25.4808	24.6853	24.7174	25.0354	24.5492	26.1333	26.6517	26.6047	26.4596	26.0079	26.5296	25.3907	25.8319	15	15	15	62.4	62.4	62.4	32.838	31.9533	144	P14206
P14211	Calreticulin	Calr	0.652932	-0.42209	-0.406507	-1.48153	0.256095	0.565615	0.438999	0.134513	0.197012	1.30526	0.701614	1.02838									29.4173	28.9087	30.8403	31.0572	30.2066	30.5182	29.3869	29.2385	29.6142	29.6008	29.3012	29.2435	29.2608	29.0367	29	29	29	73.3	73.3	73.3	47.994	35.2758	641	P14211
P14231	Sodium/potassium-transporting ATPase subunit beta-2	Atp1b2	-0.428182	0.227805	-0.365265	0.290722	0.61272	0.585932	0.459457	0.887301	0.313664	0.374685	0.279866	0.30072									24.2107	24.3319	23.2808	21.4866	24.6886	25.0552	24.894	24.0412	22.8131	24.0309	24.6298	24.1738	24.3442	24.2645	10	10	10	37.6	37.6	37.6	33.344	30.1157	88	P14231
P14685	26S proteasome non-ATPase regulatory subunit 3	Psmd3	-0.0712354	-1.27191	-1.0357	-3.02831	0.841947	0.178982	0.4473	0.0584082	0.641251	1.11583	1.21538	2.08107			+						21.9213	NaN	22.3349	21.2746	21.9605	22.0259	22.2221	22.0332	21.0924	21.0299	NaN	21.5246	NaN	NaN	6	6	6	18.9	18.9	18.9	60.718	26.7046	24	P14685
P14733	Lamin-B1	Lmnb1	0.531519	0.39072	-1.22442	-1.36522	0.348068	0.356589	0.146776	0.159242	0.142869	0.4125	2.03086	0.197922			+						27.999	27.1454	27.1409	25.3102	27.9589	28.7905	28.563	28.5106	26.6047	26.5945	26.9454	26.8905	27.1736	26.5396	46	46	41	74.1	74.1	68	66.785	33.1166	548	P14733
P14824	Annexin A6	Anxa6	-0.275305	0.436313	-0.599888	0.111731	0.761282	0.317441	0.350314	0.780589	0.170071	0.509458	1.48741	0.228085			+						25.6282	25.3848	26.0045	26.1204	25.4639	25.1119	25.4483	25.2731	25.513	24.9693	24.9275	24.6014	25.5193	24.9876	29	29	28	50.7	50.7	50.7	75.884	30.9675	235	P14824
P14869	60S acidic ribosomal protein P0	Rplp0	-0.169764	0.320716	-0.753774	-0.263294	0.885124	0.469537	0.405985	0.571907	0.011956	0.572751	2.33334	0.960579			+						24.3394	23.911	23.9467	23.9849	24.3486	24.1742	24.3744	24.619	23.8809	23.6202	23.5596	23.3681	23.5722	23.9331	8	8	8	40.4	40.4	40.4	34.216	29.7446	85	P14869
P14873	Microtubule-associated protein 1B;MAP1B heavy chain;MAP1 light chain LC1	Map1b	0.426732	-0.344298	-0.842553	-1.61358	0.442464	0.681262	0.256427	0.110156	0.371794	0.0645716	0.773386	0.107164									26.968	26.7106	27.0789	20.9768	27.8203	28.1834	27.7294	27.8672	24.4206	25.7006	27.147	27.5992	26.1628	26.2536	88	88	87	49.1	49.1	48.7	270.25	32.7516	696	P14873
P15105	Glutamine synthetase	Glul	-1.16366	0.548535	0.614541	2.32674	0.138895	0.233519	0.940983	0.114161	0.37541	0.575768	1.36999	1.15602			+						25.7555	26.7856	24.7531	24.1458	25.476	24.4588	26.0322	26.2395	26.758	26.3147	26.155	26.0392	27.1105	26.1695	17	17	17	47.2	47.2	47.2	42.119	32.1403	183	P15105
P15116	Cadherin-2	Cdh2	-0.0593226	NaN	-1.96508	-1.57296	0.852403	NaN	0.170498	0.329324	0.0074534	NaN	1.64019	1.56492			+						NaN	NaN	20.9145	NaN	21.5047	21.1803	21.669	21.5702	NaN	NaN	NaN	NaN	NaN	NaN	4	4	4	9.9	9.9	9.9	99.795	26.2176	13	P15116
P15409	Rhodopsin	Rho	-1.39737	0.304754	2.04569	3.74781	0.0735621	0.43828	0.192816	0.0052247	1.31724	0.650715	2.40557	2.46268			+						26.6962	28.9606	25.9072	25.0461	27.1203	25.8595	26.137	23.7541	27.4186	28.4464	28.5308	28.6798	28.5343	28.794	9	9	9	31.9	31.9	31.9	39.069	34.2316	145	P15409
P15499	Peripherin-2	Prph2	-2.51427	0.514983	1.87972	4.90897	0.001083	0.256772	0.246109	0.000154297	3.08198	0.658453	1.80483	4.72323			+	+				+	26.0799	28.3453	25.0598	23.2072	26.1759	23.2407	25.2434	22.8024	26.2634	27.0848	28.0876	27.9807	27.8011	28.1161	14	14	14	39.9	39.9	39.9	39.259	33.3372	128	P15499
P15508	Spectrin beta chain, erythrocytic	Sptb	-2.40378	0.398272	-2.27473	0.745989	0.00490116	0.613527	0.115471	0.522735	1.22067	0.12219	1.8969	0.0894929			+						23.2597	20.9513	21.7434	NaN	22.2083	20.1046	24.1356	22.0712	21.4934	20.4877	20.5776	20.5279	21.8152	NaN	19	18	18	14.7	14.2	14.2	245.25	27.2996	38	P15508
P15532	Nucleoside diphosphate kinase A	Nme1	-0.108048	-0.165884	0.351449	0.293613	0.935954	0.813772	0.943741	0.952051	0.349589	1.60889	4.29167	0.475762			+						22.3793	22.3509	22.2634	21.3969	22.3567	22.2435	22.3463	22.6178	22.6923	22.7543	22.6351	22.7135	22.5371	22.5807	8	3	3	52.6	19.1	19.1	17.208	28.2434	27	P15532
P15864	Histone H1.2	Hist1h1c	-0.171504	0.250358	-2.62623	-2.20437	0.867864	0.495097	0.00901355	0.0404498	0.230549	0.119302	2.33577	0.556974			+						28.4434	27.601	29.0194	25.9609	29.7235	30.4317	29.4469	29.0774	25.2777	25.5275	27.4739	27.238	26.873	25.4866	16	16	6	42.5	42.5	18.4	21.266	33.5213	180	P15864;Q07133
P16045	Galectin-1	Lgals1	-0.680858	0.632051	-0.560034	0.752874	0.400505	0.182224	0.367596	0.813232	1.33085	1.16468	1.58932	0.930722			+						24.9903	24.3806	24.4772	24.574	24.6613	24.0375	24.9103	24.1103	24.5362	24.2796	23.8268	24.1809	24.8632	25.1377	7	7	7	64.4	64.4	64.4	14.866	30.3552	99	P16045;CON__sp|P09382|LEG1_HUMAN
P16332	Methylmalonyl-CoA mutase, mitochondrial	Mut	0.574103	0.76166	-0.0389436	0.148613	0.343054	0.116337	0.808071	0.863997	0.505098	1.68061	0.0231171	0.0151927									23.7264	24.1744	24.061	24.8579	23.0838	24.0147	22.9171	23.1947	23.769	23.4251	23.3778	23.1354	24.1633	23.7979	16	16	16	29	29	29	82.843	29.5164	109	P16332
P16546	Spectrin alpha chain, non-erythrocytic 1	Sptan1	-0.998618	-0.413293	1.04185	1.62718	0.20716	0.578211	0.659381	0.325807	0.514213	0.623003	1.621	1.37041			+						28.195	28.5907	27.2489	26.9367	27.9323	27.071	28.6275	28.2946	29.5871	29.3503	28.8252	28.6266	28.8983	28.6982	159	159	158	70.5	70.5	70.1	284.59	34.659	1536	P16546
P16675	Lysosomal protective protein;Lysosomal protective protein 32 kDa chain;Lysosomal protective protein 20 kDa chain	Ctsa	0.339062	0.194468	0.474831	0.330236	0.562131	0.630733	0.87122	0.974428	1.0483	0.132699	1.11124	0.0893586									23.2661	23.6487	23.2703	24.4043	22.4957	23.6073	23.3084	23.4144	24.3717	24.0449	23.3609	23.3272	23.9375	24.088	9	9	9	24.7	24.7	24.7	53.844	29.3944	103	P16675
P16858	Glyceraldehyde-3-phosphate dehydrogenase	Gapdh	-0.56078	-0.335328	1.81529	2.04074	0.4954	0.695164	0.269354	0.181672	0.150823	0.568564	2.40897	0.725059			+						28.6184	29.9607	28.0141	26.406	28.421	27.9623	29.5224	30.3349	29.8878	30.2082	30.4578	30.7988	30.003	30.1772	28	28	18	84.1	84.1	68.8	35.81	36.0005	663	P16858;Q64467
P17047	Lysosome-associated membrane glycoprotein 2	Lamp2	0.340517	0.780467	-0.294614	0.145336	0.530057	0.112433	0.495712	0.800375	0.344305	2.04824	0.517556	0.0537705									26.1345	26.5275	26.5787	27.8625	25.584	26.2258	25.3374	25.346	25.8512	25.7417	25.422	25.1969	26.3712	26.1874	8	8	8	17.6	17.6	17.6	45.681	31.7304	77	P17047
P17095	High mobility group protein HMG-I/HMG-Y	Hmga1	0.303435	0.418241	-2.87812	-2.69889	0.819734	0.512702	0.048775	0.0919836	0.293145	0.309486	3.02973	0.755168			+						23.1579	21.2919	23.7266	NaN	23.5688	24.2217	23.7097	23.9444	NaN	NaN	21.2632	21.1384	21.2455	20.1996	5	5	5	41.1	41.1	41.1	11.614	27.7662	41	P17095
P17182	Alpha-enolase	Eno1	-0.752162	-0.459556	0.735452	1.02806	0.349726	0.513497	0.858877	0.637524	0.510073	1.64837	0.567968	0.567033									29.7203	30.0316	29.4983	28.2822	31.2073	29.2082	30.1661	30.5443	30.7178	30.7647	30.6735	30.3377	30.2363	30.2994	35	35	14	80.2	80.2	38.2	47.14	36.3158	986	P17182
P17183	Gamma-enolase	Eno2	-1.65569	-0.479041	2.18072	3.35737	0.0330624	0.487417	0.156138	0.0139113	0.359734	0.0556509	1.14219	1.11376									21.6949	24.6897	22.356	NaN	25.0581	21.5105	23.6819	24.4775	23.9821	24.7741	25.8084	25.7558	25.4209	24.8678	17	12	11	58.5	42.4	40.6	47.296	30.894	114	P17183
P17225	Polypyrimidine tract-binding protein 1	Ptbp1	0.396394	-0.125145	1.33797	0.816433	0.503141	0.893662	0.422262	0.765463	0.68286	0.555674	3.04394	0.728144			+						22.3959	23.4131	22.2054	22.533	22.1407	22.7002	22.975	23.6562	23.8043	23.5381	23.5393	23.7375	23.5167	23.6647	7	7	7	23.9	23.9	23.9	56.477	29.2412	61	P17225;Q8BHD7
P17426	AP-2 complex subunit alpha-1	Ap2a1	-1.503	0.465182	-1.42472	0.543459	0.0712373	0.469286	0.309846	0.63746	0.536987	1.31497	2.02299	0.127578			+						22.8107	22.5619	21.5129	21.1546	22.7503	21.1955	22.6448	22.844	21.2552	21.0004	21.2922	21.3901	21.739	21.5575	9	9	5	12.4	12.4	7.4	107.66	27.557	34	P17426
P17563;Q63836	Selenium-binding protein 1;Selenium-binding protein 2	Selenbp1;Selenbp2	-0.779355	-0.350448	1.86945	2.29836	0.331487	0.671791	0.249716	0.119818	0.514727	0.947524	3.18726	0.938534			+						23.0762	24.8687	22.4132	NaN	23.3411	22.4354	23.6568	23.7215	24.7576	24.8781	25.3228	25.2644	24.2643	24.7337	21	21	21	57.8	57.8	57.8	52.513	30.6818	97	P17563;Q63836
P17710	Hexokinase-1	Hk1	-0.0453005	0.278201	0.404188	0.72769	0.999303	0.465534	0.918177	0.829954	0.237253	1.06157	2.09377	1.41056			+						24.082	25.5868	24.5236	24.9232	24.6359	24.4898	24.5466	24.3054	24.8962	24.9591	24.9193	25.1598	25.0767	25.2175	27	27	23	34.6	34.6	31.1	108.3	30.8344	173	P17710
P17742	Peptidyl-prolyl cis-trans isomerase A;Peptidyl-prolyl cis-trans isomerase A, N-terminally processed	Ppia	-1.54265	-0.257336	1.68484	2.97015	0.0475159	0.819914	0.320906	0.0332538	0.0621729	0.725877	1.27386	0.716527			+						29.2628	29.5548	26.2345	25.8347	26.6747	26.9421	29.8516	30.4055	30.2059	30.3591	30.0683	30.1323	29.9123	30.259	13	13	13	74.4	74.4	74.4	17.971	35.9138	331	P17742
P17751	Triosephosphate isomerase	Tpi1	0.321535	-0.625306	0.545883	-0.400957	0.550462	0.316168	0.987944	0.50255	0.210897	1.1577	0.90251	0.143805									28.5151	28.7525	28.7772	26.7253	29.3459	29.2271	29.0235	29.5484	28.9398	29.1809	29.6792	29.7134	28.8262	28.962	16	16	16	71.6	71.6	71.6	32.191	35.057	348	P17751
P17809	Solute carrier family 2, facilitated glucose transporter member 1	Slc2a1	-0.508389	0.191094	-0.895782	-0.196299	0.540283	0.561217	0.238421	0.607232	0.139107	0.624865	2.34353	0.0695278			+						26.2217	26.6183	26.9148	27.8262	26.4859	25.8515	25.9379	24.5694	25.4208	25.3086	25.5479	25.5061	25.3649	25.6552	8	8	8	18.7	18.7	18.7	53.984	31.5943	105	P17809
P18242	Cathepsin D	Ctsd	0.572886	-0.282598	0.964706	0.109223	0.314621	0.778832	0.70799	0.779117	0.961156	0.979767	2.21086	0.027211			+						27.7199	28.3565	27.6995	29.003	26.8837	27.8112	27.9987	28.2826	29.1236	28.7541	28.4605	28.5901	28.3918	28.4329	19	19	19	48.8	48.8	48.8	44.953	34.3081	364	P18242
P18572	Basigin	Bsg	-0.715648	0.0446061	0.137545	0.897798	0.375197	0.740707	0.746334	0.718869	0.3988	0.0615771	0.188591	0.551033									29.8086	29.3758	29.334	29.7321	28.6461	28.478	29.0382	27.9474	29.4404	29.7435	29.2132	28.9933	29.4881	29.2819	14	14	14	38.3	38.3	38.3	42.444	34.9905	235	P18572
P18760	Cofilin-1	Cfl1	-0.236054	-0.249296	0.75091	0.737669	0.80117	0.833099	0.84847	0.823319	0.09041	1.30961	1.27238	0.198785			+						26.7265	26.8886	26.292	24.9494	26.9597	26.6118	27.6203	28.4547	27.6767	27.6339	27.4333	27.5627	27.3494	27.3653	18	18	16	89.8	89.8	78.9	18.559	33.2741	224	P18760
P18872	Guanine nucleotide-binding protein G(o) subunit alpha	Gnao1	-1.11669	0.606721	-1.09175	0.631668	0.156268	0.196811	0.179863	0.894357	1.27745	1.34233	1.76661	0.902051			+						25.7042	25.2119	24.8545	23.5834	25.6934	24.5803	25.7005	25.0144	24.5624	24.6467	24.8796	23.8414	25.5614	25.0255	14	13	12	44.6	41.5	38.1	40.084	30.5832	126	P18872
P19096	Fatty acid synthase;[Acyl-carrier-protein] S-acetyltransferase;[Acyl-carrier-protein] S-malonyltransferase;3-oxoacyl-[acyl-carrier-protein] synthase;3-oxoacyl-[acyl-carrier-protein] reductase;3-hydroxyacyl-[acyl-carrier-protein] dehydratase;Enoyl-[acyl-carrier-protein] reductase;Oleoyl-[acyl-carrier-protein] hydrolase	Fasn	-0.783738	-0.00985223	-0.142656	-0.103796	0.31833	0.992391	0.862556	0.960422	0.0949148	0.290913	0.307686	0.0555495									21.402	21.0712	NaN	NaN	20.9301	NaN	21.468	22.3164	21.8983	21.1863	20.883	20.8767	21.0327	20.9222	13	13	13	7.5	7.5	7.5	272.43	26.9346	31	P19096
P19157;P46425	Glutathione S-transferase P 1;Glutathione S-transferase P 2	Gstp1;Gstp2	-0.680847	-0.554801	1.56664	1.69268	0.400513	0.393146	0.372847	0.299032	0.0413201	1.27121	1.7154	0.68481			+						24.5145	24.941	22.8364	22.6855	23.2498	23.3357	25.0207	25.3676	26.3155	25.4392	25.2934	25.714	25.0721	25.0283	5	5	5	35.2	35.2	35.2	23.609	31.1724	88	P19157;P46425
P19253	60S ribosomal protein L13a	Rpl13a	0.49713	NaN	NaN	-2.52594	0.651091	NaN	NaN	0.115019	0.153011	NaN	NaN	0.221134									NaN	22.4284	22.4368	22.9615	23.272	NaN	NaN	22.4026	NaN	NaN	NaN	NaN	NaN	NaN	4	4	4	20.7	20.7	20.7	23.464	27.1413	20	P19253
P19324	Serpin H1	Serpinh1	-0.240881	-0.284606	-1.15671	-1.20044	0.796235	0.775591	0.163027	0.199963	0.134182	0.937746	2.70809	1.35689			+						26.5171	25.0453	27.0227	27.8375	26.0917	26.0792	26.0878	25.985	25.3678	25.0431	24.9217	25.2743	24.8787	24.6218	22	22	22	55.4	55.4	55.4	46.533	31.2445	225	P19324
P19536	Cytochrome c oxidase subunit 5B, mitochondrial	Cox5b	-0.278686	1.18147	-0.590942	0.869211	0.796682	0.017462	0.485788	0.738572	0.232051	1.9194	0.967285	0.962732									25.2839	24.319	24.0265	24.4815	23.421	23.8665	24.2548	23.4857	22.6369	23.4758	23.6286	23.7507	24.7895	24.7357	6	6	6	36.7	36.7	36.7	13.813	29.5961	34	P19536
P19783	Cytochrome c oxidase subunit 4 isoform 1, mitochondrial	Cox4i1	-0.280486	0.262074	-0.379	0.163559	0.756062	0.482537	0.452585	0.811159	0.0560897	0.889309	1.31346	0.115572			+						25.4201	25.3753	25.9935	26.2905	25.2016	25.2118	25.561	24.9384	25.062	25.0471	25.21	25.1627	25.5573	25.0938	10	10	10	53.8	53.8	53.8	19.53	31.0645	96	P19783
P20029	78 kDa glucose-regulated protein	Hspa5	0.167043	-0.633536	0.417153	-0.383427	0.729356	0.307875	0.9267	0.511128	0.878004	2.04666	1.70765	1.07989			+						29.2915	28.9527	29.3083	29.7505	28.7069	29.3853	29.141	29.293	29.8077	29.7556	29.4638	29.5042	29.2811	29.0018	45	42	42	60.2	57.4	57.4	72.421	35.2313	769	P20029
P20060	Beta-hexosaminidase subunit beta	Hexb	0.857178	-0.11659	2.06322	1.08945	0.142208	0.955591	0.187726	0.600575	1.04623	0.211648	3.08129	1.73029			+						23.7664	25.4087	23.4366	24.7894	22.8295	23.7502	23.9961	24.4681	26.4426	25.7021	25.6455	25.1904	25.5575	25.7568	18	18	18	35.4	35.4	35.4	61.115	31.3405	137	P20060
P20065	Thymosin beta-4;Hematopoietic system regulatory peptide	Tmsb4x	-0.13207	NaN	-2.21108	-2.12784	0.789022	NaN	0.125461	0.185121	0.531689	NaN	3.01894	1.47244			+						22.3558	NaN	21.5419	NaN	21.4717	21.8198	21.9901	21.6513	NaN	NaN	NaN	NaN	NaN	NaN	5	5	4	50	50	50	5.6794	25.9952	15	P20065
P20108	Thioredoxin-dependent peroxide reductase, mitochondrial	Prdx3	0.348862	0.0382737	0.934665	0.624077	0.52121	0.748888	0.727258	0.899485	0.715402	0.019267	2.71984	1.34782			+						24.1397	25.4397	24.442	25.031	23.7969	24.2698	24.5681	24.6476	25.155	25.1436	25.6055	25.3078	25.2717	25.2214	7	7	7	44	44	44	28.127	31.027	89	P20108;CON__tr|E9PH29|E9PH29_HUMAN;CON__sp|P30048|PRDX3_HUMAN
P20152	Vimentin	Vim	-0.539913	0.709452	-0.913548	0.335817	0.513035	0.142622	0.232615	0.914594	0.296895	0.645832	2.27363	0.119982			+						27.3158	27.222	26.9343	26.8862	27.5287	26.7058	27.8789	27.8407	26.5235	26.5016	26.3727	26.7007	27.4683	26.2327	38	35	31	74.5	71	66.3	53.687	32.6985	350	P20152;P15331
P20352	Tissue factor	F3	-0.472198	0.039821	-0.423494	0.900961	0.516495	0.944317	0.720601	0.442728	0.302033	0.0723113	0.591041	0.648374									21.8411	NaN	NaN	NaN	NaN	NaN	22.0437	21.1517	21.0538	21.0926	21.1508	NaN	21.1131	21.2609	5	5	5	25.2	25.2	25.2	32.935	26.7157	20	P20352
P20357	Microtubule-associated protein 2	Map2	0.632999	-0.215168	-1.16414	-2.0123	0.298118	0.758785	0.242577	0.0675707	0.157753	0.138181	0.704146	0.166761									22.8683	23.2259	23.1112	NaN	24.8376	24.8661	24.5101	24.607	NaN	21.8804	23.3705	24.047	22.5382	22.5947	29	29	29	22.9	22.9	22.9	199.13	29.3158	99	P20357
P20443	S-arrestin	Sag	-0.264949	0.757431	1.54413	2.56651	0.771749	0.121618	0.383299	0.0743524	0.639281	0.896573	1.85115	1.71878			+						29.581	32.0263	29.2066	26.9523	29.5141	29.4632	29.7352	29.283	29.8081	30.817	31.4894	31.323	31.3368	31.8495	40	40	39	91.1	91.1	91.1	44.93	36.9556	955	P20443
P20612	Guanine nucleotide-binding protein G(t) subunit alpha-1	Gnat1	-3.65293	-0.170243	2.44227	5.92496	1.79228e-06	0.964671	0.100456	3.29801e-06	4.21034	0.29547	3.5082	4.81296			+	+	+			+	26.9945	29.141	26.1369	22.9085	27.0145	23.216	26.7314	23.5212	28.5955	29.0621	29.8583	29.5236	28.7092	29.1803	21	21	16	65.4	65.4	49.4	39.966	34.7874	303	P20612;Q3V3I2
P21107	Tropomyosin alpha-3 chain	Tpm3	-1.29896	0.0816804	0.119498	1.50014	0.0971074	0.693419	0.735049	0.382038	1.03115	0.0435212	0.391601	1.48264									24.7901	24.499	23.7507	23.3815	24.5619	23.2831	24.921	24.2964	24.9812	25.1108	24.4359	24.5926	24.8817	25.0476	24	11	11	57.9	30.2	30.2	32.994	30.7022	96	P21107
P21460	Cystatin-C	Cst3	-0.0279487	-0.57408	1.07399	0.527863	0.976805	0.371046	0.639533	0.96476	0.0395643	1.61276	1.99826	0.566533			+						25.3581	25.1462	24.797	25.4951	24.0109	24.1181	24.793	24.7671	26.0337	26.107	25.6203	25.6831	25.5145	25.295	11	11	11	60	60	60	15.531	31.3836	122	P21460
P21619	Lamin-B2	Lmnb2	0.437021	0.168452	0.0482281	-0.220341	0.432594	0.666675	0.691057	0.594443	0.0560299	0.195512	0.000420174	0.00287992									23.9113	24.3383	23.7038	23.3761	24.3051	24.8203	24.7873	24.5587	24.367	24.2414	24.0946	24.0032	24.4056	23.9989	31	26	26	61.2	55.2	55.2	67.317	30.0478	129	P21619
P21844	Chymase	Cma1	-2.168	0.12933	-2.77088	-0.592375	0.0107963	0.858315	0.0574217	0.720702	0.706648	0.0661979	1.89036	0.542821			+						22.4123	20.0651	22.3129	20.7251	NaN	NaN	22.613	20.1954	NaN	19.8071	NaN	NaN	19.7663	NaN	5	5	5	29.1	29.1	29.1	27.586	25.9369	20	P21844
P21956	Lactadherin	Mfge8	-0.0577264	-0.111758	2.13277	2.07873	0.977604	0.914086	0.163865	0.251919	0.0164287	0.412782	2.48991	1.73403			+						21.6084	23.6901	NaN	21.0697	20.6387	21.621	21.4918	20.3892	23.3489	23.1655	24.69	23.1205	22.3419	23.1484	15	15	15	44.3	44.3	44.3	51.24	29.1867	67	P21956
P22315	Ferrochelatase, mitochondrial	Fech	1.20188	1.41107	NaN	0.345423	0.204594	0.0827948	NaN	0.758771	0.878508	2.11295	NaN	0.869203									NaN	21.3331	NaN	21.0419	NaN	20.9877	NaN	19.9319	20.1335	NaN	NaN	20.4737	21.5883	21.1746	4	4	4	15	15	15	47.13	26.4713	12	P22315
P22892	AP-1 complex subunit gamma-1	Ap1g1	0.723942	0.216102	-1.55739	-1.17014	0.47463	0.77651	0.270148	0.470529	0.332419	0.214406	2.41808	0.845612			+						20.7181	20.4697	21.6709	22.4973	21.0898	21.6398	20.4519	20.2868	19.763	19.6503	18.9924	18.6325	19.5746	NaN	6	6	6	8.8	8.8	8.8	91.349	25.7125	29	P22892
P23116	Eukaryotic translation initiation factor 3 subunit A	Eif3a	-0.68699	-0.207277	0.805699	1.45266	0.373749	0.839036	0.573875	0.220609	0.166442	0.920864	0.860062	0.500297									21.802	21.4424	NaN	NaN	NaN	NaN	21.5223	21.779	21.6689	21.7249	21.6301	21.6014	NaN	21.5019	11	11	11	7.8	7.8	7.8	161.93	27.2963	24	P23116
P23198	Chromobox protein homolog 3	Cbx3	0.743868	0.233312	-1.26675	-1.77731	0.199331	0.513679	0.137263	0.0849512	0.0720464	0.692997	3.16178	0.307669			+						25.7179	24.4468	25.1954	22.9959	25.1866	26.6697	25.8915	26.2241	24.1757	23.9243	24.3896	24.2502	24.6267	24.1788	7	7	5	36.6	36.6	21.3	20.855	30.6185	100	P23198
P23440	Rod cGMP-specific 3,5-cyclic phosphodiesterase subunit beta	Pde6b	-2.70795	0.993069	1.11577	4.81679	0.000424377	0.0511342	0.614117	0.000211095	3.5621	0.969219	0.720078	4.04659				+	+			+	25.9107	28.0336	25.3469	22.9032	26.4124	23.3745	25.5683	23.0417	25.4003	26.275	27.3005	27.2832	27.2076	27.8585	46	46	33	55.7	55.7	44.2	98.534	32.8295	370	P23440
P23492	Purine nucleoside phosphorylase	Pnp	0.985153	-0.911316	1.94777	0.0513001	0.0938152	0.1086	0.223128	0.745371	0.0856607	2.3576	3.37853	0.331193			+						22.8568	23.3378	22.4638	NaN	22.8764	23.8518	23.6064	24.1181	24.8987	24.7248	24.5008	24.9548	23.9852	23.9031	11	11	11	57.8	57.8	57.8	32.277	30.2195	95	P23492
P23506	Protein-L-isoaspartate(D-aspartate) O-methyltransferase	Pcmt1	-1.20171	-0.739898	1.60416	2.04822	0.223742	0.226392	0.317311	0.260497	0.112192	2.41916	2.47811	0.718362			+						22.038	22.0813	NaN	NaN	NaN	NaN	21.9593	22.6511	23.2173	23.3062	22.8978	23.0956	22.5333	22.4178	6	6	6	36.1	36.1	36.1	24.634	28.5329	30	P23506
P23591	GDP-L-fucose synthase	Tsta3	-0.349614	-0.303413	0.9598	1.006	0.740391	0.633323	0.601723	0.651027	0.23899	0.551351	1.45297	0.520475			+						23.2538	23.67	21.9825	NaN	22.7253	22.664	23.7744	24.2238	23.8661	23.8737	24.1409	24.0667	23.5885	24.1197	11	11	11	42.7	42.7	42.7	35.877	29.703	65	P23591
P23780	Beta-galactosidase	Glb1	1.82481	0.20805	1.75324	0.356939	0.00362758	0.612303	0.266737	0.990757	1.08698	0.154236	2.54945	0.698878			+						NaN	23.4765	21.7623	22.7447	NaN	22.8567	21.4149	21.2941	23.0687	22.6262	22.6942	23.6075	22.8004	23.1016	15	15	15	27.4	27.4	27.4	73.12	28.7808	63	P23780
P23927	Alpha-crystallin B chain	Cryab	-2.26881	0.476395	-0.562638	2.19146	0.0200549	0.459225	0.500477	0.221945	0.647144	0.241692	0.0232429	1.53875									24.9251	23.8619	NaN	NaN	NaN	NaN	23.047	NaN	23.2152	21.7058	21.642	21.1534	21.2694	22.1507	8	8	8	55.4	55.4	55.4	20.069	28.0633	38	P23927
P24270	Catalase	Cat	1.3888	-0.226396	-0.554554	-2.16975	0.0197205	0.8709	0.370013	0.0431085	0.141106	0.13512	0.443187	0.606054									26.0156	26.3192	28.7941	28.4621	27.2091	28.1212	25.4768	25.3823	26.5439	26.5499	25.6861	25.6319	25.6673	25.9514	33	33	33	72.7	72.7	72.7	59.795	32.1354	347	P24270;Q8BI29
P24288	Branched-chain-amino-acid aminotransferase, cytosolic	Bcat1	-0.236902	0.00916844	1.28888	1.53495	0.800303	0.786844	0.513902	0.366067	0.283687	0.051031	1.78942	1.67642			+						24.7614	25.9048	24.0863	24.3699	24.7614	23.8231	24.4336	24.7335	26.3294	25.9496	24.787	25.8396	25.1533	25.9254	11	11	11	29.8	29.8	29.8	42.791	31.4236	105	P24288
P24369	Peptidyl-prolyl cis-trans isomerase B	Ppib	0.0211721	0.121646	-0.582784	-0.482309	0.913276	0.643753	0.357667	0.463757	0.264521	0.256183	0.888613	0.760741									27.4555	26.4715	27.3738	28.0576	26.5186	27.0541	26.5858	26.7145	26.8088	26.5351	26.3599	26.2962	26.7438	26.5718	15	15	15	58.8	58.8	58.8	23.713	32.3677	187	P24369
P24472	Glutathione S-transferase A4	Gsta4	-0.421326	-0.382974	0.599304	0.637655	0.619105	0.6226	0.951393	0.890317	0.841302	1.04041	1.33393	1.62185			+						24.6233	24.7572	23.9762	24.2579	24.9641	23.6108	24.4534	24.1195	25.2487	25.6853	24.8261	25.0228	24.6086	24.8155	11	11	10	42.3	42.3	38.7	25.564	30.7711	81	P24472;P13745
P24527	Leukotriene A-4 hydrolase	Lta4h	-0.130729	-0.198439	-0.856191	-0.923901	0.917233	0.771197	0.360069	0.320475	0.0606174	1.69964	1.01766	1.15756									22.2944	21.986	23.3225	22.8263	24.7553	24.5423	22.4662	22.6907	22.1109	22.1535	22.0906	22.0445	21.7374	21.9023	20	20	20	44.2	44.2	44.2	69.05	28.1526	78	P24527
P24547	Inosine-5-monophosphate dehydrogenase 2	Impdh2	-0.654337	-1.47258	0.768491	NaN	0.393727	0.119017	0.594862	NaN	0.0293572	0.481525	0.696009	NaN									NaN	NaN	NaN	NaN	20.8812	NaN	20.9982	21.329	NaN	21.355	21.648	21.0713	21.0326	NaN	10	9	9	19.6	18.1	18.1	55.814	26.9784	19	P24547
P24549	Retinal dehydrogenase 1	Aldh1a1	-0.530867	1.37225	NaN	0.918344	0.474914	0.0914938	NaN	0.434212	0.169227	0.579444	NaN	0.0864834									NaN	21.6063	21.5692	NaN	21.8143	23.7159	NaN	20.4666	20.7756	NaN	NaN	20.7231	21.9464	NaN	10	9	6	29.5	27.9	18	54.467	26.9837	17	P24549
P24622	Alpha-crystallin A chain	Cryaa	-3.46481	1.07935	-0.816147	3.76408	0.000359813	0.029209	0.377619	0.0227813	0.408876	0.350144	0.0775144	1.74336					+				26.8012	25.3745	NaN	21.2987	NaN	20.5804	25.0084	NaN	24.4849	23.0849	23.4253	22.6899	22.5787	24.3445	9	9	9	50	50	50	22.489	29.6574	69	P24622
P24638	Lysosomal acid phosphatase	Acp2	0.140342	0.622011	-0.700457	-0.383976	0.968911	0.437342	0.589443	0.821053	0.345938	0.897021	1.01021	0.396639									20.8099	NaN	21.0918	23.5998	20.5688	NaN	NaN	20.8347	20.2787	NaN	NaN	20.0655	20.4507	20.5412	6	6	6	16.3	16.3	16.3	48.508	26.1635	16	P24638
P24668	Cation-dependent mannose-6-phosphate receptor	M6pr	0.311656	1.51332	NaN	0.177321	0.812339	0.0630503	NaN	0.866779	0.0389894	0.443305	NaN	0.20388									22.2588	21.4953	NaN	NaN	NaN	22.2413	21.301	21.2479	NaN	21.5115	NaN	NaN	21.4253	NaN	4	4	4	18	18	18	31.172	26.9679	22	P24668
P25444	40S ribosomal protein S2	Rps2	-0.279851	0.390441	-1.50951	-0.839222	0.664872	0.539368	0.284052	0.353113	0.0240716	0.686863	2.26171	0.712382			+						22.1823	22.6478	23.2611	22.6914	23.6766	24.012	22.6082	22.22	21.6958	21.4196	21.293	21.5028	21.3655	21.8522	8	8	8	28.3	28.3	28.3	31.231	27.8073	39	P25444
P26039	Talin-1	Tln1	-0.343122	-0.462017	1.43168	1.31279	0.69389	0.433883	0.438144	0.475092	0.0410432	0.61072	1.80286	1.47808			+						23.2096	23.6737	21.6034	22.6647	22.7733	22.016	23.3299	23.3061	25.2604	24.7809	23.8134	23.9916	23.9775	24.0947	35	35	30	20.4	20.4	18.1	269.82	29.9947	139	P26039
P26040	Ezrin	Ezr	-1.78146	-0.548759	-0.0839303	1.14877	0.0215712	0.400233	0.612273	0.565828	0.674294	1.3645	0.12973	0.725345									29.6113	28.3755	26.9739	27.2267	28.6983	26.8631	29.2631	28.407	28.9811	29.0646	28.8651	28.4645	27.9626	28.5075	45	45	31	57	57	41.5	69.406	34.4479	601	P26040
P26041	Moesin	Msn	-1.93492	-0.369822	-0.297684	1.26741	0.0123841	0.642305	0.494106	0.499367	0.712385	1.48298	0.0559192	0.911059									26.9228	25.5083	24.1762	24.2409	25.7637	24.1853	26.496	25.4962	25.9185	26.278	25.8366	25.7163	25.3588	25.5932	38	26	25	54.6	40.4	39	67.766	31.7018	229	P26041
P26043	Radixin	Rdx	-1.51643	-0.798388	0.295927	1.01397	0.05154	0.1717	0.847463	0.646136	0.371538	2.20957	0.555858	0.425215									25.4697	24.2478	23.2477	23.2814	24.3021	23.4631	25.4387	25.0551	25.0875	25.3328	25.3708	25.2159	24.4771	24.8333	31	16	16	43.4	26.4	26.4	68.542	30.8001	112	P26043
P26231	Catenin alpha-1	Ctnna1	-0.496595	-0.049174	1.65065	2.09807	0.628355	0.989921	0.300907	0.166186	0.195278	0.0498752	1.76343	1.82932			+						22.5705	23.8967	21.9547	21.7986	21.7738	21.5577	23.2325	22.9846	25.1245	24.2275	23.5956	23.334	24.2607	23.8456	20	20	16	34.7	34.7	28.6	100.11	29.7301	115	P26231
P26369	Splicing factor U2AF 65 kDa subunit	U2af2	1.11603	-0.152747	-0.518168	-1.78695	0.0722215	0.831118	0.524024	0.0979045	0.289895	0.0657724	0.0108142	0.125497									21.8074	21.6928	NaN	NaN	22.7642	23.4798	22.9598	23.7457	22.1704	21.6999	21.7241	21.9576	22.2448	21.6077	5	5	5	21.5	21.5	21.5	53.516	28.1714	47	P26369
P26443	Glutamate dehydrogenase 1, mitochondrial	Glud1	0.134344	0.422946	-0.00809926	0.280502	0.769645	0.328616	0.657005	0.881134	0.373153	0.828803	0.312882	0.0176004									24.3939	24.8501	24.9434	25.1394	24.3451	24.5696	24.4755	24.5176	24.6151	24.1797	24.5933	24.2394	24.9177	24.4185	20	20	20	43.9	43.9	43.9	61.336	30.4313	131	P26443
P26516	26S proteasome non-ATPase regulatory subunit 7	Psmd7	-1.01667	0.174498	-1.00951	0.18166	0.208051	0.815484	0.457653	0.86395	0.638898	0.555901	1.02399	0.23118									22.2827	21.3434	20.9038	NaN	22.1119	21.1831	22.5683	22.0872	21.215	21.5452	21.1652	20.7768	21.3648	21.5189	4	4	4	21.5	21.5	21.5	36.539	27.232	18	P26516
P26638	Serine--tRNA ligase, cytoplasmic	Sars	-0.446609	0.359645	0.38011	1.18636	0.665661	0.424859	0.926831	0.584619	0.0057766	1.34687	1.43117	0.578186			+						23.0605	23.5578	22.5368	22.0445	22.9589	22.564	23.1937	24.1746	23.4767	23.2992	23.5505	23.1825	24.0272	23.7503	14	14	14	38.7	38.7	38.7	58.388	29.3307	66	P26638
P26645	Myristoylated alanine-rich C-kinase substrate	Marcks	0.0115168	0.644051	-3.18099	-2.54846	0.925732	0.17882	0.00213479	0.0207685	0.315308	0.541971	3.24393	1.24682			+						25.4935	23.4939	26.4941	24.4628	26.3758	26.1887	25.5766	26.0423	21.4456	22.4587	23.3914	23.1572	24.4218	22.4409	15	15	15	67.6	67.6	67.6	29.661	30.0816	200	P26645
P26883	Peptidyl-prolyl cis-trans isomerase FKBP1A	Fkbp1a	NaN	-0.499407	2.26357	2.63707	NaN	0.392781	0.136426	0.128381	NaN	1.54916	1.9055	0.595904			+						22.7484	22.7014	NaN	NaN	NaN	NaN	NaN	23.5718	23.1648	23.886	23.1646	23.2359	22.6404	22.809	4	4	4	50	50	50	11.922	28.8876	33	P26883
P27048;P63163	Small nuclear ribonucleoprotein-associated protein B;Small nuclear ribonucleoprotein-associated protein N	Snrpb;Snrpn	0.303692	-0.335898	-0.421441	-1.06103	0.600119	0.600217	0.57713	0.271939	0.134145	0.424114	0.384214	0.0714436									21.7282	22.2994	22.2648	NaN	22.6888	23.1127	22.4293	22.6531	21.942	21.7461	21.9137	22.5589	21.592	21.2655	6	6	6	22.5	22.5	22.5	23.656	28.1936	43	P27048;P63163
P27546	Microtubule-associated protein 4	Map4	0.411239	-0.0917272	0.00535419	-0.497612	0.488417	0.94475	0.836421	0.504971	0.297275	0.0629631	0.150062	0.10072									22.8922	23.2917	22.9959	NaN	23.1869	23.5058	24.0063	24.3816	22.4839	23.0851	23.1146	23.814	22.8926	23.0082	30	30	30	40.8	40.8	40.8	117.43	29.2096	125	P27546
P27659	60S ribosomal protein L3	Rpl3	-0.137706	-0.0398938	-0.904446	-0.806633	0.911482	0.9757	0.339612	0.366215	0.0423737	0.250148	2.51993	0.957667			+						23.3773	22.643	23.8555	23.5517	23.988	24.3949	23.5017	22.9518	22.7668	22.6806	23.1292	22.8029	22.9008	22.7451	12	12	12	28.3	28.3	28.3	46.109	28.8496	60	P27659
P27664	Rod cGMP-specific 3,5-cyclic phosphodiesterase subunit alpha	Pde6a	-2.63662	0.813239	0.830699	4.28056	0.000603562	0.10032	0.795212	0.00116378	2.87839	0.809191	0.707716	3.39789				+	+				25.1702	26.979	24.125	22.3364	25.3567	22.6002	24.7445	21.562	24.5455	25.2122	26.222	26.4635	26.0982	26.6169	45	32	32	49.6	38.1	38.1	99.529	31.7659	204	P27664
P28271	Cytoplasmic aconitate hydratase	Aco1	-1.03511	-0.629413	0.827929	1.23362	0.190291	0.312012	0.797047	0.517864	0.811168	1.51917	0.891503	1.36215									23.8463	23.9519	22.7207	22.211	24.946	22.698	23.6103	23.3661	24.6163	25.3319	24.2771	24.5036	23.543	23.9317	20	20	20	32.2	32.2	32.2	98.124	30.2499	121	P28271;Q811J3
P28352	DNA-(apurinic or apyrimidinic site) lyase;DNA-(apurinic or apyrimidinic site) lyase, mitochondrial	Apex1	0.356828	NaN	-2.07994	-1.99334	0.772021	NaN	0.148156	0.21483	0.256318	NaN	2.58942	0.857968			+						21.2494	NaN	22.5069	NaN	21.7146	23.02	21.3426	21.8974	NaN	NaN	NaN	NaN	NaN	NaN	6	6	6	24.9	24.9	24.9	35.49	25.9569	22	P28352
P28474	Alcohol dehydrogenase class-3	Adh5	-0.194545	-0.273565	1.10509	1.02607	0.843923	0.793458	0.620573	0.638736	0.489165	0.588347	3.1006	1.16692			+						26.1701	26.8002	26.1481	25.068	26.5364	26.1703	26.6988	26.5797	27.6915	27.5099	27.192	27.4289	27.1964	27.5401	16	16	16	57.2	57.2	57.2	39.547	33.0714	204	P28474;Q64437
P28571	Sodium- and chloride-dependent glycine transporter 1	Slc6a9	-0.851534	1.15482	-2.09777	-0.142906	0.282879	0.0823106	0.144898	0.693013	0.518611	0.559337	1.53024	0.443481			+						24.2323	22.6387	22.2892	23.2256	23.5181	21.9865	22.744	22.3308	22.0795	21.7501	NaN	NaN	22.1879	NaN	3	3	3	6.4	6.4	6.4	76.543	27.8914	32	P28571
P28652	Calcium/calmodulin-dependent protein kinase type II subunit beta	Camk2b	NaN	1.48323	NaN	0.495449	NaN	0.0684078	NaN	0.666137	NaN	1.78012	NaN	0.0260231									NaN	20.9332	NaN	NaN	NaN	NaN	20.7727	22.4707	NaN	20.2126	NaN	NaN	20.9347	20.3425	7	5	4	19.2	13.5	11.3	60.46	26.1913	15	P28652
P28656	Nucleosome assembly protein 1-like 1	Nap1l1	-0.143868	-0.203706	1.05768	0.997843	0.896737	0.908648	0.649576	0.656051	0.0354631	0.545929	1.10923	0.466315									25.8235	26.1861	24.259	23.6225	24.7708	25.2473	26.5262	26.858	26.1245	26.4382	26.4594	26.916	26.2451	26.3196	14	14	13	45.5	45.5	43	45.345	32.2042	164	P28656
P28661	Septin-4	2004-09-01	-0.602048	-0.426414	0.612754	-0.228168	0.427033	0.661433	0.686266	0.898147	0.334509	0.987735	1.12943	0.0857633									20.7483	NaN	NaN	NaN	NaN	NaN	21.2497	21.1926	21.6537	21.2706	21.2456	21.0771	21.0732	20.8317	3	3	3	9.2	9.2	9.2	54.935	26.7891	23	P28661
P28663	Beta-soluble NSF attachment protein	Napb	NaN	0.00449241	0.765333	0.672243	NaN	0.978498	0.59666	0.563261	NaN	0.144767	0.801566	0.0885993									NaN	21.374	NaN	NaN	NaN	NaN	21.6072	22.656	20.8675	21.2897	21.8309	21.445	21.688	21.3074	10	8	8	53	41.6	41.6	33.557	27.2316	32	P28663
P28667	MARCKS-related protein	Marcksl1	-1.71565	NaN	-3.51469	-1.23922	0.041124	NaN	0.0169022	0.444179	0.798226	NaN	4.27676	0.426871			+						22.9848	NaN	22.614	21.4197	23.2717	NaN	23.5484	23.512	NaN	NaN	NaN	NaN	20.1939	NaN	4	4	4	48	48	48	20.165	27.003	34	P28667
P28740	Kinesin-like protein KIF2A	Kif2a	-0.927279	0.576798	NaN	1.18133	0.246554	0.47042	NaN	0.317311	0.398079	0.743315	NaN	0.514085									21.4635	20.7369	NaN	NaN	NaN	NaN	21.8639	21.3904	NaN	NaN	20.6005	NaN	20.9549	20.9513	5	5	5	7.7	7.7	7.7	79.755	26.3617	22	P28740
P28798	Granulins;Acrogranin;Granulin-1;Granulin-2;Granulin-3;Granulin-4;Granulin-5;Granulin-6;Granulin-7	Grn	-0.446744	0.194579	0.456774	1.0981	0.595577	0.630581	0.952796	0.595452	0.180878	0.0803294	1.31064	0.0656182			+						23.708	23.593	23.8636	25.5111	23.578	23.1977	23.225	23.038	24.1551	24.1671	24.0452	23.7103	24.2958	24.3294	9	9	9	23.1	23.1	23.1	63.458	29.9171	100	P28798
P29341	Polyadenylate-binding protein 1	Pabpc1	-0.0270109	-0.229752	0.320039	0.117298	0.97559	0.865339	0.863127	0.783857	0.239519	0.876175	1.09559	0.329128									24.8218	24.7949	24.4728	23.8513	24.8215	24.7946	25.0988	25.1299	25.016	24.9478	25.2572	25.4889	24.9981	24.9119	21	21	21	39.3	39.3	39.3	70.67	30.9159	153	P29341
P29391;P49945	Ferritin light chain 1;Ferritin light chain 2	Ftl1;Ftl2	0.476868	0.799144	-0.871756	-0.54948	0.39559	0.100518	0.246435	0.433026	1.00387	1.79147	1.72414	1.32374			+						24.8887	24.7385	24.1476	25.2857	24.7632	25.2419	24.7668	24.817	23.2794	23.6197	24.1367	24.1231	24.5989	24.6924	9	9	9	64.5	64.5	64.5	20.802	30.1501	102	P29391;P49945
P29416	Beta-hexosaminidase subunit alpha	Hexa	0.190545	-0.0536189	1.63107	1.3869	0.700845	0.870356	0.34392	0.436872	0.24872	0.252476	2.25635	2.46567			+						23.4997	24.5344	22.6302	23.32	22.3473	22.9559	23.7144	23.658	25.7674	24.9228	24.5777	24.4422	24.7069	24.8637	14	14	14	31.8	31.8	31.8	60.612	30.4671	109	P29416
P29595	NEDD8	Nedd8	0.136095	0.330859	0.52684	0.721603	0.793713	0.457652	0.840936	0.814476	0.284984	0.99994	0.603821	0.382058									NaN	23.8124	22.8078	22.1476	23.0393	23.0643	23.7802	24.3875	23.1683	23.3657	23.8031	23.5391	23.7859	23.7738	3	3	3	34.6	34.6	34.6	8.9723	29.429	37	P29595
P29699	Alpha-2-HS-glycoprotein	Ahsg	0.380667	0.182718	-1.23373	-1.10796	0.750981	0.807744	0.373441	0.494964	0.411635	0.204137	0.358746	0.997623									22.1453	20.6746	NaN	21.4113	NaN	21.7826	23.3181	23.8045	21.072	20.3906	NaN	20.5866	21.0366	NaN	6	6	6	29.9	29.9	29.9	37.325	27.1963	34	P29699
P29758	Ornithine aminotransferase, mitochondrial	Oat	1.27453	0.139997	0.697637	-0.436893	0.0318802	0.621454	0.884434	0.485205	0.351744	0.0489492	0.485756	0.0675513									26.4902	28.0079	28.6104	29.452	27.6306	28.4447	26.216	26.3245	27.5384	28.0898	28.165	27.6055	28.2412	27.4184	25	25	25	71.3	71.3	71.3	48.354	33.6799	314	P29758
P29788	Vitronectin	Vtn	NaN	3.22957	2.02585	5.02143	NaN	2.76396e-10	0.189228	0.00180148	NaN	2.47085	0.772116	3.57508				+		+			21.8094	25.5363	NaN	NaN	NaN	NaN	NaN	NaN	22.0975	22.4893	22.54	NaN	24.9942	25.7895	6	6	6	23.2	23.2	23.2	54.848	29.636	26	P29788
P29812	L-dopachrome tautomerase	Dct	-0.0331683	0.802494	-1.69084	-0.855177	0.983572	0.104171	0.0661875	0.308812	0.0352627	2.74636	5.07337	0.905136			+						28.9766	27.8887	28.6052	29.5212	28.5444	28.7439	28.9306	27.9001	27.1538	26.9611	27.0153	27.1603	27.541	27.9209	23	23	23	44.7	44.7	44.7	58.51	33.8446	354	P29812
P29974	cGMP-gated cation channel alpha-1	Cnga1	-0.429498	0.666699	3.60176	5.55873	0.611497	0.16359	0.00834561	1.43326e-05	0.376319	0.586191	2.81072	4.7417			+	+				+	21.8592	25.66	NaN	NaN	21.075	NaN	21.4005	NaN	23.7952	24.0513	25.5605	25.3592	25.0177	25.5154	10	10	9	20.5	20.5	18.6	79.46	30.71	67	P29974;Q9JJZ8
P30275	Creatine kinase U-type, mitochondrial	Ckmt1	0.174489	-0.5093	3.6774	2.99362	0.72028	0.448374	0.00687828	0.0316317	0.115172	0.0268323	2.1235	1.51738			+						24.2086	27.4692	24.1038	22.4955	24.388	24.4756	25.3282	25.7455	25.7691	26.8848	28.5958	28.5933	27.068	27.6477	22	22	21	61	61	57.2	47.003	33.4127	195	P30275
P30412	Peptidyl-prolyl cis-trans isomerase C	Ppic	-0.710219	-0.474275	-0.0368114	-0.269922	0.359927	0.624687	0.917508	0.877361	0.0517037	0.302473	0.0313844	0.0239574									21.9785	21.0704	NaN	NaN	NaN	NaN	22.5563	22.259	21.7954	NaN	21.7522	21.3023	21.4035	NaN	4	4	4	25.5	25.5	25.5	22.794	27.1767	31	P30412
P30416	Peptidyl-prolyl cis-trans isomerase FKBP4;Peptidyl-prolyl cis-trans isomerase FKBP4, N-terminally processed	Fkbp4	-0.529842	-0.759032	1.0059	0.776709	0.521661	0.199175	0.681872	0.797484	0.292724	1.21171	2.02766	0.412219			+						23.8717	24.0846	23.4527	21.5191	24.1181	23.4704	24.1223	24.8963	25.1415	25.0809	24.264	24.9271	24.2471	24.4154	24	24	24	64.2	64.2	64.2	51.572	30.4507	169	P30416
P30681	High mobility group protein B2	Hmgb2	0.408782	0.879008	-2.41353	-1.94331	0.490838	0.0725304	0.0280631	0.0643779	0.124988	0.323723	2.13975	0.157978			+						24.1403	23.4284	25.1042	NaN	25.2715	26.892	24.8063	25.3717	21.2662	21.8952	23.6742	22.9979	23.5109	22.1482	8	7	7	32.9	27.1	27.1	24.162	29.7008	75	P30681
P30999	Catenin delta-1	Ctnnd1	-0.993198	-0.729945	0.659009	0.922262	0.317311	0.232942	0.765125	0.711861	0.784765	0.843079	0.973632	0.684233									22.2184	21.8304	21.8582	21.8916	22.0295	20.9532	21.2416	NaN	22.6901	23.156	21.741	22.5154	22.0385	21.8755	14	14	14	24.4	24.4	24.4	104.92	28.207	45	P30999
P31230	Aminoacyl tRNA synthase complex-interacting multifunctional protein 1;Endothelial monocyte-activating polypeptide 2	Aimp1	-1.09271	-0.150313	0.8321	0.23144	0.178898	0.834341	0.559199	0.83163	0.0079831	0.298913	1.07134	0.508912									21.496	21.7938	NaN	NaN	NaN	NaN	21.4484	21.7072	21.6518	21.5216	21.7076	21.9491	21.5174	21.5297	6	6	6	30.3	30.3	30.3	33.997	27.4262	25	P31230
P31786	Acyl-CoA-binding protein	Dbi	-0.897493	-0.0812701	0.718542	1.53477	0.259518	0.907658	0.870289	0.36615	0.152707	0.325449	0.889381	0.50962									26.962	26.9957	25.8982	25.7041	26.5354	25.8669	27.6138	27.8247	27.7441	27.991	27.087	27.1639	27.4017	27.4261	9	9	9	79.3	79.3	79.3	10	33.1741	125	P31786
P31938	Dual specificity mitogen-activated protein kinase kinase 1	Map2k1	-0.521624	-0.356393	0.751274	0.405878	0.48134	0.716675	0.604691	0.720936	1.1511	0.0391956	0.399657	0.329466									20.7086	21.0787	NaN	NaN	21.3038	NaN	NaN	20.5402	21.8106	21.4792	21.101	NaN	20.7207	20.9461	5	5	5	18.1	18.1	18.1	43.474	26.7415	16	P31938
P32020	Non-specific lipid-transfer protein	Scp2	0.948122	-0.861422	1.03142	-0.778124	0.106219	0.133751	0.665877	0.337653	0.348008	1.53906	0.988016	0.233156									24.3673	25.3422	25.9171	26.7594	24.7816	25.5374	23.7904	23.9662	25.8648	25.74	25.3385	25.4906	24.6735	24.7592	13	13	13	17.7	17.7	17.7	59.125	31.1209	101	P32020
P32067	Lupus La protein homolog	Ssb	1.05124	0.694865	-1.2555	-1.61188	0.273918	0.288561	0.365809	0.317311	0.397263	1.08925	3.12355	0.895967			+						21.8745	21.6281	22.742	21.4406	22.1988	23.7966	22.1497	23.2257	20.9266	20.9113	21.0448	20.4506	21.6138	20.9067	11	11	11	28.2	28.2	28.2	47.756	27.3054	54	P32067
P32958	Rod outer segment membrane protein 1	Rom1	-2.32845	0.498094	2.42174	5.24829	0.00251097	0.269066	0.104156	4.62722e-05	2.25599	0.574799	2.04103	3.15424			+	+				+	24.4506	27.3821	23.5433	22.1997	25.0382	21.9374	24.0538	20.4541	25.1401	26.2108	27.0453	27.0505	26.6433	27.1857	12	12	12	39	39	39	37.265	32.3205	121	P32958
P33173	Kinesin-like protein KIF1A	Kif1a	NaN	-0.440416	1.74182	0.543816	NaN	0.650593	0.183192	0.637249	NaN	2.32386	1.64333	0.998338			+						21.5459	21.1855	NaN	NaN	NaN	NaN	NaN	21.0723	21.5058	21.6308	21.621	21.8172	21.0249	21.2844	8	8	5	6.3	6.3	4.3	191.72	27.1238	20	P33173;O35071
P34022	Ran-specific GTPase-activating protein	Ranbp1	-0.226704	-0.0760774	0.289983	0.440609	0.810754	0.900635	0.84361	0.978351	0.165535	0.402341	0.578603	0.272487									24.2326	24.3524	23.4538	22.3751	24.2326	24.0059	24.9589	25.2554	24.4149	24.3945	24.6228	25.2588	24.5417	24.4465	8	8	8	59.1	59.1	59.1	23.596	30.49	68	P34022
P34057	Recoverin	Rcvrn	0.822851	-0.529372	2.24793	0.895708	0.158001	0.423486	0.139981	0.720204	0.248021	0.0732642	1.66907	0.70326			+						25.7007	28.1081	26.2573	22.0137	27.1554	27.2124	26.5107	27.2289	27.0217	27.8119	29.1593	29.1852	28.0518	28.3319	23	23	23	73.8	73.8	73.8	23.406	34.1198	232	P34057
P34884	Macrophage migration inhibitory factor	Mif	-0.784128	-1.11148	1.79457	1.46721	0.32835	0.0427705	0.277138	0.397529	0.254994	2.37869	2.27762	0.598895			+						26.6815	27.176	25.5488	25.4395	25.4444	24.3665	27.1011	27.1824	28.1119	27.9179	27.7636	28.2568	26.9067	26.3438	8	8	8	93	93	93	12.504	33.4856	109	P34884
P35235	Tyrosine-protein phosphatase non-receptor type 11	Ptpn11	NaN	0.0491187	0.702007	0.101658	NaN	0.935336	0.63321	0.91635	NaN	0.0619303	0.169469	0.180292									20.7314	20.5046	NaN	NaN	NaN	NaN	NaN	20.8386	21.6289	NaN	20.8956	20.8867	21.0092	20.9403	5	5	5	13.1	13.1	13.1	68.46	26.7539	24	P35235
P35278	Ras-related protein Rab-5C	Rab5c	-0.925239	0.0558304	0.528277	1.50935	0.352686	0.830268	1	0.377772	0.360603	0.168459	0.987004	1.35878									24.1317	24.1221	22.7935	22.7636	23.2677	22.7534	24.0144	23.8925	24.4057	23.9483	24.3348	24.0889	24.373	24.2729	10	10	7	71.8	71.8	56.9	23.412	29.8995	73	P35278
P35279	Ras-related protein Rab-6A	Rab6a	-0.75972	0.66475	-0.284124	1.14035	0.344593	0.164598	0.501223	0.570702	0.385605	3.11883	0.333138	1.16794									24.7124	24.5126	23.564	23.5153	23.931	23.4428	24.5526	24.4769	23.9605	24.0207	24.0503	23.8823	24.8635	24.6557	6	6	2	34.1	34.1	12.5	23.59	30.2508	53	P35279;Q8BHD0
P35282	Ras-related protein Rab-21	Rab21	-1.27308	0.255288	0.658638	2.34422	0.122032	0.740307	0.658776	0.0495362	0.223618	0.338752	0.362815	2.35142									21.9817	21.3757	NaN	NaN	NaN	NaN	21.6255	NaN	21.9056	21.6478	21.5057	NaN	21.8394	21.8338	6	6	6	36	36	36	24.106	27.2338	24	P35282
P35290	Ras-related protein Rab-24	Rab24	NaN	0.228168	0.494927	1.9187	NaN	0.765306	0.758705	0.10713	NaN	0.709702	0.361658	1.11883									NaN	21.3032	NaN	NaN	NaN	NaN	NaN	21.2816	21.2706	21.1935	21.3183	NaN	21.4607	22.122	3	3	3	23.2	23.2	23.2	23.144	26.9138	15	P35290
P35293	Ras-related protein Rab-18	Rab18	-1.58717	0.382932	1.07331	3.04341	0.105853	0.399364	0.544421	0.072926	0.245268	0.841001	1.19014	1.31497			+						23.3557	23.7091	21.2511	20.8008	21.3664	21.0614	23.3166	23.3362	23.9295	23.3439	23.6209	23.8164	24.1049	24.3445	9	9	9	58.3	58.3	58.3	23.035	29.4804	71	P35293
P35441	Thrombospondin-1	Thbs1	0.20527	2.07939	-1.97828	-0.128588	0.909094	0.010893	0.167808	0.947977	0.35863	1.37978	1.35682	0.36688			+						23.0018	21.9343	22.0102	24.2061	20.7857	21.5444	21.6869	22.0629	21.5668	NaN	NaN	NaN	21.627	22.0784	9	9	9	9.7	9.7	9.7	129.65	26.9542	36	P35441
P35486	Pyruvate dehydrogenase E1 component subunit alpha, somatic form, mitochondrial	Pdha1	-0.018677	0.70934	0.19513	0.923147	0.96479	0.142674	0.782698	0.702751	0.303983	2.3793	0.28126	0.294634									24.703	25.764	25.285	26.2065	24.8433	24.7805	24.7536	24.6738	24.9212	24.9838	25.0047	25.0416	25.7036	25.314	19	19	19	56.9	56.9	56.9	43.231	30.9731	148	P35486
P35505	Fumarylacetoacetase	Fah	-3.70871	-1.06287	3.10833	3.9325	1.23851e-06	0.0544062	0.0268094	0.0031726	0.572254	1.6746	2.3587	1.3282			+		+				23.3949	24.8126	NaN	NaN	22.3705	NaN	24.1723	23.4705	26.3684	26.24	25.5614	25.9002	25.0172	25.4996	16	16	16	55.1	55.1	55.1	46.175	31.3188	118	P35505
P35564	Calnexin	Canx	0.535212	0.427827	-1.09713	-1.20452	0.344994	0.324506	0.17842	0.198871	0.203542	1.77508	1.98202	0.834546			+						26.3818	26.1341	27.331	27.7456	27.1292	27.3386	26.1303	26.0105	25.7033	25.7521	25.7091	25.4247	26.2027	25.8816	32	32	32	48.6	48.6	48.6	67.277	31.9399	328	P35564
P35585	AP-1 complex subunit mu-1	Ap1m1	0.171822	0.612624	-1.53852	-1.09772	0.939866	0.444097	0.275573	0.499053	0.0772731	0.864322	2.76355	0.611008			+						21.8951	21.0295	22.4309	22.7948	22.0133	22.1272	21.4655	20.5365	20.6809	20.3521	NaN	20.4789	21.1111	20.4537	5	5	4	15.8	15.8	13.9	48.542	26.7272	22	P35585
P35700	Peroxiredoxin-1	Prdx1	-0.665542	-0.389577	1.06825	1.34422	0.411963	0.612808	0.643062	0.458664	0.149579	0.566135	1.18861	0.72001			+						27.0499	26.958	25.6886	25.4304	26.0251	25.9611	27.3371	27.3813	28.1909	28.0661	27.1938	27.0773	27.3053	27.3152	19	19	18	83.9	83.9	83.9	22.176	33.2025	209	P35700
P35802	Neuronal membrane glycoprotein M6-a	Gpm6a	-1.22161	-0.279882	-0.574885	0.366839	0.119558	0.665938	0.361095	0.933429	1.69922	1.0979	0.630648	0.528972									25.1459	24.1853	24.1887	24.0889	25.1542	23.7256	24.7166	23.49	24.3858	24.3586	24.8479	24.1954	23.7887	24.0924	6	6	6	12.9	12.9	12.9	31.149	30.1133	83	P35802
P35846	Folate receptor alpha	Folr1	-3.20785	0.391887	-0.96237	2.25712	0.00096355	0.537964	0.316062	0.20571	1.6161	0.305745	1.80341	0.86606			+						24.5278	22.0936	23.3814	NaN	23.15	NaN	23.4501	22.5952	22.013	22.8693	22.3945	22.5107	23.1386	22.8457	6	6	6	31	31	31	29.449	28.5376	44	P35846
P35979	60S ribosomal protein L12	Rpl12	-0.117997	0.135978	-0.65581	-0.401835	0.927737	0.712626	0.453021	0.553004	0.256411	0.197027	2.49536	2.94123			+						24.4897	23.7767	24.1071	24.1593	24.0833	24.1739	24.4556	24.267	23.6092	23.6624	23.604	23.8709	23.772	23.6377	7	7	7	59.4	59.4	59.4	17.804	29.5878	80	P35979
P35980	60S ribosomal protein L18	Rpl18	0.237387	-0.0265848	-1.66274	-1.92671	0.674277	0.955319	0.114394	0.0780287	0.00456483	0.526403	2.90619	1.28272			+						24.0323	23.384	24.8222	24.718	24.9354	25.0532	23.8332	23.4675	22.8784	22.8197	22.816	22.5406	22.7774	22.7913	5	5	5	29.8	29.8	29.8	21.644	29.1458	53	P35980
P36552	Oxygen-dependent coproporphyrinogen-III oxidase, mitochondrial	Cpox	0.488838	-0.224801	3.15082	2.17795	0.41537	0.744703	0.0317521	0.225396	0.183608	0.0968167	1.93673	1.8445			+						21.2713	23.7074	NaN	NaN	NaN	21.5294	21.6181	22.0214	21.8638	23.0676	24.5361	24.469	23.4937	23.8594	17	17	13	44.7	44.7	35.4	49.714	29.4621	65	P36552
P36993	Protein phosphatase 1B	Ppm1b	-0.41112	-0.390505	1.43838	1.45899	0.692667	0.519046	0.380488	0.465594	0.0874685	0.359255	1.78562	0.851522			+						22.3696	23.2091	NaN	NaN	22.2744	21.9117	22.5123	23.2818	23.4228	23.4399	24.0238	24.0567	23.3707	23.9275	11	11	10	37.7	37.7	34.6	42.795	29.3471	60	P36993
P37040	NADPH--cytochrome P450 reductase	Por	-0.291605	-0.251209	0.306123	0.346519	0.65533	0.703674	0.879063	0.758079	0.660984	0.206712	0.161686	0.524284									21.4228	21.4514	21.3779	NaN	21.7258	21.5549	21.2741	21.1089	21.9196	21.9829	21.4567	NaN	21.4554	21.5296	10	10	10	20.9	20.9	20.9	77.043	27.3837	36	P37040
P38060	Hydroxymethylglutaryl-CoA lyase, mitochondrial	Hmgcl	0.14367	0.617847	-0.447839	0.0263385	0.965838	0.343097	0.562388	0.79099	0.381881	1.40289	0.0746307	0.311105									21.9801	22.3028	22.9224	23.3481	NaN	22.2765	22.2709	21.9333	21.9116	21.505	21.6829	21.6871	22.3707	21.8378	7	7	7	28.6	28.6	28.6	34.238	27.9475	29	P38060;Q8JZS7
P38647	Stress-70 protein, mitochondrial	Hspa9	0.561401	-0.257574	1.17984	0.360861	0.323687	0.819524	0.576033	0.929796	0.597701	1.27979	3.27991	0.968279			+						26.091	26.8863	26.0283	26.6799	25.4048	25.7555	26.1934	26.6214	27.3342	27.2402	27.2395	27.0206	27.0708	26.9823	37	36	36	58.6	58.6	58.6	73.46	32.8252	405	P38647
P39053	Dynamin-1	Dnm1	-0.932639	0.309192	0.36211	1.60394	0.348717	0.483245	0.937448	0.408253	0.469806	0.468746	0.0674875	0.625862									22.7333	23.751	22.7811	NaN	23.327	22.1471	23.552	24.0839	22.0395	23.2058	23.8459	23.6446	24.3512	23.2002	19	19	14	26.3	26.3	20.9	97.802	29.3926	103	P39053
P39447	Tight junction protein ZO-1	Tjp1	-0.316491	-0.219921	0.788974	0.885544	0.766526	0.743466	0.692708	0.730313	0.0196697	0.199193	2.70832	0.605328			+						21.672	21.8958	21.5825	NaN	21.4207	21.2859	21.6219	22.343	22.416	22.3662	22.4862	21.9234	22.1714	22.5048	12	12	12	10.1	10.1	10.1	194.74	28.0888	54	P39447
P40124	Adenylyl cyclase-associated protein 1	Cap1	-0.19426	-0.121818	0.782647	0.855089	0.844219	0.962704	0.827189	0.746307	0.099973	0.366368	1.11429	0.567768									24.7981	24.8835	24.0025	23.4914	24.1486	24.3153	25.2964	25.3972	26.0523	25.5332	24.9993	25.0028	25.3213	25.1704	20	20	19	52.7	52.7	51.1	51.564	31.0936	154	P40124
P40142	Transketolase	Tkt	-0.140082	-0.318676	1.30477	1.12617	0.900704	0.721243	0.50515	0.57895	0.03572	1.28623	1.42761	0.409198			+						27.0387	27.7321	25.8345	24.7595	26.3785	26.606	28.0078	28.7326	28.0217	28.1261	28.0233	28.0779	28.0333	27.6674	35	35	35	77.2	77.2	77.2	67.63	33.7513	428	P40142;CON__sp|P29401|TKT_HUMAN;CON__tr|B4E022|B4E022_HUMAN;CON__tr|B4DVU1|B4DVU1_HUMAN;CON__tr|B3KSI4|B3KSI4_HUMAN;CON__tr|B3KPZ8|B3KPZ8_HUMAN;CON__tr|E9PFF2|E9PFF2_HUMAN;CON__tr|F8W888|F8W888_HUMAN
P40237	CD82 antigen	Cd82	-0.0768944	0.597151	-1.74482	-1.07077	0.83699	0.358807	0.220245	0.509895	0.0283916	0.844156	1.58336	0.348789			+						22.6511	22.0666	24.2152	24.7513	22.4322	22.4689	21.1872	20.3188	20.7958	20.8061	21.0091	20.4539	21.3981	20.6968	5	5	5	19.5	19.5	19.5	29.628	27.6039	25	P40237
P40336	Vacuolar protein sorting-associated protein 26A	Vps26a	-2.17919	-0.247216	0.970524	2.51363	0.0256011	0.70871	0.596195	0.150534	1.25937	0.54893	1.83417	1.58124			+						22.161	21.8247	21.2278	NaN	21.347	NaN	22.1319	21.3475	23.4166	22.9236	22.4362	22.5817	22.5155	22.8664	12	12	11	41.6	41.6	39.4	38.113	28.3362	44	P40336
P40630	Transcription factor A, mitochondrial	Tfam	2.18703	1.15091	NaN	-0.620503	0.0159667	0.155947	NaN	0.707477	1.56226	1.35296	NaN	0.599187									NaN	21.7598	21.6964	22.3803	NaN	22.5075	NaN	21.6339	NaN	NaN	21.0997	21.1737	22.0092	21.5201	6	6	6	23.9	23.9	23.9	27.987	27.1009	17	P40630
P41216	Long-chain-fatty-acid--CoA ligase 1	Acsl1	0.603156	0.571983	-0.836643	-1.30518	0.565252	0.474022	0.529264	0.419825	0.303515	0.991479	0.95955	0.613058									21.205	21.2815	22.2101	22.9888	20.9261	21.6755	NaN	20.3221	20.3053	20.1625	NaN	NaN	NaN	20.3703	7	7	7	11.9	11.9	11.9	77.951	26.2027	21	P41216
P42125	Enoyl-CoA delta isomerase 1, mitochondrial	Eci1	0.597672	-0.895199	1.53301	0.0401402	0.295627	0.116279	0.388525	0.738923	0.418951	3.02882	2.40035	0.0888639			+						25.4678	25.9631	26.3376	27.3248	25.1673	25.923	25.1221	25.139	27.177	26.826	26.6649	26.8899	26.0504	25.8927	13	13	13	52.9	52.9	52.9	32.25	32.4014	151	P42125
P42208	Septin-2	2002-09-01	-1.98109	0.18386	0.750929	2.91588	0.0427246	0.645288	0.713652	0.0876955	0.398325	0.723236	0.709068	0.878795									23.1621	23.5958	21.6801	NaN	21.887	20.6799	23.814	23.8291	23.7718	23.4584	23.364	23.0522	23.9798	23.5956	9	9	9	40.7	40.7	40.7	41.525	29.1662	67	P42208
P42567	Epidermal growth factor receptor substrate 15	Eps15	NaN	0.74655	NaN	0.628313	NaN	0.353462	NaN	0.588101	NaN	0.888109	NaN	0.130724									21.968	NaN	NaN	NaN	NaN	NaN	NaN	21.0471	20.5187	NaN	NaN	NaN	20.8589	20.3741	5	5	5	10	10	10	98.47	26.059	15	P42567
P42669	Transcriptional activator protein Pur-alpha	Pura	-0.883615	-0.458912	2.11148	2.53619	0.267363	0.514373	0.174224	0.078653	0.194643	2.11773	3.20921	1.40022			+						23.0545	24.1615	21.7853	21.4506	22.6682	21.9906	23.3766	23.6825	24.9755	24.9959	25.0494	24.8859	24.6262	24.5268	10	10	10	39.3	39.3	39.3	34.883	30.3955	94	P42669
P42932	T-complex protein 1 subunit theta	Cct8	-0.0472007	0.0706303	-0.366084	-0.248253	0.998561	0.808168	0.459046	0.579752	0.184803	0.00964374	0.932146	0.0179269									24.1387	23.717	24.1053	22.472	24.5226	24.2704	24.4768	25.2103	23.7901	23.5262	24.0967	24.3226	24.0823	24.0222	24	24	24	50.7	50.7	50.7	59.555	29.928	102	P42932
P43024	Cytochrome c oxidase subunit 6A1, mitochondrial	Cox6a1	1.12901	-0.90816	2.03665	-0.0513706	0.0562097	0.110071	0.195482	0.686774	0.432355	0.467889	0.957981	0.255055									NaN	24.429	24.9101	24.4966	23.7468	24.0746	NaN	22.7942	23.4574	24.7911	25.4039	25.0591	23.9408	24.0232	4	4	4	61.3	61.3	61.3	12.352	30.4345	28	P43024
P43081	Guanylyl cyclase-activating protein 1	Guca1a	NaN	0.211585	3.85694	4.56729	NaN	0.607546	0.00427988	0.00047875	NaN	0.171999	3.12845	5.17694			+	+					NaN	24.2014	NaN	NaN	NaN	NaN	NaN	NaN	22.9056	23.5329	24.7826	25.2912	24.5006	24.5656	7	7	7	46	46	46	22.986	30.0358	60	P43081
P43274	Histone H1.4	Hist1h1e	-0.437626	1.06105	-3.08508	-1.5864	0.603971	0.0387886	0.00277695	0.114862	0.377656	0.216562	2.75179	0.451742			+						26.0626	25.2036	26.9104	23.391	27.9956	27.8963	27.193	26.621	23.2895	23.0182	24.4357	24.8167	25.0346	22.7947	14	6	5	36.1	18.7	15.5	21.977	31.4224	73	P43274
P43275	Histone H1.1	Hist1h1a	-0.271179	-0.362766	-2.88548	-3.03825	0.765448	0.554263	0.00471088	0.00721844	0.255805	0.0171159	2.04837	0.681593			+						24.7407	24.027	25.3108	22.1901	26.7412	27.0224	25.982	25.4139	NaN	20.9993	23.9108	23.5043	22.3757	NaN	10	6	6	37.6	28.6	28.6	21.785	30.0665	61	P43275
P43276	Histone H1.5	Hist1h1b	0.344784	0.584016	-2.61919	-2.37996	0.525523	0.210598	0.00916838	0.0290095	0.243641	0.140922	2.48573	0.496382			+						26.5089	24.7692	26.4508	22.9658	27.0946	27.8583	26.9562	27.0946	22.4181	22.997	24.7575	24.8397	24.7146	22.7974	10	8	8	33.2	25.1	25.1	22.576	31.2231	89	P43276
P43406	Integrin alpha-V;Integrin alpha-V heavy chain;Integrin alpha-V light chain	Itgav	-0.533416	-0.113854	-0.510097	-0.0905342	0.518591	0.95187	0.389985	0.664887	0.293959	0.217143	0.637644	0.389674									26.7857	25.7011	26.5761	26.6373	25.7522	25.7917	26.0209	25.5874	26.3525	26.0869	25.4796	25.4752	25.5783	25.8243	40	40	40	46.8	46.8	46.8	115.36	31.6678	354	P43406
P45376	Aldose reductase	Akr1b1	-0.778448	-0.870579	1.60055	1.50842	0.437229	0.11652	0.318609	0.445554	0.454543	1.07847	1.95921	0.735014			+						22.7344	23.3236	21.966	NaN	22.4376	21.8152	23.3665	23.383	24.8761	24.5111	23.5361	23.7875	23.1553	23.5789	11	11	10	43.7	43.7	40.2	35.732	29.5943	45	P45376
P45591	Cofilin-2	Cfl2	-1.27862	-0.574899	1.61562	2.31934	0.102656	0.317311	0.350722	0.115616	0.248732	0.778973	1.50923	0.874015			+						23.0913	23.4003	21.7405	21.5362	22.5008	21.5474	24.0803	23.8615	24.7369	24.6259	23.8262	24.2304	23.8667	24.2466	8	6	6	58.4	47.6	47.6	18.709	29.9364	68	P45591
P45878	Peptidyl-prolyl cis-trans isomerase FKBP2	Fkbp2	0.259988	-0.232753	0.83581	0.343069	0.648594	0.733143	0.667245	0.982274	0.527647	0.673052	2.56607	0.246459			+						22.9298	23.6081	23.3406	23.8993	23.0765	23.265	22.7754	22.909	23.6065	23.7684	23.9098	24.1761	23.858	23.2432	7	7	7	53.6	53.6	53.6	15.344	29.4633	45	P45878
P45952	Medium-chain specific acyl-CoA dehydrogenase, mitochondrial	Acadm	0.693713	0.204136	0.555415	0.0658378	0.229384	0.546306	0.981418	0.753798	0.734016	1.03589	1.20095	0.043677			+						25.9578	26.6122	26.4672	27.3261	25.423	26.5463	25.7392	25.8526	26.3192	26.3297	26.4824	26.5065	26.4568	26.8246	19	19	19	56.1	56.1	56.1	46.481	32.2767	183	P45952
P46096	Synaptotagmin-1	Syt1	-0.466908	1.57178	-1.47169	0.566997	0.650404	0.00176803	0.155148	0.89588	0.494848	1.02456	1.69393	0.345133			+						23.7562	24.1515	23.5151	NaN	24.2964	23.5845	24.4641	24.5321	20.8849	22.5139	23.1818	22.6427	25.1321	22.736	17	17	17	45.4	45.4	45.4	47.417	29.4037	92	P46096;P46097;Q9R0N5
P46414	Cyclin-dependent kinase inhibitor 1B	Cdkn1b	0.206663	-1.07976	0.571299	-0.715122	0.907815	0.0740226	0.711464	0.663653	0.190753	1.10454	0.755788	0.279585									21.3771	20.9673	NaN	NaN	21.8913	21.7517	21.6823	21.7444	22.1955	22.8745	21.2036	22.0171	21.0293	21.4203	6	6	6	42.6	42.6	42.6	22.193	27.6565	42	P46414
P46460	Vesicle-fusing ATPase	Nsf	-0.250793	0.85412	-0.00213347	1.10278	0.786126	0.0804705	0.660579	0.592685	0.399965	0.902512	0.0820912	1.10413									23.5638	24.8635	23.8832	22.6797	24.3111	23.7607	24.1294	24.2673	22.8904	23.7739	24.6409	24.2117	24.9071	24.4157	24	24	23	37	37	36	82.613	30.1081	117	P46460
P46471	26S protease regulatory subunit 7	Psmc2	0.111065	0.0832964	-0.499836	-0.527605	0.824117	0.789375	0.533893	0.490395	0.372168	0.172508	2.36518	0.0172324			+						22.8401	22.4854	23.111	NaN	23.2714	23.24	23.1466	23.5248	22.7506	22.6021	22.5086	22.6556	22.7124	22.8294	14	14	14	39.7	39.7	39.7	48.647	28.6387	55	P46471
P46638;P62492	Ras-related protein Rab-11B;Ras-related protein Rab-11A	Rab11b;Rab11a	-0.247319	0.0728917	0.343093	0.663303	0.789665	0.704529	0.878155	0.87304	0.610634	0.231831	0.804313	1.12547									25.1001	25.0613	24.334	24.398	24.5953	23.5159	24.6937	24.7235	25.081	25.2781	24.7466	24.8894	25.0284	25.151	10	10	10	46.8	46.8	46.8	24.489	30.7831	96	P46638;P62492;Q9WTL2
P46656	Adrenodoxin, mitochondrial	Fdx1	NaN	0.277887	1.714	2.57504	NaN	0.653929	0.190823	0.0311398	NaN	0.0754896	0.477302	0.656341									NaN	NaN	21.9106	NaN	NaN	NaN	NaN	NaN	21.9875	21.9832	22.0096	NaN	22.5049	22.2632	4	4	4	26.1	26.1	26.1	20.123	27.4336	10	P46656
P46660	Alpha-internexin	Ina	-1.10732	0.937984	-1.41903	-0.163668	0.173664	0.24592	0.31163	0.93039	0.222171	1.06869	1.15797	0.396341									NaN	20.7486	21.0091	NaN	21.2253	NaN	21.0787	22.0138	NaN	NaN	NaN	NaN	20.5637	NaN	8	7	7	20	18.2	18.2	55.382	25.2469	11	P46660
P46935	E3 ubiquitin-protein ligase NEDD4	Nedd4	-0.411238	-0.361588	0.682213	0.731863	0.692576	0.555784	0.752023	0.809134	0.0470814	0.677703	1.06109	0.478138									22.8585	23.335	21.9014	22.1351	22.1474	22.0792	23.321	23.2528	23.0276	23.2317	23.2253	23.5486	22.682	22.8669	13	13	11	20.4	20.4	17.9	102.71	28.9783	71	P46935
P46938	Transcriptional coactivator YAP1	Yap1	-0.639522	-2.85551	1.74524	NaN	0.403	1.58619e-06	0.182269	NaN	0.479988	1.43013	1.5977	NaN			+			+			21.2268	NaN	NaN	NaN	NaN	NaN	21.2239	NaN	22.9515	23.2267	21.3156	21.813	NaN	21.4588	8	8	7	29.9	29.9	28.3	52.383	27.6018	18	P46938
P46978	Dolichyl-diphosphooligosaccharide--protein glycosyltransferase subunit STT3A	Stt3a	-0.427281	1.351	NaN	0.311232	0.54956	0.096559	NaN	0.780434	0.0519743	0.0968506	NaN	0.424429									NaN	20.7639	22.2727	23.2636	21.3553	NaN	NaN	20.4443	NaN	NaN	NaN	NaN	20.7555	NaN	4	4	4	5.5	5.5	5.5	80.597	25.992	10	P46978
P47199	Quinone oxidoreductase	Cryz	-0.164649	-0.78487	1.55787	0.937649	0.87501	0.180798	0.376897	0.69359	0.0543278	2.25071	3.8395	0.920791			+						23.4794	23.7861	22.7887	22.5574	23.4034	23.2772	23.6427	23.962	24.9926	25.0624	24.8295	25.0069	24.2149	24.4647	12	12	12	54.7	54.7	54.7	35.268	30.399	118	P47199
P47226	Testin	Tes	-1.84563	-1.33571	3.61034	3.34639	0.0171818	0.012489	0.0081662	0.0142787	0.33718	1.19356	2.32442	1.73844			+						22.545	23.1723	NaN	NaN	19.9182	NaN	23.0355	21.8256	25.4901	25.4524	24.389	25.2995	24.0423	24.7618	17	17	17	49.6	49.6	49.6	47.983	30.4324	113	P47226
P47738	Aldehyde dehydrogenase, mitochondrial	Aldh2	0.852679	0.261472	0.0700166	-0.521191	0.144206	0.483178	0.704404	0.445823	0.387246	0.98767	0.064127	0.237351									27.7439	28.467	29.048	29.725	28.1185	28.796	27.3578	27.5248	28.1713	28.1887	27.8002	27.8361	28.2748	28.1374	28	28	27	60.1	60.1	58.6	56.537	33.9102	366	P47738;Q62148;Q9JHW9;Q9CZS1
P47739	Aldehyde dehydrogenase, dimeric NADP-preferring	Aldh3a1	NaN	-0.443865	3.07797	2.6578	NaN	0.47937	0.0363077	0.124924	NaN	0.392402	5.16185	2.41484			+						NaN	22.6302	NaN	NaN	NaN	NaN	NaN	NaN	22.9641	22.7614	23.1763	23.2337	23.2831	22.5578	9	9	8	27.8	27.8	25.2	50.48	28.4667	29	P47739
P47740	Fatty aldehyde dehydrogenase	Aldh3a2	-0.342929	0.558238	-1.02894	0.0143795	0.61434	0.484388	0.449959	0.973926	0.190095	0.347109	0.96831	0.13004									21.8947	21.3386	22.1037	22.5423	21.1631	21.3243	21.397	NaN	21.4411	21.4707	NaN	NaN	21.4641	NaN	6	5	5	16.3	13.8	13.8	53.97	26.6534	27	P47740
P47753	F-actin-capping protein subunit alpha-1	Capza1	-0.950578	-0.267167	-0.0257225	0.657688	0.339214	0.683833	0.816508	0.847939	0.336525	0.528034	0.291606	0.307473									23.1246	22.5152	NaN	22.1721	23.1208	NaN	23.8821	23.7419	23.8116	23.1884	22.9994	22.9884	23.3336	22.8298	9	8	8	58	52.1	52.1	32.939	28.9642	53	P47753
P47754	F-actin-capping protein subunit alpha-2	Capza2	-0.842892	0.0782855	0.144377	1.06555	0.398761	0.796796	0.926615	0.641537	0.414506	0.0426416	0.144397	0.458763									23.7292	23.6378	23.4225	22.6053	23.3283	22.7411	24.208	24.2465	24.5074	23.9767	23.4283	23.294	23.837	23.8067	12	12	11	66.4	66.4	60.5	32.967	29.6387	82	P47754
P47757	F-actin-capping protein subunit beta	Capzb	-0.511553	-0.294104	-0.031395	0.186054	0.617367	0.646145	0.812885	0.886617	0.196223	0.536935	0.162343	0.0528041									23.6515	23.0436	22.7005	22.3018	23.2647	22.9595	23.8339	24.0449	24.0683	23.6377	23.2101	23.0982	23.3546	23.1455	13	13	13	57.8	57.8	57.8	31.345	29.2949	85	P47757
P47758	Signal recognition particle receptor subunit beta	Srprb	-0.10368	NaN	-2.27787	-3.0093	0.813616	NaN	0.114995	0.0600212	0.189381	NaN	1.28261	1.05707			+						22.4793	NaN	22.7136	22.7896	22.5705	22.422	NaN	NaN	NaN	NaN	NaN	NaN	NaN	NaN	7	7	7	32	32	32	29.579	26.1919	17	P47758
P47791	Glutathione reductase, mitochondrial	Gsr	0.0442093	-0.174428	1.37335	1.15471	0.883646	0.957649	0.468287	0.562398	0.0573283	0.271483	5.09801	2.11788			+						25.7619	26.7173	25.5834	25.3411	25.5095	25.7196	25.834	26.0509	27.0848	27.0916	26.8453	27.0118	26.8743	27.1726	20	20	20	54.2	54.2	54.2	53.662	32.6357	225	P47791
P47857	ATP-dependent 6-phosphofructokinase, muscle type	Pfkm	NaN	1.22882	NaN	0.488853	NaN	0.130173	NaN	0.670116	NaN	1.08368	NaN	0.322957									20.4129	NaN	NaN	NaN	NaN	NaN	NaN	20.7931	NaN	NaN	20.2474	NaN	21.5054	21.0449	7	6	6	13.6	12.4	12.4	85.268	26.2912	18	P47857
P47911	60S ribosomal protein L6	Rpl6	-0.114937	0.527666	-1.86743	-1.22483	0.930264	0.26237	0.0806125	0.220886	0.240798	2.78662	3.1388	0.887543			+						24.2579	23.2183	24.9274	24.7471	24.8064	24.4431	23.7584	23.2113	22.6426	22.8304	22.7371	22.6012	23.1103	23.3589	10	10	10	31.4	31.4	31.4	33.509	28.9593	63	P47911
P47941	Crk-like protein	Crkl	0.230603	-0.319593	1.0898	0.539608	0.682063	0.611297	0.536325	0.910442	0.0743122	0.756784	0.915384	0.207752									22.1661	22.2927	NaN	NaN	21.383	22.0576	22.982	23.5359	22.9444	22.8888	22.4943	23.1041	22.7706	22.5973	7	7	7	36.3	36.3	36.3	33.83	28.6313	44	P47941
P47955	60S acidic ribosomal protein P1	Rplp1	-3.23289	-1.03946	2.56647	5.35121	2.44917e-05	0.0608876	0.0802492	3.16086e-05	0.118483	2.55978	1.46645	0.831371			+		+			+	24.6269	25.2157	NaN	NaN	NaN	NaN	25.111	25.6003	26.428	26.0588	26.027	26.5922	24.9811	25.4174	5	5	5	94.7	94.7	94.7	11.475	31.6175	66	P47955
P47962	60S ribosomal protein L5	Rpl5	-0.00704231	0.203907	-1.28667	-1.07573	0.970407	0.73419	0.204307	0.267054	0.0496826	1.23331	3.26451	2.08853			+						23.3853	22.3876	22.7541	22.8322	23.447	23.3893	23.2815	23.3273	22.1132	21.9791	22.2216	21.881	22.2249	22.2516	10	10	10	40.7	40.7	40.7	34.4	28.1022	30	P47962
P47963	60S ribosomal protein L13	Rpl13	0.0265479	-0.181276	-0.413076	-0.620899	0.928481	0.808941	0.58184	0.446537	0.300848	1.10364	0.818341	1.77044									23.5645	22.7428	23.4303	23.4013	22.9203	23.7913	23.317	23.207	22.898	22.9354	22.9876	23.3101	22.8261	22.7804	7	7	7	30.3	30.3	30.3	24.305	28.9777	48	P47963
P48024;Q9CXU9	Eukaryotic translation initiation factor 1;Eukaryotic translation initiation factor 1b	Eif1;Eif1b	-0.398403	-0.280158	1.36412	1.48236	0.702442	0.665551	0.411132	0.456056	0.0508385	0.903093	1.17572	0.599563			+						21.3782	22.7789	NaN	NaN	22.6168	21.6485	22.5021	23.3502	23.1133	23.2016	23.5939	23.6691	23.1309	23.1898	8	8	8	76.1	76.1	76.1	12.746	29.0477	48	P48024;Q9CXU9
P48036	Annexin A5	Anxa5	-0.170837	-0.0488704	0.185855	0.307821	0.868559	0.863977	0.776807	0.897636	0.528065	0.0744356	0.0733642	0.385747									26.3958	26.5481	26.4263	26.2403	26.2693	25.8117	26.863	26.575	27.0111	26.79	26.3741	25.9924	26.7665	26.1155	24	24	24	73.4	73.4	73.4	35.752	32.2709	230	P48036
P48193	Protein 4.1	Epb41	0.119519	-0.153196	-1.29065	-1.56336	0.788126	0.993295	0.132108	0.118973	0.154979	0.639345	1.9049	0.502071			+						25.3741	24.3782	26.2259	23.856	26.7259	27.0838	26.0106	26.2418	24.9192	25.4102	24.7384	24.6181	24.6784	24.7691	39	39	37	52.7	52.7	50.6	95.91	30.9904	298	P48193
P48428	Tubulin-specific chaperone A	Tbca	-0.474272	-1.08742	1.38678	0.77363	0.644905	0.0468966	0.40163	0.787482	0.158434	1.22119	1.86339	0.384888			+						22.1276	22.157	21.3309	NaN	21.6349	21.4279	22.5518	23.1588	23.3111	23.2666	22.6479	24.2164	22.7308	22.2016	7	7	7	60.2	60.2	60.2	12.758	28.7981	35	P48428
P48678	Prelamin-A/C;Lamin-A/C	Lmna	-0.758017	-0.149204	1.07827	1.68708	0.345745	1	0.636912	0.301262	0.675334	0.314852	3.4546	1.36964			+						24.9919	25.8268	24.9172	25.3636	25.3466	23.6078	24.8807	24.197	26.1273	26.0745	25.7734	25.9909	26.0264	25.8841	38	36	36	61.1	59.7	59.7	74.237	31.6196	262	P48678
P48722	Heat shock 70 kDa protein 4L	Hspa4l	0.303406	0.0753016	0.430922	0.202818	0.570303	0.701476	0.935762	0.834511	0.330108	0.107806	0.860357	0.417994									24.0051	24.6516	23.6577	NaN	24.1534	24.3846	24.5707	24.8303	24.1575	24.3943	24.9321	24.621	24.5874	24.5148	29	29	27	47.3	47.3	43.7	94.381	30.4683	153	P48722
P48758	Carbonyl reductase [NADPH] 1	Cbr1	-0.953283	-1.01345	1.69346	1.6333	0.229599	0.0688287	0.317311	0.323241	0.292178	2.94904	3.07107	0.913596			+						24.644	24.8023	23.7121	22.93	23.5812	23.169	24.4413	24.8985	25.8927	25.8535	25.5687	25.7769	24.7656	25.135	18	18	17	67.1	67.1	64.3	30.641	31.1763	148	P48758
P48771	Cytochrome c oxidase subunit 7A2, mitochondrial	Cox7a2	3.19737	-0.545593	4.29898	-0.1674	4.17954e-07	0.345399	0.00270529	0.622764	1.1057	0.193906	1.57202	0.00814161			+		+				NaN	23.4076	23.4298	24.3301	NaN	23.575	NaN	22.3892	22.9361	22.7494	24.6575	24.5437	23.6441	23.1995	4	4	4	60.2	60.2	60.2	9.2908	29.6964	55	P48771
P48962	ADP/ATP translocase 1	Slc25a4	0.970844	0.835682	-0.834963	-0.970125	0.0984629	0.0926416	0.25907	0.268904	0.179742	1.52365	0.771868	0.215752									26.7628	27.8992	28.9619	29.3708	27.7582	28.3156	26.3327	26.1464	26.3755	26.1602	26.8682	26.6326	27.3454	26.9417	24	24	12	67.1	67.1	35.9	32.904	33.1165	243	P48962;Q3V132
P49194	Retinol-binding protein 3	Rbp3	0.246078	1.33996	2.18827	3.28215	0.635191	0.0110017	0.154256	0.016605	0.0307372	0.914474	1.46796	1.68692			+						24.0558	27.0635	21.0962	20.8001	22.9592	23.6093	23.6785	24.1185	23.7879	25.3376	26.6899	25.7377	26.3326	26.8915	37	37	37	46.6	46.6	46.6	134.45	31.7616	223	P49194
P49312	Heterogeneous nuclear ribonucleoprotein A1;Heterogeneous nuclear ribonucleoprotein A1, N-terminally processed	Hnrnpa1	0.526851	-0.214672	-0.39428	-1.1358	0.351979	0.890373	0.445009	0.217857	0.0352908	0.908987	1.07237	0.199968									26.062	25.3895	25.6372	23.8936	25.932	26.5253	26.7797	27.5916	25.6294	25.5022	25.5785	25.6757	25.6088	25.2942	16	15	15	53.4	50.6	50.6	34.196	31.6551	176	P49312
P49442	Inositol polyphosphate 1-phosphatase	Inpp1	NaN	0.514367	0.118211	0.773169	NaN	0.518281	0.998635	0.508186	NaN	1.07233	0.30838	1.33748									NaN	20.9924	NaN	NaN	20.8201	NaN	NaN	20.7048	20.5823	20.3657	NaN	20.8149	21.038	20.8888	3	3	3	11.6	11.6	11.6	43.346	26.3852	18	P49442
P49443	Protein phosphatase 1A	Ppm1a	NaN	-0.208441	1.74205	2.07771	NaN	0.758246	0.183129	0.252202	NaN	0.48948	1.40229	0.772256			+						NaN	22.1338	NaN	NaN	NaN	NaN	22.131	22.2288	21.8119	22.1451	22.707	22.5156	22.1614	21.727	9	8	8	29.6	26.4	26.4	42.432	27.844	27	P49443
P49722	Proteasome subunit alpha type-2	Psma2	0.0719647	-0.012583	0.318599	0.234051	0.848167	0.815551	0.86219	0.853195	0.196094	0.0178613	0.735507	0.836259									23.753	24.7076	24.6531	24.3791	24.857	24.4735	24.0967	24.6278	24.5333	24.5634	24.8615	25.1585	24.5724	25.0247	9	9	9	56	56	56	25.926	30.6571	95	P49722
P50096	Inosine-5-monophosphate dehydrogenase 1	Impdh1	0.713576	-0.298692	2.61474	1.60247	0.217117	0.75297	0.0733467	0.336299	0.0963487	0.0310589	1.5967	0.713368			+						22.8733	25.5638	22.9811	NaN	23.3237	23.8761	24.3381	25.1065	23.9733	24.8993	26.3192	26.5616	25.0722	25.4786	17	17	16	44.2	44.2	42.6	55.278	31.4162	115	P50096
P50171	Estradiol 17-beta-dehydrogenase 8	Hsd17b8	0.486507	0.114401	0.956202	0.584095	0.417466	0.74376	0.603583	0.886807	0.829849	1.45095	2.32805	0.564585			+						22.0148	22.9747	22.5702	23.2022	21.6914	22.4161	21.8391	22.2118	22.9405	22.8359	22.9341	22.8153	23.0002	23.0073	9	9	9	48.6	48.6	48.6	26.588	28.64	53	P50171
P50396	Rab GDP dissociation inhibitor alpha	Gdi1	-0.786604	-0.160365	2.057	2.68324	0.32673	0.981253	0.189521	0.0595537	0.23884	0.904677	2.50238	0.698791			+						25.369	26.6744	24.5892	21.7839	25.1198	24.4631	26.514	27.3803	27.3005	27.2615	27.3129	27.5098	27.2867	27.1464	29	29	23	80.5	80.5	69.8	50.521	32.9286	273	P50396
P50429	Arylsulfatase B	Arsb	0.0479373	-0.290097	1.74362	1.40559	0.901879	0.655337	0.269823	0.487797	0.0863429	0.762949	4.223	0.862477			+						NaN	21.9196	20.966	NaN	21.3298	22.1269	21.035	21.0489	22.7131	22.8511	22.5202	22.7754	22.7354	22.4545	9	9	9	19.1	19.1	19.1	59.646	28.2141	41	P50429
P50516	V-type proton ATPase catalytic subunit A	Atp6v1a	-0.0444835	-0.0591301	0.0577738	0.0431271	0.998243	0.877771	0.696893	0.740647	0.126081	0.0201254	0.124228	0.241748									26.4909	26.0855	25.6759	26.0423	25.8109	25.2584	26.3183	26.5275	26.6255	26.2594	26.0198	25.75	26.3809	26.0669	26	26	26	58.7	58.7	58.7	68.325	32.008	297	P50516
P50518	V-type proton ATPase subunit E 1	Atp6v1e1	-0.0133552	-0.50508	0.77392	0.282196	0.957897	0.45371	0.833029	0.882155	0.0327429	1.68997	1.36118	0.152435			+						24.8879	24.2676	23.9575	24.9798	23.809	23.7737	24.5536	24.2728	25.0932	25.1337	24.7128	25.0261	24.555	24.6554	14	14	14	68.1	68.1	68.1	26.157	30.6179	115	P50518;Q9D593
P50544	Very long-chain specific acyl-CoA dehydrogenase, mitochondrial	Acadvl	0.594571	0.788418	-0.0107801	0.183067	0.297961	0.109394	0.655401	0.822744	0.399947	2.79378	0.245313	0.0475978									24.9368	25.9122	26.3234	27.0621	25.1436	25.6385	24.5853	24.9426	25.2155	25.0219	25.0443	24.7721	25.6474	25.8216	34	34	34	57.9	57.9	57.9	70.875	31.1278	211	P50544
P50580	Proliferation-associated protein 2G4	Pa2g4	-0.10972	-0.232484	-0.197164	-0.319927	0.934573	0.733532	0.709091	0.595783	0.223415	1.67495	0.0321721	0.185891									23.21	22.5589	22.1303	NaN	22.7269	22.8788	23.3723	23.6931	22.9978	22.8169	22.7654	22.7528	22.6609	22.4661	13	13	13	47	47	47	43.698	28.7887	58	P50580
P51125	Calpastatin	Cast	-0.838658	-0.550335	1.55666	2.27253	0.289398	0.374539	0.238415	0.056842	0.640255	0.614161	1.80339	2.90864			+						NaN	21.5989	NaN	NaN	20.6633	NaN	21.084	NaN	22.1536	22.267	21.078	22.1449	21.0789	21.6191	9	9	9	20.8	20.8	20.8	84.921	27.4147	30	P51125
P51150	Ras-related protein Rab-7a	Rab7a	-0.0458381	0.0379752	0.878139	0.961952	1	0.749275	0.763977	0.678336	0.280899	0.0359125	2.25111	2.11058			+						25.8491	26.3357	24.8758	25.4157	25.1884	24.6831	25.6878	25.4138	26.6431	26.2992	26.3183	26.3569	26.3757	26.5356	17	17	17	76.8	76.8	76.8	23.489	32.0451	161	P51150
P51174	Long-chain specific acyl-CoA dehydrogenase, mitochondrial	Acadl	0.859956	0.188397	0.817531	0.145971	0.140985	0.564324	0.803944	0.80075	0.731436	0.312073	1.15178	0.0234555									27.4232	28.4464	28.339	29.2109	27.4576	28.3005	27.3111	27.5999	28.4091	28.3948	27.9377	28.1069	28.1081	28.4557	24	24	24	48.1	48.1	48.1	47.907	33.9603	386	P51174
P51410	60S ribosomal protein L9	Rpl9	-0.0307066	-0.311446	-0.214528	-0.495268	1	0.622345	0.698488	0.50612	0.237415	1.18047	0.827256	1.3561									23.2457	22.7797	23.6361	23.4875	23.8974	23.6201	23.3898	23.1536	23.0163	23.2002	23.4161	23.4003	22.9922	23.0674	6	6	6	32.8	32.8	32.8	21.881	28.8876	68	P51410
P51491	Short-wave-sensitive opsin 1	Opn1sw	-1.71152	1.09944	-0.105443	3.55471	0.0807558	0.0977162	0.765992	0.032636	1.3442	0.894428	0.280517	2.9936									22.3666	22.9341	21.468	NaN	22.2952	NaN	21.3018	NaN	19.6484	21.2203	22.2642	22.4193	22.1755	23.5967	7	7	7	27.5	27.5	27.5	38.921	28.0304	41	P51491
P51660	Peroxisomal multifunctional enzyme type 2;(3R)-hydroxyacyl-CoA dehydrogenase;Enoyl-CoA hydratase 2	Hsd17b4	0.158258	0.450743	-0.52884	-0.236355	0.76705	0.330539	0.518322	0.640924	0.207138	1.18615	0.917298	0.393665									24.0578	23.8312	24.8999	25.3823	23.4713	23.9524	23.2684	23.4625	23.3131	23.5443	23.2159	22.6397	23.7161	23.631	18	18	18	33.5	33.5	33.5	79.481	29.4119	78	P51660
P51859	Hepatoma-derived growth factor	Hdgf	0.85726	-0.331418	-0.218694	-1.40737	0.142172	0.701256	0.536313	0.14991	0.102332	0.374428	0.376286	0.276539									25.4102	24.9041	25.4969	23.7404	24.8835	26.3114	25.9633	26.9963	25.303	25.1647	24.7276	25.5778	25.1867	24.9009	20	18	18	78.1	73.8	73.8	26.268	31.1589	146	P51859
P51863	V-type proton ATPase subunit d 1	Atp6v0d1	-0.158174	0.804168	-1.40531	-0.442968	0.894641	0.098535	0.109428	0.482306	0.130206	1.04842	2.22213	0.712025			+						25.0838	24.2917	25.2945	26.0666	24.3496	24.6648	24.5044	24.2507	24.0421	23.6571	23.1305	23.1198	24.2218	23.8015	11	11	11	38.7	38.7	38.7	40.301	29.8099	81	P51863
P51880	Fatty acid-binding protein, brain	Fabp7	1.07607	-0.249197	-0.988862	-2.31413	0.0827291	0.709428	0.305657	0.0394716	0.0322447	0.0307574	0.527822	0.108359									24.0891	23.0237	22.3223	NaN	24.4159	25.3378	24.5539	25.8909	21.5563	22.6192	24.003	23.7211	22.6845	23.4016	7	7	7	70.5	70.5	70.5	14.893	29.5803	60	P51880
P51881	ADP/ATP translocase 2;ADP/ATP translocase 2, N-terminally processed	Slc25a5	0.553685	1.03792	-0.619339	-0.135101	0.329874	0.0426689	0.34207	0.640324	0.133842	1.51055	0.672633	0.0536847									25.9573	26.5284	26.8844	27.4562	25.7878	26.4287	25.1614	24.7902	24.6797	25.1418	26.0573	25.3613	26.2936	26.2187	22	10	10	63.1	29.2	29.2	32.931	31.6551	78	P51881
P52430	Serum paraoxonase/arylesterase 1	Pon1	0.500714	-0.167001	1.12627	0.458557	0.374392	0.970112	0.607799	0.989296	0.135512	0.359495	1.03134	0.266072									24.1488	25.3081	25.3801	25.5837	23.6375	24.4164	22.8864	22.9971	25.6323	24.8872	24.7968	25.1818	24.3978	24.875	11	11	11	44.8	44.8	44.8	39.565	30.8187	95	P52430
P52503	NADH dehydrogenase [ubiquinone] iron-sulfur protein 6, mitochondrial	Ndufs6	-0.220639	0.72551	0.308427	1.25458	0.816986	0.135303	0.855576	0.506352	0.201353	1.23592	0.128564	2.50669									25.0956	25.3903	24.2719	24.6431	24.0005	24.1517	24.9358	24.421	23.8325	25.1002	25.1382	24.7826	25.6756	25.8367	8	8	8	64.7	64.7	64.7	13.02	30.8501	114	P52503
P52760	Ribonuclease UK114	Hrsp12	-0.359224	-1.18426	2.5084	1.68336	0.732863	0.0297224	0.0947446	0.378703	0.704615	1.38596	4.4652	1.83859			+						21.8651	23.2414	21.8212	22.0482	21.9675	20.5875	22.1239	21.558	24.5333	24.4469	23.6664	24.4041	23.1311	23.8863	7	7	7	79.3	79.3	79.3	14.255	29.631	41	P52760
P52785	Guanylyl cyclase GC-E	Gucy2e	-1.09193	0.272818	2.99739	5.1219	0.166069	0.471172	0.0340845	7.31467e-05	0.287342	0.3973	2.24536	1.8275			+					+	23.1361	25.991	21.0159	NaN	22.0528	23.1082	22.5001	20.442	23.6762	24.772	25.6721	25.8864	25.1782	25.5639	30	30	25	37	37	32.9	120.64	30.9776	129	P52785;Q6VVW5;P18293;Q3UWA6
P52825	Carnitine O-palmitoyltransferase 2, mitochondrial	Cpt2	1.65647	0.523435	0.200637	-0.932402	0.0081701	0.418357	0.963453	0.317311	0.370443	1.38086	0.217289	0.115156									21.6462	23.2605	23.5643	24.1215	21.8927	23.4312	21.6126	21.313	22.0678	21.9225	21.6673	22.0264	22.4988	22.2525	14	14	14	29.9	29.9	29.9	73.98	28.18	40	P52825
P53026	60S ribosomal protein L10a	Rpl10a	0.227	0.236919	-1.3468	-1.33688	0.686212	0.697952	0.187223	0.190171	0.108548	0.732182	2.96091	0.979713			+						23.0776	22.6522	23.7704	23.4843	23.4171	24.3467	22.9326	22.5086	22.05	21.4908	21.7561	22.1923	21.9745	22.1474	6	6	6	25.3	25.3	25.3	24.916	28.2987	43	P53026
P53395	Lipoamide acyltransferase component of branched-chain alpha-keto acid dehydrogenase complex, mitochondrial	Dbt	0.308169	0.558028	0.548057	0.797916	0.595247	0.238344	0.828646	0.774966	0.252182	1.10555	0.456608	0.285327									22.5988	23.8174	23.3547	24.1961	22.2578	22.7679	22.3057	22.0584	23.0876	22.9233	23.1599	22.5247	23.5658	23.0553	12	12	12	27	27	27	53.246	28.7183	66	P53395
P53702	Cytochrome c-type heme lyase	Hccs	0.573243	-0.0265994	-0.0339996	-0.655115	0.588915	0.992397	0.918975	0.691324	0.000445494	0.0180135	0.144541	0.0642613									19.8022	19.8686	21.3415	21.7026	NaN	20.624	19.3197	18.2139	19.5041	20.3613	20.649	19.361	20.1301	19.9689	4	4	4	17.3	17.3	17.3	30.977	25.795	41	P53702
P53810	Phosphatidylinositol transfer protein alpha isoform	Pitpna	-1.10094	-0.224381	0.907037	1.78359	0.16245	0.874241	0.745133	0.264372	0.6283	0.659948	1.81439	1.02727			+						23.7939	23.9689	23.295	22.7153	23.8382	22.4351	24.1709	24.1641	25.5425	24.9303	24.4814	24.4055	24.5827	24.4989	10	10	9	44.3	44.3	41	31.893	30.4334	98	P53810
P53986	Monocarboxylate transporter 1	Slc16a1	-1.70274	-0.210584	-0.18151	1.31065	0.0282624	0.897178	0.556791	0.47622	0.846789	0.650026	0.287843	0.365056									25.8235	24.9308	24.6731	25.4347	25.6364	23.6202	24.9219	23.5384	25.0587	25.243	25.2197	24.6923	24.4063	24.944	9	9	9	19.3	19.3	19.3	53.267	30.7444	94	P53986
P53994	Ras-related protein Rab-2A	Rab2a	-0.251495	0.905532	-0.679635	0.477392	0.78541	0.0717205	0.317311	0.999124	0.293068	2.38514	1.84861	0.701463			+						25.0708	25.209	24.6783	25.0559	24.4629	24.173	24.9183	24.5517	24.4777	23.9309	24.2299	24.0089	25.0291	24.8274	13	13	6	64.6	64.6	28.8	23.547	30.329	108	P53994
P53996	Cellular nucleic acid-binding protein	Cnbp	-1.41106	0.322538	0.466761	0.703356	0.0889561	0.679537	0.776369	0.54598	0.226644	0.289105	0.157392	0.517407									21.3382	21.0461	NaN	NaN	NaN	NaN	21.0552	21.6563	21.1404	22.0774	NaN	21.3625	21.5783	21.7541	6	6	6	40.4	40.4	40.4	19.592	27.1236	15	P53996
P54071	Isocitrate dehydrogenase [NADP], mitochondrial	Idh2	1.05514	0.546673	-0.850977	-1.35945	0.0735572	0.234769	0.253516	0.160553	0.55413	1.21275	1.59681	1.02748			+						25.2412	25.0268	26.3324	27.0885	25.137	26.2452	24.8458	25.088	24.6525	24.1551	24.5022	23.8801	24.8858	24.6248	24	24	23	50.2	50.2	48.2	50.906	30.5345	216	P54071
P54227	Stathmin	Stmn1	0.311232	0.235977	-4.02504	-4.10029	0.81272	0.698978	0.00644632	0.000606881	0.267916	0.0285527	3.86365	0.815203			+						22.7488	20.0865	24.4821	NaN	23.8599	24.102	23.7181	24.4113	19.0075	20.0658	19.3864	20.3031	20.0017	NaN	10	10	8	51.7	51.7	45	17.274	27.8699	39	P54227
P54726	UV excision repair protein RAD23 homolog A	Rad23a	-0.521734	0.179728	0.367497	1.06896	0.609937	0.650996	0.93427	0.639902	0.000277094	0.0140897	0.715797	0.714755									22.9532	22.8794	NaN	NaN	22.3678	22.1682	23.1544	22.9694	23.345	23.0294	23.0225	23.085	23.2372	23.2621	10	7	7	39.7	32.5	32.5	39.706	28.9515	43	P54726
P54728	UV excision repair protein RAD23 homolog B	Rad23b	0.138513	-0.287857	0.38243	-0.0439397	0.764471	0.770354	0.903895	0.690957	0.0872315	0.445116	0.902698	0.023157									23.9064	23.8508	23.6693	23.3434	24.2056	24.2022	24.3962	24.8933	24.6067	24.3693	24.0862	24.5191	24.1583	24.5316	12	12	9	34.4	34.4	32.5	43.512	30.2397	71	P54728
P54775	26S protease regulatory subunit 6B	Psmc4	-0.692422	-0.340413	0.952549	1.30456	0.391981	0.68727	0.715766	0.479446	0.00628518	1.23929	1.35621	0.395987			+						24.0688	24.1265	22.2921	22.3142	23.1817	23	24.4437	25.124	24.5842	24.5992	24.6892	25.2926	24.3045	24.3951	20	20	20	60.3	60.3	60.3	47.408	30.4549	127	P54775
P54869	Hydroxymethylglutaryl-CoA synthase, mitochondrial	Hmgcs2	0.636259	0.701002	-0.200761	-0.136017	0.267616	0.146594	0.546141	0.639823	0.448244	1.7739	0.495152	0.267431									26.0902	26.727	27.2263	28.0238	25.7872	26.5829	25.4584	25.9194	25.8858	25.8063	25.6829	25.4759	26.0439	26.4469	21	21	21	53	53	53	56.822	31.8012	243	P54869;Q8JZK9
P55012	Solute carrier family 12 member 2	Slc12a2	-3.50041	0.202196	-0.339826	3.32059	0.000312249	0.620218	0.623822	0.0477746	0.749639	0.602604	0.187667	1.50468					+				23.8008	23.5595	NaN	NaN	24.1675	NaN	23.5854	22.3871	23.7697	23.4677	23.0814	23.2378	23.4432	24.1943	7	7	7	8.3	8.3	8.3	131.03	29.1763	34	P55012
P55096	ATP-binding cassette sub-family D member 3	Abcd3	-0.138709	0.932413	-0.221493	0.758173	0.7833	0.158396	0.822038	0.516187	0.162966	0.783179	0.350715	0.0680133									21.3333	22.0478	22.6374	24.1987	21.1111	21.2896	NaN	20.7244	21.7123	21.7065	NaN	NaN	21.4276	22.0959	8	8	8	16.8	16.8	16.8	75.474	27.444	31	P55096
P55302	Alpha-2-macroglobulin receptor-associated protein	Lrpap1	0.839577	-0.387458	0.635808	-0.591227	0.150148	0.615942	0.92647	0.414536	0.87044	2.3697	1.59876	0.664507			+						24.9877	25.2616	25.5184	26.0265	24.8726	25.7709	24.769	25.0234	25.5753	25.6346	25.4231	25.5589	25.1796	25.0194	26	26	26	59.7	59.7	59.7	42.215	31.2274	227	P55302
P56376	Acylphosphatase-1	Acyp1	-0.716941	-0.983235	1.66932	1.40303	0.374276	0.0790997	0.327441	0.428797	0.236577	2.43031	2.57599	0.6452			+						23.3253	24.1954	22.6864	21.7586	23.2439	22.5682	24.1123	24.3901	24.6946	24.7018	25.1773	25.1694	23.906	23.9712	7	7	7	72.7	72.7	72.7	11.241	30.415	69	P56376
P56382	ATP synthase subunit epsilon, mitochondrial	Atp5e	0.0932564	-0.234058	0.151573	-0.175741	0.845914	0.73125	0.93132	0.674529	0.417602	0.650549	0.575933	0.48431									23.4196	23.4504	23.5122	23.8776	NaN	23.493	23.3797	23.2819	23.1404	23.4493	24.4835	23.6466	23.3173	NaN	3	3	3	44.2	44.2	44.2	5.8378	29.2714	13	P56382
P56387	Dynein light chain Tctex-type 3	Dynlt3	NaN	-1.17431	2.85184	2.80301	NaN	0.0311931	0.0541425	0.102698	NaN	2.90183	3.09697	2.67109			+						NaN	22.7081	NaN	NaN	NaN	NaN	21.6335	NaN	23.4419	23.8346	23.7278	24.1333	22.3964	22.6079	4	4	4	49.1	49.1	49.1	12.957	29.0932	24	P56387
P56391	Cytochrome c oxidase subunit 6B1	Cox6b1	0.368817	-0.392871	1.21198	0.450296	0.500366	0.607948	0.557352	0.984258	0.661463	0.221813	1.79322	0.755036			+						25.2652	26.2317	25.6575	26.2999	25.2039	25.7858	25.5542	25.3181	25.7541	26.2065	26.9553	26.9556	26.3453	26.2361	7	7	7	70.9	70.9	70.9	10.071	32.2892	91	P56391
P56395	Cytochrome b5	Cyb5a	-0.775743	-0.294268	0.620532	1.10201	0.333873	0.760053	0.936892	0.593141	0.427851	0.576483	0.831575	0.574564									26.2589	25.6255	25.2901	26.2312	25.296	24.4016	26.0432	24.9417	26.574	26.712	25.7711	26.0555	26.0437	26.0818	6	6	6	47.8	47.8	47.8	15.241	31.9596	104	P56395
P56399	Ubiquitin carboxyl-terminal hydrolase 5	Usp5	-0.326024	0.350055	-0.0573311	0.618748	0.758976	0.435629	0.796374	0.903086	0.360405	0.43888	0.0248592	0.396838									23.9781	23.7639	23.274	NaN	23.6817	23.5115	24.2154	24.6412	24.2611	23.9005	23.6489	23.4178	24.2706	24.1302	20	20	20	31.5	31.5	31.5	95.832	29.7473	94	P56399
P56480	ATP synthase subunit beta, mitochondrial	Atp5b	0.501417	-0.0720386	1.31289	0.739433	0.373778	0.895178	0.500707	0.822147	0.195998	0.220872	3.11167	1.24445			+						29.7429	30.9587	29.6924	30.3287	29.1386	29.0332	30.0396	30.2193	30.8489	30.8653	31.3577	31.1791	30.8646	31.1011	35	35	35	77.3	77.3	77.3	56.3	36.7074	995	P56480
P56542	Deoxyribonuclease-2-alpha	Dnase2	NaN	-0.409243	0.969701	0.0674857	NaN	0.674825	0.485794	0.938857	NaN	0.754393	1.90077	0.0221246			+						NaN	20.3613	NaN	NaN	NaN	NaN	NaN	NaN	21.1408	21.0645	20.4009	20.2513	20.5088	NaN	4	4	4	12.2	12.2	12.2	38.81	26.2086	8	P56542
P56546	C-terminal-binding protein 2	Ctbp2	1.21777	2.28216	NaN	-0.569782	0.198102	0.00523349	NaN	0.731385	0.600887	0.79644	NaN	0.153226									NaN	21.1856	NaN	NaN	21.5629	21.7554	NaN	22.2235	NaN	NaN	NaN	NaN	21.4438	NaN	6	4	4	18	14.2	14.2	48.956	26.5417	17	P56546
P56564	Excitatory amino acid transporter 1	Slc1a3	-1.9033	2.66209	-3.61305	1.97419	0.0242856	0.00113961	0.014149	0.0974746	0.347114	0.767615	2.18308	0.123093			+			+			NaN	22.072	23.8843	NaN	23.574	22.9797	22.9732	NaN	NaN	NaN	NaN	NaN	22.6153	NaN	4	4	4	13.3	13.3	13.3	59.622	27.0569	20	P56564
P56716	Oxygen-regulated protein 1	Rp1	NaN	-0.132357	2.71909	2.23512	NaN	0.858201	0.0676693	0.211049	NaN	0.182434	2.07236	1.99941			+						NaN	22.7124	NaN	NaN	NaN	NaN	NaN	20.8736	21.639	21.878	23.4282	23.5626	23.3273	22.7196	22	22	22	18	18	18	234.39	28.5009	72	P56716
P56812	Programmed cell death protein 5	Pdcd5	-0.272826	0.145216	-0.0569875	0.361055	0.801385	0.800052	0.796593	0.993274	0.32251	0.0995365	0.0157503	0.300266									22.3798	22.183	22.1762	NaN	22.5824	22.2118	22.7962	23.2497	22.3111	22.525	22.3231	22.8081	22.5728	22.9018	6	6	6	55.6	55.6	55.6	14.275	28.2862	35	P56812
P56959	RNA-binding protein FUS	Fus	0.450985	0.159833	-0.656629	-0.947781	0.419404	0.678759	0.326615	0.27637	0.209957	0.205742	0.461013	0.451726									24.8371	23.7643	23.2876	23.3844	23.2046	24.712	25.4868	25.9901	22.7982	22.7408	24.2797	24.1185	24.5216	23.1065	8	8	8	16	16	16	52.673	29.9022	62	P56959
P57716	Nicastrin	Ncstn	0.0531147	0.505251	-0.968958	-0.558029	0.895455	0.433895	0.313453	0.475843	0.29713	0.453971	0.739179	0.614146									21.4971	21.8538	23.1262	24.1703	21.6696	21.8801	22.8232	22.4118	22.4089	21.9735	NaN	NaN	21.8181	21.946	8	8	8	12.4	12.4	12.4	78.491	27.9683	27	P57716
P57722	Poly(rC)-binding protein 3	Pcbp3	0.19605	-0.295116	0.318473	-0.172693	0.722228	0.644746	0.963229	0.676237	0.168297	0.0172204	0.0491097	0.0870472									22.7041	22.6712	22.5428	NaN	22.8764	22.9889	23.4011	24.6468	22.0247	23.112	23.4822	23.1106	23.3733	22.8162	10	7	6	40.4	29.9	26.1	39.294	28.9416	29	P57722
P57746	V-type proton ATPase subunit D	Atp6v1d	0.107877	-0.27983	0.679593	0.291885	0.802723	0.66601	0.896674	0.888004	0.0380642	0.396301	1.12812	0.489963									23.7876	24.3907	23.2763	24.2213	23.1788	22.8668	24.2895	23.6623	23.9825	24.3523	24.1052	24.5925	23.8457	23.9542	9	9	9	44.1	44.1	44.1	28.369	30.1424	76	P57746
P57759	Endoplasmic reticulum resident protein 29	Erp29	0.193604	-0.0945503	-0.492046	-0.780201	0.725103	0.940422	0.538115	0.377062	0.543423	0.299956	1.72158	1.09859			+						23.4684	22.9271	23.604	24.6464	23.2181	23.5423	23.0031	23.2037	22.8516	22.646	22.8616	22.9993	22.7621	22.5614	10	10	10	45	45	45	28.823	28.7811	65	P57759
P57776	Elongation factor 1-delta	Eef1d	-0.568	-1.75521	1.78488	0.597664	0.489374	0.000721648	0.280832	0.917355	0.026813	2.09204	1.41936	0.796618			+			+			24.3537	23.5684	NaN	23.5104	23.7378	22.6606	24.7412	23.7788	25.9311	25.9801	24.9956	25.7921	24.1081	24.6144	10	10	10	49.1	49.1	49.1	31.293	30.9164	71	P57776
P57780	Alpha-actinin-4	Actn4	-0.925876	-0.279276	0.485292	1.13189	0.243976	0.784201	0.971612	0.575616	0.672878	0.358107	0.958196	1.49791									27.129	26.9978	25.9323	25.9274	26.5876	25.6554	27.0776	26.6767	27.8383	27.5945	26.9251	27.0273	27.0593	27.2961	47	47	30	61.2	61.2	40.6	104.98	32.8946	467	P57780
P58021	Transmembrane 9 superfamily member 2	Tm9sf2	1.54541	0.60898	-1.71729	-2.65372	0.0956166	0.349774	0.227129	0.0976087	0.253711	1.19012	1.39646	0.611407			+						22.5273	21.9751	23.533	24.0951	21.7869	23.7495	20.69	20.7152	20.8939	20.2294	20.1846	20.7051	21.0958	20.8954	9	9	9	18	18	18	75.329	27.3371	43	P58021
P58044	Isopentenyl-diphosphate Delta-isomerase 1	Idi1	-1.39144	-0.430499	-0.0220439	1.45131	0.0931643	0.493576	0.925213	0.221031	0.277436	0.924725	0.275344	0.584067									22.7808	20.9368	NaN	NaN	22.0543	NaN	22.1208	21.828	22.254	22.5265	21.6976	21.8496	21.8566	21.6354	6	6	6	42.3	42.3	42.3	26.289	27.6963	34	P58044
P58252	Elongation factor 2	Eef2	-0.261956	-0.119471	0.425682	0.568167	0.774783	0.959511	0.932313	0.937362	0.14572	1.27689	1.25121	0.474893			+						26.0372	26.1335	25.3348	24.836	25.5814	25.5653	26.1645	26.4194	26.3041	26.279	26.2264	26.1649	26.0225	26.1752	30	30	29	44.9	44.9	43.7	95.313	32.044	257	P58252
P58281	Dynamin-like 120 kDa protein, mitochondrial;Dynamin-like 120 kDa protein, form S1	Opa1	0.135178	0.94454	0.271226	1.08059	0.794822	0.0546474	0.991186	0.634329	0.606398	1.19251	0.849341	0.915109									23.1211	24.2575	23.4634	24.0014	22.5877	23.1769	22.9578	23.1618	23.3612	23.2403	24.0145	23.2631	24.2625	23.7415	18	18	18	23.1	23.1	23.1	111.34	29.4588	98	P58281;P58682
P58771	Tropomyosin alpha-1 chain	Tpm1	-0.71929	0.0140436	-0.0957435	0.63759	0.372606	0.780448	0.605428	0.89036	1.00925	0.506654	0.187715	0.979583									26.2003	25.9747	25.1908	25.4178	26.2018	25.0062	26.0709	25.429	26.0699	26.257	25.8219	26.0121	26.0554	27.9377	26	26	11	68	68	35.2	32.68	32.0769	195	P58771
P58774	Tropomyosin beta chain	Tpm2	2.39653	0.111861	-0.0616794	-2.19276	0.000141732	0.747453	0.793615	0.0492755	0.633355	0.369916	0.00204035	0.146114					+				17.8563	17.5519	NaN	NaN	17.0475	NaN	17.9529	17.6752	17.7688	17.6291	NaN	17.915	17.9556	26.6542	22	13	12	60.6	42.3	39.1	32.836	28.7767	16	P58774
P59242	Cingulin	Cgn	NaN	-1.01537	2.45207	1.23717	NaN	0.093502	0.0555978	0.295428	NaN	1.52474	2.82747	1.7194			+						NaN	21.1111	NaN	NaN	NaN	NaN	NaN	NaN	22.8338	22.9326	22.2849	22.0539	21.5699	21.965	12	12	12	13.7	13.7	13.7	136.45	27.7299	39	P59242
P59999	Actin-related protein 2/3 complex subunit 4	Arpc4	-0.245643	0.315892	-0.823643	-0.262108	0.823292	0.614135	0.374294	0.626861	0.519253	0.46229	1.06763	0.330035									23.3943	22.5606	22.5266	22.4334	22.3358	22.2165	22.8169	22.6476	22.6033	22.1183	21.5338	NaN	22.1713	22.115	5	5	5	36.9	36.9	36.9	19.667	28.0779	29	P59999
P60122	RuvB-like 1	Ruvbl1	0.474396	0.0774473	0.244967	-0.151981	0.428454	0.798039	0.992538	0.687886	0.00567231	0.0219087	0.456588	0.0122021									22.6051	22.9317	21.9395	NaN	22.4453	23.0018	23.1604	23.9061	22.7384	22.6476	22.8056	23.0321	22.6593	22.8498	15	15	15	50.4	50.4	50.4	50.213	28.6725	57	P60122
P60335	Poly(rC)-binding protein 1	Pcbp1	0.67508	-0.343184	0.316919	-0.701345	0.241332	0.682982	0.861097	0.368057	0.0202049	0.959032	0.738215	0.0943079									24.3102	23.9318	24.2946	22.8813	24.5224	25.0952	24.7814	25.5821	25.1775	24.8935	24.5616	24.4693	24.5581	24.3939	13	13	10	63.2	63.2	52.2	37.497	30.4446	116	P60335
P60766	Cell division control protein 42 homolog	Cdc42	-0.735979	-0.461373	0.0192741	0.29388	0.463706	0.434613	0.845376	0.889209	0.897824	1.81003	0.106248	0.479336									24.5142	23.7896	23.4443	23.8875	24.1077	23.0518	24.1354	23.3856	24.3082	23.8929	24.218	24.0594	23.67	23.6795	8	8	7	48.2	48.2	42.4	21.258	29.7898	81	P60766;Q8R527;Q9ER71
P60824	Cold-inducible RNA-binding protein	Cirbp	0.215602	3.40032	-4.33105	-1.12647	0.699398	3.14742e-11	0.000160732	0.25065	0.159801	4.50256	4.6139	0.129174		+	+			+			23.324	22.9254	23.6548	NaN	24.8131	25.8527	23.7901	23.9397	NaN	NaN	NaN	NaN	22.6642	22.8132	4	4	4	33.1	33.1	33.1	18.607	28.8966	21	P60824
P60840	Alpha-endosulfine	Ensa	-1.06948	-0.197876	0.0946156	1.85385	0.187463	0.771928	0.986266	0.119358	0.26662	0.46792	0.0626411	0.326829									21.9962	20.5894	21.1014	NaN	21.0903	NaN	21.5963	22.5869	21.2928	21.6181	21.2183	21.8398	21.2667	21.6426	7	7	6	52.1	52.1	43	13.335	27.3533	36	P60840
P60843	Eukaryotic initiation factor 4A-I	Eif4a1	-0.478737	0.0749248	-0.453678	0.0999832	0.641581	0.801783	0.559152	0.834785	0.196527	0.131229	0.510417	0.0117816									24.1069	23.4551	23.0293	22.2962	23.4969	23.3551	24.3272	24.5819	23.5905	23.4608	23.2949	23.2588	23.3704	23.4785	10	8	3	32.3	28.3	12.6	46.153	29.3972	65	P60843
P60867	40S ribosomal protein S20	Rps20	-0.690247	0.321969	-1.97601	-1.01984	0.371792	0.607872	0.16827	0.530722	0.00648178	0.490963	0.800917	1.13289									23.3063	22.0798	22.9491	22.3635	23.1514	22.6726	NaN	22.0122	NaN	NaN	21.8014	21.7507	21.3437	21.1292	3	3	3	25.2	25.2	25.2	13.373	27.4767	21	P60867
P60879	Synaptosomal-associated protein 25	Snap25	-0.889987	0.425943	-0.693028	0.622902	0.263741	0.326088	0.311974	0.900279	0.684657	0.676294	0.817794	0.558045									25.0037	24.6409	24.1365	NaN	24.8055	24.018	25.4893	24.842	21.8984	23.6565	24.6166	24.6505	25.4904	24.4633	13	13	12	62.6	62.6	57.8	23.315	30.4191	130	P60879
P60904	DnaJ homolog subfamily C member 5	Dnajc5	-0.443016	0.481566	-0.0952342	0.829348	0.668377	0.301958	0.77241	0.758855	0.486354	1.36024	0.195681	2.14456									23.9326	23.857	23.1156	23.226	23.474	23.2102	23.8408	23.5529	23.022	23.4694	23.6711	23.7142	24.0741	24.0553	7	7	7	50.5	50.5	50.5	22.101	29.4503	93	P60904
P61021	Ras-related protein Rab-5B	Rab5b	-0.258328	-0.197125	-0.303157	-0.241955	0.682484	0.847547	0.780564	0.891276	0.356245	1.16001	0.452742	0.786034									21.6316	21.0569	23.2278	21.29	20.7287	20.9968	21.46	21.4125	21.3117	21.0455	21.3738	21.1754	20.9306	21.0481	9	6	6	60.9	46	46	23.707	27.2907	37	P61021
P61027	Ras-related protein Rab-10	Rab10	-1.09502	-0.244961	0.121315	0.765913	0.178061	0.807614	0.999672	0.512049	0.0508052	0.685458	0.174367	0.221103									NaN	20.7554	21.8846	NaN	21.4483	21.9055	NaN	NaN	20.7849	21.0649	21.038	21.2019	20.8066	20.9886	5	4	4	30	24.5	24.5	22.541	26.7627	17	P61027
P61082	NEDD8-conjugating enzyme Ubc12	Ube2m	-0.0057101	-0.26074	0.0402071	-0.214823	0.899756	0.794545	0.95776	0.904806	0.137302	0.833001	0.103423	0.749528									21.0804	21.0072	20.9799	NaN	21.3613	21.222	21.4505	22.4015	21.3325	21.3412	21.2002	21.1361	21.0454	NaN	5	5	5	29.5	29.5	29.5	20.9	26.9987	18	P61082
P61087	Ubiquitin-conjugating enzyme E2 K	Ube2k	-0.803258	-0.0449968	0.275876	0.752886	0.307837	0.976672	0.898686	0.519023	0.114086	0.285326	0.0108233	0.0136127									21.4118	20.9198	NaN	NaN	NaN	NaN	21.2268	22.5393	21.0272	21.1523	20.8997	NaN	21.1414	20.8259	3	3	3	18.5	18.5	18.5	22.406	26.8395	11	P61087
P61089	Ubiquitin-conjugating enzyme E2 N	Ube2n	0.0955406	-0.419672	0.700824	0.185612	0.818267	0.483305	0.882276	0.824257	0.326025	1.65725	2.20021	0.344298			+						23.8423	23.9573	23.6	NaN	23.9008	23.9674	24.1984	24.764	24.2564	24.7181	24.5641	24.5812	24.153	24.1952	7	7	7	53.3	53.3	53.3	17.138	30.0789	76	P61089;Q9CQ37
P61161	Actin-related protein 2	Actr2	-1.08811	-0.114465	0.148587	1.12223	0.271938	0.882106	0.929367	0.614543	0.0490249	0.0398274	0.394071	0.425016									22.9505	22.3449	20.6821	NaN	NaN	21.0439	22.8403	22.8441	23.1629	22.6844	21.7177	21.4476	22.1661	22.0814	6	6	6	22.3	22.3	22.3	44.76	28.0156	37	P61161
P61164	Alpha-centractin	Actr1a	-0.888516	0.254315	-0.878829	0.264002	0.372801	0.551397	0.350377	0.933986	0.720533	0.360618	3.43842	0.0822186			+						23.8423	22.9957	23.4329	22.183	23.4625	22.5888	23.4919	23.8839	22.8014	22.7257	22.4589	22.4498	22.8528	22.4302	9	9	4	36.7	36.7	19.1	42.613	28.6836	50	P61164
P61264	Syntaxin-1B	Stx1b	-1.13355	2.06029	-1.68839	1.50545	0.251868	0.0021513	0.109631	0.446743	0.198267	1.09645	1.80176	0.245147			+						22.2022	22.9437	21.8854	NaN	22.8657	21.4382	23.2167	24.212	NaN	21.0494	21.4504	20.6957	24.5427	21.131	12	12	12	39.6	39.6	39.6	33.244	28.2988	36	P61264
P61327;Q9CQL1	Protein mago nashi homolog;Protein mago nashi homolog 2	Magoh;Magohb	-0.385573	-1.48673	-1.88694	-1.51183	0.581169	0.115469	0.187081	0.348785	0.0435779	0.693902	2.12655	0.565729			+						21.3	21.1009	22.3442	NaN	22.4384	23.5093	22.2128	21.8944	20.0583	20.6646	21.1255	NaN	NaN	NaN	5	5	5	49.3	49.3	49.3	17.163	27.1661	23	P61327;Q9CQL1
P61358	60S ribosomal protein L27	Rpl27	0.405734	0.639388	-1.59847	-1.36481	0.493849	0.32722	0.12704	0.183028	0.222874	0.574396	1.71498	1.06438			+						22.6451	22.2119	23.6457	23.6986	23.8712	24.4679	22.8248	22.5593	21.6957	21.6931	22.0733	NaN	22.3338	22.3956	3	3	3	27.9	27.9	27.9	15.798	28.4556	30	P61358
P61750	ADP-ribosylation factor 4	Arf4	-2.9742	-0.156704	-0.857687	1.43914	0.00055497	0.825884	0.520252	0.224859	1.58566	0.0242845	1.19274	0.511745			+		+				23.0383	NaN	22.2119	NaN	22.6178	NaN	22.0247	21.6675	21.7506	21.765	NaN	21.3667	21.4585	21.4147	9	5	4	64.4	35.6	27.8	20.396	27.4485	23	P61750
P61804	Dolichyl-diphosphooligosaccharide--protein glycosyltransferase subunit DAD1	Dad1	0.311561	NaN	-3.50814	-2.60389	0.812424	NaN	0.017101	0.104129	0.381355	NaN	5.06445	1.04604			+						22.7707	NaN	23.6043	24.2831	22.8346	23.1146	22.4832	22.6786	NaN	NaN	NaN	NaN	22.7857	NaN	5	5	5	35.4	35.4	35.4	12.497	27.1647	25	P61804
P61922	4-aminobutyrate aminotransferase, mitochondrial	Abat	1.15994	0.610303	0.767131	0.217489	0.0500327	0.194698	0.837578	0.843277	0.53636	0.823192	0.603604	0.442837									25.2154	26.745	26.5153	26.5275	25.4521	26.6094	25.2776	25.418	26.6185	26.2478	26.0119	25.5255	26.8045	26.2942	24	24	24	59	59	59	56.451	31.9897	271	P61922
P61957	Small ubiquitin-related modifier 2	Sumo2	2.22142	0.301419	-1.24163	-3.16163	0.000414606	0.492611	0.217828	0.0067499	0.242483	0.436935	0.605892	0.38284					+				21.6394	22.2538	24.4183	NaN	23.4197	25.7057	NaN	25.0098	21.5026	21.5895	22.0245	NaN	21.4187	21.8481	2	2	1	23.2	23.2	10.5	10.871	29.1861	21	P61957
P61965	WD repeat-containing protein 5	Wdr5	1.33873	-1.59534	0.537687	-2.08496	0.153556	0.0909422	0.732132	0.194241	0.474311	4.53739	0.389714	1.96413		+							NaN	NaN	NaN	NaN	NaN	21.3497	21.847	22.8738	20.9432	20.9898	21.038	20.9244	NaN	NaN	7	7	7	34.1	34.1	34.1	36.588	26.7253	21	P61965
P61971	Nuclear transport factor 2	Nutf2	1.359	-2.43662	1.20888	-2.81302	0.0293602	4.32916e-05	0.479736	0.0146187	0.183647	0.711911	0.141466	0.406836						+			NaN	NaN	21.2323	NaN	21.3608	22.657	22.685	23.4832	23.3672	22.1747	NaN	22.7766	NaN	21.9854	5	5	5	69.3	69.3	69.3	14.478	28.2905	29	P61971
P61979	Heterogeneous nuclear ribonucleoprotein K	Hnrnpk	0.558275	-0.329834	-0.11692	-1.00503	0.326184	0.70373	0.593243	0.257519	0.0424712	1.34422	0.4627	0.319407									27.1889	26.5806	26.7314	25.7452	27.0571	27.6828	27.8729	28.4818	27.04	26.9744	26.7108	27.082	26.7483	26.6777	20	20	20	56.4	56.4	56.4	50.976	32.8974	230	P61979
P61982	14-3-3 protein gamma;14-3-3 protein gamma, N-terminally processed	Ywhag	-0.587471	-0.457566	0.323066	0.452971	0.473323	0.516202	0.865097	0.985889	0.151535	0.581175	0.447612	0.157475									25.0464	25.0374	24.4592	23.2798	25.3411	24.6138	25.9317	26.6216	25.7449	25.5672	25.4802	25.2715	25.6622	25.0668	15	10	9	62.3	50.2	46.2	28.302	31.3508	147	P61982
P62073	Mitochondrial import inner membrane translocase subunit Tim10	Timm10	NaN	1.68689	NaN	2.79275	NaN	0.0384927	NaN	0.0195043	NaN	1.1796	NaN	2.25756									21.1837	21.2759	NaN	NaN	NaN	NaN	NaN	NaN	NaN	20.8084	20.8341	NaN	22.2742	22.4405	5	5	5	38.9	38.9	38.9	10.333	26.894	23	P62073
P62075	Mitochondrial import inner membrane translocase subunit Tim13	Timm13	0.260532	-0.515566	1.09581	0.319712	0.618537	0.440516	0.626206	0.904833	1.05711	1.82409	3.80982	0.436689			+						24.1871	24.5695	24.208	24.9318	23.6555	24.4504	24.1925	24.2657	25.373	25.2969	25.1359	25.2743	25.0495	24.7701	6	6	6	77.9	77.9	77.9	10.458	31.0023	72	P62075
P62077	Mitochondrial import inner membrane translocase subunit Tim8 B	Timm8b	0.220082	-0.486969	-3.06698	-3.99137	0.895508	0.615091	0.0362022	0.0124359	0.0481738	0.104545	1.43038	0.671398			+						23.074	19.2744	23.9977	24.5978	23.0542	23.2842	19.8966	18.8883	NaN	17.9795	NaN	NaN	20.3729	19.2928	3	3	3	42.2	42.2	42.2	9.2864	26.7312	19	P62077
P62082	40S ribosomal protein S7	Rps7	-0.25562	-0.443544	-0.380702	-0.568626	0.815235	0.479708	0.600232	0.470831	0.549226	0.927771	2.02413	1.4384			+						22.8206	22.0453	22.8103	22.614	22.917	23.0564	23.1671	22.4822	22.0547	22.4587	22.5505	22.5185	22.2897	21.9354	8	8	8	40.7	40.7	40.7	22.127	28.1816	37	P62082
P62137	Serine/threonine-protein phosphatase PP1-alpha catalytic subunit	Ppp1ca	-0.586649	0.101293	0.133377	0.82132	0.563529	0.850319	0.919429	0.76296	0.388868	0.795645	0.326319	0.577214									22.1855	22.7947	21.7422	NaN	22.4366	21.7298	22.5051	22.8448	22.5277	22.0596	22.3676	22.5478	22.5294	22.5511	13	5	4	49.4	16.7	12.4	37.54	28.3059	42	P62137
P62141	Serine/threonine-protein phosphatase PP1-beta catalytic subunit	Ppp1cb	-0.677418	0.28962	0.523169	1.49021	0.403061	0.453699	0.996626	0.38667	0.277949	1.28485	0.815284	0.856416									24.5637	24.8407	23.3847	22.273	23.6476	23.4997	24.8322	24.9735	24.8242	24.6038	24.7907	24.5418	25.2929	24.9899	13	13	4	51.7	51.7	15.3	37.186	30.5858	110	P62141
P62192	26S protease regulatory subunit 4	Psmc1	-3.13491	-0.440845	0.771667	3.20556	0.00125895	0.458219	0.702207	0.0571524	0.685306	1.34749	1.34543	0.656898			+						23.1882	23.0247	22.2924	NaN	22.6985	NaN	23.6471	24.0366	23.7361	23.7353	23.5152	23.9261	23.2949	23.5616	11	11	11	36.4	36.4	36.4	49.184	29.4321	66	P62192
P62196	26S protease regulatory subunit 8	Psmc5	0.239673	-0.711693	0.615898	-0.335468	0.671661	0.206411	0.789645	0.587551	0.31255	1.80512	1.41391	0.206034			+						22.8851	22.8205	22.9982	NaN	22.8274	23.1824	23.4833	23.7808	23.5315	23.5853	23.2631	23.8817	22.847	23.1507	18	18	18	54.4	54.4	54.4	45.626	29.4266	85	P62196
P62242	40S ribosomal protein S8	Rps8	-0.140524	-0.0267775	-0.71144	-0.597694	0.909161	0.955614	0.425943	0.457232	0.300659	0.115601	2.92302	0.858185			+						23.7194	23.6523	23.6886	23.5107	24.0978	24.0057	23.8732	23.6579	22.7324	23.2032	23.1651	23.0043	22.6287	23.0602	6	6	6	33.2	33.2	33.2	24.205	29.0472	64	P62242
P62245	40S ribosomal protein S15a	Rps15a	1.48851	NaN	NaN	-4.43303	0.109471	NaN	NaN	0.00547179	0.138874	NaN	NaN	0.808591									NaN	21.8087	23.6215	24.4309	23.1826	23.9164	NaN	NaN	NaN	NaN	NaN	NaN	NaN	NaN	4	4	4	30.8	30.8	30.8	14.839	27.1729	21	P62245
P62259	14-3-3 protein epsilon	Ywhae	-0.137567	-0.441476	0.450733	0.146824	0.90334	0.538332	0.948814	0.801254	0.206607	1.96237	1.09904	0.179975									27.8583	27.7737	27.3765	26.2128	27.9369	27.7606	28.3055	28.6343	28.4767	28.4075	28.0769	28.2878	27.9074	27.9341	27	27	24	81.2	81.2	78.4	29.174	33.9891	400	P62259
P62264	40S ribosomal protein S14	Rps14	-0.0759947	NaN	-2.63116	-3.25928	0.837777	NaN	0.0705638	0.0415322	0.1484	NaN	2.37227	1.23662			+						22.9174	NaN	22.6197	22.6354	22.7976	23.0315	NaN	NaN	NaN	NaN	NaN	NaN	NaN	NaN	4	4	4	34.4	34.4	34.4	16.273	27.2837	26	P62264
P62267	40S ribosomal protein S23	Rps23	0.35707	-0.0440475	-0.454507	-0.855625	0.771806	0.977027	0.705405	0.600683	0.926406	0.27195	0.79766	2.21511									21.4419	21.6172	21.9791	22.2583	22.2424	22.4739	21.8189	22.1066	NaN	21.5478	21.338	21.8306	21.1747	21.4027	4	4	4	29.4	29.4	29.4	15.807	27.4139	21	P62267
P62270	40S ribosomal protein S18	Rps18	0.691028	-0.469827	-0.54616	-1.70701	0.498507	0.452427	0.6612	0.289166	0.297301	0.527349	1.27712	1.15958			+						22.2286	21.6922	22.0818	22.9973	22.4455	22.9368	22.2627	21.6471	21.3412	21.3362	22.1615	21.9865	21.1908	21.2298	8	8	8	48.7	48.7	48.7	17.718	27.6596	48	P62270
P62281	40S ribosomal protein S11	Rps11	-2.07551	0.479804	-0.833179	1.40483	0.0144625	0.456189	0.530756	0.235912	0.530416	0.24775	0.624056	0.447701									21.6449	21.4717	NaN	NaN	22.9311	NaN	21.9338	21.839	21.4646	NaN	NaN	22.0607	20.7876	21.3532	5	5	5	33.5	33.5	33.5	18.431	27.4872	23	P62281
P62301	40S ribosomal protein S13	Rps13	-0.273934	-0.342306	-0.774713	-0.843084	0.669696	0.592675	0.55624	0.35158	0.252457	0.335041	1.77781	0.835926			+						22.9359	22.2123	22.582	22.4958	23.6501	23.4224	22.5099	21.9521	21.4959	21.9804	22.0096	22.2185	21.1752	21.6528	8	8	8	48.3	48.3	48.3	17.222	27.855	29	P62301
P62307	Small nuclear ribonucleoprotein F	Snrpf	0.32216	3.41662	-1.74828	-0.0318165	0.580139	2.54403e-11	0.099123	0.75686	0.0364502	1.35516	2.55965	0.0204636			+			+			22.8482	NaN	22.3312	NaN	21.9177	22.9349	23.4486	23.7188	NaN	NaN	NaN	NaN	22.9031	23.0317	3	3	3	48.8	48.8	48.8	9.7251	29.1523	35	P62307
P62309	Small nuclear ribonucleoprotein G	Snrpg	NaN	-0.172399	2.50278	1.41839	NaN	0.805204	0.0955717	0.482423	NaN	0.637822	1.43156	0.00649764			+						NaN	22.6407	NaN	NaN	NaN	NaN	22.8437	23.2684	22.6324	22.3763	22.4714	23.259	NaN	22.3817	4	4	4	35.5	35.5	35.5	8.496	28.4665	19	P62309
P62311	U6 snRNA-associated Sm-like protein LSm3	Lsm3	-1.38449	0.134747	0.0362803	1.51658	0.0946923	0.811967	0.955704	0.442294	0.0132288	0.0993751	0.0190596	0.0469716									22.5508	NaN	NaN	NaN	NaN	NaN	22.8227	23.7636	NaN	22.1668	21.8145	21.8973	22.2655	21.9913	3	3	3	40.2	40.2	40.2	11.845	27.8976	22	P62311
P62315	Small nuclear ribonucleoprotein Sm D1	Snrpd1	0.579978	-0.32854	0.0516514	-0.856867	0.338386	0.599266	0.86628	0.346144	0.194166	0.533973	0.140243	0.3717									22.6624	23.4035	23.6986	22.4993	23.77	24.1739	23.481	24.4127	23.5424	22.8579	23.7418	23.9908	23.317	22.6376	4	4	4	54.6	54.6	54.6	13.281	29.49	40	P62315
P62317	Small nuclear ribonucleoprotein Sm D2	Snrpd2	0.602194	-0.516476	0.67983	-0.438841	0.321107	0.374829	0.753366	0.534183	0.113679	1.70241	1.64178	0.0451944			+						22.7906	22.8703	22.3205	21.4487	22.6181	23.3091	23.217	24.0943	23.5665	23.2208	23.1983	23.5355	23.0538	22.6127	9	9	9	71.2	71.2	71.2	13.527	29.1075	66	P62317
P62320	Small nuclear ribonucleoprotein Sm D3	Snrpd3	0.62543	-0.307917	0.721175	-0.212172	0.303662	0.627157	0.730184	0.654248	0.0928907	1.49903	2.05777	0.0737905			+						23.3357	23.6154	22.9143	21.9437	23.055	23.8275	23.6633	24.4661	23.9724	23.7689	23.8725	24.0646	23.7343	23.37	4	4	4	47.6	47.6	47.6	13.916	29.6349	63	P62320
P62334	26S protease regulatory subunit 10B	Psmc6	0.361012	0.243047	0.963032	0.845068	0.539157	0.691297	0.600054	0.750836	0.467527	0.499569	0.794989	0.270805									NaN	22.6778	21.5031	21.799	21.3698	21.6014	22.7289	23.3327	22.7739	22.2576	22.0273	22.5316	22.525	22.6441	7	7	7	26	26	26	44.172	28.3186	48	P62334
P62627	Dynein light chain roadblock-type 1	Dynlrb1	-1.62139	0.409837	-1.29681	0.734419	0.0983969	0.371084	0.20135	0.807805	0.625241	0.667631	1.51678	0.136721			+						24.3291	23.1973	23.204	22.0531	23.7893	22.4629	24.6339	24.4961	22.0445	22.7401	22.8334	23.4825	23.1543	23.5087	5	5	5	83.3	83.3	83.3	10.99	29.1612	40	P62627
P62696	Beta-crystallin B2	Crybb2	-5.06628	0.816817	0.337858	5.76305	2.99717e-11	0.0990629	0.874738	6.38821e-06	0.686452	0.103194	0.407165	3.05703					+			+	27.128	25.7355	NaN	NaN	NaN	NaN	25.3092	NaN	26.139	24.7806	24.6148	24.1372	24.0702	25.5169	13	13	13	64.4	64.4	64.4	23.381	30.6971	105	P62696
P62702	40S ribosomal protein S4, X isoform	Rps4x	-0.0244823	-0.504031	-0.775647	-1.2552	0.992215	0.387867	0.395896	0.212231	0.142816	0.402718	1.55871	0.951042			+						22.974	22.941	23.5586	23.4232	24.448	24.0767	23.3275	22.6542	22.2781	22.8123	22.6344	22.7086	21.8887	22.168	11	11	11	43	43	43	29.597	28.6712	56	P62702
P62717	60S ribosomal protein L18a	Rpl18a	-0.419796	1.61966	-1.69423	-0.0990182	0.55517	0.0468177	0.233012	0.962821	0.044179	1.46989	1.96709	0.541828			+						20.958	21.0155	21.6573	21.1145	23.5459	24.0655	21.3998	20.908	NaN	19.909	NaN	NaN	21.1475	19.8987	6	6	6	30.7	30.7	30.7	20.732	26.9728	29	P62717
P62748	Hippocalcin-like protein 1	Hpcal1	NaN	-0.867262	1.94919	1.28949	NaN	0.153911	0.133288	0.537975	NaN	0.751063	2.22507	2.21588			+						NaN	21.4023	NaN	NaN	NaN	NaN	NaN	20.4428	21.5107	21.4592	22.7642	23.3423	21.5047	21.2813	5	5	3	30.1	30.1	17.1	22.338	27.8678	26	P62748
P62751	60S ribosomal protein L23a	Rpl23a	-0.0284684	-0.536937	0.127347	-0.381121	0.9972	0.353991	0.73995	0.512263	0.00867927	2.95215	0.392647	1.29036									24.1834	23.4257	23.8516	23.7867	23.8188	23.9985	24.2316	24.2927	24.117	24.0015	24.1963	24.1908	23.6738	23.6174	9	9	9	39.7	39.7	39.7	17.695	29.8321	49	P62751
P62754	40S ribosomal protein S6	Rps6	0.0125729	-0.141388	-0.68676	-0.840721	0.945906	0.868976	0.437838	0.352518	0.156963	0.443599	1.23481	1.09719			+						23.6463	22.8081	22.9444	22.7812	23.5812	23.5397	23.3737	23.4937	22.5797	22.7797	22.809	23.308	22.653	22.5636	6	6	6	26.1	26.1	26.1	28.68	28.759	61	P62754
P62806	Histone H4	Hist1h4a	1.1632	1.35079	-4.38089	-4.19331	0.0494169	0.0104332	4.82013e-05	0.000357532	0.114946	0.997864	3.18049	1.30765			+				+	+	31.62	29.8319	33.3232	33.7109	33.0438	33.6641	30.8557	30.3452	27.6597	27.6	28.5863	28.4684	29.4707	28.1346	15	15	15	61.2	61.2	61.2	11.367	36.4463	454	P62806
P62814	V-type proton ATPase subunit B, brain isoform	Atp6v1b2	-0.00892014	-0.467584	0.95672	0.498056	0.952155	0.502665	0.713094	0.985051	0.0303705	1.15213	1.59884	0.685327			+						26.3778	26.4818	25.3111	25.9992	25.5098	25.1019	26.5816	26.5952	27.2629	27.1262	26.7831	26.6772	26.7058	26.4972	24	24	24	57.1	57.1	57.1	56.55	32.5444	267	P62814
P62821	Ras-related protein Rab-1A	Rab1A	-0.396275	-0.228248	1.46169	1.62972	0.642681	0.867831	0.423082	0.32474	0.0909271	1.07074	2.88685	1.36474			+						25.4137	26.1085	24.498	24.6514	24.5561	24.1536	25.4735	25.7672	26.5396	26.4486	26.863	26.4785	26.2811	26.4545	11	11	7	68.3	68.3	45.9	22.677	32.1304	151	P62821;Q8K386
P62827	GTP-binding nuclear protein Ran	Ran	0.553486	0.141576	-0.817649	-1.22956	0.330034	0.704625	0.265168	0.192261	0.0397348	0.445133	3.57274	0.368549			+						24.6655	24.1722	24.9045	23.3546	24.7897	25.4017	24.9394	25.5131	24.0168	24.1693	24.0443	23.7424	24.2864	23.9362	9	9	9	44.9	44.9	44.9	24.423	30.1051	88	P62827;Q61820
P62830	60S ribosomal protein L23	Rpl23	0.123689	0.0838471	-0.621957	-0.661798	0.984295	0.870467	0.625506	0.688221	0.508463	0.307984	2.6329	0.983815			+						22.0936	21.6751	22.1692	21.9354	22.2629	23.5272	21.8765	22.2556	21.0807	21.5188	21.501	21.5336	21.3105	21.5938	4	4	4	33.6	33.6	33.6	14.865	27.6254	22	P62830
P62869	Transcription elongation factor B polypeptide 2	Tceb2	0.155324	-0.0774396	0.297038	0.0642739	0.770564	0.966674	0.848183	0.75289	0.154683	0.0239642	0.469786	0.417191									23.4403	23.7402	23.5081	22.8688	24.0357	23.9943	23.811	23.8228	23.4697	24.0522	23.8712	24.3721	23.8871	24.1449	9	9	9	66.1	66.1	66.1	13.17	29.8781	79	P62869
P62874	Guanine nucleotide-binding protein G(I)/G(S)/G(T) subunit beta-1	Gnb1	-0.681301	-0.906473	3.47696	3.25178	0.400175	0.110864	0.0113852	0.0178163	0.580202	1.2982	3.8252	2.0935			+						27.5462	29.9811	26.5489	25.1633	27.2611	26.7294	27.9216	27.5185	30.1218	30.5431	31.4136	31.1655	29.6958	30.0056	19	19	10	72.9	72.9	40.3	37.377	36.247	677	P62874
P62880	Guanine nucleotide-binding protein G(I)/G(S)/G(T) subunit beta-2	Gnb2	-0.305714	0.00934872	0.184162	0.499226	0.775089	0.900475	0.952654	0.931965	0.780244	0.0394617	0.294146	0.625331									23.2991	23.6153	23.2182	NaN	23.5348	23.116	23.836	23.3202	24.043	23.7588	23.4349	23.2723	23.9543	23.2194	15	7	4	50.3	26.8	18.8	37.331	29.4618	67	P62880
P62881	Guanine nucleotide-binding protein subunit beta-5	Gnb5	-1.13419	-1.19906	4.46329	4.27384	0.149614	0.0270824	0.000732395	0.00118744	0.363857	0.696617	2.77828	2.54499			+						21.702	24.905	19.2274	NaN	21.9611	19.1673	22.4523	21.508	24.7661	25.7293	26.81	26.7089	25.1016	25.4366	13	13	13	52.4	52.4	52.4	43.565	31.4989	119	P62881
P62889	60S ribosomal protein L30	Rpl30	0.122422	0.00190088	-0.830238	-0.95076	0.810286	0.911812	0.371384	0.310548	0.0238004	0.0358488	1.35197	1.03477			+						23.2593	22.9206	23.7126	23.8714	24.3143	24.3075	23.7844	23.0391	22.625	22.4773	23.5209	23.1626	22.8586	22.97	4	4	4	51.3	51.3	51.3	12.784	28.9364	37	P62889
P62897	Cytochrome c, somatic	Cycs	0.514525	-0.70718	1.44348	0.221775	0.362441	0.240099	0.432186	0.845842	1.17588	1.30134	2.68143	0.0480134			+						25.0766	25.9582	25.3634	26.6561	24.9201	25.7417	25.687	25.6953	26.8105	26.0135	26.7378	26.6002	26.0394	25.9634	8	8	8	52.4	52.4	52.4	11.605	32.2145	129	P62897
P62908	40S ribosomal protein S3	Rps3	-0.35303	0.232937	-1.18489	-0.598921	0.684228	0.579168	0.156107	0.41118	0.836704	0.883466	3.66106	1.63425			+						24.9771	24.3637	24.7821	24.681	25.2464	25.0002	25.0889	24.5791	23.8988	24.1152	23.7978	23.5729	23.9815	24.0821	15	15	15	65	65	65	26.674	29.982	95	P62908
P62911	60S ribosomal protein L32	Rpl32	-0.35082	1.40383	-2.01166	1.16105	0.60814	0.0843643	0.16115	0.325512	0.571361	0.675656	1.01842	0.728074									21.2299	21.5046	21.7525	NaN	22.3687	21.7947	21.6406	NaN	NaN	NaN	22.3067	NaN	21.78	21.5628	3	3	3	24.4	24.4	24.4	15.86	27.2751	26	P62911;P17932
P62918	60S ribosomal protein L8	Rpl8	0.47907	-0.212266	-0.531399	-1.22273	0.66623	0.753312	0.668245	0.450389	0.365013	0.253093	0.177318	1.15139									22.0422	21.372	22.1857	22.5948	23.5615	23.7967	NaN	21.9819	22.0022	21.7101	21.4465	21.0992	21.0114	21.763	5	5	5	18.7	18.7	18.7	28.024	27.5997	27	P62918
P62960	Nuclease-sensitive element-binding protein 1	Ybx1	0.0765679	-0.480209	-1.11361	-1.67039	0.84231	0.485877	0.174059	0.100815	0.109589	0.512072	2.05729	1.17167			+						24.7256	23.3355	25.3455	23.683	25.0301	25.7722	24.821	25.0059	22.9019	23.5919	24.0094	24.3096	23.1246	23.3978	12	12	8	68.9	68.9	56.5	35.73	30.3192	125	P62960;Q9Z2C8
P62965	Cellular retinoic acid-binding protein 1	Crabp1	-0.716329	0.289154	-0.666621	1.09168	0.356345	0.642022	0.60487	0.629032	0.196062	0.468653	0.090031	0.00213884									22.1637	21.567	22.0437	NaN	NaN	NaN	22.6603	24.8283	20.8389	21.9153	21.6946	21.1265	21.8413	21.7275	7	7	7	63.5	63.5	63.5	15.591	27.877	20	P62965;P22935
P62983;P62984;P0CG49;P0CG50	Ubiquitin-40S ribosomal protein S27a;Ubiquitin;40S ribosomal protein S27a;Ubiquitin-60S ribosomal protein L40;Ubiquitin;60S ribosomal protein L40;Polyubiquitin-B;Ubiquitin;Polyubiquitin-C;Ubiquitin;Ubiquitin-related 1;Ubiquitin-related 2	Rps27a;Uba52;Ubb;Ubc	-0.561485	0.957576	-2.2179	-0.698839	0.494809	0.0587913	0.0229965	0.369077	0.451276	3.62818	5.01537	0.770114			+						29.982	28.726	29.9906	29.4248	30.3232	30.3789	29.5966	28.8545	27.7037	27.7165	27.8185	27.9545	28.9822	28.6667	8	8	8	51.9	51.9	51.9	17.951	34.5124	200	P62983;P62984;P0CG49;P0CG50
P62996	Transformer-2 protein homolog beta	Tra2b	0.301572	-0.444451	0.166631	-0.579392	0.602432	0.478752	0.941172	0.465769	0.196561	0.733056	0.201256	0.00542046									22.0679	22.2463	22.489	NaN	22.495	23.3774	22.4347	22.7636	22.8003	22.7416	21.904	22.5062	22.1843	21.7848	5	5	5	20.8	20.8	20.8	33.665	28.2264	32	P62996
P63001;Q05144;P60764	Ras-related C3 botulinum toxin substrate 1;Ras-related C3 botulinum toxin substrate 2;Ras-related C3 botulinum toxin substrate 3	Rac1;Rac2;Rac3	-0.659742	0.350834	-0.691688	0.318888	0.513402	0.578522	0.435448	0.967491	0.584634	1.45198	1.68533	0.316922			+						22.9956	22.825	22.5893	NaN	23.3181	23.3565	23.3203	22.5061	22.6111	22.4209	22.1089	22.5255	22.8981	22.7091	8	7	7	45.8	40.1	40.1	21.45	28.2448	37	P63001;Q05144;P60764
P63005	Platelet-activating factor acetylhydrolase IB subunit alpha	Pafah1b1	-0.500172	-0.304453	1.12048	1.3162	0.547503	0.631896	0.61128	0.473293	0.264029	1.18526	1.70642	0.535433			+						23.6953	23.9712	22.7622	NaN	22.9894	22.8849	24.2152	24.6855	24.822	24.6387	24.359	24.3083	24.2769	24.2011	16	16	16	46.1	46.1	46.1	46.67	30.1218	109	P63005
P63011	Ras-related protein Rab-3A	Rab3a	-0.655384	1.48306	-0.598736	1.53971	0.419669	0.00311431	0.350807	0.363917	0.469241	1.5009	0.843724	0.677167									23.9604	24.8684	23.7664	NaN	24.0074	23.3287	24.2562	24.8449	22.8047	23.2132	24.2571	23.5391	25.7899	24.2845	7	7	5	42.7	42.7	30.5	24.97	30.0702	88	P63011;Q9CZT8
P63017	Heat shock cognate 71 kDa protein	Hspa8	-0.0934775	-0.747405	1.73043	1.0765	0.94971	0.207876	0.302201	0.608288	0.0754858	3.43533	3.0678	0.763325			+						28.7056	29.5881	28.1648	27.5591	28.7357	28.6272	29.4576	29.7235	30.4528	30.4495	30.2772	30.6198	29.7358	29.7038	46	46	28	74.9	74.9	58	70.87	35.8666	677	P63017
P63024	Vesicle-associated membrane protein 3	Vamp3	-0.368889	0.282039	-0.237734	0.413195	0.725317	0.516383	0.68441	0.977965	0.624993	0.0541666	0.257107	0.384764									23.4761	23.6017	23.4828	NaN	23.9733	23.7348	23.6283	23.1885	23.3629	24.1216	23.2751	23.1878	23.7671	22.9377	6	6	3	55.3	55.3	32	11.48	29.2349	47	P63024;Q62442
P63028	Translationally-controlled tumor protein	Tpt1	-0.312293	-0.319269	1.24764	1.24067	0.724263	0.720309	0.536983	0.513979	0.10636	0.792452	2.54172	0.620849			+						23.925	25.3167	23.7648	23.085	24.0608	23.6822	24.7048	25.0908	25.1727	25.3083	25.1246	25.778	24.3451	24.9228	5	5	5	22.7	22.7	22.7	19.462	30.9661	70	P63028
P63037	DnaJ homolog subfamily A member 1	Dnaja1	-0.199332	-0.504327	0.725621	0.420626	0.731629	0.417983	0.619469	0.973987	0.00282275	1.02809	2.70748	0.28117			+						21.5686	21.3624	21.658	21.2811	21.3706	21.4147	21.7157	22.0335	22.4508	22.7027	22.2192	22.1105	22.2603	21.8353	5	5	5	21.2	21.2	21.2	44.868	27.9013	44	P63037
P63038	60 kDa heat shock protein, mitochondrial	Hspd1	0.451715	-0.328198	1.03366	0.253748	0.418721	0.706289	0.66448	0.865022	0.608145	1.01709	2.74418	0.766751			+						27.1595	27.7731	27.1023	27.7867	26.5276	26.9455	27.3796	27.5829	28.0062	27.9882	28.3077	28.4687	28.028	27.8367	42	42	42	75.6	75.6	75.6	60.955	33.8646	552	P63038
P63054	Purkinje cell protein 4	Pcp4	-0.385655	NaN	-2.31653	-1.71023	0.581107	NaN	0.109257	0.288244	0.0866098	NaN	0.860506	0.447021									NaN	NaN	22.2844	NaN	22.7336	22.0456	22.5645	24.5069	NaN	NaN	20.694	NaN	21.5625	NaN	3	3	3	43.5	43.5	43.5	6.8073	27.1497	18	P63054
P63073	Eukaryotic translation initiation factor 4E	Eif4e	-1.26776	-0.382442	NaN	0.106567	0.123479	0.695932	NaN	0.913122	0.104873	0.00819735	NaN	0.15572									21.7281	NaN	NaN	NaN	NaN	NaN	21.911	22.4717	22.4872	22.4539	NaN	NaN	21.3441	21.5736	5	5	5	35.9	35.9	35.9	25.053	27.2312	33	P63073
P63082	V-type proton ATPase 16 kDa proteolipid subunit	Atp6v0c	-0.243225	-2.0208	-1.3889	-3.14868	0.825248	0.000153621	0.175904	0.00695468	0.176995	0.214712	0.505365	0.345062						+			NaN	NaN	23.3955	23.7088	22.5925	NaN	23.3964	22.8059	22.8827	22.4363	NaN	NaN	22.8759	NaN	2	2	2	31.6	31.6	31.6	15.808	28.5853	26	P63082
P63085	Mitogen-activated protein kinase 1	Mapk1	-1.10498	NaN	-2.77715	NaN	0.174492	NaN	0.0568839	NaN	0.290816	NaN	1.44656	NaN			+						21.6217	NaN	21.5483	NaN	21.6549	21.8047	NaN	NaN	NaN	21.2829	NaN	NaN	NaN	NaN	5	5	5	16.5	16.5	16.5	41.275	26.5433	13	P63085
P63094;Q6R0H7	Guanine nucleotide-binding protein G(s) subunit alpha isoforms short;Guanine nucleotide-binding protein G(s) subunit alpha isoforms XLas	Gnas	-0.785615	0.316844	-1.65483	-0.552366	0.317311	0.684608	0.243314	0.739657	1.44547	0.712167	2.36511	0.868514			+						22.9193	21.3544	21.9889	21.4503	22.5721	21.9068	22.8034	21.9622	21.5225	21.2088	20.8432	NaN	21.6068	21.3161	8	7	6	26.1	23.4	19	45.663	27.226	37	P63094;Q6R0H7
P63101	14-3-3 protein zeta/delta	Ywhaz	0.286361	-0.543392	-0.0233966	-0.853149	0.589264	0.406592	0.647875	0.30955	0.1427	1.95646	0.00618126	0.0752992									27.1444	26.7132	26.9282	25.4038	27.6378	27.6406	27.5373	28.0726	27.4087	27.3814	27.1663	27.2784	27.0798	26.7874	21	18	15	75.5	72.7	63.3	27.771	33.0948	232	P63101
P63158	High mobility group protein B1	Hmgb1	0.954856	0.411312	-0.623748	-1.16729	0.103872	0.338546	0.340219	0.209001	0.125155	0.598755	1.13217	0.174957									25.0077	25.364	25.5721	23.5733	25.5808	27.3309	25.7705	26.5313	24.3188	24.825	25.3486	25.0701	25.5371	24.9327	12	12	11	47.9	47.9	42.3	24.893	31.238	155	P63158
P63213	Guanine nucleotide-binding protein G(I)/G(S)/G(O) subunit gamma-2	Gng2	-0.504404	2.31865	-2.47205	-0.428347	0.493438	0.000564112	0.0884324	0.799378	0.994745	1.29266	5.48246	0.0383466			+			+			21.9478	NaN	22.0722	21.4054	22.2924	21.6364	22.2062	22.1358	NaN	NaN	NaN	NaN	23.6623	21.208	3	3	3	59.2	59.2	59.2	7.8501	27.3822	20	P63213
P63242	Eukaryotic translation initiation factor 5A-1	Eif5a	-0.183642	-0.699471	1.22308	0.707253	0.855236	0.246657	0.550973	0.843582	0.146707	2.3869	3.42847	0.508867			+						24.846	25.327	24.5387	23.4644	25.0408	24.763	25.2165	25.8117	26.0787	26.2554	25.9823	26.4585	25.6276	25.4703	12	12	12	87.7	87.7	87.7	16.832	31.6983	178	P63242;Q8BGY2
P63260	Actin, cytoplasmic 2;Actin, cytoplasmic 2, N-terminally processed	Actg1	-0.513847	0.0809065	-0.615683	-0.0209294	0.535515	0.694395	0.34361	0.703971	0.599926	0.00937929	0.730358	0.0468223									30.8675	30.0734	29.9798	30.0758	30.6175	29.5592	30.5613	30.5877	30.6789	30.2066	29.6965	29.5164	29.9719	30.0549	23	23	1	78.9	78.9	4.5	41.792	35.9673	764	P63260
P63276	40S ribosomal protein S17	Rps17	0.247411	0.308729	-0.18798	-0.126661	0.662837	0.621553	0.714722	0.702227	0.085008	0.294285	0.200559	0.317781									22.5938	22.9035	22.3406	22.6677	22.3134	22.0939	22.479	22.6589	22.0256	21.9381	22.3975	22.9017	22.5322	NaN	5	5	5	48.9	48.9	48.9	15.524	28.1578	34	P63276
P63321	Ras-related protein Ral-A	Rala	-0.703529	-0.177053	0.0368943	0.56337	0.484525	0.81525	0.856739	0.897806	0.149731	0.724754	0.427949	1.1975									23.2165	22.9704	NaN	21.9928	22.9235	22.3671	23.2042	22.7186	23.065	22.8395	23.1488	23.2922	22.8173	22.9305	7	7	3	39.8	39.8	18.4	23.553	28.8658	39	P63321
P63323	40S ribosomal protein S12	Rps12	-0.900361	-0.786086	1.7857	1.89998	0.257917	0.179965	0.280515	0.224188	0.0534138	1.92915	1.86205	0.416694			+						24.179	23.9022	22.6194	22.4999	23.154	22.8553	24.8945	25.3388	25.5944	25.5886	25.2727	25.4925	24.7944	24.7553	7	7	7	59.1	59.1	59.1	14.525	30.9176	88	P63323
P63325	40S ribosomal protein S10	Rps10	-0.267809	-1.12525	-0.314161	-1.17161	0.674704	0.0623664	0.77502	0.469959	0.34461	0.545495	0.629116	0.496972									21.8086	22.4241	22.5919	22.0838	23.4216	22.739	22.0631	21.2256	21.9056	21.2421	22.3191	22.1582	NaN	20.9122	5	5	5	24.2	24.2	24.2	18.916	27.6816	33	P63325
P63328	Serine/threonine-protein phosphatase 2B catalytic subunit alpha isoform	Ppp3ca	-0.567992	-0.460026	0.260034	0.368	0.576691	0.462496	0.997811	0.997522	0.434426	0.436878	0.277209	0.234922									22.142	22.5593	22.2952	21.345	22.6091	21.8926	22.8167	22.905	22.123	22.2576	23.0707	23.2895	22.1689	22.2606	10	10	6	22.8	22.8	15	58.643	28.4659	34	P63328
P63330	Serine/threonine-protein phosphatase 2A catalytic subunit alpha isoform	Ppp2ca	-0.292477	-0.143521	1.66752	1.81648	0.744022	0.992258	0.328206	0.252547	0.0672687	1.0367	1.41324	0.514762			+						24.4312	24.8525	22.4172	NaN	22.5841	23.4925	25.2207	25.9133	25.7335	25.3687	25.3763	25.5249	25.309	25.3189	13	13	2	54.4	54.4	6.8	35.608	31.1714	106	P63330
P67778	Prohibitin	Phb	-0.376323	0.23924	-0.583587	0.0319768	0.661721	0.507175	0.35732	0.734217	0.0564923	1.21907	0.973741	0.219627									25.505	24.998	25.4993	26.1757	24.6019	24.5143	24.658	24.7628	24.3469	24.4744	24.7709	24.6323	24.7948	24.777	11	11	11	49.6	49.6	49.6	29.82	30.5192	107	P67778
P67984	60S ribosomal protein L22	Rpl22	-0.0148905	0.393326	-0.615605	-0.207388	0.980219	0.388288	0.473181	0.656897	0.243065	0.434312	0.182033	0.167904									23.0951	23.044	NaN	22.6606	23.4758	23.3396	23.294	23.1831	NaN	22.714	23.2669	22.4376	22.9757	22.8825	3	3	3	30.5	30.5	30.5	14.759	28.6342	25	P67984
P68037	Ubiquitin-conjugating enzyme E2 L3	Ube2l3	0.582442	-0.827294	1.57645	0.281385	0.336441	0.137234	0.327365	0.944588	0.0839614	3.58778	2.12518	0.352079			+						22.1049	22.3677	NaN	NaN	NaN	22.0863	22.3444	22.9271	23.2044	23.1856	23.3484	23.1427	22.2282	22.5387	5	5	5	47.4	47.4	47.4	17.861	28.7123	43	P68037
P68040	Guanine nucleotide-binding protein subunit beta-2-like 1;Guanine nucleotide-binding protein subunit beta-2-like 1, N-terminally processed	Gnb2l1	0.0579965	-0.347493	1.40514	0.999651	0.865989	0.676335	0.451719	0.654936	0.0010825	1.91706	2.42764	0.635165			+						25.3207	26.0869	24.7217	24.2277	25.3047	25.3707	26.1216	26.4968	26.7432	26.5858	26.7826	26.6921	26.3703	26.4446	18	18	18	75.1	75.1	75.1	35.076	32.3071	192	P68040
P68254	14-3-3 protein theta	Ywhaq	0.268789	-0.24048	-0.562253	-1.07152	0.638703	0.721965	0.36662	0.236767	0.223699	0.217378	1.40037	0.1642			+						24.2405	23.6781	24.403	22.6556	24.936	24.7661	24.5858	25.084	24.342	24.1241	23.7174	23.6444	24.1181	23.6946	16	11	11	62.9	49	49	27.778	29.8482	106	P68254
P68368	Tubulin alpha-4A chain	Tuba4a	-0.328184	0.122457	1.06825	1.51889	0.708549	0.64276	0.643062	0.373382	0.0636656	0.964526	2.37926	0.939149			+						24.8746	25.8242	23.6208	22.9939	24.7114	24.3355	24.6144	25.6446	25.761	25.643	25.7023	25.8692	25.8544	25.9077	24	6	3	59.6	18.5	10	49.924	31.4362	84	P68368
P68372	Tubulin beta-4B chain	Tubb4b	-0.0569233	0.177417	0.0992831	0.333624	0.988291	0.57706	0.722475	0.913264	0.170396	0.513034	0.0187231	0.270641									28.5324	28.7423	27.8283	26.0229	28.4685	28.4439	29.191	29.7534	28.0195	28.3374	28.8222	28.9181	28.9183	28.7775	25	25	1	73	73	2.7	49.83	34.6054	502	P68372;A2AQ07
P68373	Tubulin alpha-1C chain	Tuba1c	0.0338802	0.374698	-0.377738	-0.0369205	0.896914	0.371041	0.453214	0.694918	0.193757	0.594834	0.7533	0.122181									28.4837	28.6607	28.289	26.3736	28.8238	28.6976	29.1069	29.689	27.7963	27.9907	28.6792	28.531	28.6689	28.4201	27	27	2	68.8	68.8	6	49.909	34.3445	359	P68373;Q9JJZ2
P68510	14-3-3 protein eta	Ywhah	-0.799049	0.157593	-1.47377	-0.517128	0.424705	0.681913	0.154651	0.495461	0.341214	0.26504	3.21936	0.747055			+						23.7864	22.412	23.1182	22.7564	23.7236	22.9292	23.7328	24.1105	22.6315	22.3379	22.1659	22.1481	22.9086	22.1046	13	8	8	56.9	40.2	40.2	28.211	28.5813	51	P68510
P70158	Acid sphingomyelinase-like phosphodiesterase 3a	Smpdl3a	NaN	-0.459373	1.93061	1.94797	NaN	0.636034	0.137276	0.101946	NaN	0.748418	2.6357	1.09928			+						NaN	21.3579	NaN	NaN	NaN	NaN	NaN	NaN	21.8288	21.9084	21.3192	21.8056	21.3145	21.6334	3	3	3	13.3	13.3	13.3	49.857	27.1544	11	P70158
P70168	Importin subunit beta-1	Kpnb1	-0.4428	-0.124403	-0.423424	-0.105026	0.538019	0.868814	0.720636	0.959804	0.372999	0.301308	0.820928	0.0794041									21.4636	21.2513	21.4715	NaN	22.066	21.3563	22.5025	22.504	21.1719	21.2496	21.4916	21.7331	21.541	21.0117	8	8	8	12.2	12.2	12.2	97.183	27.3239	40	P70168
P70175	Disks large homolog 3	Dlg3	-0.0574722	-0.515462	2.4892	1.78449	0.977815	0.407205	0.0975919	0.343041	0.042262	1.19357	3.5204	1.82543			+						20.5236	22.1373	NaN	NaN	NaN	NaN	20.7685	21.1242	22.99	22.6922	22.2947	22.6123	22.0083	22.4067	8	6	6	13.5	11.1	11.1	93.481	28.0732	32	P70175
P70195	Proteasome subunit beta type-7	Psmb7	0.78223	-0.369602	1.23046	0.0786304	0.178364	0.545478	0.54675	0.761238	0.050853	0.493502	1.64432	0.52763			+						22.7653	23.9747	23.2065	22.2397	24.1185	23.9927	23.2143	24.007	23.8903	24.3791	24.5001	25.05	24.0713	24.34	12	12	12	49.8	49.8	49.8	29.891	29.9994	78	P70195
P70296	Phosphatidylethanolamine-binding protein 1;Hippocampal cholinergic neurostimulating peptide	Pebp1	-0.191168	-0.848702	2.80675	2.14921	0.847423	0.140834	0.0505296	0.153228	0.03793	2.266	2.63567	0.877743			+						27.6941	28.9114	26.2426	25.3262	26.5574	27.0437	28.5588	29.0553	30.0562	30.1202	29.7517	30.027	29.193	29.4868	14	14	13	89.8	89.8	89.8	20.83	35.3632	323	P70296
P70297	Signal transducing adapter molecule 1	Stam	-2.13297	0.378128	-0.601958	1.49306	0.0289481	0.551397	0.480135	0.45173	0.470618	0.639841	0.0584872	0.754014									22.9477	22.2436	NaN	NaN	22.2701	NaN	22.9374	22.6853	22.4237	22.1945	21.8671	NaN	22.4182	22.8854	8	8	7	20.1	20.1	18.2	59.771	28.0024	44	P70297
P70302	Stromal interaction molecule 1	Stim1	0.682621	NaN	NaN	-2.76776	0.504706	NaN	NaN	0.0839121	0.319437	NaN	NaN	0.935207									NaN	NaN	22.3864	23.1117	21.1999	21.582	NaN	20.3718	20.5316	NaN	NaN	NaN	20.9911	NaN	8	8	8	18	18	18	77.566	26.0647	25	P70302
P70333	Heterogeneous nuclear ribonucleoprotein H2	Hnrnph2	-0.314826	-0.138079	1.06413	1.85168	0.636647	0.850583	0.438605	0.320572	0.137579	0.152913	1.10767	0.350557									21.4535	21.9535	NaN	NaN	NaN	NaN	21.9758	23.2842	22.2367	22.0607	21.5121	22.1218	21.9548	21.8039	14	6	6	42.3	23.8	23.8	49.279	27.8802	24	P70333
P70349	Histidine triad nucleotide-binding protein 1	Hint1	-0.704794	-0.356628	1.32214	1.67031	0.382985	0.662329	0.49567	0.308008	0.0463677	2.40432	1.25359	0.615523			+						24.5907	25.0228	22.9432	23.3339	23.1332	22.8433	25.3282	25.4368	25.2624	25.2795	25.4378	25.4958	24.8642	25.0042	7	7	7	77.8	77.8	77.8	13.777	30.9934	79	P70349
P70362	Ubiquitin fusion degradation protein 1 homolog	Ufd1l	NaN	-0.253079	1.76849	1.69336	NaN	0.701321	0.17609	0.154322	NaN	1.13418	1.33373	0.646868			+						NaN	21.5505	NaN	NaN	NaN	NaN	21.8087	21.9171	21.8998	21.5114	21.8388	21.6959	21.4102	21.5161	5	5	5	24.8	24.8	24.8	34.481	27.3445	16	P70362
P70372	ELAV-like protein 1	Elavl1	0.979535	-0.15611	-0.546451	-1.6821	0.113254	0.84671	0.508982	0.115321	0.347249	0.213251	0.711547	0.809817									22.9869	22.3364	22.2248	22.3215	23.1523	24.0515	23.6209	24.0805	22.5034	22.5473	22.2675	22.8384	22.6495	22.3694	8	8	8	28.8	28.8	28.8	36.169	28.678	46	P70372
P70404	Isocitrate dehydrogenase [NAD] subunit gamma 1, mitochondrial	Idh3g	0.382968	0.32833	1.06575	1.01111	0.516655	0.460599	0.54815	0.647886	0.750457	0.46933	2.55947	0.898211			+						22.8924	24.2302	23.2605	24.1458	22.7506	22.958	22.7775	23.219	24.0062	23.7893	24.359	23.5606	24.2422	23.9874	10	10	10	38.7	38.7	38.7	42.785	29.7772	91	P70404
P70441	Na(+)/H(+) exchange regulatory cofactor NHE-RF1	Slc9a3r1	-2.8439	-0.908909	1.62798	3.56297	0.000211863	0.109721	0.345273	0.00841241	0.538327	2.07202	1.4354	1.6918			+		+				27.6662	27.8436	24.0626	24.2807	26.2472	24.2032	27.7739	26.5391	28.7876	28.9194	28.6105	28.7166	27.6847	28.3672	28	28	28	77.5	77.5	77.5	38.6	34.0988	315	P70441
P70452	Syntaxin-4	Stx4	NaN	0.0341494	0.538157	0.765087	NaN	0.949799	0.731841	0.51249	NaN	0.267874	0.466758	0.530153									NaN	20.6431	NaN	NaN	NaN	NaN	20.8838	20.0481	20.9573	20.8922	20.6561	NaN	20.8132	20.8142	3	3	3	13.8	13.8	13.8	34.165	26.2353	21	P70452
P70699	Lysosomal alpha-glucosidase	Gaa	0.609311	-0.136421	-0.814672	-1.5604	0.315696	0.876513	0.378275	0.138492	0.402953	0.0279327	1.16315	0.941998									23.8208	23.1823	25.3042	26.7719	24.4649	24.7879	23.7753	23.8125	23.5405	23.9803	22.8106	23.1626	23.6318	23.2275	21	21	21	26.8	26.8	26.8	106.25	29.4743	102	P70699
P80313	T-complex protein 1 subunit eta	Cct7	0.194437	-0.0830014	-0.875913	-1.15335	0.724124	0.958136	0.351616	0.24225	0.281934	0.0642453	1.94561	0.0475907			+						23.626	22.8699	22.8763	NaN	23.8452	24.0389	23.5412	23.7787	22.6984	22.8136	22.7181	22.4468	22.6253	22.4358	15	15	15	32.9	32.9	32.9	59.652	28.6708	64	P80313
P80314	T-complex protein 1 subunit beta	Cct2	-0.0842423	-0.294745	0.393049	0.182547	0.95945	0.759288	0.910862	0.822434	0.12446	1.05366	0.584939	0.125755									24.7065	24.6784	24.3919	22.7471	24.5898	24.5651	25.3459	26.109	25.0756	24.8891	25.0083	25.1165	25.0012	24.7476	29	29	29	63.2	63.2	63.2	57.477	30.9169	174	P80314
P80315	T-complex protein 1 subunit delta	Cct4	-0.117464	0.350759	-0.44034	0.0278836	0.928177	0.434833	0.566557	0.791903	0.0716234	3.23272	0.804579	0.0296506									23.264	23.1092	22.5443	22.1214	23.1306	23.0813	23.6785	23.9449	22.7748	22.8541	22.7419	22.7171	23.1345	23.0434	11	11	11	28.6	28.6	28.6	58.066	28.7583	46	P80315
P80316	T-complex protein 1 subunit epsilon	Cct5	-0.187654	-0.0593356	-0.14528	-0.0169621	0.85107	0.994489	0.577103	0.706223	0.243253	0.230583	0.0218449	0.239527									24.439	24.075	23.4419	NaN	24.1005	24.092	24.7452	25.4041	24.1693	24.0986	24.3674	24.0171	24.1868	24.0634	17	17	17	47	47	47	59.623	30.1252	101	P80316
P80317	T-complex protein 1 subunit zeta	Cct6a	-0.283167	-0.22688	0.095511	0.151798	0.753364	0.741675	0.720137	0.804195	0.193903	1.15247	0.250754	0.13375									23.9541	23.7694	23.3204	21.6463	24.1023	23.7469	24.5026	25.1674	23.9554	24.1033	24.3018	24.1476	23.8987	24.009	16	16	16	36	36	36	58.004	29.9787	105	P80317;Q61390
P80318	T-complex protein 1 subunit gamma	Cct3	0.20885	0.0169382	-0.295036	-0.486948	0.678926	0.888943	0.495492	0.461597	0.0285924	0.0538344	0.347814	0.0483419									24.2124	23.8258	23.55	22.7341	24.2263	24.4282	24.3222	24.9215	23.7712	23.7392	24.0627	24.0885	24.0352	23.9413	19	19	19	44.8	44.8	44.8	60.629	29.972	94	P80318
P81117	Nucleobindin-2;Nesfatin-1	Nucb2	-0.0329211	0.182975	-0.759433	-0.543537	0.998164	0.757483	0.40336	0.482745	0.162674	0.141864	1.13994	0.991341									22.8737	22.1697	23.3802	22.9362	23.0587	23.1957	22.5622	22.4178	21.5466	21.8033	22.5265	22.895	22.3927	22.4426	12	12	12	36	36	36	50.304	28.4732	79	P81117
P82343	N-acylglucosamine 2-epimerase	Renbp	-1.56483	-1.10907	2.14796	2.60372	0.0443222	0.0424644	0.164509	0.0693395	0.206698	1.66891	1.75044	1.74244			+						23.1034	23.5826	NaN	NaN	21.8579	21.0463	23.1062	22.2949	25.0144	25.336	24.4485	24.3099	23.65	24.0405	13	13	13	29.5	29.5	29.5	49.771	30.0961	83	P82343
P83870	PHD finger-like domain-containing protein 5A	Phf5a	NaN	-0.0279708	0.459932	-0.0677719	NaN	0.991225	0.780669	0.978522	NaN	0.242675	2.32442	0.0894891			+						NaN	20.4459	NaN	NaN	NaN	NaN	NaN	21.8307	20.3733	20.5077	20.2624	20.4191	20.2034	20.3684	4	4	4	41.8	41.8	41.8	12.405	26.2678	30	P83870
P83917	Chromobox protein homolog 1	Cbx1	0.82979	-0.157675	-0.417814	-1.40528	0.177342	0.844351	0.57917	0.173037	0.175175	1.39391	1.06451	0.0563662									23.9718	23.5005	23.6585	NaN	24.173	25.3912	24.6539	24.9057	23.6718	23.6417	23.6443	23.77	23.6285	23.4614	6	5	5	30.8	22.2	22.2	21.418	29.6515	94	P83917
P83940	Transcription elongation factor B polypeptide 1	Tceb1	0.10693	0.222782	-0.192228	-0.076376	0.829167	0.713392	0.712116	0.731022	0.214478	1.15101	0.109966	0.297231									22.9387	22.6767	21.6884	NaN	22.2789	22.7531	23.2578	23.4278	22.3951	22.5105	22.2623	22.5722	23.1647	22.6109	6	6	6	58.9	58.9	58.9	12.473	28.488	36	P83940
P84086	Complexin-2	Cplx2	0.277665	2.67815	-2.77801	-0.367178	0.843015	6.98527e-05	0.0568096	0.57092	0.147487	0.597026	0.751264	0.152073						+			22.9224	22.1939	NaN	NaN	21.108	22.5611	23.6147	24.2658	NaN	NaN	NaN	21.7776	22.643	NaN	6	6	6	48.5	48.5	48.5	15.394	27.8005	28	P84086;P63040
P84089	Enhancer of rudimentary homolog	Erh	1.26921	-0.158267	-0.0837079	-1.51119	0.0415645	0.843458	0.779676	0.148824	0.0822932	0.578794	0.0328293	0.0813639									23.7097	23.481	23.0925	NaN	23.7361	24.9922	24.0774	25.1057	23.6035	23.8188	23.4354	23.6741	23.388	23.6168	4	4	4	44.2	44.2	44.2	12.259	29.5787	37	P84089
P84091	AP-2 complex subunit mu	Ap2m1	-0.0854425	0.360464	-1.50301	-1.0571	0.829514	0.646132	0.285978	0.515443	0.656883	1.0734	2.132	2.32264			+						22.6528	21.6595	22.5495	22.68	22.9169	22.6139	22.7445	22.1847	21.3796	21.2649	21.1245	NaN	21.5568	21.554	12	12	12	29.7	29.7	29.7	49.654	27.2238	35	P84091
P84099	60S ribosomal protein L19	Rpl19	0.13292	0.553745	-1.36357	-1.26894	0.975766	0.393198	0.329379	0.433107	0.10483	0.540556	1.80796	2.57927			+						21.451	20.9451	21.9156	21.7639	22.2295	22.2402	22.3789	22.214	21.0813	20.9634	NaN	NaN	20.6832	20.9788	3	3	3	18.4	18.4	18.4	23.466	27.3309	28	P84099
P84228	Histone H3.2	Hist1h3b	0.840948	0.84649	-3.39903	-3.39349	0.149517	0.0891162	0.00114869	0.00309476	0.0672629	0.411863	3.44506	1.39604			+						29.4868	27.8765	31.0938	30.89	30.4527	31.3706	29.3113	28.5069	26.4584	26.2583	27.2285	26.8192	27.4966	26.1419	7	7	1	50.7	50.7	23.5	15.388	34.0974	145	P84228
P86046	Inward rectifier potassium channel 13	Kcnj13	-2.17063	-0.114689	-1.10727	0.948664	0.0261946	0.881805	0.261951	0.698695	1.28834	0.195239	1.4361	0.486231			+						24.3638	22.5662	22.8788	22.9257	24.0065	NaN	23.2919	21.5224	23.0481	22.7686	22.3763	22.07	22.2613	22.4711	8	8	8	25.6	25.6	25.6	40.564	28.5587	45	P86046
P97300	Neuroplastin	Nptn	-0.571022	-0.14997	-0.369348	0.0517043	0.574544	0.855984	0.606744	0.806008	0.58068	0.0907822	0.748558	0.0360361									24.5733	23.7769	23.677	24.2297	24.0737	23.5081	24.4889	23.7252	24.0209	23.9354	23.9183	22.9649	24.0901	23.5092	8	8	8	25.7	25.7	25.7	44.373	29.6254	86	P97300
P97315	Cysteine and glycine-rich protein 1	Csrp1	-3.66149	-0.966673	2.53792	3.87609	1.69405e-06	0.0852391	0.0845751	0.0037038	0.620687	2.07024	2.07515	1.13423			+		+				23.9177	24.3561	21.8337	NaN	21.8257	NaN	24.3827	24.0207	25.8471	25.8478	25.251	25.6697	24.9685	24.7945	10	10	10	64.8	64.8	64.8	20.583	30.9291	123	P97315
P97321	Prolyl endopeptidase FAP;Antiplasmin-cleaving enzyme FAP, soluble form	Fap	-0.461266	-0.720439	-0.102027	-0.3612	0.654631	0.200424	0.768137	0.574038	0.162472	1.39507	0.436816	0.472321									24.2735	22.8431	23.2584	24.5778	23.6533	22.6832	23.6778	23.2043	23.7209	23.5638	23.5633	22.9711	22.6835	23.0575	18	18	18	34.6	34.6	34.6	87.944	29.1692	110	P97321
P97351	40S ribosomal protein S3a	Rps3a	-0.0240092	-0.19212	-0.478771	-0.646881	0.991623	0.792797	0.545349	0.434733	0.224158	1.13365	1.48276	1.28743			+						24.1139	23.4725	23.6841	23.5979	24.3632	24.1059	24.1457	24.1473	23.5506	23.7451	23.769	23.5198	23.0228	23.459	15	15	15	53	53	53	29.885	29.4716	92	P97351
P97370	Sodium/potassium-transporting ATPase subunit beta-3	Atp1b3	-0.049559	2.3643	-2.02612	0.612638	0.860992	0.000439086	0.15833	0.597085	0.0106858	0.41251	0.79483	0.129815						+			NaN	22.5414	21.8155	NaN	22.1034	21.9171	22.6595	21.9698	NaN	21.9853	NaN	NaN	22.5297	NaN	4	4	4	18.7	18.7	18.7	31.775	27.4321	15	P97370
P97371	Proteasome activator complex subunit 1	Psme1	0.468006	-0.0392168	0.214525	-0.292698	0.434319	0.983566	0.972562	0.610332	0.42396	0.1113	0.404524	0.408424									22.6346	22.0751	NaN	22.3678	21.1939	21.8955	22.3716	22.5105	22.3279	22.4265	21.8635	21.8175	22.2366	21.8231	9	9	9	33.7	33.7	33.7	28.673	28.0246	40	P97371
P97379	Ras GTPase-activating protein-binding protein 2	G3bp2	-0.279757	-0.580088	0.668971	0.368641	0.795823	0.312498	0.759492	0.997914	0.138737	1.63127	1.05496	0.466717									22.6907	22.622	NaN	NaN	22.5502	22.3368	22.68	22.9888	22.9715	23.2656	23.5037	23.3052	22.7054	22.9581	9	9	9	25.7	25.7	25.7	54.087	28.8978	83	P97379
P97427	Dihydropyrimidinase-related protein 1	Crmp1	-0.930733	0.617092	-2.01988	-0.472055	0.349736	0.196148	0.0611293	0.51757	0.230752	0.785793	2.39529	0.117241			+						23.6749	22.1387	22.9657	NaN	23.3945	22.6108	24.838	25.9212	NaN	21.4856	21.6253	21.5568	23.5039	21.63	21	17	16	53.5	45.8	43	62.167	28.8643	59	P97427
P97429	Annexin A4	Anxa4	-0.418472	-0.0850944	-0.0765147	0.256863	0.687039	0.92157	0.78422	0.929635	0.668506	0.00676341	0.0773365	0.552493									22.8548	22.498	22.7327	22.3976	21.9189	NaN	22.5827	22.2412	23.4655	22.9794	21.9714	22.035	23.1081	22.2618	11	10	10	42.6	40.4	40.4	35.915	28.4115	50	P97429
P97434	Myosin phosphatase Rho-interacting protein	Mprip	-0.25011	-0.363314	0.937756	0.833483	0.689255	0.711142	0.502358	0.476675	0.0606226	1.78272	1.32646	1.27476			+						21.3053	21.2274	NaN	NaN	NaN	NaN	21.1226	NaN	21.8617	21.4834	21.5444	21.602	21.2101	20.7949	13	13	13	18.5	18.5	18.5	116.41	27.2265	31	P97434
P97447	Four and a half LIM domains protein 1	Fhl1	-2.05804	-1.50524	3.01276	3.64973	0.00772158	0.00430449	0.0329856	0.00674628	0.369416	2.13446	2.69168	0.898903			+						23.0658	23.4655	21.703	20.5163	22.089	NaN	24.1474	24.0856	25.8925	25.353	25.645	25.6972	24.7894	24.1661	13	13	13	59.6	59.6	59.6	31.888	30.8469	107	P97447
P97450	ATP synthase-coupling factor 6, mitochondrial	Atp5j	-0.65144	1.09653	-0.423358	1.32461	0.422684	0.0334195	0.430793	0.468872	0.0309217	1.90283	0.508914	0.630299									26.8241	26.9058	26.957	27.5314	26.4532	25.9991	25.8276	25.8698	25.6151	26.0689	26.3698	26.5608	27.5455	27.3237	7	7	7	50.9	50.9	50.9	12.496	32.5108	120	P97450
P97457	Myosin regulatory light chain 2, skeletal muscle isoform	Mylpf	-0.0531414	0.400556	-0.740334	-0.596119	0.992285	0.380696	0.293603	0.4124	0.162566	0.529037	1.28218	0.271731			+						19.8851	19.2864	NaN	20.2864	19.5928	19.1412	20.151	19.8825	NaN	NaN	NaN	NaN	NaN	27.8952	14	14	4	84.6	84.6	21.9	18.955	30.0596	29	P97457
P97461	40S ribosomal protein S5;40S ribosomal protein S5, N-terminally processed	Rps5	-0.117099	NaN	-3.02873	-3.07603	0.801967	NaN	0.0384979	0.0545188	0.506579	NaN	4.12886	0.865669			+						23.6164	NaN	22.3984	22.4596	22.3011	22.5376	22.7354	22.0074	NaN	NaN	NaN	NaN	22.455	NaN	5	5	5	29.4	29.4	29.4	22.889	26.6823	25	P97461
P97479	Unconventional myosin-VIIa	Myo7a	-0.365864	0.06293	-0.49492	-0.0661259	0.596396	0.894734	0.68578	0.979349	0.260339	0.0780916	0.0349656	0.313123									23.4916	22.0123	NaN	22.0784	21.6211	NaN	22.9651	22.1645	22.3256	22.165	21.6956	21.2849	21.6253	22.1693	12	12	12	7.7	7.7	7.7	254.94	27.6796	41	P97479
P97493	Thioredoxin, mitochondrial	Txn2	0.357338	0.0506579	1.1492	0.842522	0.512302	0.838025	0.594105	0.754444	0.50155	0.100749	1.45908	1.09853			+						22.6148	24.2848	23.5446	24.1388	23.2173	23.5195	23.105	22.9381	23.5204	23.7073	24.7359	24.9464	24.389	24.3621	5	5	5	37.3	37.3	37.3	18.255	30.1299	58	P97493
P97742	Carnitine O-palmitoyltransferase 1, liver isoform	Cpt1a	1.37282	1.05618	-1.51563	-1.83227	0.0277868	0.0326675	0.144916	0.0910585	0.162252	1.39851	1.07567	0.291924									22.884	23.6551	24.9295	25.4265	23.776	24.7707	21.7437	21.4625	21.5203	22.304	21.8393	21.9239	22.2748	22.9384	13	13	13	22.3	22.3	22.3	88.25	28.6865	62	P97742;Q924X2
P97760	DNA-directed RNA polymerase II subunit RPB3	Polr2c	-0.797575	0.699061	NaN	-0.0559253	0.310867	0.384171	NaN	0.984477	0.0700638	0.64117	NaN	0.18249									NaN	20.7457	21.0445	NaN	NaN	NaN	21.1259	21.9689	20.9574	20.8835	NaN	NaN	20.9309	20.8941	5	5	5	30.9	30.9	30.9	31.443	26.5777	14	P97760
P97797	Tyrosine-protein phosphatase non-receptor type substrate 1	Sirpa	-0.674632	0.336351	NaN	0.147522	0.381235	0.667293	NaN	0.88625	0.0533104	0.638609	NaN	0.0913025									21.1191	20.3488	NaN	NaN	NaN	NaN	21.6388	20.9473	NaN	20.2523	20.426	NaN	NaN	21.2282	5	5	5	15.8	15.8	15.8	56.413	26.2477	23	P97797
P97807	Fumarate hydratase, mitochondrial	Fh	0.263779	0.140011	0.423048	0.29928	0.614822	0.621436	0.930579	0.892472	0.515957	0.445197	0.697211	0.0319398									24.0133	24.5842	24.7879	25.5161	24.0978	24.222	23.9321	24.32	24.547	24.4081	24.7891	24.3478	24.7357	24.6192	15	15	15	46.5	46.5	46.5	54.356	30.4223	135	P97807
P97817	Cerebellar degeneration-related protein 2	Cdr2	NaN	-1.25799	2.19	0.80662	NaN	0.036712	0.0893214	0.490576	NaN	1.11263	2.73306	0.575993			+						NaN	20.9403	NaN	NaN	NaN	NaN	NaN	20.5553	21.8264	22.1728	22.2233	22.9715	NaN	21.7886	7	7	7	22.2	22.2	22.2	52.09	27.6529	24	P97817
P97821	Dipeptidyl peptidase 1;Dipeptidyl peptidase 1 exclusion domain chain;Dipeptidyl peptidase 1 heavy chain;Dipeptidyl peptidase 1 light chain	Ctsc	0.130204	0.144182	0.112744	0.126722	0.774794	0.616415	0.730839	0.789399	0.404289	0.57648	0.0850898	0.19336									25.9446	25.5089	25.0804	26.0619	24.6171	25.5428	25.6825	25.4695	25.7939	25.789	24.8904	25.2025	25.6696	26.3952	10	10	10	32	32	32	52.376	31.234	167	P97821
P97822	Acidic leucine-rich nuclear phosphoprotein 32 family member E	Anp32e	1.35224	0.276179	0.859962	-0.216103	0.0230735	0.467647	0.775903	0.596689	0.0869897	0.215708	0.771548	0.153374									24.0356	25.92	24.4437	22.2683	25.0589	26.1361	25.9765	27.2123	25.1837	25.2599	25.9467	26.189	26.0845	25.4745	7	7	7	30.4	30.4	30.4	29.622	31.7398	86	P97822
P97823	Acyl-protein thioesterase 1	Lypla1	NaN	-0.259062	2.24794	1.50824	NaN	0.693809	0.139503	0.445628	NaN	0.684283	3.8251	0.662155			+						NaN	NaN	NaN	NaN	NaN	NaN	NaN	NaN	22.8748	22.2872	22.3852	22.1695	22.2616	22.078	4	4	4	21.7	21.7	21.7	24.687	27.9302	20	P97823
P97855	Ras GTPase-activating protein-binding protein 1	G3bp1	0.356131	-0.301242	0.510757	-0.146616	0.544224	0.641735	0.850278	0.690916	0.0655958	0.696605	0.584291	0.0406118									21.9465	21.9096	21.8174	21.268	21.8157	22.2395	22.8077	23.073	22.229	22.1788	22.5423	22.861	22.3847	22.0929	10	10	10	28.8	28.8	28.8	51.828	28.3198	40	P97855
P98197	Probable phospholipid-transporting ATPase IH	Atp11a	-0.0724912	0.161471	0.105559	0.339521	0.840846	0.827786	0.992002	0.762497	0.25318	0.606269	0.167962	0.0420845									21.5969	21.9765	21.0433	22.7614	20.6917	20.6833	21.2403	21.0727	21.4923	21.4815	20.9758	NaN	21.3758	21.4122	8	8	8	8.8	8.8	8.8	135.5	27.0841	27	P98197
P99024	Tubulin beta-5 chain	Tubb5	0.322022	0.397379	0.0634654	0.138823	0.549933	0.350689	0.700381	0.796529	0.147231	0.468773	0.14913	0.237795									27.1038	28.0039	26.9939	24.8014	27.5346	27.6572	27.9383	28.5684	26.3174	27.0535	27.677	27.8774	27.7961	27.3163	24	6	5	69.1	19.6	16.2	49.67	33.5162	91	P99024
P99026	Proteasome subunit beta type-4	Psmb4	-0.183686	-0.410784	1.0425	0.815399	0.85519	0.581827	0.658982	0.772098	0.0703945	0.69622	3.70283	0.760768			+						23.6096	24.5342	24.0787	23.3785	23.9936	23.8531	24.0944	24.828	24.918	25.0092	25.1461	25.3217	24.6685	25.2069	8	8	8	48.5	48.5	48.5	29.116	30.5687	84	P99026
P99027	60S acidic ribosomal protein P2	Rplp2	-0.333302	-0.392722	1.27692	1.21749	0.703514	0.608167	0.520545	0.526815	0.039089	1.56964	1.94346	0.925662			+						26.6637	27.4482	26.1044	26.2336	26.7883	26.394	27.6642	27.6082	27.9957	28.0128	27.8427	28.0634	27.6115	27.8433	11	11	11	82.6	82.6	82.6	11.651	33.5789	231	P99027
P99028	Cytochrome b-c1 complex subunit 6, mitochondrial	Uqcrh	0.231548	0.549759	0.63276	0.950971	0.652121	0.232701	0.928549	0.685212	0.16052	0.633192	1.04793	0.999102									25.6359	26.4397	26.2474	26.4722	25.5434	25.8219	25.0732	25.1274	25.8685	26.0207	26.4007	26.8666	26.7972	26.7729	7	7	7	74.2	74.2	74.2	10.435	32.3248	96	P99028
P99029	Peroxiredoxin-5, mitochondrial	Prdx5	0.144927	-0.215983	1.22079	0.859875	0.756531	0.888191	0.55229	0.743216	0.542339	1.16302	3.88051	0.893624			+						25.8734	26.8676	26.1079	26.8034	25.4281	25.7541	25.8521	26.0077	27.1149	26.9963	27.0517	27.1762	27.0186	26.6172	11	11	11	56.7	56.7	56.7	21.897	32.6821	140	P99029
Q00612	Glucose-6-phosphate 1-dehydrogenase X	G6pdx	NaN	0.215119	0.679166	0.20422	NaN	0.777425	0.646623	0.849271	NaN	0.393177	0.99464	0.00811713									NaN	20.8793	NaN	NaN	NaN	NaN	NaN	20.6751	20.8099	21	20.5021	19.9944	20.595	21.0202	6	6	6	13.8	13.8	13.8	59.262	26.3649	21	Q00612;P97324
Q00623	Apolipoprotein A-I;Proapolipoprotein A-I;Truncated apolipoprotein A-I	Apoa1	0.792004	NaN	-2.84169	-3.18848	0.427311	NaN	0.0515814	0.0462003	0.785504	NaN	1.54825	2.41491			+						22.4558	NaN	22.7707	24.0222	NaN	23.3778	22.7051	22.7013	NaN	NaN	NaN	NaN	NaN	NaN	8	8	8	26.1	26.1	26.1	30.615	26.37	22	Q00623
Q00724	Retinol-binding protein 4	Rbp4	1.47036	-0.685573	1.65849	-0.802463	0.11421	0.263776	0.206741	0.624193	1.48454	0.939713	1.39867	1.15013			+						NaN	21.2347	21.7078	23.3979	NaN	22.053	NaN	21.9034	22.1098	22.1845	21.7386	21.1846	21.3686	21.2506	4	4	4	24.9	24.9	24.9	23.206	27.515	23	Q00724
Q00915	Retinol-binding protein 1	Rbp1	-0.423135	-1.25268	2.90914	2.07959	0.617417	0.0201675	0.04102	0.171066	0.318548	2.1223	3.31601	1.57913			+						27.5588	28.3916	26.0425	26.6958	26.4829	25.1433	27.7457	27.3539	30.3834	30.1544	29.5979	29.8896	28.7754	29.2067	19	19	19	85.2	85.2	85.2	15.846	35.3045	402	Q00915
Q00PI9	Heterogeneous nuclear ribonucleoprotein U-like protein 2	Hnrnpul2	0.984118	0.0560276	-0.848227	-1.77632	0.309472	0.902765	0.524294	0.269754	0.131686	0.143315	1.07237	0.480979									22.8541	21.3319	21.2649	20.4761	21.6816	23.1083	22.4623	23.5813	21.6021	21.0907	20.796	21.44	21.1889	21.4286	13	13	13	21.9	21.9	21.9	84.939	27.584	37	Q00PI9
Q01149	Collagen alpha-2(I) chain	Col1a2	-1.04002	1.06485	-0.0634688	2.04141	0.294338	0.0313341	0.79248	0.262439	0.0384302	1.02618	0.361811	0.159481									22.1408	25.4188	27.1628	27.318	21.4204	21.5467	22.9268	20.5931	23.3389	22.7385	20.5491	22.27	23.2633	23.5881	18	18	18	18.8	18.8	18.8	129.56	29.5739	74	Q01149;CON__sp|P08123|CO1A2_HUMAN
Q01730	Ras suppressor protein 1	Rsu1	-0.437647	-0.254595	1.20956	1.10948	0.541838	0.799628	0.371344	0.346993	0.268276	0.168387	1.29824	1.39672			+						21.0161	21.4956	NaN	NaN	NaN	NaN	20.8331	20.6915	21.794	21.4649	20.6656	21.7179	20.9536	21.3423	6	6	6	22.4	22.4	22.4	31.55	27.1305	19	Q01730
Q01768	Nucleoside diphosphate kinase B	Nme2	0.117673	-0.151865	0.616269	0.346731	0.790436	0.995531	0.939803	0.921215	0.0857358	0.92112	2.76887	0.634526			+						25.1471	25.173	25.0835	25.0507	25.4511	25.3774	25.0745	25.2333	25.8379	25.6148	25.7048	25.7585	25.6598	25.58	11	11	6	77.6	77.6	44.1	17.363	31.4369	136	Q01768
Q01853	Transitional endoplasmic reticulum ATPase	Vcp	-0.296017	-0.263263	0.629661	0.662414	0.74048	0.810226	0.930663	0.873638	0.125772	1.0934	1.303	0.392949			+						26.8765	26.8983	26.2391	25.8068	26.5245	26.4152	27.3254	27.4963	27.7521	27.4222	27.1618	27.2548	27.0777	27.1365	42	42	42	68.7	68.7	68.7	89.321	33.0797	473	Q01853
Q02013	Aquaporin-1	Aqp1	-0.221711	0.38295	0.848833	3.00547	0.712844	0.546671	0.549993	0.0120022	0.194522	0.668595	1.27026	3.46596			+	+					NaN	22.5355	NaN	NaN	21.5866	NaN	20.8672	NaN	21.379	21.6581	22.4672	21.8519	22.1412	22.1046	3	3	3	14.5	14.5	14.5	28.793	27.6678	25	Q02013
Q02053	Ubiquitin-like modifier-activating enzyme 1	Uba1	-0.167429	0.24944	-0.275504	0.141365	0.872111	0.496089	0.505775	0.79803	0.33752	0.906067	0.894071	0.259158									24.9947	24.9107	24.6573	22.4998	24.8764	24.7694	25.4855	25.746	24.7883	24.8649	24.522	24.1007	25.1279	24.8609	24	24	24	32.7	32.7	32.7	117.81	30.5359	188	Q02053;P31254
Q02248	Catenin beta-1	Ctnnb1	-0.558238	0.238356	-0.36079	0.435804	0.456162	0.696389	0.751658	0.70245	0.891872	0.487673	0.684569	0.698817									21.8909	22.5097	22.1744	22.0459	22.717	21.3886	21.8772	21.4813	22.2835	22.0409	21.1941	21.173	21.843	21.9171	15	12	12	30.2	25.1	25.1	85.47	27.57	47	Q02248
Q02257	Junction plakoglobin	Jup	-1.049	-0.354429	-1.56942	-0.874851	0.290068	0.578527	0.133102	0.339132	0.668762	0.0762075	0.632511	0.443613									24.5644	21.3922	23.2403	22.5335	23.0343	22.0919	21.3809	20.7002	21.4487	NaN	23.8157	21.6847	21.2171	20.9617	16	16	13	27.4	27.4	22	81.8	27.9884	51	Q02257
Q02819	Nucleobindin-1	Nucb1	0.174455	-0.0412207	0.169552	-0.0461235	0.720321	0.853719	0.766482	0.689727	0.549349	0.150279	0.45739	0.30043									25.6553	25.4053	25.4972	26.2562	25.1555	25.6649	25.4837	25.3456	25.558	25.7553	25.284	25.866	25.6293	25.6188	21	21	21	50.1	50.1	50.1	53.408	31.4186	224	Q02819
Q03265	ATP synthase subunit alpha, mitochondrial	Atp5a1	-0.140294	0.695713	-0.298046	0.537962	0.900481	0.149122	0.493917	0.95789	0.105285	1.42479	0.459647	0.201172									29.5539	30.0328	30.0024	30.5676	29.5909	29.4323	29.2751	29.1639	29.1698	29.1148	29.8497	29.3721	29.9702	29.8402	37	37	37	61.5	61.5	61.5	59.752	35.4396	591	Q03265
Q03717	Potassium voltage-gated channel subfamily B member 1	Kcnb1	NaN	-1.00534	2.04978	0.640301	NaN	0.0968792	0.113225	0.857092	NaN	0.464958	1.01201	0.460645									NaN	21.0048	NaN	NaN	NaN	NaN	NaN	NaN	NaN	21.5257	22.3721	23.6986	NaN	21.7673	7	7	7	14	14	14	95.59	27.8081	15	Q03717;A6H8H5
Q03740;Q9CXV3	Gamma-crystallin E;Gamma-crystallin F	Cryge;Crygf	-3.90854	0.0421842	-0.760347	3.11623	5.60263e-05	0.850766	0.402937	0.0654491	0.617077	0.10619	0.0789919	2.05352					+				24.7433	23.0904	NaN	NaN	NaN	NaN	24.8067	NaN	23.2534	22.9585	23.1326	21.5589	21.8147	23.8686	8	7	2	50	44.3	14.4	21.195	28.5708	39	Q03740;Q9CXV3
Q03958	Prefoldin subunit 6	Pfdn6	0.27212	-0.394655	0.615884	-0.0508899	0.634976	0.532757	0.789653	0.745765	0.0985462	0.590554	0.726995	0.106894									21.7143	21.5868	21.6082	NaN	NaN	21.9343	22.3351	22.5525	21.7911	22.1105	22.4282	22.7945	22.2289	21.8834	4	4	4	34.6	34.6	34.6	14.454	28.0068	16	Q03958
Q04447	Creatine kinase B-type	Ckb	0.0858303	-0.0683129	-0.71737	-0.871513	0.830553	0.890148	0.302428	0.302913	0.0763246	0.708399	0.510246	0.283965									28.9607	29.1938	30.6038	28.3567	31.3518	31.1378	29.5527	30.2578	29.4498	29.4593	29.3824	29.7732	29.3863	29.4311	28	28	26	85.3	85.3	83.2	42.713	35.5274	607	Q04447
Q04750	DNA topoisomerase 1	Top1	0.386378	1.1953	-2.3571	-1.66739	0.745968	0.140826	0.103483	0.300678	0.240792	0.359067	2.57672	0.665586			+						21.8343	21.2778	22.2135	NaN	22.4167	22.8072	21.7916	22.4227	NaN	NaN	NaN	NaN	20.7553	NaN	10	10	10	16.4	16.4	16.4	90.875	26.4793	22	Q04750
Q05186	Reticulocalbin-1	Rcn1	0.0597562	0.013782	-1.19451	-1.24049	0.863739	0.780791	0.153795	0.189428	0.597667	0.239179	3.75284	2.00879			+						25.4995	24.3191	25.6783	25.9492	25.2289	25.5315	25.5001	25.5596	24.389	24.2164	24.1275	24.5994	24.9084	24.174	15	15	15	60.3	60.3	60.3	38.113	30.414	150	Q05186
Q05793	Basement membrane-specific heparan sulfate proteoglycan core protein;Endorepellin;LG3 peptide	Hspg2	-0.353479	0.392452	-1.44056	-0.694632	0.606057	0.537416	0.304913	0.673053	0.0117995	0.489628	2.24103	0.767331			+						22.704	21.6539	22.7195	23.4648	21.9181	22.1361	22.2378	21.6377	21.8085	21.0163	21.0811	NaN	21.4415	21.3862	16	16	16	6.3	6.3	6.3	398.29	27.4993	50	Q05793
Q05816	Fatty acid-binding protein, epidermal	Fabp5	-0.554037	-0.0309272	-1.28131	-0.758198	0.586631	0.961966	0.205885	0.386241	0.225173	0.0994978	1.36481	0.175934			+						24.3693	22.476	23.5517	NaN	22.9253	23.4636	25.18	26.0708	22.4071	22.539	22.9657	22.91	23.121	22.7054	9	9	9	72.6	72.6	72.6	15.137	29.4698	77	Q05816
Q05920	Pyruvate carboxylase, mitochondrial	Pc	-0.0172123	0.640558	1.01239	1.67016	0.962893	0.177509	0.677789	0.308067	0.382672	1.35311	1.71934	1.48474			+						24.9419	26.4718	25.3585	25.9888	23.9383	24.717	24.6844	24.8016	26.3772	25.8506	25.8116	25.4236	26.6228	26.4074	32	32	32	35.5	35.5	35.5	129.68	31.7035	238	Q05920
Q05D44	Eukaryotic translation initiation factor 5B	Eif5b	0.506983	-0.775539	-0.186403	-1.72051	0.642892	0.416777	0.840021	0.285314	0.75289	0.977769	0.426405	2.49787									20.09	NaN	20.6934	NaN	20.1347	21.3231	NaN	20.6195	19.9727	19.8781	NaN	20.5426	NaN	NaN	4	4	4	6.9	6.9	6.9	137.61	25.9386	10	Q05D44
Q06185	ATP synthase subunit e, mitochondrial	Atp5i	0.376357	0.353736	0.353785	0.331163	0.492607	0.390487	0.885139	0.911772	0.223451	0.800725	0.160258	0.0711579									24.6407	25.4962	25.715	26.6306	24.8005	25.0992	24.1815	24.0212	24.4243	25.122	25.3973	25.0297	25.2876	25.4303	6	6	6	70.4	70.4	70.4	8.2355	30.8327	47	Q06185
Q06890	Clusterin;Clusterin beta chain;Clusterin alpha chain	Clu	-0.099341	1.23385	1.06442	2.39761	0.94353	0.0182026	0.645421	0.100951	0.277562	3.43651	2.20434	2.14729			+						24.8846	27.0202	24.9888	25.5065	23.7609	24.333	24.235	24.4967	25.6898	25.6306	25.6115	25.7016	26.4972	26.8943	17	17	17	38.6	38.6	38.6	51.655	31.7954	183	Q06890
Q07076	Annexin A7	Anxa7	0.208753	0.00255821	-0.0559974	-0.262192	0.707366	0.965249	0.797221	0.626816	0.0682265	0.136933	0.00848139	0.408772									22.0552	22.4079	22.8637	22.7254	22.4475	22.6615	22.458	22.1271	23.3351	22.4988	21.6649	22.287	22.3993	22.0729	6	6	6	16	16	16	49.925	28.3437	33	Q07076
Q07417	Short-chain specific acyl-CoA dehydrogenase, mitochondrial	Acads	0.588012	0.0739488	1.06156	0.547497	0.302936	0.703189	0.647182	0.951406	1.12281	0.337769	2.32962	1.82143			+						24.0419	25.1089	24.5029	24.665	23.9014	24.5614	23.8019	24.3191	25.4409	25.1788	24.701	24.8751	25.0696	25.5151	15	15	15	44.9	44.9	44.9	44.889	30.7958	130	Q07417
Q07797	Galectin-3-binding protein	Lgals3bp	0.691795	0.0293454	2.83139	2.28372	0.257361	0.870143	0.0560665	0.199383	0.610219	0.132995	1.94703	1.31391			+						21.0754	22.9569	NaN	22.2139	NaN	NaN	21.3531	21.2549	24.5052	24.0795	22.5525	21.8166	24.07	23.5386	8	8	8	19.6	19.6	19.6	64.49	29.052	40	Q07797
Q08331	Calretinin	Calb2	-0.391986	0.627768	0.417027	1.43678	0.707394	0.189144	0.926617	0.412179	0.342975	0.945302	0.0939569	0.513676									23.4454	24.5229	23.2711	NaN	23.5101	23.0862	24.3335	25.0822	23.0241	24.204	24.2159	23.5018	24.7648	24.1037	14	14	13	45.8	45.8	41.7	31.372	29.8783	50	Q08331
Q08642	Protein-arginine deiminase type-2	Padi2	-0.633388	-0.434135	1.33084	1.53009	0.531205	0.466089	0.42533	0.436926	0.946625	0.412961	1.52901	2.99999			+						23.1653	23.0526	21.6702	21.597	21.7034	21.1222	22.4999	21.5225	24.0153	23.7859	23.0414	23.109	23.4809	23.0418	12	12	12	22.4	22.4	22.4	76.249	28.977	58	Q08642
Q0VBD0	Integrin beta	Itgb8	-0.608891	-0.617866	0.374348	0.365374	0.456004	0.323789	0.898597	0.932539	0.610228	0.502112	0.231646	0.314548									25.661	24.7879	24.9971	25.2708	24.6537	24.4638	25.1446	24.1103	25.992	25.8761	24.8337	24.6769	24.8292	25.0407	24	24	24	41.6	41.6	41.6	84.518	31.0502	196	Q0VBD0
Q11011	Puromycin-sensitive aminopeptidase	Npepps	-0.617648	0.232903	-1.44619	-0.595634	0.449029	0.579214	0.102131	0.412611	0.0763222	0.910672	1.6122	0.782471			+						24.4765	24.2502	25.6742	24.4762	26.747	26.564	24.7534	24.6684	23.9219	24.0851	23.6579	23.7529	23.9692	24.0728	30	30	30	44.6	44.6	44.6	103.32	30.1163	158	Q11011
Q11136	Xaa-Pro dipeptidase	Pepd	-0.801981	-0.312188	1.06215	1.55194	0.316789	0.731494	0.646817	0.358424	0.459448	0.405306	1.864	1.249			+						24.7604	24.8422	23.896	23.4658	24.1595	23.689	25.0485	24.7948	25.8326	25.7661	25.3033	25.2162	25.241	25.7163	18	18	18	47.7	47.7	47.7	55.028	31.1041	145	Q11136
Q148R9	Regulator of G-protein signaling 9-binding protein	Rgs9bp	-1.6157	-0.545058	3.09282	4.16346	0.0376734	0.404611	0.0277383	0.00164586	0.603545	0.246455	2.44173	3.13785			+	+					22.0474	24.8972	NaN	NaN	22.3551	NaN	22.1646	20.4915	23.9316	24.4345	25.6975	25.9215	24.36	24.655	8	8	8	43.5	43.5	43.5	25.177	30.6746	60	Q148R9
Q2TPA8	Hydroxysteroid dehydrogenase-like protein 2	Hsdl2	0.471982	0.0436299	-0.51816	-0.946512	0.430664	0.848589	0.524028	0.312104	0.243165	0.277817	0.664675	0.59632									23.6052	23.2805	24.9463	25.6635	23.9474	24.2584	22.7754	23.0378	23.5104	23.2479	23.2883	22.4074	23.3119	23.3325	13	13	13	26.5	26.5	26.5	54.208	29.1269	83	Q2TPA8
Q3TC72	Fumarylacetoacetate hydrolase domain-containing protein 2A	Fahd2	0.723477	0.231283	1.86397	1.37177	0.211182	0.581345	0.251658	0.444527	1.17981	0.433981	3.10079	2.08438			+						22.3907	24.5849	22.4572	23.1037	21.9779	23.1478	23.2155	23.7879	24.109	24.08	24.6219	24.4478	24.5196	24.3382	11	11	11	55	55	55	34.69	30.0512	80	Q3TC72
Q3TC93	HCLS1-binding protein 3	Hs1bp3	NaN	-0.485406	1.10808	0.69688	NaN	0.616268	0.417573	0.549555	NaN	1.66882	1.22751	0.123993			+						NaN	20.5363	NaN	NaN	NaN	NaN	NaN	NaN	21.015	21.1805	20.6375	20.9745	20.4639	20.5095	6	6	6	21.8	21.8	21.8	43.691	26.4626	11	Q3TC93
Q3TCN2	Putative phospholipase B-like 2;Putative phospholipase B-like 2 28 kDa form;Putative phospholipase B-like 2 40 kDa form;Putative phospholipase B-like 2 15 kDa form	Plbd2	0.256116	-0.387024	1.78484	1.1417	0.652966	0.523402	0.256773	0.605388	0.478068	0.238062	2.59108	0.985422			+						22.0943	23.3191	22.739	23.3598	21.7245	22.1774	21.5258	22.0421	23.806	23.8293	23.1036	23.5988	23.3148	23.7129	11	11	11	27.3	27.3	27.3	66.289	29.1378	55	Q3TCN2
Q3TDQ1	Dolichyl-diphosphooligosaccharide--protein glycosyltransferase subunit STT3B	Stt3b	1.09436	1.96421	-2.40581	-1.81412	0.252614	0.0161165	0.096873	0.259551	0.198169	1.3017	2.0336	0.797342			+						21.8083	21.2817	23.07	23.301	21.982	22.9921	21.1716	20.9186	NaN	21.0029	NaN	NaN	21.178	20.8087	7	7	7	8.6	8.6	8.6	93.245	26.5658	31	Q3TDQ1
Q3TEA8	Heterochromatin protein 1-binding protein 3	Hp1bp3	0.33695	0.2813	-1.52723	-1.58288	0.564366	0.650313	0.142302	0.133962	0.11746	0.433259	1.54634	0.66319			+						22.061	22.3624	23.0609	21.7418	23.9203	24.9517	23.7217	23.7658	22.1752	21.876	20.7495	21.9267	22.1829	21.7126	12	12	12	30.7	30.7	30.7	60.866	28.1916	60	Q3TEA8
Q3TGF2	Protein FAM107B	Fam107b	-0.722222	-0.958198	0.161271	-0.074705	0.352912	0.114066	0.973499	0.975037	0.522702	1.25702	0.415152	0.102674									21.9655	20.6799	21.4021	NaN	21.8541	22.0741	21.6697	21.0426	21.7284	22.7111	21.4655	22.0999	20.9679	21.519	4	4	4	38.9	38.9	38.9	15.572	27.559	32	Q3TGF2
Q3TIV5	Zinc finger CCCH domain-containing protein 15	Zc3h15	-0.0516855	-1.60857	0.620829	NaN	0.85912	0.00727688	0.681396	NaN	0.109715	1.74182	1.45075	NaN			+						20.9873	21.2568	NaN	NaN	21.5345	NaN	21.2521	21.0867	21.7216	21.7712	21.5086	22.3855	NaN	NaN	5	5	5	18.3	18.3	18.3	48.327	27.4751	16	Q3TIV5
Q3TLH4	Protein PRRC2C	Prrc2c	0.590538	-1.05665	1.06906	0.0317956	0.575178	0.265606	0.436219	0.962416	0.696229	1.73788	1.77592	0.109086			+						NaN	20.2555	NaN	NaN	20.7933	21.1216	20.4046	20.2866	20.9364	21.6099	20.9136	21.9662	NaN	20.3184	9	9	8	5.1	5.1	4.8	310.89	26.8136	28	Q3TLH4
Q3TMH2	Secernin-3	Scrn3	NaN	-0.824921	1.47672	0.148735	NaN	0.387071	0.265569	0.885456	NaN	0.188567	1.43552	0.0850004			+						20.8196	NaN	NaN	NaN	NaN	NaN	NaN	20.8234	21.962	21.6543	21.9269	NaN	20.9721	21.1727	4	4	4	14.4	14.4	14.4	47.661	26.972	13	Q3TMH2
Q3TXS7	26S proteasome non-ATPase regulatory subunit 1	Psmd1	-0.157783	1.10016	-0.395069	0.862877	0.894962	0.0975021	0.592037	0.741783	0.323163	0.672967	0.624615	0.435021									22.8007	22.274	22.38	NaN	22.3779	22.2212	22.3101	23.1712	22.1132	21.8418	NaN	22.7504	23.0943	23.084	5	5	5	9.9	9.9	9.9	105.73	28.4603	31	Q3TXS7
Q3U0V1	Far upstream element-binding protein 2	Khsrp	0.569456	-0.491794	0.214845	-0.846405	0.317311	0.400952	0.795263	0.312011	0.0351931	1.15791	0.0827059	0.0834262									24.0268	23.8301	23.499	21.7989	24.1664	24.6677	24.9557	25.699	24.3756	24.5582	23.781	24.2478	23.8213	23.6885	20	20	20	37.8	37.8	37.8	76.775	30.0899	132	Q3U0V1
Q3U1F9	Phosphoprotein associated with glycosphingolipid-enriched microdomains 1	Pag1	-0.614298	-0.779499	NaN	NaN	0.419086	0.414346	NaN	NaN	0.245318	0.0107991	NaN	NaN									22.018	NaN	NaN	NaN	NaN	NaN	21.5945	21.1821	21.3045	21.2303	NaN	NaN	NaN	NaN	3	3	3	14.2	14.2	14.2	46.549	26.3755	15	Q3U1F9
Q3U1J4	DNA damage-binding protein 1	Ddb1	0.636189	-0.147108	0.0658541	-0.717443	0.267664	0.997144	0.701847	0.361545	0.0841975	0.372714	0.161126	0.0514016									25.9111	26.0241	25.8579	24.4413	26.7292	26.9156	26.4219	26.8252	26.251	26.1448	26.2587	26.6656	26.1077	26.4176	46	46	46	43	43	43	126.85	32.1839	416	Q3U1J4
Q3UDE2	Tubulin--tyrosine ligase-like protein 12	Ttll12	NaN	1.3762	NaN	2.22981	NaN	0.0391245	NaN	0.0616071	NaN	1.09687	NaN	1.18143									21.9711	22.6867	NaN	NaN	NaN	NaN	NaN	22.1047	21.7966	21.9574	NaN	NaN	22.2353	22.4872	5	5	5	11.7	11.7	11.7	74.042	27.6014	17	Q3UDE2
Q3UEB3	Poly(U)-binding-splicing factor PUF60	Puf60	0.407806	0.0385059	0.398864	0.0295639	0.4918	0.856308	0.915783	0.792896	0.072735	0.0563782	0.244872	0.0739259									22.8493	22.7779	22.3137	NaN	22.4154	23.0564	23.6413	24.6737	23.4974	23.2894	22.5733	22.7566	23.0922	23.086	10	10	10	25.4	25.4	25.4	60.248	28.9409	53	Q3UEB3
Q3UGR5	Haloacid dehalogenase-like hydrolase domain-containing protein 2	Hdhd2	-0.204811	-0.323359	0.747683	0.629135	0.833301	0.60622	0.850641	0.896068	0.760942	0.921787	2.22576	1.27378			+						23.4641	23.9949	23.7857	22.4957	23.3859	23.2207	23.3611	23.4825	23.8935	24.1558	24.1904	24.5594	23.8499	23.8037	10	10	10	63.3	63.3	63.3	28.73	29.9549	52	Q3UGR5
Q3UH68	LIM and calponin homology domains-containing protein 1	Limch1	-1.68539	-2.55408	2.91574	2.49388	0.0299579	1.49166e-06	0.0404625	0.0849894	0.990399	1.74128	2.20345	1.87972			+			+			22.9232	22.1891	20.4294	NaN	21.9154	NaN	22.5718	20.4458	25.6109	25.5081	23.6499	24.7982	22.6423	23.4492	21	21	21	27.6	27.6	27.6	118.19	30.0776	96	Q3UH68
Q3UHJ0	AP2-associated protein kinase 1	Aak1	NaN	-0.519075	1.0868	0.545754	NaN	0.591114	0.427684	0.636103	NaN	0.880662	1.16602	0.525504			+						NaN	21.2405	NaN	NaN	NaN	NaN	21.5623	21.2138	21.0412	21.8718	21.3379	21.9259	20.7829	21.1104	9	9	9	15.1	15.1	15.1	103.35	27.1491	38	Q3UHJ0
Q3UHX2	28 kDa heat- and acid-stable phosphoprotein	Pdap1	0.135696	-0.113752	-0.171099	-0.420547	0.973201	0.883061	0.84789	0.543446	0.311164	0.52713	0.470615	0.102942									22.3341	21.4859	21.9067	NaN	21.8992	22.2719	22.9039	22.6069	22.1025	21.8132	22.2735	21.7397	21.9497	21.8513	6	6	6	33.1	33.1	33.1	20.605	27.8529	24	Q3UHX2
Q3UIL6	Pleckstrin homology domain-containing family A member 7	Plekha7	NaN	-0.884154	3.35246	2.04455	NaN	0.110557	0.0216116	0.261541	NaN	1.77168	3.90399	2.80788			+						NaN	22.504	NaN	NaN	NaN	NaN	NaN	NaN	23.6111	23.2617	22.7733	23.5045	22.3254	22.5992	19	19	19	21.9	21.9	21.9	126.74	28.6075	43	Q3UIL6
Q3UIU2	NADH dehydrogenase [ubiquinone] 1 beta subcomplex subunit 6	Ndufb6	-0.511171	NaN	-1.34564	NaN	0.488665	NaN	0.335256	NaN	0.134814	NaN	1.32549	NaN			+						NaN	21.6021	21.5293	22.1756	20.996	NaN	21.1762	NaN	NaN	NaN	NaN	NaN	NaN	NaN	2	2	2	19.5	19.5	19.5	15.515	25.8247	17	Q3UIU2
Q3UJU9	Regulator of microtubule dynamics protein 3	Rmdn3	NaN	-0.819174	4.10486	2.38777	NaN	0.141418	0.00429886	0.176005	NaN	0.786136	2.5825	1.48109			+						NaN	22.7032	NaN	NaN	NaN	NaN	21.9472	22.2307	24.1746	24.1883	23.7372	23.389	23.1532	23.9242	9	9	9	30.9	30.9	30.9	52.028	29.3191	41	Q3UJU9
Q3UKC1	Tax1-binding protein 1 homolog	Tax1bp1	NaN	1.53013	1.3387	3.11119	NaN	0.0220704	0.317311	0.00933021	NaN	4.80964	1.77647	3.78266		+	+	+					NaN	22.8221	NaN	NaN	NaN	NaN	NaN	NaN	21.468	21.2344	21.5448	21.2784	22.9206	22.9064	11	11	11	19.5	19.5	19.5	93.629	27.4346	26	Q3UKC1
Q3UM45	Protein phosphatase 1 regulatory subunit 7	Ppp1r7	-0.21516	-0.44935	1.53221	1.29802	0.822625	0.448352	0.388905	0.482921	0.11973	0.700048	1.60357	0.599208			+						23.0895	23.7834	21.8081	NaN	22.258	22.5177	23.8986	24.2169	23.8079	24.1086	24.4061	24.5941	24.1071	23.8157	14	14	14	47.9	47.9	47.9	41.291	29.9061	88	Q3UM45
Q3UMF0	Cordon-bleu protein-like 1	Cobll1	NaN	-0.451559	0.0677248	NaN	NaN	0.642019	0.972173	NaN	NaN	1.24648	0.483664	NaN									NaN	NaN	NaN	NaN	NaN	NaN	NaN	NaN	20.217	21.1301	20.2612	20.2774	NaN	19.9389	9	9	9	11.4	11.4	11.4	137.38	25.6974	22	Q3UMF0
Q3UPL0	Protein transport protein Sec31A	Sec31a	0.231891	-0.188187	0.950596	0.339872	0.884698	0.784536	0.495664	0.762275	0.0639705	0.382944	0.931821	0.374799									NaN	21.7292	NaN	NaN	22.0987	21.3894	21.4783	22.2113	21.9009	21.9337	21.6197	22.1524	21.9099	21.6885	7	7	7	6.7	6.7	6.7	133.57	27.7488	24	Q3UPL0
Q3UQ44	Ras GTPase-activating-like protein IQGAP2	Iqgap2	-0.527847	-0.455665	1.15275	1.22493	0.523379	0.518792	0.591997	0.522677	0.623519	0.364855	1.46674	0.908803			+						25.5819	25.8585	24.0398	24.6498	24.7411	NaN	25.4865	24.6336	26.8066	26.7295	25.7286	25.7195	25.6914	26.2145	51	51	50	41.5	41.5	40.9	180.53	31.8295	337	Q3UQ44
Q3UTJ2	Sorbin and SH3 domain-containing protein 2	Sorbs2	-0.362244	-1.40792	4.01037	2.9647	0.67529	0.00804831	0.00280406	0.0336411	0.000840127	1.57865	3.65405	2.49102			+						22.0836	23.7807	20.243	21.2887	21.0301	20.8939	22.2199	22.0046	25.6754	26.1973	24.9222	25.6471	24.2534	24.918	27	27	26	26.7	26.7	25.8	132.35	30.7748	95	Q3UTJ2
Q3UW53	Protein Niban	Fam129a	NaN	0.100205	0.917605	0.699327	NaN	0.886165	0.512958	0.548202	NaN	0.232603	0.533816	0.908349									NaN	21.1095	NaN	NaN	NaN	NaN	22.158	21.2143	21.1634	21.0685	21.437	21.0298	21.433	21.2169	7	7	7	13.4	13.4	13.4	102.65	26.9449	18	Q3UW53
Q3V1T4	Prolyl 3-hydroxylase 1	Lepre1	-0.390069	0.184925	-1.46986	-1.57922	0.577722	0.805668	0.295928	0.327373	0.213493	0.11437	1.94398	2.30462			+						21.019	18.7102	20.8899	20.4484	19.8918	20.16	20.7852	20.7819	19.2264	19.1141	NaN	NaN	NaN	19.3562	6	6	6	10.4	10.4	10.4	83.65	25.0968	24	Q3V1T4
Q4KMM3	Oxidation resistance protein 1	Oxr1	NaN	0.454645	0.971402	2.04827	NaN	0.566314	0.48492	0.0856815	NaN	0.651753	0.248835	0.845482									NaN	21.2782	NaN	NaN	NaN	NaN	NaN	21.7401	21.323	21.5827	NaN	20.9702	22.1791	21.612	5	5	5	11.8	11.8	11.8	95.911	26.9875	28	Q4KMM3
Q4VAA2	Protein CDV3	Cdv3	-1.1243	-2.14891	1.01183	-0.0127773	0.255869	5.53268e-05	0.575117	0.767985	0.24777	2.09662	1.01153	0.242459						+			23.5296	21.8151	NaN	22.1973	23.1793	20.989	23.4511	22.5133	24.6033	25.2054	23.4614	24.0012	22.1845	22.6702	14	14	14	53.7	53.7	53.7	29.729	29.6704	79	Q4VAA2
Q501J6	Probable ATP-dependent RNA helicase DDX17	Ddx17	0.379044	0.279852	-0.935287	-1.03448	0.52064	0.519103	0.326936	0.280921	0.0049807	0.0953001	1.49548	0.363554			+						24.25	23.7119	23.5225	22.5874	24.4196	24.7163	24.7257	25.3503	23.7351	23.0467	23.1975	23.5811	23.6819	22.9925	18	18	13	32.9	32.9	24.2	72.399	29.5303	82	Q501J6
Q505F5	Leucine-rich repeat-containing protein 47	Lrrc47	-0.0666465	-0.0785318	-0.126496	0.0330201	0.845972	0.948035	0.87091	0.961607	0.300972	0.416247	0.269911	0.0945715									21.3957	20.8712	NaN	NaN	NaN	NaN	21.246	21.9365	21.0237	20.8581	21.3241	21.1856	21.0284	21.0299	6	6	6	13.3	13.3	13.3	63.589	26.9246	20	Q505F5
Q569Z6	Thyroid hormone receptor-associated protein 3	Thrap3	0.772067	-0.026557	-0.62286	-1.42148	0.440879	0.992433	0.625085	0.378851	0.23056	0.135015	1.20985	0.45804			+						21.1072	20.5864	21.5845	NaN	21.3539	23.7439	20.9401	22.0079	20.7135	20.696	20.5248	NaN	20.2572	20.6717	15	15	14	16	16	16	108.18	26.9599	31	Q569Z6
Q571E4	N-acetylgalactosamine-6-sulfatase	Galns	1.70442	0.325723	0.225189	-0.974075	0.0642171	0.676706	0.931704	0.549797	0.558051	0.434922	0.139637	0.38524									NaN	20.6355	22.218	22.082	NaN	22.7144	20.5114	20.3021	20.943	21.0878	20.6011	NaN	21.1079	21.2996	6	6	5	12.5	12.5	11.2	57.673	26.9032	20	Q571E4
Q58A65	C-Jun-amino-terminal kinase-interacting protein 4	Spag9	-0.639855	-0.0180722	0.221107	0.807047	0.40279	0.999687	0.934368	0.490353	0.00366833	0.190275	1.24299	1.38016			+						21.0507	20.9867	NaN	NaN	NaN	NaN	21.0766	20.8323	21.1904	21.1221	21.2705	21.1321	21.1435	21.2849	8	8	7	9.8	9.8	9	146.22	26.8548	18	Q58A65
Q5EBJ4	Ermin	Ermn	-3.43588	-1.37162	1.31471	3.37898	7.18346e-06	0.0100642	0.499712	0.0132124	1.22388	1.63825	1.34831	1.71284			+		+				26.3036	25.8456	23.4148	22.4412	25.9088	22.4667	25.8963	24.3533	27.4159	27.584	26.5969	26.9867	25.2207	26.4754	17	17	17	70.8	70.8	70.8	32.148	32.4494	180	Q5EBJ4
Q5I012	Putative sodium-coupled neutral amino acid transporter 10	Slc38a10	0.500017	NaN	-0.170754	-0.348114	0.648684	NaN	0.848068	0.838673	0.267197	NaN	0.436917	0.347532									19.8705	NaN	21.6273	22.9855	19.935	NaN	NaN	19.5652	NaN	NaN	NaN	NaN	NaN	NaN	4	4	4	6.1	6.1	6.1	117.19	24.3461	6	Q5I012
Q5SRX1	TOM1-like protein 2	Tom1l2	-0.339124	0.887151	0.229131	1.45541	0.748638	0.0700759	0.982145	0.467067	0.572122	1.27757	0.819611	1.04805									22.6201	23.409	21.624	NaN	22.0579	22.24	22.4946	21.9536	22.5473	22.4959	22.4437	23.1706	22.9623	23.4242	9	9	9	24.7	24.7	24.7	55.662	28.6707	55	Q5SRX1
Q5SUF2	Luc7-like protein 3	Luc7l3	1.53499	NaN	NaN	-2.5226	0.098044	NaN	NaN	0.115504	2.58403	NaN	NaN	1.25453									19.9644	NaN	NaN	NaN	NaN	22.0562	19.984	21.4394	19.0756	NaN	NaN	NaN	NaN	NaN	5	5	5	16.9	16.9	16.9	51.45	24.9968	17	Q5SUF2
Q5SX40	Myosin-1	Myh1	0.457277	0.187358	-2.68916	-2.97407	0.413538	0.565524	0.00773018	0.00835108	0.0517789	0.458258	1.8944	0.10993			+						22.3155	19.2265	20.3616	22.3556	20.7808	19.7604	22.8942	22.2005	NaN	NaN	NaN	18.4583	18.5573	29.9981	102	102	13	50.9	50.9	7.8	223.34	32.0756	172	Q5SX40
Q5U458	DnaJ homolog subfamily C member 11	Dnajc11	0.173731	0.908565	0.610923	1.52683	0.938107	0.260759	0.687371	0.198305	0.689943	0.434447	0.136193	1.99824									20.2722	21.3374	20.1089	NaN	20.4934	20.3136	20.3682	20.7462	NaN	20.6863	22.4807	21.1417	21.862	21.8405	5	5	5	14.7	14.7	14.7	63.232	27.2714	20	Q5U458
Q5XG69	Soluble lamin-associated protein of 75 kDa	Fam169a	0.313661	0.23096	-1.11703	-1.19973	0.589295	0.704445	0.258552	0.228227	0.167142	0.324845	0.893319	0.150439									22.115	22.6528	22.3823	NaN	23.288	23.2187	23.5752	23.678	NaN	21.188	22.6093	22.2105	22.019	21.4623	8	8	8	25.3	25.3	25.3	73.239	28.2917	42	Q5XG69
Q5XJY5	Coatomer subunit delta	Arcn1	0.0590605	-0.148979	0.942174	0.734135	0.888086	0.857481	0.610859	0.825667	0.010742	0.0255794	1.838	0.662835			+						22.9779	23.7713	22.7332	22.2681	22.9993	23.0477	23.7022	24.0415	24.0283	23.8983	23.9627	23.6159	23.7819	24.1077	17	17	17	39.3	39.3	39.3	57.229	29.6765	82	Q5XJY5
Q60597	2-oxoglutarate dehydrogenase, mitochondrial	Ogdh	0.50242	0.8534	-0.170068	0.180912	0.372902	0.0869193	0.563168	0.821462	0.340377	2.80654	0.566143	0.0477184									24.8284	25.4162	25.545	26.1791	24.6306	25.2353	24.5506	24.452	24.5514	24.5741	24.8393	24.4107	25.45	25.2112	35	35	35	37.6	37.6	37.6	116.45	30.7617	255	Q60597
Q60598	Src substrate cortactin	Cttn	-1.26799	-1.19564	1.83432	1.90667	0.105654	0.0275864	0.262336	0.222018	0.599879	1.45732	2.9188	1.1481			+						23.6868	23.9091	22.9787	22.4787	23.8043	22.3431	23.888	23.9849	25.7109	26.3294	24.9694	25.4383	24.3854	24.9385	19	19	19	37.9	37.9	37.9	61.249	30.9704	113	Q60598
Q60631	Growth factor receptor-bound protein 2	Grb2	NaN	-0.740619	2.3303	1.65914	NaN	0.225922	0.123866	0.387574	NaN	0.954393	2.19729	0.102234			+						NaN	22.1618	NaN	NaN	NaN	NaN	21.6019	22.1856	22.9645	22.6661	22.2057	22.4414	21.8175	NaN	6	6	6	30.9	30.9	30.9	25.238	27.9895	20	Q60631
Q60634	Flotillin-2	Flot2	-0.555634	0.643731	-0.770879	0.428486	0.585489	0.179019	0.398082	0.96978	0.241256	1.36189	1.76134	0.0756316			+						24.2387	23.4235	23.5975	24.5859	23.422	22.4844	23.5805	23.0334	23.2086	23.043	22.5517	22.1817	23.6264	23.4619	16	16	16	43	43	43	47.037	28.8039	74	Q60634
Q60648	Ganglioside GM2 activator	Gm2a	0.275817	0.273264	0.810417	0.807863	0.630849	0.527339	0.681005	0.769857	0.582261	0.877993	2.00203	0.757418			+						22.3554	23.3435	22.7434	23.536	22.2985	22.6031	22.1236	22.3123	23.2898	23.4091	22.7699	22.9675	23.5443	23.4109	6	6	6	30.1	30.1	30.1	20.824	29.0039	35	Q60648
Q60668	Heterogeneous nuclear ribonucleoprotein D0	Hnrnpd	1.16895	0.24085	-0.702285	-1.63039	0.0483451	0.505417	0.308321	0.107324	0.153885	0.308569	1.92924	0.472954			+						25.4542	25.1542	25.2467	24.2514	25.7608	26.7846	26.111	26.7976	24.7891	24.5582	25.0458	25.0277	25.1925	24.6594	15	15	14	37.7	37.7	35.5	38.354	31.3221	135	Q60668
Q60676	Serine/threonine-protein phosphatase 5	Ppp5c	-0.672724	0.136002	0.807086	1.61581	0.504748	0.810536	0.682818	0.403751	0.181804	0.424969	1.25107	0.920316			+						22.3876	22.7404	20.5467	NaN	21.4019	21.2535	22.31	22.7691	22.4211	23.0372	22.7987	22.6648	22.8693	23.0907	6	6	6	17.8	17.8	17.8	56.876	28.4388	45	Q60676
Q60692	Proteasome subunit beta type-6	Psmb6	0.0708521	-0.265938	0.400956	0.0641652	0.849584	0.805863	0.916054	0.752827	0.0246679	0.901455	1.20435	0.261637			+						23.6277	24.3026	24.4157	23.3992	24.6828	24.4495	24.3407	24.8531	24.6523	25.0672	24.7527	24.8061	24.5137	24.7813	8	8	8	49.2	49.2	49.2	25.378	30.4842	63	Q60692
Q60696	Melanocyte protein PMEL;M-alpha;M-beta	Pmel	0.849015	0.0997167	-2.35538	-3.10468	0.145849	0.670825	0.0169721	0.00619303	0.332931	0.617338	3.9355	1.87561			+						26.7876	24.9009	27.5173	28.3352	26.8246	27.6552	26.5841	26.1808	24.4308	24.4705	24.5407	23.5932	24.4666	24.5505	10	10	10	18.2	18.2	18.2	65.979	31.0868	146	Q60696
Q60714	Long-chain fatty acid transport protein 1	Slc27a1	-0.4456	-0.376904	0.53341	0.602106	0.53595	0.552727	0.734776	0.603157	0.370411	0.170816	0.253246	1.208									21.2505	22.1501	20.3281	21.072	21.4509	20.7962	21.2331	NaN	22.2647	22.3739	NaN	21.0288	21.3878	21.3983	5	5	4	10.5	10.5	8.4	71.275	27.4456	26	Q60714
Q60737	Casein kinase II subunit alpha	Csnk2a1	0.383798	0.371331	-0.275783	-0.28825	0.748231	0.558093	0.794403	0.612723	0.552896	0.624947	0.547914	0.709012									22.165	22.1384	21.7821	22.0461	21.9094	22.4524	22.4134	22.4266	21.9518	21.5076	21.5552	22.2193	21.9689	22.1485	7	7	7	23.5	23.5	23.5	45.133	27.8402	48	Q60737
Q60749	KH domain-containing, RNA-binding, signal transduction-associated protein 1	Khdrbs1	1.72193	0.144643	NaN	-1.7435	0.0613521	0.843741	NaN	0.278833	0.959037	0.252314	NaN	0.56271									NaN	20.8874	NaN	NaN	21.8753	23.2078	20.9711	22.6309	20.6329	20.7952	NaN	NaN	NaN	21.1418	4	4	3	9.3	9.3	7.2	48.37	26.6012	13	Q60749;Q9WU01
Q60759	Glutaryl-CoA dehydrogenase, mitochondrial	Gcdh	0.979989	0.429638	0.667858	0.850813	0.311754	0.587042	0.653306	0.467823	1.25344	0.345733	0.756949	0.506274									NaN	21.3417	20.6944	21.9391	NaN	20.7488	NaN	NaN	22.0928	21.5357	20.3421	20.6787	21.5996	21.7263	6	6	6	19.2	19.2	19.2	48.605	26.6879	24	Q60759
Q60769	Tumor necrosis factor alpha-induced protein 3	Tnfaip3	NaN	-0.0332165	2.20221	1.94332	NaN	0.99169	0.0874481	0.102757	NaN	0.137528	2.06391	1.56953			+						NaN	22.13	NaN	NaN	NaN	NaN	NaN	NaN	20.6038	21.6439	22.5442	22.6481	21.6252	22.4859	11	11	11	19.5	19.5	19.5	87.653	27.5975	31	Q60769
Q60847	Collagen alpha-1(XII) chain	Col12a1	0.222557	0.936048	0.840891	1.55438	0.662688	0.0638835	0.788472	0.357336	0.133569	0.826966	1.14343	1.28761									25.284	26.5433	23.9465	24.9176	22.7798	23.3632	25.1854	25.5684	26.7159	25.5521	25.5196	25.2805	26.472	26.2667	57	57	57	28.1	28.1	28.1	340.21	31.6426	289	Q60847;CON__sp|Q99715|COCA1_HUMAN
Q60854	Serpin B6	Serpinb6	-0.339583	-0.620342	2.27562	1.99486	0.748276	0.276801	0.133712	0.194817	0.180166	0.557405	1.92559	1.44594			+						21.9646	23.7963	NaN	22.1818	22.9373	NaN	22.2982	21.8014	25.1674	24.6799	24.0943	23.806	23.564	24.4201	18	18	18	57.4	57.4	57.4	42.598	29.8785	89	Q60854
Q60864	Stress-induced-phosphoprotein 1	Stip1	-0.312913	-0.950488	1.86744	1.22986	0.723648	0.0916055	0.250428	0.519944	0.137553	2.26913	2.03072	0.547401			+						24.8242	25.459	23.4908	22.4376	24.8445	24.5215	25.8067	26.1066	26.7326	26.894	26.1915	26.6703	25.7513	25.8215	34	34	34	55.4	55.4	55.4	62.581	32.0212	235	Q60864
Q60865	Caprin-1	Caprin1	-0.520191	-0.961065	0.773106	0.332231	0.611061	0.0811861	0.701416	0.975648	0.339505	2.20865	1.58811	0.265417			+						22.7765	22.3789	21.793	NaN	22.7812	22.2586	23.2683	23.738	23.556	24.1174	23.4546	23.5478	22.5909	22.9497	7	7	7	17.7	17.7	17.7	78.168	29.1694	55	Q60865
Q60866	Phosphotriesterase-related protein	Pter	NaN	0.261244	1.48842	1.97366	NaN	0.671679	0.261466	0.0975631	NaN	0.0911197	3.66512	0.920068			+						NaN	21.6965	NaN	NaN	NaN	NaN	NaN	21.567	21.4028	21.2814	21.467	22.0245	21.2313	21.8974	6	6	6	27.5	27.5	27.5	39.218	27.3349	18	Q60866
Q60902	Epidermal growth factor receptor substrate 15-like 1	Eps15l1	-0.957958	0.116694	0.343376	1.41803	0.335354	0.74043	0.94851	0.482575	0.54007	0.107581	0.482707	0.59347									23.0697	22.8264	22.2769	NaN	22.6128	21.9013	23.6309	23.4871	23.7299	23.2427	22.9031	23.1614	23.3193	23.4078	15	15	15	26.8	26.8	26.8	99.307	29.0568	88	Q60902
Q60928	Gamma-glutamyltranspeptidase 1;Gamma-glutamyltranspeptidase 1 heavy chain;Gamma-glutamyltranspeptidase 1 light chain	Ggt1	-0.70375	-0.89902	-1.36476	-1.56003	0.383739	0.104305	0.117068	0.119576	0.429567	2.94398	1.19829	1.50734			+						26.5531	23.095	24.2696	25.4175	24.9269	23.9277	26.0829	24.914	24.3446	24.4676	24.1551	24.0235	23.4221	23.3539	19	19	19	37.3	37.3	37.3	61.562	30.0678	114	Q60928
Q60930	Voltage-dependent anion-selective channel protein 2	Vdac2	0.680354	0.363279	0.258294	-0.0587806	0.237907	0.381558	0.823137	0.682612	0.401041	1.51221	0.0697484	0.0757969									25.7541	26.6457	26.709	26.9333	25.9068	26.5128	25.5953	25.6985	26.2121	26.0477	26.1326	25.7796	26.454	26.2886	15	15	15	63.1	63.1	63.1	31.732	31.9688	164	Q60930
Q60931	Voltage-dependent anion-selective channel protein 3	Vdac3	0.530747	1.10168	-1.15853	-0.587595	0.378762	0.0261786	0.162575	0.416126	0.174999	2.23034	2.60473	0.247666			+						24.3648	24.9313	25.1441	25.1192	24.6866	25.0654	24.1449	24.0891	23.5651	23.2883	23.4589	22.9611	24.4778	24.0869	11	11	11	50.9	50.9	50.9	30.752	29.8284	77	Q60931
Q60932	Voltage-dependent anion-selective channel protein 1	Vdac1	0.0558522	0.0998709	0.789537	0.833555	0.868731	0.670633	0.822585	0.760267	0.242071	0.29093	2.64573	1.96517			+						26.9527	27.9473	27.439	27.3593	26.7503	27.091	27.156	27.1138	27.8302	27.816	28.1277	27.8645	28.3412	27.7856	16	16	16	65.9	65.9	65.9	32.351	33.6326	292	Q60932
Q60949	TBC1 domain family member 1	Tbc1d1	NaN	-0.11605	0.618615	0.941774	NaN	0.916077	0.68273	0.422885	NaN	0.0124101	0.630946	0.495926									19.6479	20.3659	NaN	NaN	NaN	NaN	NaN	NaN	21.1831	21.2888	20.1188	20.5767	20.7955	21.1721	7	7	7	10.4	10.4	10.4	142.02	26.3525	31	Q60949
Q60952	Centrosome-associated protein CEP250	Cep250	NaN	0.339092	2.45588	2.197	NaN	0.590381	0.102697	0.220539	NaN	0.106527	1.54987	3.57659			+	+					NaN	22.448	NaN	NaN	NaN	NaN	20.2541	20.2992	20.8855	21.9037	22.9106	24.1606	22.8453	22.8323	23	23	23	12.1	12.1	12.1	276.81	28.5023	58	Q60952
Q60972	Histone-binding protein RBBP4	Rbbp4	0.73286	-0.398418	-0.121167	-1.25245	0.205667	0.599802	0.590813	0.186363	0.102084	0.7276	0.537794	0.0478745									24.1751	23.7879	23.9058	20.6877	24.4287	25.0403	25.4377	26.4656	24.232	24.2167	23.6716	24.1552	23.9064	23.7707	16	16	9	56.5	56.5	44	47.655	30.2144	101	Q60972
Q60973	Histone-binding protein RBBP7	Rbbp7	0.239897	-0.680132	1.51193	0.546394	0.87738	0.267742	0.253357	0.635724	0.342827	0.922459	1.70972	0.146974			+						NaN	21.4827	NaN	NaN	20.9208	20.9363	21.6207	23.1919	22.591	22.4218	21.7857	21.847	21.6041	NaN	11	4	4	32.2	19.8	19.8	47.789	27.7579	23	Q60973
Q61011	Guanine nucleotide-binding protein G(I)/G(S)/G(T) subunit beta-3	Gnb3	0.0317584	1.96195	-0.463665	1.46653	0.921992	0.000106085	0.553638	0.462506	0.384403	1.7921	0.645898	1.01415						+			22.7641	24.4209	22.6238	NaN	23.1864	23.0224	23.5315	23.4791	20.9852	21.6587	23.2402	23.0652	24.8076	24.4889	10	8	8	45	40	40	37.24	29.3062	70	Q61011
Q61012	Guanine nucleotide-binding protein G(T) subunit gamma-T1	Gngt1	-1.25841	-0.830717	3.49691	3.92459	0.108416	0.151336	0.0108414	0.00324262	1.19567	0.416727	2.86884	2.47416			+						26.2075	28.6923	25.7792	23.6738	26.3368	24.7677	25.8186	25.8096	28.0354	28.7156	30.0376	30.4675	28.4548	28.854	11	11	10	75.7	75.7	75.7	8.5278	35.0069	173	Q61012;P61953
Q61017	Guanine nucleotide-binding protein G(I)/G(S)/G(O) subunit gamma-T2	Gngt2	-1.08241	0.709445	1.37948	2.65075	0.27453	0.141555	0.404674	0.126092	0.000643573	0.354626	0.492089	1.24217									22.0514	23.4809	NaN	NaN	21.8277	22.1213	NaN	NaN	NaN	21.7617	23.1496	23.4321	22.0342	23.3259	6	5	5	66.7	52.2	52.2	7.8019	28.5821	24	Q61017
Q61029;Q61033	Lamina-associated polypeptide 2, isoforms beta/delta/epsilon/gamma;Lamina-associated polypeptide 2, isoforms alpha/zeta	Tmpo	0.652083	-0.398402	-2.18378	-3.23426	0.256674	0.509236	0.0247526	0.00456196	0.119804	0.380659	3.09752	0.767608			+						25.2482	23.4718	24.5337	22.6073	25.8562	26.0604	25.5523	26.2133	22.8149	23.0723	23.3621	23.6323	22.8261	22.5323	16	16	16	53.8	53.8	53.8	50.372	30.1353	93	Q61029;Q61033
Q61074	Protein phosphatase 1G	Ppm1g	0.711336	-0.739847	0.133258	-1.15768	0.4837	0.43906	0.991847	0.475368	0.466711	0.204484	0.336498	1.21026									NaN	NaN	20.9643	NaN	NaN	21.2564	21.1589	21.4266	21.177	21.0595	NaN	20.7895	NaN	NaN	6	6	6	18.8	18.8	18.8	58.727	26.0474	22	Q61074
Q61102	ATP-binding cassette sub-family B member 7, mitochondrial	Abcb7	NaN	0.574544	NaN	-0.296718	NaN	0.472105	NaN	0.864065	NaN	0.558995	NaN	0.459226									20.5713	20.1797	NaN	NaN	NaN	20.4769	NaN	NaN	NaN	NaN	20.2286	NaN	20.1802	20.4637	5	5	5	8.1	8.1	8.1	82.58	25.308	13	Q61102
Q61112	45 kDa calcium-binding protein	Sdf4	0.962917	0.661258	0.827313	0.0909615	0.321308	0.311596	0.561847	0.829389	1.06014	2.30627	0.971713	0.336435									21.7896	22.5157	NaN	22.5989	NaN	22.4247	21.5676	21.5034	22.0089	21.7025	21.6571	21.9919	22.5661	22.2998	8	8	8	28.8	28.8	28.8	42.064	27.8551	34	Q61112
Q61147	Ceruloplasmin	Cp	0.106694	0.594993	NaN	0.0509777	1	0.456945	NaN	0.949749	0.0636149	1.04106	NaN	0.347747									20.5488	20.7595	NaN	NaN	NaN	20.7958	20.5847	20.4443	20.0304	NaN	20.2871	NaN	22.072	20.4145	6	6	6	7.4	7.4	7.4	121.15	26.2114	12	Q61147
Q61166	Microtubule-associated protein RP/EB family member 1	Mapre1	-0.757378	-0.299276	0.130039	0.588141	0.346178	0.752037	0.741633	0.92381	0.131894	0.643768	0.393031	0.203601									25.1341	24.6635	23.4749	23.5098	24.4514	24.0754	25.2642	25.4361	25.4603	25.2122	24.6337	24.6611	24.4975	24.7738	14	14	13	66.8	66.8	63.4	30.016	30.6803	97	Q61166
Q61171	Peroxiredoxin-2	Prdx2	-0.342294	-0.54977	0.164246	-0.04323	0.694699	0.399042	0.763131	0.691357	0.240344	1.06677	0.0438983	0.0443381									27.0958	26.6927	26.8275	24.9967	27.2514	26.8334	27.8643	28.398	27.5291	27.52	26.9863	27.1342	27.1316	26.7902	14	14	14	88.9	88.9	88.9	21.778	33.0775	180	Q61171
Q61187	Tumor susceptibility gene 101 protein	Tsg101	-0.551314	0.82609	-0.275606	1.1018	0.460866	0.209774	0.794493	0.350266	0.53553	2.53949	0.799277	1.02024									21.9299	22.0793	21.4632	NaN	21.2589	20.9775	21.5915	21.9447	21.5403	21.1035	21.1797	21.3232	21.997	22.458	5	5	5	16.6	16.6	16.6	44.123	27.4344	21	Q61187
Q61205	Platelet-activating factor acetylhydrolase IB subunit gamma	Pafah1b3	0.928352	NaN	NaN	-2.22169	0.341231	NaN	NaN	0.166267	0.827171	NaN	NaN	0.874931									NaN	20.9703	NaN	NaN	21.4638	21.9069	21.6298	22.6903	NaN	NaN	NaN	NaN	NaN	NaN	4	4	4	24.1	24.1	24.1	25.853	26.2112	25	Q61205
Q61206	Platelet-activating factor acetylhydrolase IB subunit beta	Pafah1b2	0.0442407	-0.135513	0.460495	0.280741	0.906469	0.853997	0.879603	0.944194	0.104544	0.11017	0.570007	0.152345									22.0046	22.6359	22.0388	NaN	21.8381	22.066	22.8091	23.5418	22.6156	22.6086	22.3438	22.2653	22.264	22.3468	3	3	3	21.8	21.8	21.8	25.581	28.2832	47	Q61206
Q61207	Prosaposin	Psap	-0.116394	1.43648	-2.70423	-1.15136	0.925577	0.00678018	0.00744808	0.21345	0.00696274	1.79282	1.9431	0.335962			+						26.228	24.3042	27.3581	28.2498	26.541	26.2765	24.3384	23.7392	23.5355	24.1561	23.74	23.6356	25.5292	25.1252	10	10	10	19.9	19.9	19.9	61.422	30.6939	110	Q61207
Q61316	Heat shock 70 kDa protein 4	Hspa4	0.0239734	-0.102296	0.121999	-0.00427054	0.909666	0.936163	0.736609	0.713447	0.251908	0.0879597	0.107363	0.211814									24.823	24.6246	24.5017	23.2758	24.9409	24.9071	25.1031	25.3245	25.1192	25.0383	24.9711	24.4664	24.9028	25.0221	27	25	25	45.4	41.9	41.9	94.132	30.7117	215	Q61316
Q61335	B-cell receptor-associated protein 31	Bcap31	-0.530054	0.80594	-0.529929	-0.000272704	0.475477	0.317311	0.668948	0.983613	0.967628	1.17979	0.893384	0.103919									20.7904	20.3331	20.5226	20.6	21.5078	NaN	20.54	20.1406	NaN	NaN	20.1107	20.1701	20.5997	20.6736	4	4	4	17.1	17.1	17.1	27.956	26.0115	23	Q61335
Q61391	Neprilysin	Mme	-1.96541	-0.152279	-2.68346	-0.870334	0.0202233	0.885345	0.065381	0.59425	0.386887	0.180426	0.678812	1.84406									24.5769	20.3198	NaN	21.1901	21.0455	20.8382	23.978	21.5291	20.534	20.4747	20.4695	NaN	20.4113	20.3164	12	12	12	20.3	20.3	20.3	85.701	27.1295	27	Q61391
Q61411;P08556	GTPase HRas;GTPase HRas, N-terminally processed;GTPase NRas	Hras;Nras	-0.405443	0.0118404	0.0147024	0.431986	0.697025	0.896687	0.842433	0.967906	0.581466	0.252158	0.206937	1.2489									23.3564	22.7703	22.2762	22.1585	22.6502	22.6	23.2902	22.6532	22.968	22.8507	23.0705	23.2547	23.032	23.0658	8	8	4	52.9	52.9	25.4	21.298	28.9268	38	Q61411;P08556
Q61425	Hydroxyacyl-coenzyme A dehydrogenase, mitochondrial	Hadh	0.854092	-0.172232	1.29275	0.266426	0.165417	0.822468	0.441922	0.87265	0.5486	0.00725913	1.45297	0.0784717			+						22.7631	24.3164	24.0663	25.0922	22.5394	23.5713	22.6698	22.864	24.112	23.9085	23.8338	24.1047	23.8377	23.8256	13	13	13	62.7	62.7	62.7	34.463	29.7691	78	Q61425
Q61474	RNA-binding protein Musashi homolog 1	Msi1	0.421106	-0.909408	0.595458	-0.735056	0.478761	0.100106	0.801345	0.396041	0.164226	1.34824	0.657383	0.0589853									23.5098	22.9882	22.5684	NaN	23.0596	23.7233	24.2093	24.6772	23.4821	23.5773	24.1596	24.3861	22.9155	23.4442	9	9	8	36.5	36.5	33.1	39.119	29.4575	77	Q61474
Q61503	5-nucleotidase	Nt5e	-0.744982	-0.696036	1.77714	1.82608	0.45802	0.217449	0.259178	0.329016	0.558704	0.269108	1.61868	1.9999			+						22.6661	23.3948	21.2448	20.813	22.2198	22.1974	22.4019	21.5687	22.4884	23.7974	24.3346	24.4037	23.2718	23.5524	13	13	13	26.6	26.6	26.6	63.864	29.4221	59	Q61503
Q61543	Golgi apparatus protein 1	Glg1	0.446688	0.620592	-0.755657	-0.581753	0.454218	0.193831	0.405111	0.464663	0.68003	1.60129	1.45324	0.616209			+						23.6594	23.0155	23.1253	23.5973	22.5718	23.6433	23.1755	23.3453	22.4857	22.2981	22.771	22.0119	23.6349	22.9828	18	18	18	20.1	20.1	20.1	133.73	28.6015	62	Q61543
Q61545	RNA-binding protein EWS	Ewsr1	1.22773	0.0706339	-0.477864	-1.63496	0.0485148	0.885784	0.545844	0.123905	0.303472	0.191732	0.0862903	0.242882									22.2982	22.0616	NaN	NaN	22.6214	23.6966	23.3641	24.3268	21.6596	21.8781	22.661	22.0956	22.6055	21.9989	6	6	6	12.8	12.8	12.8	68.461	28.3816	36	Q61545
Q61548	Clathrin coat assembly protein AP180	Snap91	-0.0362263	0.433	-0.709879	-0.232456	0.872748	0.584235	0.58518	0.896009	0.0891669	0.172017	0.981863	0.261894									NaN	21.0515	21.0462	NaN	23.0796	21.8064	21.1451	21.0603	NaN	NaN	20.7351	20.743	20.8278	NaN	6	6	4	8.8	8.8	6.5	91.85	26.5429	23	Q61548
Q61553	Fascin	Fscn1	0.44537	-0.751122	-0.220604	-1.4171	0.424679	0.205066	0.535271	0.147818	0.20532	2.42347	0.611262	0.667331									26.0186	24.9807	26.1006	24.9257	27.2255	26.747	26.4781	26.7473	26.3321	26.1121	25.8014	26.0493	25.3299	25.3735	28	28	28	70.4	70.4	70.4	54.507	31.8344	276	Q61553
Q61554	Fibrillin-1	Fbn1	-0.0379081	0.347004	-0.571359	-0.186447	0.99403	0.439088	0.495926	0.612507	0.298183	0.830362	0.12774	0.236736									24.3909	24.1092	24.6689	25.9551	22.436	24.308	24.2994	23.4478	24.1578	23.3805	23.5572	23.9634	24.1521	24.1216	45	45	43	23.4	23.4	22.7	312.3	29.7021	210	Q61554
Q61581	Insulin-like growth factor-binding protein 7	Igfbp7	0.334491	-0.11942	NaN	-0.73313	0.791888	0.913213	NaN	0.655436	0.236949	0.280202	NaN	1.49667									NaN	19.6726	NaN	20.4057	NaN	NaN	NaN	20.1206	NaN	NaN	NaN	19.9388	19.9862	19.6623	5	5	5	19.9	19.9	19.9	28.969	25.0636	13	Q61581
Q61584	Fragile X mental retardation syndrome-related protein 1	Fxr1	NaN	-0.119454	1.48172	1.98147	NaN	0.875429	0.263811	0.0962607	NaN	0.560173	1.54471	0.735159			+						NaN	21.156	NaN	NaN	NaN	NaN	21.593	21.8434	21.7493	22.0257	21.9726	21.9869	21.9606	21.8603	9	9	8	20.4	20.4	19.2	76.221	27.5707	22	Q61584
Q61595	Kinectin	Ktn1	-0.388668	-1.23147	1.33284	0.490036	0.709959	0.0235308	0.424468	0.936871	0.0534575	1.71177	1.48165	0.38544			+						22.9193	22.5354	21.1948	21.3472	22.0155	22.1484	23.2874	23.236	23.2643	23.5939	24.1015	24.1305	22.6384	23.1489	26	26	26	26.1	26.1	26.1	152.59	29.3055	73	Q61595
Q61598	Rab GDP dissociation inhibitor beta	Gdi2	-1.12084	0.22936	-0.508774	0.841429	0.15467	0.518039	0.39059	0.755153	0.765719	0.699108	0.77922	0.557191									25.5121	24.8886	24.5644	23.8045	25.1363	24.1443	25.3834	25.3148	25.0434	24.9127	24.581	24.5065	24.9857	25.135	24	18	18	63.4	48.3	48.3	50.537	30.7364	156	Q61598
Q61644	Protein kinase C and casein kinase substrate in neurons protein 1	Pacsin1	-0.670904	0.749696	1.0155	2.4361	0.505957	0.121778	0.573263	0.165867	0.275296	0.848367	0.309443	1.19483									22.5042	23.9348	22.4308	NaN	22.3846	21.7971	22.7715	23.808	21.2317	22.8988	23.9442	23.8984	24.9585	24.2332	13	13	13	34.5	34.5	34.5	50.575	29.4786	73	Q61644
Q61656	Probable ATP-dependent RNA helicase DDX5	Ddx5	0.513524	0.559052	-1.77338	-1.72786	0.39356	0.237561	0.0949639	0.107442	0.0689145	0.609158	2.68085	0.481765			+						23.8333	22.8892	23.2582	21.8337	24.5267	24.9868	24.3311	24.6171	22.2767	22.0059	22.7072	22.3817	22.929	22.2235	18	13	13	34.9	25.6	25.6	69.289	28.972	60	Q61656
Q61696	Heat shock 70 kDa protein 1A	Hspa1a	-0.801166	-0.731252	4.23156	4.90933	0.317311	0.220417	0.00148155	0.000154109	0.0774634	0.160799	2.39622	2.13194			+					+	22.0763	25.3435	20.2103	NaN	22.0508	20.461	22.7818	23.0242	24.1097	25.4289	26.8327	27.4054	25.5639	25.8088	34	27	1	67.4	57.4	4.2	70.078	31.8158	154	Q61696
Q61699	Heat shock protein 105 kDa	Hsph1	-0.848488	1.26872	NaN	1.53404	0.284412	0.0567968	NaN	0.196229	0.141851	1.4355	NaN	0.576482									NaN	21.9725	NaN	NaN	22.3044	NaN	21.6719	22.2202	NaN	21.0234	NaN	21.0311	21.8075	21.4627	10	9	9	14.6	12.9	12.9	96.406	27.392	20	Q61699
Q61739	Integrin alpha-6;Integrin alpha-6 heavy chain;Integrin alpha-6 light chain	Itga6	NaN	0.63326	1.28727	1.59848	NaN	0.429325	0.33818	0.17837	NaN	0.583361	3.3541	2.5898			+						NaN	21.4378	NaN	NaN	NaN	NaN	NaN	NaN	21.0162	20.9285	20.669	NaN	21.4429	20.9018	8	8	8	10.4	10.4	10.4	122.16	26.601	29	Q61739
Q61768	Kinesin-1 heavy chain	Kif5b	-1.0409	0.401861	-0.349655	1.09311	0.29392	0.379335	0.618114	0.628352	0.461673	0.44816	0.0336824	0.509961									23.5081	23.012	22.0661	NaN	23.2802	22.3578	23.5398	23.8053	23.5349	23.0373	22.9079	23.0606	23.6203	23.4509	20	20	16	28.6	28.6	22.7	109.55	29.1307	88	Q61768
Q61771	Kinesin-like protein KIF3B;Kinesin-like protein KIF3B, N-terminally processed	Kif3b	0.401513	-0.0177065	1.21894	0.957214	0.732733	1	0.367234	0.415516	0.138478	0.0177014	2.34526	1.7479			+						20.0286	21.1474	NaN	NaN	NaN	NaN	20.2386	20.2504	20.7359	20.9055	21.7775	21.6171	21.294	21.287	7	7	6	13.7	13.7	11.9	85.287	26.8495	32	Q61771
Q61792	LIM and SH3 domain protein 1	Lasp1	-0.53448	-1.37493	1.78395	0.943495	0.517679	0.00986291	0.281187	0.689909	0.286932	2.28087	2.28634	0.767387			+						23.6992	23.8663	22.3838	23.4931	24.307	21.8279	24.295	24.0687	25.9103	26.3204	25.3043	25.7056	24.4366	24.6414	13	13	12	42.2	42.2	38.4	29.994	31.0003	107	Q61792
Q61937	Nucleophosmin	Npm1	0.869878	-0.160198	0.125701	-0.904375	0.136683	0.981534	0.738921	0.291276	0.68829	0.159542	0.150679	0.966091									24.4345	24.5276	24.4803	24.6764	24.7023	25.4655	25.4119	25.8507	24.7103	24.8242	24.3733	24.7323	24.7303	24.5611	14	14	14	51.7	51.7	51.7	32.56	30.7197	116	Q61937
Q61990	Poly(rC)-binding protein 2	Pcbp2	0.83701	NaN	-2.03952	-2.01662	0.39759	NaN	0.155747	0.209454	0.0227855	NaN	1.32964	0.559271			+						21.7752	21.6488	21.6784	NaN	21.9888	22.6715	21.8914	22.715	NaN	NaN	22.0978	NaN	NaN	NaN	7	3	3	25.7	11	11	38.221	27.1423	20	Q61990
Q62048	Astrocytic phosphoprotein PEA-15	Pea15	0.186194	-0.0332717	0.791224	0.571758	0.706093	0.843087	0.821458	0.934924	0.0752254	0.0996041	1.56497	0.462946			+						24.5382	25.402	24.8592	23.8973	24.4147	24.8938	25.2106	25.7961	25.0705	25.5799	25.413	25.9861	25.4837	25.4656	8	8	8	70.8	70.8	70.8	15.054	31.3081	135	Q62048
Q62086	Serum paraoxonase/arylesterase 2	Pon2	2.01094	NaN	NaN	-2.35477	0.0274045	NaN	NaN	0.14206	0.496005	NaN	NaN	0.799533									NaN	20.8657	22.3062	23.7727	NaN	22.5474	NaN	NaN	NaN	NaN	NaN	20.2682	NaN	NaN	4	4	4	14.4	14.4	14.4	39.617	26.4563	11	Q62086
Q62087	Serum paraoxonase/lactonase 3	Pon3	0.430927	0.451797	-0.161621	-0.140751	0.469253	0.329533	0.730969	0.694233	0.245413	0.477793	0.368244	0.255555									23.486	23.7508	24.6808	25.6273	22.6517	23.5593	22.6508	22.6263	23.4931	23.3467	22.4496	22.2256	23.4185	22.861	10	10	10	36.2	36.2	36.2	39.351	28.9509	50	Q62087
Q62093	Serine/arginine-rich splicing factor 2	Srsf2	0.586652	0.131813	-0.629708	-1.08455	0.333134	0.718601	0.466053	0.26415	0.19873	0.534914	1.55196	0.406078			+						23.8527	23.2353	23.1604	22.5137	23.603	25.1092	23.9351	24.3199	22.9087	23.2607	23.0716	23.1347	23.4209	23.0599	5	5	5	26.7	26.7	26.7	25.476	29.3079	68	Q62093
Q62167;P16381	ATP-dependent RNA helicase DDX3X;Putative ATP-dependent RNA helicase Pl10	Ddx3x;D1Pas1	-0.0998687	-0.199301	0.459377	0.359945	0.942715	0.782155	0.880257	0.992595	0.253012	0.966585	1.50692	0.319295			+						23.2002	23.4604	22.4945	22.9357	23.2274	23.114	23.403	23.8048	23.9052	23.6202	23.5117	23.7244	23.5425	23.474	16	15	5	36.4	34.7	16.8	73.101	29.4489	84	Q62167;P16381
Q62186	Translocon-associated protein subunit delta	Ssr4	0.188029	1.73176	-3.38662	-2.09304	0.924941	0.00972235	0.0211847	0.192499	0.0882685	1.64438	3.54881	0.956898			+						22.8555	21.5003	23.8864	24.0542	23.198	23.2249	22.2597	21.2857	NaN	NaN	NaN	19.8343	21.1319	20.7122	5	5	5	36.6	36.6	36.6	18.936	27.6271	30	Q62186
Q62188	Dihydropyrimidinase-related protein 3	Dpysl3	-0.0195887	-0.122688	1.10225	0.999149	0.965971	0.963888	0.622295	0.655245	0.11292	0.0272637	0.83179	0.447413									26.6523	27.628	26.2418	24.4666	26.5851	26.5995	27.514	28.2785	26.6023	27.1828	28.1125	28.3322	27.5609	27.5986	28	28	23	67.2	67.2	57	61.936	33.5577	417	Q62188
Q62189	U1 small nuclear ribonucleoprotein A	Snrpa	0.9092	1.6828	-2.25491	-1.62779	0.352603	0.0119514	0.118513	0.312482	0.670336	0.62649	2.91361	1.08827			+						22.0804	21.6551	22.0293	22.0726	22.6174	23.2829	22.6526	23.4446	NaN	NaN	21.0091	NaN	22.0143	NaN	4	4	3	16.4	16.4	13.9	31.835	27.3743	22	Q62189
Q62261	Spectrin beta chain, non-erythrocytic 1	Sptbn1	-0.948989	-0.149411	0.467962	1.26754	0.231811	0.999653	0.960175	0.499298	0.50746	0.160043	0.864207	1.21034									27.2956	27.2936	26.2581	26.162	26.8993	26.1014	27.5531	27.2172	28.0527	27.6791	27.4714	27.1417	27.7213	27.4296	108	108	107	56.2	56.2	55.8	274.22	33.2778	822	Q62261
Q62277	Synaptophysin	Syp	0.232919	3.09728	NaN	-0.0221635	0.883758	0.000155606	NaN	0.99809	0.0105217	1.75374	NaN	0.23717						+			NaN	22.2175	NaN	NaN	22.8436	22.8356	22.5037	22.0523	NaN	NaN	NaN	NaN	22.0301	NaN	2	2	2	7.3	7.3	7.3	34.024	26.8193	18	Q62277
Q62318	Transcription intermediary factor 1-beta	Trim28	0.389837	-0.38712	-0.861031	-1.63799	0.509717	0.523281	0.357983	0.123339	0.0114223	0.179304	2.32391	0.549573			+						23.9503	22.8698	23.8192	22.4018	24.2681	24.5078	24.5834	25.4755	23.2919	23.2315	22.5835	23.2819	23.2765	22.815	24	24	24	47	47	47	88.846	29.3653	88	Q62318
Q62393	Tumor protein D52	Tpd52	0.507338	-0.355229	0.829389	-0.0331784	0.368629	0.664467	0.79608	0.697032	1.19484	1.24793	2.69126	0.168032			+						23.2867	23.6457	23.8591	24.1628	23.6807	23.7665	23.6299	24.3608	24.4483	24.5206	24.1905	24.7524	24.1874	24.1297	8	8	8	53.1	53.1	53.1	24.313	30.2118	88	Q62393
Q62394	Zinc finger protein 185	Znf185	-1.43923	-1.7262	2.25364	2.23164	0.143353	0.00393248	0.138375	0.211903	0.594069	1.48491	1.94761	0.995716			+						21.572	21.4754	NaN	NaN	NaN	NaN	21.297	NaN	23.1693	23.2331	21.7388	23.5393	21.4428	21.6413	10	10	10	49.4	49.4	49.4	38.322	28.4247	22	Q62394
Q62417	Sorbin and SH3 domain-containing protein 1	Sorbs1	-0.977187	-1.21064	2.37122	2.16302	0.325428	0.0261099	0.116623	0.229255	0.724893	0.752693	3.20333	2.23894			+						21.757	22.4347	NaN	NaN	20.9514	NaN	21.5377	NaN	23.8292	23.888	22.9623	23.4347	22.4035	23.6915	12	11	11	11.8	10.9	10.9	143.07	28.9117	49	Q62417
Q62418	Drebrin-like protein	Dbnl	-1.366	-0.419299	1.82757	2.77428	0.0804982	0.483754	0.264808	0.0497858	0.149843	0.604119	1.65672	0.966622			+						23.2928	23.683	21.436	21.1792	21.7295	21.3473	23.7247	23.9218	24.7799	24.9932	23.8196	24.2542	24.1216	24.237	17	17	17	46.3	46.3	46.3	48.699	29.9783	96	Q62418
Q62420	Endophilin-A1	Sh3gl2	-0.364565	-0.383245	1.33569	1.31701	0.673046	0.52815	0.488344	0.472867	0.200094	0.0119885	0.947594	0.683019									22.9275	23.9071	22.4554	NaN	22.9813	22.5901	23.7802	24.0927	22.7682	23.958	24.5603	24.7661	24.3548	23.8365	12	12	9	41.8	41.8	34.4	39.955	29.9176	81	Q62420
Q62425	Cytochrome c oxidase subunit NDUFA4	Ndufa4	0.59167	0.02909	0.0253486	-0.537231	0.300154	0.760804	0.677145	0.438541	0.125173	0.265831	0.0229075	0.0373752									24.151	25.022	25.7941	26.2545	25.0734	25.2764	23.3182	23.2174	23.9902	24.5572	25.0996	24.8482	24.7391	24.6892	7	7	7	56.1	56.1	56.1	9.3267	30.6511	60	Q62425
Q62426	Cystatin-B	Cstb	-0.556371	-0.346254	1.55431	1.76443	0.499098	0.678245	0.378549	0.271439	0.220027	1.64137	2.24634	1.55153			+						23.777	24.1348	22.4871	22.4809	22.9617	22.8698	24.2241	23.7929	25.2063	24.9449	24.9984	24.9623	24.6342	24.7014	6	6	6	75.5	75.5	75.5	11.045	30.4849	53	Q62426
Q62433	Protein NDRG1	Ndrg1	0.0580722	1.10817	-3.5273	-2.4772	0.889311	0.0253498	0.00185413	0.0289441	0.310258	1.48737	4.29083	0.198634			+						24.9392	22.7924	24.4856	NaN	25.0854	25.0511	25.0448	26.0004	21.1451	21.1115	22.3523	21.7278	22.5739	22.4989	10	10	10	43.7	43.7	43.7	43.008	29.3203	76	Q62433
Q62446	Peptidyl-prolyl cis-trans isomerase FKBP3	Fkbp3	0.629229	-0.17456	0.342929	-0.460859	0.272578	0.818981	0.878047	0.473821	0.220475	0.0424903	0.351402	0.00248422									23.5148	23.8296	23.7529	23.0113	23.5929	24.3077	23.8132	24.3043	23.345	23.4539	24.4668	24.4225	23.8435	23.9602	11	11	11	54	54	54	25.147	29.9373	89	Q62446
Q62465	Synaptic vesicle membrane protein VAT-1 homolog	Vat1	-0.437735	0.39348	-0.202048	0.629167	0.672375	0.388126	0.706103	0.862963	0.643617	0.426612	0.0333154	0.964704									24.0498	23.6317	22.9923	23.0025	23.0334	22.0472	23.7573	23.4191	24.0592	23.1664	23.2246	23.2517	23.8656	23.5485	11	11	11	33.5	33.5	33.5	43.096	29.2387	53	Q62465
Q62470	Integrin alpha-3;Integrin alpha-3 heavy chain;Integrin alpha-3 light chain	Itga3	0.470784	0.159702	0.660465	0.349382	0.431764	0.783643	0.764301	0.986135	0.320532	0.188802	0.704321	0.133353									22.284	22.9862	22.6504	23.6512	21.6439	22.4871	21.6875	21.4511	23.0063	23.1189	22.0146	22.2491	22.8365	22.4763	11	11	11	14.2	14.2	14.2	116.74	28.312	30	Q62470
Q63ZW7	InaD-like protein	Inadl	NaN	-1.99059	1.70588	NaN	NaN	0.0345179	0.193093	NaN	NaN	0.615377	0.645798	NaN									NaN	NaN	NaN	NaN	NaN	NaN	21.8204	NaN	22.2554	21.5082	21.3771	NaN	NaN	21.3386	7	7	7	5.9	5.9	5.9	198.51	27.0278	11	Q63ZW7
Q64010	Adapter molecule crk	Crk	-0.117059	-0.638992	1.34535	0.82342	0.924877	0.302458	0.483154	0.766865	0.0484691	1.39682	1.81216	0.366045			+						24.3604	24.3489	23.4963	22.6579	23.5427	23.8917	24.8015	25.2911	25.1793	25.5281	24.8179	25.51	24.8093	24.7151	17	17	17	70.1	70.1	70.1	33.814	30.8351	112	Q64010
Q64012	RNA-binding protein Raly	Raly	0.873174	-0.152243	-0.162156	-1.18757	0.156484	0.831785	0.730638	0.231847	0.23403	0.648046	0.448224	0.498341									22.6272	21.9513	22.1228	21.5749	22.4366	23.8299	23.0945	23.4082	22.444	22.5528	22.2981	22.0742	22.2206	22.249	8	8	8	34.9	34.9	34.9	33.188	28.3065	51	Q64012
Q64105	Sepiapterin reductase	Spr	-0.27459	-0.588626	1.65606	1.34203	0.799968	0.304683	0.299035	0.514951	0.0421202	0.677095	2.29967	0.812961			+						21.9222	22.864	21.4743	20.9163	21.6796	21.5314	22.5145	23.0295	23.8521	23.818	22.8801	22.9883	22.8734	23.0645	12	12	12	55.2	55.2	55.2	27.883	28.9547	58	Q64105
Q64152	Transcription factor BTF3	Btf3	0.175326	-0.430705	0.161878	-0.444153	0.7467	0.493355	0.938061	0.531508	0.222576	0.382433	0.141486	0.123596									22.6329	21.968	21.8618	NaN	22.2363	22.6235	23.154	23.3133	22.2583	22.1995	22.8927	23.061	22.1794	22.7816	4	4	4	37.3	37.3	37.3	22.031	28.5099	41	Q64152
Q64191	N(4)-(beta-N-acetylglucosaminyl)-L-asparaginase;Glycosylasparaginase alpha chain;Glycosylasparaginase beta chain	Aga	0.521555	1.31735	-1.9255	-1.12971	0.386617	0.0481146	0.0726673	0.249628	0.225387	2.63298	5.06545	0.332347			+						23.2357	22.481	23.3435	24.9977	22.9534	23.623	22.9413	21.9893	21.2789	21.0651	21.043	21.4345	22.4933	23.4055	8	8	8	30.6	30.6	30.6	37.022	28.092	56	Q64191
Q64213	Splicing factor 1	Sf1	1.09263	-0.432176	0.834387	-0.690414	0.0782342	0.491781	0.668013	0.415363	0.0424126	0.833409	0.483004	0.0290818									22.0725	22.5797	21.4925	NaN	21.4548	22.9041	23.3665	24.1596	22.6943	22.5957	22.3289	22.7001	22.2137	22.1827	12	12	12	26.3	26.3	26.3	70.402	28.4374	45	Q64213
Q64314	Hematopoietic progenitor cell antigen CD34	Cd34	-0.460622	0.553073	NaN	1.52917	0.524917	0.488315	NaN	0.197631	0.0449894	0.669775	NaN	1.46605									21.3463	21.1241	NaN	NaN	NaN	NaN	20.8439	20.3675	NaN	21.3592	21.1308	NaN	22.1384	20.8088	3	3	3	10.2	10.2	10.2	40.982	26.7509	12	Q64314
Q64324	Syntaxin-binding protein 2	Stxbp2	-2.0225	-0.251016	0.247812	0.7321	0.0385073	0.703918	0.994405	0.809011	0.619734	0.427569	0.369938	1.07567									22.9322	22.1362	NaN	NaN	21.6226	NaN	22.5192	21.5234	22.7984	22.2183	22.5385	21.7794	21.8622	22.2002	10	10	10	25.8	25.8	25.8	66.357	28.0346	43	Q64324
Q64374	Regucalcin	Rgn	NaN	-0.270115	1.68353	0.521629	NaN	0.786807	0.199446	0.650435	NaN	0.151356	1.31495	0.445974			+						NaN	NaN	NaN	NaN	NaN	NaN	NaN	NaN	21.388	21.6238	21.0465	NaN	20.9572	21.2541	3	3	3	15.1	15.1	15.1	33.406	26.4972	5	Q64374
Q64433	10 kDa heat shock protein, mitochondrial	Hspe1	0.349896	0.124751	0.292127	0.0669823	0.520119	0.639957	0.845	0.754463	0.432228	0.444363	0.248672	0.0379951									26.9717	27.199	27.2552	28.1152	26.6794	27.1828	26.6034	26.5646	26.5015	27.0729	27.1754	27.3319	27.2623	27.2498	7	7	7	59.8	59.8	59.8	10.963	32.924	102	Q64433
Q64442	Sorbitol dehydrogenase	Sord	-0.555122	-0.123846	1.61552	2.0468	0.500149	0.965465	0.350764	0.179986	0.481736	0.267052	2.59644	2.47072			+						22.912	24.4721	22.4864	22.3302	23.8104	23.1612	23.0457	22.4253	24.6604	24.5285	24.421	25.2521	24.3195	24.8507	16	16	16	54.3	54.3	54.3	38.249	30.3298	88	Q64442
Q64511	DNA topoisomerase 2-beta	Top2b	1.00049	1.62333	-3.05005	-3.04384	0.300529	0.0152597	0.0372039	0.00882816	0.0617339	1.40225	3.26831	0.639491			+						22.1785	21.0598	22.7979	19.8072	23.4343	25.6949	23.2815	24.0604	NaN	NaN	NaN	20.0144	21.0165	19.831	27	27	23	23.8	23.8	21.2	181.91	27.7943	67	Q64511
Q64512	Tyrosine-protein phosphatase non-receptor type 13	Ptpn13	-1.52387	0.0356767	0.23857	0.719055	0.0676474	0.926497	0.922973	0.537361	0.789383	0.201846	0.359452	1.11071									22.5676	21.9534	NaN	NaN	NaN	NaN	22.3048	21.1343	22.1309	21.7984	21.8367	21.4967	21.2799	21.8534	6	6	6	4	4	4	270.33	27.4344	20	Q64512
Q64514	Tripeptidyl-peptidase 2	Tpp2	NaN	0.782497	NaN	1.74922	NaN	0.33128	NaN	0.141361	NaN	0.82224	NaN	2.24052									20.2012	21.1291	NaN	NaN	NaN	NaN	NaN	NaN	NaN	21.1033	20.9783	NaN	21.1904	21.2827	4	4	4	5	5	5	139.88	26.644	24	Q64514
Q64520	Guanylate kinase	Guk1	0.489741	-0.482052	2.07995	1.10815	0.384058	0.483451	0.182962	0.589517	0.0185693	0.0174172	1.39197	0.746468			+						23.1771	25.3589	23.3422	NaN	24.0852	24.2508	24.3764	25.065	23.8472	25.2672	26.2564	26.2503	25.2073	25.5442	15	15	15	78.3	78.3	78.3	21.918	31.2854	115	Q64520
Q64521	Glycerol-3-phosphate dehydrogenase, mitochondrial	Gpd2	0.0556242	-0.208242	0.6975	0.433634	0.892344	0.758504	0.74343	0.967024	0.355227	0.0223776	0.808542	0.153187									21.8927	23.0222	22.671	23.3055	21.7469	21.8773	NaN	21.6201	22.7364	22.6609	22.3367	22.3618	22.3109	22.1894	12	12	12	23.5	23.5	23.5	80.953	28.4139	47	Q64521
Q64523;Q6GSS7	Histone H2A type 2-C;Histone H2A type 2-A	Hist2h2ac;Hist2h2aa1	0.310469	0.612655	-3.19554	-2.89335	0.562532	0.193319	0.00205025	0.01	0.0455597	0.274558	4.07343	1.58519			+						31.1974	29.6584	31.9897	31.9957	32.2257	32.297	31.2987	30.5248	28.1739	27.8641	28.7486	28.8768	29.1023	27.6476	8	8	2	58.9	58.9	14	13.988	35.4091	192	Q64523;Q6GSS7
Q64669	NAD(P)H dehydrogenase [quinone] 1	Nqo1	-0.90752	-0.654674	1.06539	1.31823	0.253951	0.287241	0.644825	0.472223	0.984278	1.26178	1.65009	1.05191			+						24.8451	24.6563	24.0893	24.2997	24.0402	23.2876	24.2936	23.0733	25.4016	25.422	24.5965	25.1041	24.1549	24.6058	12	12	12	38	38	38	30.959	30.3619	92	Q64669
Q64704	Syntaxin-3	Stx3	0.249047	2.23539	0.391833	2.37817	0.631755	4.67066e-05	0.910063	0.104446	0.122884	2.17974	0.481949	1.96642						+			24.7853	27.4093	24.0314	23.2159	24.9542	25.1213	25.2268	25.2817	24.39	24.7989	26.3064	25.6152	27.4994	27.9132	15	15	15	40.5	40.5	40.5	33.243	32.1546	169	Q64704
Q64727	Vinculin	Vcl	-0.878692	-0.260507	0.534764	1.15295	0.378301	0.693279	0.995558	0.563416	0.468313	0.117166	0.552123	0.734303									23.7861	23.6025	22.5732	22.6097	23.1129	21.2507	24.2631	23.9531	24.9818	24.3589	23.5847	23.322	24.357	23.7626	22	22	22	29.4	29.4	29.4	116.72	29.8317	128	Q64727
Q68FD5	Clathrin heavy chain 1	Cltc	-0.48478	0.260042	-0.912331	-0.167509	0.561154	0.484703	0.233009	0.622705	0.928207	0.706578	1.62004	0.153318			+						26.8123	26.5849	26.1897	25.7411	27.0133	26.321	26.7993	26.4629	26.2114	26.2577	25.4852	25.4599	26.1535	26.1155	62	62	62	40.4	40.4	40.4	191.55	31.9347	493	Q68FD5
Q69ZN7	Myoferlin	Myof	-1.5549	0.445702	NaN	1.64176	0.0625848	0.573687	NaN	0.167076	0.426167	0.681847	NaN	0.807321									23.0068	20.7291	NaN	NaN	NaN	NaN	22.1033	20.7348	20.5885	20.5735	NaN	NaN	20.5157	20.5049	9	9	8	6	6	5.4	233.32	26.2543	13	Q69ZN7;Q9ESD7
Q6A068	Cell division cycle 5-like protein	Cdc5l	1.26944	-0.170708	0.0540056	-1.38615	0.178036	0.807426	0.964985	0.391032	0.502801	0.191469	0.223651	0.110379									NaN	21.633	21.2905	NaN	21.3754	22.603	22.0936	23.3088	21.413	21.3616	21.053	22.0499	21.1478	21.2169	7	7	7	15.6	15.6	15.6	92.188	27.4528	35	Q6A068
Q6A078	Centrosomal protein of 290 kDa	Cep290	NaN	0.414768	3.90838	4.55384	NaN	0.366039	0.00673688	0.00499665	NaN	0.580689	1.72393	2.59241			+						NaN	23.7584	NaN	NaN	NaN	NaN	22.8821	NaN	22.6378	23.2008	24.0401	24.0409	24.0954	24.1772	16	16	16	8.2	8.2	8.2	289.07	29.4095	49	Q6A078
Q6A0A9	Constitutive coactivator of PPAR-gamma-like protein 1	FAM120A	NaN	-0.248828	0.468137	0.678038	NaN	0.804406	0.775503	0.560022	NaN	0.701721	1.50393	0.185763			+						NaN	20.2463	NaN	NaN	NaN	NaN	NaN	NaN	20.2609	20.5637	20.9701	NaN	19.9327	20.4879	5	5	5	6.8	6.8	6.8	121.64	26.2042	20	Q6A0A9
Q6GQT1	Alpha-2-macroglobulin-P	A2mp	-0.821536	3.80675	NaN	3.92208	0.411277	1.74179e-08	NaN	0.0171654	0.0659933	2.41176	NaN	1.91347						+			NaN	25.0277	21.6983	22.0986	19.8625	NaN	NaN	NaN	NaN	20.8783	20.9101	NaN	23.8766	23.953	21	21	21	19	19	19	164.35	28.5125	44	Q6GQT1
Q6GQT9	Nodal modulator 1	Nomo1	0.718947	0.985708	-0.962538	-0.695778	0.478213	0.136532	0.476556	0.413013	0.315223	2.2543	2.00885	0.588555			+						22.5962	22.524	23.3352	23.5657	22.1263	23.1141	22.1614	22.1002	21.5846	21.6528	21.1318	21.2626	22.4183	22.0199	14	14	14	16.6	16.6	16.6	133.42	27.8356	42	Q6GQT9
Q6IRU2	Tropomyosin alpha-4 chain	Tpm4	-0.41994	-0.0180075	-0.672942	-0.271009	0.685917	0.942199	0.44458	0.622031	0.555166	0.0339099	1.83514	0.742218			+						24.2122	23.4005	23.7236	23.7704	24.3966	23.8647	24.3536	24.1347	23.7499	23.6416	23.4947	23.5811	23.8969	23.5937	19	16	16	65.7	59.3	59.3	28.467	29.6043	105	Q6IRU2
Q6IRU5	Clathrin light chain B	Cltb	-0.975314	-0.427321	0.817794	1.36579	0.218487	0.558188	0.803769	0.447576	0.643277	1.02826	1.49933	1.17963			+						25.1145	24.7542	23.978	23.6876	24.7114	23.9516	25.2817	24.8257	25.9709	26.1726	25.3612	25.4763	25.3174	25.3953	13	13	13	41.5	41.5	41.5	25.171	31.2676	117	Q6IRU5
Q6NVF9	Cleavage and polyadenylation specificity factor subunit 6	Cpsf6	-0.249597	0.521839	-0.49451	1.31921	0.689679	0.512423	0.685978	0.265152	0.11692	0.178826	0.104854	0.0232441									21.7984	21.5369	NaN	NaN	NaN	NaN	22.8188	23.5326	21.2644	20.9527	20.8812	20.7892	21.4392	NaN	5	5	5	13.8	13.8	13.8	59.152	27.2618	22	Q6NVF9
Q6NZB0	DnaJ homolog subfamily C member 8	Dnajc8	1.35658	0.130277	-0.599495	-1.53399	0.147685	0.857413	0.635997	0.341648	1.08531	0.427663	0.311401	1.1477									NaN	20.1092	NaN	NaN	21.0983	21.6432	20.8131	22.7041	NaN	20.1843	20.3899	19.7392	20.4511	20.0601	4	4	4	17	17	17	29.812	26.1708	13	Q6NZB0
Q6NZJ6	Eukaryotic translation initiation factor 4 gamma 1	Eif4g1	-0.400839	-0.0137798	0.782407	0.859159	0.569502	0.984402	0.586972	0.463592	0.124765	0.221672	1.11257	0.677299									NaN	21.5144	NaN	NaN	21.4641	NaN	21.2232	21.6703	21.4209	21.7099	21.5497	21.5064	21.4771	21.8564	7	7	7	6.8	6.8	6.8	176.07	27.385	30	Q6NZJ6
Q6P069	Sorcin	Sri	-1.44588	-0.560336	0.299756	1.10435	0.0818686	0.365478	0.974301	0.623007	0.299713	0.593819	0.430823	0.491335									22.2155	21.4868	NaN	NaN	21.7889	NaN	22.5972	22.2516	23.1607	22.7433	21.6075	21.7112	21.8829	21.7573	6	6	6	28.8	28.8	28.8	21.627	27.9563	27	Q6P069
Q6P1B1	Xaa-Pro aminopeptidase 1	Xpnpep1	-0.199979	2.19173	-1.41253	0.117556	0.731083	0.0073074	0.313678	0.905901	0.141995	0.771984	0.860226	0.242197									NaN	21.1713	21.2812	21.2429	21.4208	21.0538	21.2258	20.9034	NaN	NaN	NaN	21.2449	NaN	21.2833	6	6	6	16.1	16.1	16.1	69.59	26.2544	22	Q6P1B1
Q6P1F6	Serine/threonine-protein phosphatase 2A 55 kDa regulatory subunit B alpha isoform	Ppp2r2a	-1.00607	0.113337	0.643902	2.8283	0.310884	0.836466	0.773692	0.0991705	0.012195	0.261457	0.636142	0.807099									22.7397	22.3639	NaN	NaN	NaN	NaN	22.8225	22.8496	22.7407	22.5636	22.5538	21.9572	22.7627	22.672	8	8	8	28.4	28.4	28.4	51.691	28.1018	35	Q6P1F6;Q925E7;Q6ZWR4;Q8BG02
Q6P542	ATP-binding cassette sub-family F member 1	Abcf1	NaN	-0.407217	2.08497	1.86445	NaN	0.518849	0.106799	0.117289	NaN	0.293972	4.10693	0.856172			+						NaN	21.592	NaN	NaN	NaN	NaN	NaN	21.9359	22.0407	21.5343	22.4358	22.3414	21.7916	22.258	8	8	8	14.1	14.1	14.1	94.944	27.6878	17	Q6P542
Q6P5D4	Centrosomal protein of 135 kDa	Cep135	NaN	-0.0739706	2.82122	4.21648	NaN	0.972002	0.0570434	0.00985774	NaN	0.142585	3.49431	3.4076			+	+					NaN	23.4145	NaN	NaN	NaN	NaN	NaN	NaN	22.7325	23.1086	24.0134	24.0134	23.5568	23.8863	14	14	14	15.3	15.3	15.3	133.34	29.1589	30	Q6P5D4
Q6P5E4	UDP-glucose:glycoprotein glucosyltransferase 1	Uggt1	0.292789	1.09092	-2.27996	-1.48182	0.612058	0.0276024	0.0369318	0.155261	0.582233	1.35799	3.42214	2.26392			+						24.4166	23.0039	24.8184	25.0948	23.803	24.435	23.6695	24.4034	22.3116	21.8969	21.4352	21.8267	22.9532	22.1577	29	29	29	24.5	24.5	24.5	176.43	28.8228	75	Q6P5E4
Q6P8I4	PEST proteolytic signal-containing nuclear protein	Pcnp	-0.113314	-0.350191	-0.230189	-0.428064	0.805248	0.721645	0.817596	0.799515	0.292854	0.40564	0.292994	1.51206									NaN	18.9715	19.3328	NaN	20.5259	19.9046	20.0584	19.8594	18.9648	20.1656	19.2034	19.7637	NaN	19.4765	5	5	5	37.1	37.1	37.1	18.963	25.4627	18	Q6P8I4
Q6P8X1	Sorting nexin-6;Sorting nexin-6, N-terminally processed	Snx6	-0.508112	0.877673	-0.218667	1.68223	0.49082	0.276996	0.823483	0.157006	0.051561	0.0231366	0.0514198	0.247052									21.2453	21.2764	NaN	NaN	20.7621	NaN	21.4402	21.305	21.8697	21.0286	NaN	NaN	21.3244	NaN	7	6	6	20.2	17.7	17.7	46.648	26.6742	29	Q6P8X1
Q6P9K8	Caskin-1	Caskin1	NaN	-1.18771	3.17989	1.93974	NaN	0.0292272	0.0300763	0.292617	NaN	1.17873	2.73217	1.29169			+						NaN	21.7694	NaN	NaN	NaN	NaN	20.4339	21.5912	23.974	23.6565	22.1761	23.0748	22.2071	22.2744	22	22	22	23.9	23.9	23.9	150.49	28.565	59	Q6P9K8;Q8VHK1
Q6P9R2	Serine/threonine-protein kinase OSR1	Oxsr1	0.354334	0.430742	-0.379809	-0.303402	0.774231	0.500939	0.742193	0.860755	0.248178	1.93575	1.43988	0.231385			+						22.0216	21.9022	21.7536	NaN	22.0681	22.3994	22.4026	22.5249	21.5034	21.8205	21.6469	21.6833	22.096	22.1441	6	6	5	13.1	13.1	11.8	58.213	27.7787	33	Q6P9R2
Q6PB44	Tyrosine-protein phosphatase non-receptor type 23	Ptpn23	NaN	-0.0453135	1.08828	NaN	NaN	0.976401	0.426973	NaN	NaN	0.473864	1.61537	NaN			+						20.1728	NaN	NaN	NaN	NaN	NaN	NaN	NaN	20.6253	20.8641	20.1056	20.1335	20.54	NaN	7	7	7	7.6	7.6	7.6	185.21	25.7473	17	Q6PB44
Q6PB66	Leucine-rich PPR motif-containing protein, mitochondrial	Lrpprc	0.970153	0.671495	-0.891784	-1.19044	0.317235	0.402723	0.505819	0.462695	0.429967	1.8153	1.57192	0.728057			+						21.7842	21.8802	22.9916	23.615	21.7665	22.7455	21.4205	21.5254	20.5901	21.2287	21.079	20.6574	21.5551	21.5061	13	13	13	11.2	11.2	11.2	156.61	27.1766	43	Q6PB66
Q6PDG5	SWI/SNF complex subunit SMARCC2	Smarcc2	0.779155	0.0704222	-0.104366	-0.813099	0.204226	0.808478	0.766668	0.363592	0.182142	0.278207	0.0965087	0.164047									22.7796	22.8731	22.239	21.3772	23.0242	23.6862	23.452	24.831	22.9273	22.707	22.6933	22.8925	22.8763	22.8165	14	14	9	19.5	19.5	15.1	132.6	28.8228	70	Q6PDG5
Q6PDL0	Cytoplasmic dynein 1 light intermediate chain 2	Dync1li2	0.108816	-1.11983	-0.061385	NaN	0.998039	0.237626	0.904705	NaN	0.0294163	0.543362	0.154535	NaN									NaN	NaN	NaN	NaN	22.2471	NaN	21.2056	21.7637	20.9589	21.5807	20.8988	NaN	NaN	20.8545	6	5	5	19.5	16.9	16.9	54.218	26.765	15	Q6PDL0
Q6PDM2	Serine/arginine-rich splicing factor 1	Srsf1	0.918473	-0.038917	-0.215094	-1.17248	0.11706	0.850635	0.538278	0.207566	0.0308976	0.197232	0.328016	0.120418									24.6286	24.4065	24.0074	22.7626	24.6916	25.6975	25.0851	25.5789	24.2281	24.523	24.3633	24.57	24.4849	24.1939	12	12	12	44.4	44.4	44.4	27.744	30.4541	123	Q6PDM2
Q6PDQ2	Chromodomain-helicase-DNA-binding protein 4	Chd4	1.0913	1.5745	-2.44036	-1.56354	0.254087	0.053222	0.092393	0.332278	0.252703	0.478368	2.53208	0.298858			+						21.865	21.5426	22.1507	NaN	21.8375	23.1062	22.4655	23.6971	NaN	NaN	20.8786	NaN	21.5577	NaN	16	16	16	11.7	11.7	11.7	217.75	27.1568	41	Q6PDQ2;A2A8L1
Q6PE15	Mycophenolic acid acyl-glucuronide esterase, mitochondrial	Abhd10	NaN	-0.369013	2.28417	2.04045	NaN	0.561722	0.132448	0.262712	NaN	0.125713	0.984293	1.27761									NaN	21.8545	NaN	NaN	NaN	NaN	NaN	21.7201	22.3702	NaN	22.8158	23.1994	22.7194	22.2411	5	5	5	22.2	22.2	22.2	33.04	28.0343	20	Q6PE15
Q6PER3	Microtubule-associated protein RP/EB family member 3	Mapre3	-0.0723917	0.558048	0.65899	1.28943	0.965455	0.389702	0.765136	0.538	0.0630843	0.410656	0.553538	0.940965									21.6502	22.8416	NaN	NaN	21.3008	21.4136	22.2989	22.333	21.001	21.7367	22.4629	23.2373	22.7031	22.4192	6	5	5	29.5	26.3	26.3	31.966	28.2713	33	Q6PER3
Q6PGL7	WASH complex subunit FAM21	Fam21	NaN	-1.66056	2.41389	0.902958	NaN	0.00199325	0.109429	0.721541	NaN	1.58055	2.2814	1.11414			+						NaN	21.8353	NaN	NaN	NaN	NaN	21.7678	21.567	23.5414	23.7955	22.3142	23.6114	21.9163	22.2925	16	16	16	21.7	21.7	21.7	145.31	28.5968	35	Q6PGL7
Q6PHU5	Sortilin	Sort1	0.688342	0.529962	-1.11174	-1.27012	0.500483	0.506094	0.418002	0.432671	0.243632	0.372129	0.671645	0.344088									NaN	20.7303	21.5351	23.645	21.0482	22.0004	21.8405	NaN	20.9195	20.2363	20.1635	NaN	20.7709	20.0477	7	7	7	11.5	11.5	11.5	91.199	26.2129	19	Q6PHU5
Q6PHZ2	Calcium/calmodulin-dependent protein kinase type II subunit delta	Camk2d	0.0568841	0.464782	0.330086	0.737984	0.890783	0.317311	0.956363	0.805952	0.344504	0.673454	0.137273	0.577654									23.1289	23.7578	22.491	NaN	22.7753	23.0198	23.441	23.7642	22.2119	22.8537	23.7423	23.6292	23.7793	23.6192	8	8	6	25.7	25.7	19.4	56.369	29.2392	67	Q6PHZ2;P11798
Q6PIC6	Sodium/potassium-transporting ATPase subunit alpha-3	Atp1a3	-0.640767	0.678702	-0.879061	0.440409	0.430905	0.157482	0.243979	0.978229	0.465013	1.03672	1.4243	0.301074			+						26.4837	26.8917	26.2761	24.2973	27.1852	27.3182	26.6742	25.9414	24.699	25.2954	26.2758	26.0205	26.3818	26.27	43	29	27	48.6	31.9	29.7	111.69	31.8651	311	Q6PIC6
Q6PIU9	Uncharacterized protein FLJ45252 homolog		-0.694987	-2.30823	2.22497	0.155462	0.490089	0.000108266	0.144126	0.868127	0.279992	2.67041	3.21527	0.804905			+			+			21.6799	21.2882	NaN	NaN	21.0088	NaN	21.6061	21.1327	23.7548	23.6054	22.6181	23.5874	21.2738	21.76	8	8	8	42.9	42.9	42.9	37.704	28.5394	37	Q6PIU9
Q6R891	Neurabin-2	Ppp1r9b	-0.408454	0.0150606	-0.137798	1.81695	0.563723	0.950605	0.865065	0.126791	0.0621972	0.00870976	0.155748	0.653991									21.5838	21.7954	NaN	NaN	21.9183	NaN	21.9179	22.1902	22.1538	21.7617	21.3179	21.7987	21.6539	21.8411	9	9	9	16.4	16.4	16.4	89.519	27.6176	36	Q6R891
Q6URW6	Myosin-14	Myh14	-0.849545	-0.790798	1.58882	1.64757	0.287306	0.176765	0.362721	0.317311	0.619317	0.954378	1.85434	1.56418			+						27.5017	27.5662	25.5595	26.0454	26.3016	24.5337	27.3141	26.5015	28.7659	28.7573	27.9117	28.1458	27.6929	28.1818	101	101	56	47.4	47.4	25.1	228.58	33.8591	752	Q6URW6
Q6ZQ38	Cullin-associated NEDD8-dissociated protein 1	Cand1	-0.176463	0.560769	-0.931122	-0.19389	0.750993	0.387501	0.489434	0.664395	0.399007	0.648227	1.37644	0.234618			+						22.586	22.341	22.5954	NaN	23.4727	22.5169	22.785	23.5203	21.8319	21.81	21.7128	NaN	22.323	21.8443	12	12	12	12	12	12	136.33	27.837	31	Q6ZQ38
Q6ZQI3	Malectin	Mlec	0.0723225	0.188471	-0.753897	-0.637749	0.969273	0.751345	0.405928	0.438861	0.0172582	0.366153	2.12542	0.592885			+						22.7701	22.0816	22.8484	22.9821	22.4458	22.7194	22.5125	22.2635	22.3319	21.6437	21.9922	21.7868	22.7211	21.7685	7	7	7	33	33	33	32.342	27.9588	50	Q6ZQI3
Q6ZWM4	U6 snRNA-associated Sm-like protein LSm8	Lsm8	0.297292	0.664411	-2.81388	-2.79151	0.82527	0.309384	0.0538133	0.0812656	0.134984	0.451655	3.32573	1.0248			+						22.9345	20.8266	23.4276	21.0095	23.673	24.3603	23.2054	23.6181	NaN	NaN	20.5251	21.2971	21.0082	20.393	5	5	5	71.9	71.9	71.9	10.403	27.6836	32	Q6ZWM4
Q6ZWN5	40S ribosomal protein S9	Rps9	0.0659605	0.118501	-2.16129	-2.10875	0.879547	0.830541	0.0467135	0.0571983	0.246145	0.263806	4.04945	1.33418			+						23.4361	22.4113	23.8807	23.7917	24.2614	24.1704	23.5522	22.5195	21.5895	21.5391	22.0567	21.4611	21.4537	21.683	9	9	9	38.7	38.7	38.7	22.591	28.4017	39	Q6ZWN5
Q6ZWU9	40S ribosomal protein S27	Rps27	0.240683	-1.31261	-0.969309	-3.11401	0.876663	0.165287	0.473805	0.0515796	0.0295638	0.197587	0.66552	0.552925									21.6709	NaN	21.6589	NaN	NaN	21.9136	21.6793	21.9056	NaN	NaN	20.7662	21.2368	21.3456	NaN	3	3	1	38.1	38.1	13.1	9.461	26.9096	20	Q6ZWU9
Q6ZWV3;P86048	60S ribosomal protein L10;60S ribosomal protein L10-like	Rpl10;Rpl10l	-1.30003	0.230705	0.479778	1.10204	0.114912	0.704723	0.76819	0.624101	0.363727	0.477293	0.569756	0.740815									22.3127	22.363	NaN	NaN	21.9388	22.0786	NaN	NaN	21.6136	21.6459	22.0556	21.9333	21.7031	22.0275	7	7	7	38.3	38.3	38.3	24.604	27.8869	23	Q6ZWV3;P86048
Q6ZWX6	Eukaryotic translation initiation factor 2 subunit 1	Eif2s1	-0.33185	-0.146067	0.568255	0.754038	0.754372	0.861887	0.816986	0.79762	0.370403	0.750028	1.17369	0.589524			+						23.0237	22.8133	21.9607	NaN	22.0544	22.2871	23.107	23.1564	23.172	23.2022	23.0879	23.6155	23.1766	23.0411	12	12	12	52.1	52.1	52.1	36.108	28.855	69	Q6ZWX6
Q70FJ1	A-kinase anchor protein 9	Akap9	NaN	-0.624183	4.14733	3.48692	NaN	0.317311	0.00189644	0.0101658	NaN	0.779895	4.38233	0.979835			+						NaN	23.5071	NaN	NaN	NaN	NaN	NaN	23.7548	24.2772	24.6679	24.3539	24.4692	23.7886	24.6049	21	21	21	8.1	8.1	8.1	435.87	30.3098	33	Q70FJ1
Q71M36	Chondroitin sulfate proteoglycan 5	Cspg5	-3.68682	-0.804183	0.413221	0.822905	0.000145521	0.1494	0.907337	0.762149	1.03803	0.552525	0.530815	1.03564					+				23.0078	22.4469	NaN	NaN	22.8048	NaN	23.3704	22.1	23.4548	23.2431	23.3988	22.6635	22.5189	23.3949	6	6	6	16.4	16.4	16.4	60.405	28.7038	49	Q71M36
Q71RI9	Kynurenine--oxoglutarate transaminase 3	Ccbl2	0.304196	-0.430721	2.4247	1.68979	0.599569	0.470122	0.107663	0.376373	0.469859	0.0278438	2.94345	1.95231			+						21.0764	23.777	21.7083	22.0827	NaN	20.9953	21.043	21.364	22.5536	23.4893	23.7284	23.4796	23.0538	23.0165	13	13	13	35.4	35.4	35.4	51.126	28.998	59	Q71RI9
Q76LS9	Protein FAM63A	Fam63a	-0.559638	-0.390436	0.992569	-0.0437965	0.455214	0.68961	0.47412	0.990575	0.436685	0.31399	1.08892	0.413786									21.4759	21.1462	NaN	NaN	NaN	NaN	21.2138	NaN	22.4582	21.8643	21.3562	21.1216	21.2421	21.824	5	5	5	13.7	13.7	13.7	51.225	27.1979	16	Q76LS9
Q76MZ3	Serine/threonine-protein phosphatase 2A 65 kDa regulatory subunit A alpha isoform	Ppp2r1a	-0.1444	0.211217	-0.884854	-0.529238	0.905969	0.608041	0.347826	0.489608	0.284223	0.560541	2.75527	0.124165			+						24.0799	23.7994	23.8634	22.6078	24.2647	23.9697	24.1476	24.6332	23.6486	23.2886	23.1675	23.1158	23.4405	23.3477	13	13	13	28	28	28	65.322	29.496	86	Q76MZ3;Q7TNP2
Q78IK2	Up-regulated during skeletal muscle growth protein 5	Usmg5	-4.11264	-2.64743	-1.59539	NaN	2.22515e-05	5.97044e-07	0.127673	NaN	3.79068	0.0128578	1.16578	NaN			+		+	+			24.5654	24.3638	24.9755	NaN	23.8472	NaN	23.6195	NaN	23.5515	NaN	23.5931	NaN	NaN	NaN	4	4	4	44.8	44.8	44.8	6.3814	28.8082	20	Q78IK2
Q78IK4	MICOS complex subunit Mic27	Apool	-0.346592	-0.0605656	-1.49184	-1.20582	0.742763	0.954681	0.150388	0.226432	0.0713964	0.0490441	1.60403	0.550565			+						23.3134	22.2686	23.7625	24.4083	23.079	22.8544	22.0004	21.3316	21.3864	20.9236	22.2247	21.9727	21.6486	21.1497	9	9	9	42.3	42.3	42.3	29.26	27.9715	42	Q78IK4
Q78IQ7	Zinc transporter ZIP4	Slc39a4	-0.873628	-0.92619	1.00561	-0.216641	0.271927	0.127046	0.467531	0.903899	1.0375	0.715093	0.918348	0.0848134									21.5641	21.0328	NaN	NaN	21.0772	NaN	NaN	NaN	22.2295	22.3155	20.7761	21.6259	21.3125	20.9173	5	5	5	15.3	15.3	15.3	71.062	27.3354	23	Q78IQ7
Q78JW9	Ubiquitin domain-containing protein UBFD1	Ubfd1	NaN	-0.263785	0.607663	-0.255137	NaN	0.792029	0.689342	0.884713	NaN	0.246102	0.882647	0.107008									NaN	20.3773	NaN	NaN	NaN	NaN	NaN	21.5147	NaN	21.9302	20.5105	20.7608	20.5627	NaN	4	4	4	14.1	14.1	14.1	40.143	26.6468	12	Q78JW9
Q78PY7	Staphylococcal nuclease domain-containing protein 1	Snd1	-1.83007	0.112081	-0.308179	2.40377	0.0615558	0.837909	0.642358	0.172599	0.324741	0.256684	0.0282248	0.657589									23.1425	22.294	NaN	NaN	21.7575	NaN	23.2701	23.0146	22.7562	22.5568	21.9924	21.6084	22.4141	22.5831	10	10	10	19.5	19.5	19.5	102.09	28.1882	48	Q78PY7
Q78ZA7	Nucleosome assembly protein 1-like 4	Nap1l4	-0.355326	-0.218704	0.69216	0.828783	0.735913	0.753607	0.746428	0.759144	0.223686	0.98458	0.69701	0.211912									22.7988	22.3806	21.855	NaN	22.3134	22.2211	23.7725	24.093	23.258	23.2791	23.2209	23.3454	23.0499	23.1642	9	8	8	33.1	30.4	30.4	42.679	29.0261	74	Q78ZA7
Q791T5	Mitochondrial carrier homolog 1	Mtch1	0.36412	2.08527	-2.11881	-0.9195	0.765566	0.00190132	0.141124	0.572978	0.210672	1.67182	1.34585	0.334739			+						NaN	22.8616	23.9201	24.0659	22.7326	22.6075	21.4975	21.3994	NaN	20.8002	NaN	NaN	21.688	21.3366	9	9	9	31.6	31.6	31.6	41.565	27.3233	29	Q791T5
Q791V5	Mitochondrial carrier homolog 2	Mtch2	0.869549	1.15084	-1.12394	-0.842642	0.158153	0.0833469	0.256166	0.351755	0.175514	1.04681	1.11502	0.0891389									22.2523	23.4483	23.5846	24.0055	22.6033	23.308	21.8533	21.4618	NaN	21.1986	21.4218	21.7649	22.2254	22.4654	8	8	8	37.6	37.6	37.6	33.499	27.9679	38	Q791V5
Q7M6Y3	Phosphatidylinositol-binding clathrin assembly protein	Picalm	-0.700149	-0.368638	0.51594	NaN	0.365879	0.706897	0.745609	NaN	0.606135	0.859076	0.680141	NaN									20.9711	NaN	NaN	NaN	NaN	NaN	21.0427	NaN	20.9128	21.0413	20.763	20.6016	NaN	20.7479	5	3	3	11.4	8.3	8.3	71.543	26.2378	12	Q7M6Y3
Q7TMF3	NADH dehydrogenase [ubiquinone] 1 alpha subcomplex subunit 12	Ndufa12	0.255947	0.0954656	0.222575	0.0620937	0.653157	0.857039	0.977842	0.81218	0.482435	0.0244554	0.557859	0.104893									21.9055	22.2553	22.2711	22.9683	21.9684	22.1932	NaN	21.7449	21.8239	22.0147	22.2917	22.7041	22.3975	21.9177	7	7	7	56.6	56.6	56.6	17.086	28.0648	31	Q7TMF3
Q7TMK9	Heterogeneous nuclear ribonucleoprotein Q	Syncrip	0.804812	-0.0691707	0.0138811	-0.860102	0.190255	0.979375	0.670213	0.307026	0.270347	0.133527	0.0813974	0.243349									23.908	23.8745	23.7217	23.0983	23.9624	24.729	23.9233	24.7205	23.7376	23.5592	24.099	24.2751	23.8604	23.8098	19	19	19	38.2	38.2	38.2	69.632	29.8233	127	Q7TMK9
Q7TMM9	Tubulin beta-2A chain	Tubb2a	-0.967314	0.253462	-0.548537	0.672239	0.222477	0.491752	0.372678	0.867035	0.296156	0.563002	1.08355	0.0826634									26.2271	25.637	25.4453	23.5265	25.5608	24.9647	26.9663	27.4249	25.4088	25.3577	24.7958	25.4488	25.9381	25.155	23	7	1	68.8	24.3	2.7	49.906	31.6565	96	Q7TMM9
Q7TMY8	E3 ubiquitin-protein ligase HUWE1	Huwe1	2.02664	-0.0582473	0.635625	-0.277477	0.0261554	0.965351	0.672509	0.873609	0.95895	0.356894	1.49646	0.411829			+						NaN	21.5425	NaN	NaN	NaN	21.7331	NaN	21.664	21.0277	21.3195	21.56	21.7124	NaN	21.3865	9	9	9	3.6	3.6	3.6	482.63	27.3031	19	Q7TMY8
Q7TNC4	Putative RNA-binding protein Luc7-like 2	Luc7l2	1.23285	0.0656965	-1.36196	-2.49596	0.192083	0.919344	0.329906	0.119437	0.299875	0.027792	0.589307	0.502883									21.4701	20.5649	NaN	NaN	22.52	23.3115	22.5053	23.3406	20.7457	20.6871	20.7539	NaN	21.0683	20.8155	7	7	4	24	24	14	46.582	27.2376	27	Q7TNC4
Q7TNV0	Protein DEK	Dek	1.08187	0.103992	-0.867658	-1.70228	0.25866	0.847211	0.51601	0.290524	0.131347	0.251277	0.494803	0.321843									NaN	21.4468	22.0043	NaN	22.1275	23.7203	22.4949	23.1491	NaN	22.2957	21.5575	NaN	21.4194	21.665	5	5	5	15.3	15.3	15.3	43.158	27.6994	25	Q7TNV0
Q7TPR4	Alpha-actinin-1	Actn1	-1.48425	-0.372954	2.0079	3.11919	0.0568647	0.637588	0.204136	0.0240564	0.181015	0.5172	1.96633	2.34295			+						23.3516	25.2096	20.4461	21.6689	23.22	21.6879	23.1226	22.9806	25.6088	25.362	24.7475	24.9717	24.5347	24.8071	37	21	20	52.7	32.7	31.1	103.07	30.5941	140	Q7TPR4
Q7TQ95	Protein lunapark	Lnp	NaN	-0.354681	0.275834	-0.181761	NaN	0.718046	0.898714	0.921331	NaN	1.08474	0.185673	0.597427									NaN	20.2194	NaN	NaN	NaN	NaN	NaN	NaN	20.2192	20.4231	20.3784	NaN	NaN	20.0462	3	3	3	12.7	12.7	12.7	47.499	25.573	13	Q7TQ95
Q7TQF7	Amphiphysin	Amph	-0.171004	0.81364	-0.973198	0.011446	0.884107	0.0948807	0.311781	0.782209	0.256936	0.675592	0.877382	0.154515									23.1265	23.0261	22.9563	NaN	23.2425	23.0146	23.868	24.6427	20.67	21.5772	22.652	23.6222	23.8491	22.9423	13	13	13	26.4	26.4	26.4	75.012	28.8863	77	Q7TQF7
Q7TQH0	Ataxin-2-like protein	Atxn2l	0.14826	-1.00106	1.00917	-0.140152	0.9616	0.0983484	0.465745	0.694573	0.0293174	1.10924	1.73254	0.267388			+						21.3228	21.2662	21.4205	NaN	21.3065	21.4629	21.294	21.9309	21.4628	22.235	22.4075	22.7528	21.3228	21.75	10	10	10	16.2	16.2	16.2	110.65	27.8507	30	Q7TQH0
Q7TQI3	Ubiquitin thioesterase OTUB1	Otub1	0.0267968	-0.125142	-0.315371	-0.46731	0.928171	0.893667	0.638125	0.519927	0.198693	0.416263	1.73133	0.118875			+						23.3601	23.0171	23.2366	21.9423	23.4044	23.4092	23.7276	24.1089	23.1407	22.9942	22.848	23.1365	22.9419	22.8752	11	11	11	53.1	53.1	53.1	31.27	29.0661	88	Q7TQI3
Q80SW1	Putative adenosylhomocysteinase 2	Ahcyl1	NaN	0.282362	1.29016	1.22157	NaN	0.715621	0.336984	0.301439	NaN	0.19208	1.29744	0.958465			+						20.9681	21.4501	NaN	NaN	NaN	NaN	NaN	NaN	21.4686	21.3782	20.5088	20.7892	20.7537	21.3959	9	9	5	23.6	23.6	14.5	58.951	26.6885	19	Q80SW1
Q80SZ7	Guanine nucleotide-binding protein G(I)/G(S)/G(O) subunit gamma-5	Gng5	NaN	-0.558935	2.76128	2.15478	NaN	0.366739	0.0630975	0.231403	NaN	0.170442	0.729082	0.354143									NaN	22.0099	NaN	NaN	NaN	21.4161	21.2914	NaN	22.1738	NaN	23.2926	22.5078	21.7915	NaN	5	5	5	41.2	41.2	41.2	7.3184	28.0453	23	Q80SZ7
Q80TB8	Synaptic vesicle membrane protein VAT-1 homolog-like	Vat1l	-0.354329	0.261948	-0.702664	-0.0863877	0.682966	0.541642	0.308172	0.667191	0.449308	0.46791	0.666297	0.174848									25.6788	24.5159	23.8473	24.53	24.4851	23.0102	25.1967	24.8238	24.1939	24.5233	24.1693	24.0215	24.1939	24.4436	18	18	18	51.1	51.1	51.1	45.817	30.1162	133	Q80TB8
Q80TY0	Formin-binding protein 1	Fnbp1	-0.840687	-0.601961	1.2357	1.54909	0.400042	0.329255	0.467458	0.42944	0.154727	0.684452	1.18037	1.28221			+						22.1694	21.5973	NaN	NaN	NaN	NaN	22.131	21.2724	23.21	23.0187	22.0793	22.1828	22.4715	22.0585	8	8	8	20	20	20	71.343	28.1598	36	Q80TY0
Q80UP8	Sodium-dependent phosphate transporter 2	Slc20a2	-1.74792	0.909496	-0.635801	1.8058	0.0376685	0.26028	0.619077	0.129105	2.51375	1.37215	0.552879	2.11398									22.041	21.7847	NaN	NaN	21.4607	NaN	21.5595	NaN	20.9076	21.4634	20.842	NaN	21.3683	21.9712	5	5	5	15.4	15.4	15.4	70.865	26.7859	20	Q80UP8
Q80V26	Inositol monophosphatase 3	Impad1	0.356187	NaN	NaN	-1.28071	0.772588	NaN	NaN	0.428768	0.662303	NaN	NaN	1.49961									21.0775	NaN	21.3199	22.4189	NaN	20.8252	NaN	21.0041	21.0526	NaN	NaN	NaN	NaN	NaN	4	4	4	17.7	17.7	17.7	38.616	26.0613	12	Q80V26
Q80VD1	Protein FAM98B	Fam98b	1.10455	1.55211	NaN	-1.02633	0.24775	0.0566593	NaN	0.528043	0.467059	1.18537	NaN	0.0371348									NaN	21.2265	NaN	NaN	21.3456	22.261	21.2705	22.0771	20.3386	NaN	NaN	NaN	21.0076	NaN	7	7	7	23.8	23.8	23.8	45.349	26.1552	18	Q80VD1;Q3TJZ6
Q80VP1	Epsin-1	Epn1	NaN	-0.510438	1.89171	1.3667	NaN	0.597521	0.145927	0.24864	NaN	1.86505	2.17437	2.93362			+						NaN	21.1737	NaN	NaN	NaN	NaN	21.1776	NaN	21.6446	21.7228	21.4527	21.8564	21.1738	21.3771	4	4	4	9.6	9.6	9.6	60.211	27.2024	14	Q80VP1;Q91W69
Q80WJ7	Protein LYRIC	Mtdh	NaN	-1.62343	1.70991	NaN	NaN	0.0067462	0.191963	NaN	NaN	2.38411	1.98661	NaN			+						21.6937	NaN	NaN	NaN	NaN	NaN	NaN	21.142	22.0522	22.2529	21.945	22.2507	NaN	21.1477	10	10	10	29.4	29.4	29.4	63.845	27.5534	33	Q80WJ7
Q80WM3	Complexin-4	Cplx4	-0.234062	0.173035	2.38483	2.79193	0.80321	0.582181	0.111081	0.0480567	0.49179	0.319396	0.942604	1.90147									21.8674	24.8811	21.8848	NaN	22.5363	21.7811	22.1348	22.3156	21.4055	23.4194	24.9785	25.2266	24.2323	24.5731	8	8	7	47.5	47.5	47.5	18.35	30.2182	58	Q80WM3
Q80X19	Collagen alpha-1(XIV) chain	Col14a1	0.644497	0.225285	-1.08807	-1.50728	0.533322	0.71065	0.426998	0.350259	0.150336	0.362587	0.679981	0.422615									23.2174	21.9974	23.0535	23.7374	21.2891	21.3765	22.6369	23.5047	22.6596	21.7912	19.9248	21.7528	21.9835	22.3731	13	13	13	10.8	10.8	10.8	193.01	27.5833	52	Q80X19;CON__sp|Q05707|COEA1_HUMAN
Q80X50	Ubiquitin-associated protein 2-like	Ubap2l	0.0637645	-1.196	0.593493	-0.666267	0.961628	0.0472852	0.697932	0.686149	0.0995833	2.32126	0.752456	0.302658									21.4074	20.9355	NaN	NaN	21.7284	21.6406	22.1752	22.4005	22.0056	22.5501	21.8563	22.318	20.9743	21.4054	7	7	7	9.8	9.8	9.8	116.8	27.679	43	Q80X50
Q80X80	C2 domain-containing protein 2-like	C2cd2l	NaN	0.119845	1.21698	1.78022	NaN	0.829001	0.368093	0.134541	NaN	0.296895	0.420247	0.985906									NaN	21.8849	NaN	NaN	NaN	NaN	21.7215	21.763	NaN	21.8872	22.1459	21.5852	21.7314	21.8639	9	9	9	23.9	23.9	23.9	76.328	27.4447	26	Q80X80
Q80X90	Filamin-B	Flnb	-1.75202	-0.582218	0.927543	2.09735	0.0238918	0.361954	0.731852	0.166375	0.640215	0.406486	0.923694	1.03772									24.921	24.4133	23.1282	22.0885	23.8825	22.7412	25.2305	24.5712	26.3553	25.7775	24.6167	24.9458	25.5084	24.8386	63	62	59	37.6	37.3	35.5	277.82	30.9977	255	Q80X90
Q80XH2	Interphotoreceptor matrix proteoglycan 2	Impg2	NaN	1.09483	NaN	3.06574	NaN	0.0990988	NaN	0.0104061	NaN	0.969303	NaN	2.53553									22.4103	22.6981	NaN	NaN	NaN	NaN	NaN	NaN	NaN	NaN	22.3629	22.029	22.4508	23.0565	8	8	8	9.3	9.3	9.3	138.1	27.557	16	Q80XH2
Q80XI3	Eukaryotic translation initiation factor 4 gamma 3	Eif4g3	-1.70114	-1.41186	0.537733	0.91733	0.0427629	0.0187699	0.732103	0.434706	0.370894	1.73104	0.787105	0.408661									21.8932	20.7659	NaN	NaN	22.0665	NaN	21.3327	21.7747	22.0653	22.091	22.2595	22.3539	20.7037	21.8348	10	10	10	8.5	8.5	8.5	174.89	27.7121	38	Q80XI3
Q80XN0	D-beta-hydroxybutyrate dehydrogenase, mitochondrial	Bdh1	0.0549459	0.618351	-0.131497	0.431908	0.953754	0.34272	0.868323	0.704848	0.22	0.545405	0.369666	0.538069									21.5733	22.5246	22.3193	21.7867	21.7458	22.1858	21.7176	20.9375	NaN	21.0768	22.3437	21.9836	21.7471	22.2186	6	6	6	23.3	23.3	23.3	38.299	27.7392	39	Q80XN0
Q80XU3	Nuclear ubiquitous casein and cyclin-dependent kinase substrate 1	Nucks1	0.357493	0.371527	0.023244	-0.291611	0.771431	0.636518	0.948882	0.866597	0.214789	0.781773	0.0268071	0.824613									NaN	20.9125	20.692	NaN	20.8324	21.3892	NaN	21.1214	20.0639	20.7736	20.3519	20.5574	20.5483	20.8298	3	3	3	12.4	12.4	12.4	26.313	26.4003	25	Q80XU3
Q80Y14	Glutaredoxin-related protein 5, mitochondrial	Glrx5	0.119315	0.381836	0.325961	0.588482	0.814064	0.400543	0.958801	0.884481	0.522559	0.692772	0.839131	1.14475									23.3679	23.5824	23.0487	23.2867	22.4184	23.1392	23.2771	23.6327	23.178	23.2085	23.8295	23.7312	23.8752	24.0007	4	4	4	34.9	34.9	34.9	16.292	29.3701	50	Q80Y14
Q80YX1	Tenascin	Tnc	NaN	0.400235	NaN	1.15465	NaN	0.611854	NaN	0.328131	NaN	0.343016	NaN	0.0324922									NaN	21.4066	NaN	NaN	NaN	NaN	NaN	22.3163	20.8883	NaN	20.9289	NaN	NaN	21.1412	5	5	5	3.9	3.9	3.9	231.8	26.4801	11	Q80YX1
Q80Z24	Neuronal growth regulator 1	Negr1	-0.184776	2.47475	-1.68786	0.135683	0.743934	0.0024771	0.234657	0.894006	0.058952	2.00728	1.95821	0.202911			+						21.8148	21.4916	NaN	NaN	21.4685	21.4672	22.471	22.7493	NaN	20.4551	NaN	NaN	22.9643	21.6029	4	4	4	20.4	20.4	20.4	37.9	27.0962	35	Q80Z24
Q80ZD3	Sodium-independent sulfate anion transporter	Slc26a11	0.630193	1.96301	-2.78554	-1.69547	0.544266	0.0161805	0.05617	0.292487	0.264334	0.517748	1.81317	0.311104			+						NaN	22.8931	23.1227	25.1159	22.557	23.0478	22.2632	NaN	NaN	NaN	NaN	NaN	21.3523	NaN	10	10	10	21.2	21.2	21.2	64.109	26.8697	20	Q80ZD3
Q810U3	Neurofascin	Nfasc	0.574709	0.466542	-1.02187	-0.875012	0.587744	0.556578	0.452749	0.592211	0.786026	0.395092	1.95072	0.947317			+						NaN	20.164	20.6578	NaN	21.2376	21.3917	20.9604	22.937	NaN	NaN	NaN	NaN	20.5167	NaN	6	6	6	6.9	6.9	6.9	137.97	25.9184	11	Q810U3
Q811D0	Disks large homolog 1	Dlg1	-1.04529	-0.0795192	1.88113	2.8469	0.291826	0.963481	0.228014	0.0966379	0.879123	0.269513	2.65529	2.01216			+						21.6669	23.0183	21.7027	20.6396	21.5567	20.378	21.9919	21.9286	24.7947	23.8078	23.0863	23.2754	23.4865	23.7514	19	19	15	30.2	30.2	25.1	100.12	29.2501	75	Q811D0
Q8BFR4	N-acetylglucosamine-6-sulfatase	Gns	0.802925	-0.471857	0.438033	-0.836748	0.167759	0.422832	0.940445	0.315557	0.827141	0.740209	0.539209	0.797293									23.8741	23.5859	24.4014	25.6598	23.786	24.7179	23.9546	23.9296	24.6798	24.5643	23.8064	24.1053	23.8811	24.1272	13	13	13	29.2	29.2	29.2	61.174	30.0214	96	Q8BFR4
Q8BFR5	Elongation factor Tu, mitochondrial	Tufm	0.103388	-0.179012	0.801729	0.519329	0.808371	0.949962	0.814453	0.970568	0.487266	0.349448	2.19245	0.599395			+						25.3675	25.9711	25.5362	26.1901	24.9697	25.2202	25.4741	25.5252	25.7962	26.0641	26.5524	26.367	26.0771	26.0445	24	24	24	65	65	65	49.508	31.8725	288	Q8BFR5
Q8BFS6	Serine/threonine-protein phosphatase CPPED1	Cpped1	-0.939507	-0.175638	1.00245	2.41681	0.24101	0.800952	0.469126	0.169859	0.0480044	0.098124	0.842393	0.815217									22.0224	21.9084	NaN	NaN	NaN	NaN	22.1584	22.3724	22.4268	22.112	21.4987	22.388	22.081	22.5761	6	6	6	28.8	28.8	28.8	35.247	27.8976	31	Q8BFS6
Q8BFY9;Q99LG2	Transportin-1;Transportin-2	Tnpo1;Tnpo2	0.155527	0.951027	-1.29859	-0.850451	0.954893	0.239534	0.350991	0.602954	0.208048	1.2027	2.16356	1.42431			+						21.0897	20.3875	20.6781	NaN	21.8137	21.4653	20.5872	21.054	NaN	NaN	NaN	20.0042	20.2036	20.089	4	4	4	5.5	5.5	5.5	102.36	25.8249	15	Q8BFY9;Q99LG2
Q8BFZ9	Erlin-2	Erlin2	0.53012	0.40588	-0.420022	-0.544262	0.349238	0.343247	0.43241	0.435371	0.235028	0.75901	0.814821	0.263497									25.0133	24.8457	25.5065	26.0982	24.688	25.3899	24.5838	24.2575	24.9745	24.5788	24.1354	24.2859	25.1343	24.6706	18	18	18	48.5	48.5	48.5	37.872	30.5431	109	Q8BFZ9;Q91X78
Q8BG05	Heterogeneous nuclear ribonucleoprotein A3	Hnrnpa3	0.513944	-0.045595	0.150472	-0.409067	0.362939	0.859582	0.754451	0.498607	0.110121	0.0156444	0.0873061	0.0629848									26.5641	26.6084	25.8243	25.2497	26.4403	27.0174	27.3806	28.1033	26.6647	26.3887	26.6432	26.8329	26.8093	26.498	19	19	19	44.3	44.3	44.3	39.652	32.6406	282	Q8BG05
Q8BG32	26S proteasome non-ATPase regulatory subunit 11	Psmd11	-0.275287	0.0505181	-0.85886	-0.533054	0.668591	0.933985	0.519752	0.748864	0.118303	0.135087	0.365346	0.666255									NaN	21.6614	21.7828	21.3806	22.5183	21.6636	22.0798	22.3833	20.7938	20.9235	21.4764	21.2213	21.1306	NaN	9	9	9	27.5	27.5	27.5	47.436	27.2084	32	Q8BG32
Q8BG39	Synaptic vesicle glycoprotein 2B	Sv2b	-0.714531	1.13072	-1.45678	0.188522	0.357396	0.163221	0.299917	0.85948	0.0645761	1.26992	1.31506	0.296304			+						21.9243	21.3072	NaN	NaN	22.1722	22.9724	21.8955	20.9152	20.1639	20.6941	NaN	NaN	21.2464	20.9135	5	5	5	12.4	12.4	12.4	77.456	26.7539	26	Q8BG39
Q8BG51	Mitochondrial Rho GTPase 1	Rhot1	-0.280799	0.451514	0.00402668	1.09493	0.6641	0.56889	0.938831	0.353208	0.105332	0.751034	0.287203	1.10327									NaN	21.9006	20.8986	NaN	20.985	21.023	NaN	20.3032	19.8594	20.7989	21.195	21.0806	20.9227	21.3981	6	6	6	11.1	11.1	11.1	72.241	26.964	23	Q8BG51
Q8BG73	SH3 domain-binding glutamic acid-rich-like protein 2	Sh3bgrl2	-1.53388	-0.221991	1.25859	2.33129	0.118347	0.740811	0.457114	0.188427	0.162627	0.684534	1.52518	0.401109			+						21.6923	NaN	NaN	NaN	NaN	NaN	21.9807	22.5817	22.6245	22.5492	22.5683	22.9599	22.5966	22.3747	4	4	4	43	43	43	12.255	28.2397	32	Q8BG73
Q8BGD8	Cytochrome c oxidase assembly factor 6 homolog	Coa6	0.0935231	0.127915	0.831813	0.866205	0.988223	0.859664	0.559358	0.460037	0.219432	0.274545	1.79873	1.68897			+						20.8234	21.2115	21.0088	20.9239	20.6413	20.8287	20.6317	20.7633	20.9096	21.6129	21.6265	21.5196	21.8711	21.6949	4	4	4	51.9	51.9	51.9	9.2983	27.1948	33	Q8BGD8
Q8BGD9	Eukaryotic translation initiation factor 4B	Eif4b	0.303453	-0.872432	0.600409	-0.575476	0.600379	0.115692	0.798507	0.467607	0.0559334	1.12613	0.876199	0.135792									21.697	21.9689	22.2844	NaN	22.8064	23.1186	22.2781	22.5847	22.2351	22.9991	22.7538	23.6054	22.0092	22.3504	13	13	13	31.6	31.6	31.6	68.839	28.7199	68	Q8BGD9
Q8BGH2	Sorting and assembly machinery component 50 homolog	Samm50	1.00636	0.652402	-0.794588	-1.14855	0.297368	0.317862	0.54751	0.478937	0.267596	1.15938	0.595912	0.234101									21.3094	22.3634	23.4143	23.9278	22.2092	22.8347	NaN	20.7029	NaN	20.7167	21.3045	21.2935	21.6862	21.6747	9	9	9	28.1	28.1	28.1	51.863	27.4565	23	Q8BGH2
Q8BGI4	Protein FAM13A	Fam13a	NaN	-0.74231	0.486088	0.873734	NaN	0.4375	0.764235	0.456256	NaN	0.245208	0.796918	0.202787									NaN	NaN	NaN	NaN	NaN	NaN	NaN	NaN	21.7131	20.6821	20.3798	NaN	19.7966	20.218	7	7	6	13.6	13.6	12.4	79.423	25.713	14	Q8BGI4;Q8K2H3
Q8BGQ7	Alanine--tRNA ligase, cytoplasmic	Aars	-0.67	0.409359	-0.00699599	1.07236	0.506558	0.521146	0.828494	0.638268	0.298428	2.05028	0.299281	0.647631									22.4764	22.799	NaN	NaN	22.3668	21.7526	22.8592	23.1331	22.1526	22.3599	22.557	22.4693	22.825	23.0379	15	15	15	23.7	23.7	23.7	106.91	28.4682	81	Q8BGQ7
Q8BH59	Calcium-binding mitochondrial carrier protein Aralar1	Slc25a12	0.541819	1.09986	-0.625542	-0.0674974	0.339536	0.0329497	0.339468	0.677728	0.16037	2.71384	0.547685	0.126604									24.3357	25.6807	25.9139	26.1178	24.8099	25.134	23.3429	23.6503	23.8646	23.8069	24.062	24.127	25.0665	24.9354	24	24	21	47.4	47.4	43.1	74.569	30.4731	159	Q8BH59
Q8BH95	Enoyl-CoA hydratase, mitochondrial	Echs1	0.203928	0.0010714	1.26215	1.05929	0.684794	0.797499	0.528805	0.618606	0.61254	0.0537599	2.45014	1.09841			+						24.8781	25.9602	24.9914	25.8902	23.7932	24.6685	24.7715	25.0297	26.2554	26.1944	25.973	25.6744	26.089	26.0976	12	12	12	52.4	52.4	52.4	31.474	31.6236	142	Q8BH95
Q8BH97	Reticulocalbin-3	Rcn3	-1.02974	0.507786	-1.59212	-0.0545846	0.299283	0.278979	0.128347	0.743622	1.33938	0.693773	2.36273	0.0712177			+						25.3127	23.7069	24.1104	24.0636	24.477	22.8135	25.0491	23.7615	23.6839	23.0936	22.6122	23.2975	23.9457	23.2476	10	10	10	41.2	41.2	41.2	38.001	29.2999	68	Q8BH97
Q8BHB9	Chloride intracellular channel protein 6	Clic6	-1.72276	-1.18404	0.417691	0.956415	0.0264101	0.0293544	0.927054	0.6818	0.659427	1.7569	0.684061	0.942618									29.0302	27.7493	26.3248	26.7929	28.0929	26.229	28.8422	27.7466	29.6079	29.167	28.5999	28.6544	27.6644	28.2545	37	37	36	74	74	72.7	62.885	34.3861	619	Q8BHB9;Q8BXK9
Q8BHN3	Neutral alpha-glucosidase AB	Ganab	0.753189	0.436471	-1.54095	-1.85767	0.194078	0.317311	0.0867007	0.0744094	0.254862	1.17305	1.50557	1.23544			+						26.1607	25.862	27.9134	28.0978	27.4516	27.6992	25.85	26.1813	25.3174	25.1313	25.7061	25.4876	25.8415	25.6303	43	43	43	52.1	52.1	52.1	106.91	31.8314	377	Q8BHN3;CON__sp|Q14697|GANAB_HUMAN;CON__tr|B4DJ30|B4DJ30_HUMAN;CON__tr|F5H6X6|F5H6X6_HUMAN;CON__tr|B4DSM6|B4DSM6_HUMAN;CON__tr|B4DIW2|B4DIW2_HUMAN;CON__tr|E9PKU7|E9PKU7_HUMAN;CON__tr|B4DZ53|B4DZ53_HUMAN
Q8BI84	Melanoma inhibitory activity protein 3	Mia3	0.244752	-0.0384267	-0.43138	-0.71456	0.636728	0.973452	0.426918	0.362706	0.0401308	0.0439249	2.15136	0.882335			+						24.0805	23.3713	24.2636	24.2537	23.8768	24.227	23.8454	23.6401	23.4782	23.6201	23.443	23.6955	23.8461	23.5124	21	21	21	16.6	16.6	16.6	213.67	29.9651	124	Q8BI84
Q8BIJ6	Isoleucine--tRNA ligase, mitochondrial	Iars2	0.832184	0.621614	0.643468	0.398514	0.400716	0.437627	0.667816	0.72551	0.58091	1.13089	0.503384	0.160639									NaN	22.1473	22.0934	22.3188	NaN	21.0207	NaN	21.4289	21.1828	21.1213	21.5691	21.2285	21.8274	21.3653	8	8	8	13.3	13.3	13.3	112.8	27.1561	20	Q8BIJ6
Q8BIL5	Protein Hook homolog 1	Hook1	NaN	-0.0394005	0.628797	0.472052	NaN	0.981455	0.676604	0.680295	NaN	0.572566	1.10498	0.239327									NaN	NaN	NaN	NaN	NaN	NaN	20.6415	21.1034	20.8451	20.7727	20.974	20.8367	20.8015	20.8529	5	5	5	10.2	10.2	10.2	84.438	26.4612	18	Q8BIL5
Q8BJU0	Small glutamine-rich tetratricopeptide repeat-containing protein alpha	Sgta	-0.0264673	-0.190039	1.27759	1.11402	0.994697	0.795889	0.448626	0.618422	0.0744264	0.545501	1.39463	0.447832			+						22.6691	23.2871	21.8012	NaN	22.1747	22.4165	23.6575	24.1774	23.9549	24.0389	23.4057	23.4406	23.5305	23.5582	10	10	10	35.2	35.2	35.2	34.322	29.3483	49	Q8BJU0
Q8BJY1	26S proteasome non-ATPase regulatory subunit 5	Psmd5	0.286308	0.189414	-0.341993	-0.479158	0.835191	0.801453	0.76105	0.774745	0.650522	0.706291	1.13679	0.00588829									NaN	20.3024	NaN	NaN	20.399	20.8568	NaN	20.7009	20.2564	20.19	19.8553	NaN	20.2218	20.2175	6	6	6	17.9	17.9	17.9	55.971	25.8678	20	Q8BJY1
Q8BK30	NADH dehydrogenase [ubiquinone] flavoprotein 3, mitochondrial	Ndufv3	-0.298188	0.689243	-1.12695	-0.139519	0.650011	0.292332	0.412281	0.942493	0.0156911	1.34927	1.28613	0.235734			+						22.3595	22.2473	23.4089	24.4287	22.87	22.3868	22.4727	21.4061	NaN	21.544	21.5719	21.7735	21.8246	22.5088	5	5	5	46.2	46.2	46.2	11.813	27.6561	36	Q8BK30
Q8BK64	Activator of 90 kDa heat shock protein ATPase homolog 1	Ahsa1	NaN	-0.109946	1.05083	0.721348	NaN	0.921269	0.44509	0.536108	NaN	0.547426	0.952422	0.234959									NaN	20.9911	NaN	NaN	NaN	NaN	21.3876	22.2065	21.3662	21.1484	21.0521	20.821	21.1553	NaN	5	5	5	26.3	26.3	26.3	38.117	26.7895	17	Q8BK64
Q8BK67	Protein RCC2	Rcc2	0.734239	1.37384	-1.81136	-0.972382	0.467291	0.0911252	0.204227	0.550509	0.191927	0.569076	0.989666	0.351473									21.2995	NaN	NaN	NaN	21.9415	22.1249	21.4764	22.979	NaN	NaN	NaN	NaN	21.3067	21.1525	9	9	9	29.2	29.2	29.2	55.983	26.2068	17	Q8BK67
Q8BKZ9	Pyruvate dehydrogenase protein X component, mitochondrial	Pdhx	0.217707	0.159554	0.841211	0.783058	0.696956	0.67915	0.664333	0.782617	0.288582	0.559904	2.38661	1.51665			+						22.7255	23.4707	22.6192	23.052	21.8914	22.118	22.4221	22.7417	23.1818	23.2334	23.6677	23.486	23.7304	23.5248	10	10	10	30.7	30.7	30.7	53.998	29.3026	94	Q8BKZ9
Q8BL66	Early endosome antigen 1	Eea1	-0.374664	-1.29134	2.13461	1.21794	0.663315	0.0161903	0.168016	0.526569	0.0543796	1.0909	1.66385	0.790372			+						23.4504	23.6568	20.7907	22.6678	22.4718	20.9321	23.9552	23.89	25.7431	25.4404	24.1939	24.8547	23.8858	24.5801	40	40	40	34.1	34.1	34.1	160.91	30.4002	171	Q8BL66
Q8BL97	Serine/arginine-rich splicing factor 7	Srsf7	0.733458	0.0358619	-0.377144	-1.07474	0.230931	0.860297	0.602269	0.26738	0.101485	0.466986	0.673318	0.450555									23.027	23.35	23.7282	22.2446	23.6535	24.6945	23.9725	24.4248	23.3296	23.104	23.2985	23.4543	23.606	NaN	5	5	4	19.1	19.1	19.1	30.817	29.3273	35	Q8BL97
Q8BLK3	Limbic system-associated membrane protein	Lsamp	0.156457	NaN	NaN	-1.62683	0.954035	NaN	NaN	0.312773	0.312841	NaN	NaN	0.256254									NaN	NaN	NaN	NaN	21.7602	21.0224	21.4337	21.932	NaN	NaN	NaN	NaN	22.2788	NaN	5	5	5	19.4	19.4	19.4	38.086	26.2564	13	Q8BLK3
Q8BLQ9	Cell adhesion molecule 2	Cadm2	0.618413	1.4589	-1.64028	-0.799789	0.308862	0.0289296	0.118695	0.369005	0.111447	0.556101	1.27851	0.424617			+						23.0075	23.0379	22.3439	22.1659	23.4039	23.8377	24.1723	24.3406	21.2977	20.6924	23.0507	21.8143	23.2284	21.5683	11	11	11	31.7	31.7	31.7	47.558	28.5287	65	Q8BLQ9
Q8BMF3	NADP-dependent malic enzyme, mitochondrial	Me3	2.6579	2.0802	NaN	-2.78502	0.00312573	0.00194984	NaN	0.0819817	0.543203	1.59811	NaN	0.462587									NaN	21.6222	24.1017	25.8443	22.2974	24.3344	NaN	NaN	NaN	NaN	NaN	NaN	20.6857	21.5493	16	16	15	39.7	39.7	38.2	67.098	27.5239	37	Q8BMF3
Q8BMF4	Dihydrolipoyllysine-residue acetyltransferase component of pyruvate dehydrogenase complex, mitochondrial	Dlat	0.132292	0.656996	0.269227	0.793932	0.772196	0.168657	0.830188	0.786155	0.249642	2.00585	0.974187	1.57307									25.482	26.299	25.3406	25.7695	24.5918	24.9335	25.4043	25.5051	25.7656	25.4193	25.935	25.5069	26.4698	26.1469	15	15	15	34	34	34	67.941	31.6144	139	Q8BMF4
Q8BMJ3;Q60872	Eukaryotic translation initiation factor 1A, X-chromosomal;Eukaryotic translation initiation factor 1A	Eif1ax;Eif1a	0.806456	0.247663	-0.25474	-0.813534	0.417628	0.686301	0.805086	0.619265	0.256572	0.569328	0.00876846	0.246652									21.2925	21.7745	21.8826	NaN	NaN	22.424	22.0656	22.802	21.1205	20.6152	21.6545	21.5702	21.6105	21.4325	5	5	5	45.8	45.8	45.8	16.46	27.414	26	Q8BMJ3;Q60872
Q8BMK4	Cytoskeleton-associated protein 4	Ckap4	-0.254192	0.408956	-1.97063	-1.30748	0.782666	0.34058	0.0385666	0.172729	0.156267	1.06867	4.17576	1.26738			+						27.4756	25.314	27.3212	27.5658	26.8411	26.8469	26.757	26.4613	25.3248	25.236	25.0165	24.8851	26.3546	25.5394	28	28	28	51.8	51.8	51.8	63.691	31.6669	322	Q8BMK4
Q8BMS1	Trifunctional enzyme subunit alpha, mitochondrial;Long-chain enoyl-CoA hydratase;Long chain 3-hydroxyacyl-CoA dehydrogenase	Hadha	0.50433	0.546347	0.556841	0.598858	0.371239	0.234989	0.980442	0.916547	0.560272	1.55264	0.521079	0.144611									25.8237	26.9141	26.7354	27.6293	25.6788	26.2574	25.4884	25.9167	26.3894	26.2258	26.5674	25.9349	26.8563	26.6516	30	30	30	58.8	58.8	58.8	82.669	32.3044	312	Q8BMS1
Q8BP47	Asparagine--tRNA ligase, cytoplasmic	Nars	-0.564192	0.643012	-0.342397	0.864807	0.452139	0.324596	0.760848	0.460742	0.457276	2.75685	1.69025	0.551608			+						21.9688	22.2629	21.7563	NaN	21.9557	21.3981	22.0208	22.4999	21.7182	21.5144	21.7932	21.49	22.3115	22.129	9	9	9	17.9	17.9	17.9	64.279	27.7206	44	Q8BP47
Q8BP67	60S ribosomal protein L24	Rpl24	-0.0850762	-0.494643	NaN	NaN	0.829834	0.609321	NaN	NaN	0.0392421	0.603279	NaN	NaN									20.8705	NaN	NaN	NaN	22.8656	22.5434	NaN	NaN	NaN	20.5476	NaN	20.7172	NaN	NaN	4	4	4	24.2	24.2	24.2	17.779	26.8316	10	Q8BP67
Q8BP92	Reticulocalbin-2	Rcn2	0.326776	0.372739	0.040773	0.0867367	0.54479	0.372831	0.686512	0.765963	0.315415	0.408927	0.0434578	0.0634909									26.6527	26.3001	26.973	27.3459	26.2356	26.7859	25.9752	26.1355	26.798	26.5474	25.8946	26.4509	26.8761	26.8727	15	15	15	47.2	47.2	47.2	37.27	32.3178	244	Q8BP92
Q8BQ47	Protein canopy homolog 4	Cnpy4	0.17586	-0.111952	-0.119363	-0.407175	0.746066	0.885473	0.757266	0.550268	0.156823	0.0655644	0.404221	0.727008									23.2012	22.12	22.3325	22.9787	22.1285	22.6566	22.6151	22.4495	22.6824	22.403	21.7647	22.3184	22.6544	22.2494	5	5	5	26.9	26.9	26.9	28.093	28.2028	45	Q8BQ47
Q8BSL7	ADP-ribosylation factor 2	Arf2	0.176115	0.0878359	-0.436924	-0.525204	0.718303	0.685676	0.424252	0.443995	0.151891	0.443352	1.92439	0.453003			+						25.6423	24.8433	25.1796	25.516	25.2425	24.7984	25.3673	25.4824	25.0472	24.9847	24.744	24.6306	24.9572	25.1912	9	9	1	58.6	58.6	5.5	20.746	30.8588	114	Q8BSL7
Q8BSY0	Aspartyl/asparaginyl beta-hydroxylase	Asph	0.341005	NaN	-1.28771	NaN	0.786079	NaN	0.354696	NaN	0.733496	NaN	0.938556	NaN									20.6476	NaN	20.9088	22.1402	20.371	NaN	20.4346	NaN	21.104	NaN	NaN	NaN	20.4591	NaN	4	4	4	11.3	11.3	11.3	83.041	25.9557	30	Q8BSY0
Q8BT60	Copine-3	Cpne3	NaN	0.289811	0.90129	1.6626	NaN	0.70888	0.521625	0.161833	NaN	0.247884	1.71066	1.19888			+						NaN	21.5027	NaN	NaN	NaN	NaN	NaN	20.8828	21.101	21.1497	21.3415	21.2733	21.5698	20.9184	5	5	3	12.8	12.8	9.4	59.584	27.0177	24	Q8BT60
Q8BTE0	Succinate dehydrogenase assembly factor 4, mitochondrial	Sdhaf4	1.77525	0.127704	1.51479	-0.113935	0.0532723	0.859866	0.252382	0.955331	0.593164	0.244117	0.737229	0.0210567									NaN	21.7176	21.7722	22.2379	NaN	21.8316	NaN	NaN	21.5479	21.703	NaN	21.6307	NaN	22.1499	4	4	4	25	25	25	11.888	27.2069	25	Q8BTE0
Q8BTI8	Serine/arginine repetitive matrix protein 2	Srrm2	0.63275	-2.02215	0.332962	-2.49086	0.542301	0.000709743	0.861713	0.120202	0.179983	1.07268	0.317954	0.476582						+			NaN	NaN	NaN	NaN	22.9219	22.0411	22.1936	22.7499	21.4519	22.4982	20.7381	22.2545	NaN	21.4259	11	11	11	6.2	6.2	6.2	294.84	27.7019	27	Q8BTI8
Q8BTM8	Filamin-A	Flna	-0.716809	-0.0811102	0.07938	0.715078	0.37437	0.907442	0.710168	0.838358	0.572919	0.113662	0.259489	0.843469									26.1932	25.8677	25.0374	25.1526	25.4514	24.3417	26.3274	25.8424	26.5833	26.1912	25.5614	25.6573	25.8221	26.0379	72	72	70	45.4	45.4	44.6	281.22	31.7384	464	Q8BTM8
Q8BTY1	Kynurenine--oxoglutarate transaminase 1	Ccbl1	-1.14223	-0.60956	1.8611	1.02364	0.248158	0.286078	0.233798	0.661813	0.0799749	1.35111	2.52371	1.02125			+						21.2873	22.556	NaN	NaN	21.3213	NaN	21.484	21.5323	22.8293	23.3142	22.9997	23.7779	22.4481	22.6693	5	5	5	20.8	20.8	20.8	47.563	28.6726	31	Q8BTY1
Q8BUK6	Protein Hook homolog 3	Hook3	NaN	-1.25234	0.936408	NaN	NaN	0.185859	0.503063	NaN	NaN	0.48396	0.182052	NaN									NaN	NaN	NaN	NaN	NaN	NaN	21.1779	21.4154	21.1006	NaN	20.9303	20.9163	NaN	21.3844	4	4	4	7.9	7.9	7.9	83.217	26.8529	20	Q8BUK6
Q8BUV3	Gephyrin;Molybdopterin adenylyltransferase;Molybdopterin molybdenumtransferase	Gphn	NaN	-0.113155	1.42718	1.73965	NaN	0.88386	0.283429	0.14352	NaN	0.0895587	0.409808	0.216074									NaN	NaN	NaN	NaN	NaN	NaN	22.0458	22.4972	NaN	21.8203	21.9724	21.8454	22.2246	21.7198	6	6	6	13.4	13.4	13.4	83.281	27.4375	17	Q8BUV3
Q8BVE3	V-type proton ATPase subunit H	Atp6v1h	-0.11743	-0.086066	-0.575452	-0.544088	0.928205	0.953433	0.493798	0.482481	0.313502	0.0743347	0.789893	0.104526									23.4284	23.2617	22.6026	23.2423	23.2323	22.3639	23.5407	23.2163	23.1586	22.9279	22.4763	22.5659	22.6722	22.5756	8	8	8	26.1	26.1	26.1	55.854	28.618	43	Q8BVE3
Q8BVI4	Dihydropteridine reductase	Qdpr	-0.580337	-0.0845021	1.00169	1.49753	0.567966	0.922368	0.580259	0.449927	0.157985	0.579916	1.39813	0.128474			+						21.8367	NaN	NaN	NaN	21.2619	20.9974	22.0006	22.5735	22.3837	22.8643	22.5827	22.5762	22.4949	22.5719	6	6	6	37.3	37.3	37.3	25.57	28.1555	35	Q8BVI4
Q8BVQ5	Protein phosphatase methylesterase 1	Ppme1	-0.118804	0.620995	-0.506643	0.233156	0.80049	0.340747	0.680126	0.83052	0.267293	0.977087	1.6598	0.179007			+						22.2366	22.0292	21.7935	NaN	22.0268	21.796	21.7154	22.849	21.0001	21.388	21.4281	21.6879	22.2728	21.4236	7	7	7	19.2	19.2	19.2	42.256	27.6556	33	Q8BVQ5
Q8BVU5	ADP-ribose pyrophosphatase, mitochondrial	Nudt9	NaN	0.0867441	0.874537	1.36224	NaN	0.899087	0.535998	0.25016	NaN	0.00694973	1.60792	2.43844			+						NaN	20.7968	NaN	NaN	NaN	NaN	NaN	NaN	20.5972	20.3912	21.318	20.8146	20.7479	20.811	4	4	4	13.7	13.7	13.7	38.604	26.3984	13	Q8BVU5
Q8BVW0	Neutral alpha-glucosidase C	Ganc	NaN	-0.249996	1.62933	1.52348	NaN	0.705203	0.215481	0.199276	NaN	0.130795	1.52623	2.52388			+						NaN	21.5452	NaN	NaN	NaN	NaN	20.8771	NaN	22.8738	22.7587	21.5626	21.2479	22.2123	22.0312	7	7	7	12.1	12.1	12.1	102.01	27.6867	18	Q8BVW0
Q8BWF0	Succinate-semialdehyde dehydrogenase, mitochondrial	Aldh5a1	0.719325	0.401177	-0.538588	-0.856735	0.239671	0.380048	0.513141	0.346196	0.598812	0.452438	0.812128	0.701389									22.9578	22.9391	23.6739	24.5678	22.6641	23.7958	23.1862	22.8701	23.1988	22.6355	22.4332	22.3433	23.2611	22.6077	11	11	11	28.9	28.9	28.9	55.968	28.5886	63	Q8BWF0
Q8BWT1	3-ketoacyl-CoA thiolase, mitochondrial	Acaa2	0.307242	0.238541	1.08346	1.01476	0.566077	0.50794	0.633734	0.645648	0.469942	0.32356	1.80303	0.82866			+						26.3866	27.8116	26.8893	27.4855	25.5995	26.4683	25.8936	26.1363	27.7571	27.3046	27.1819	26.9409	27.4831	27.1811	25	25	25	82.9	82.9	82.9	41.829	33.0712	352	Q8BWT1
Q8BWY3	Eukaryotic peptide chain release factor subunit 1	Etf1	-0.186979	-0.00641043	-0.194686	-0.49155	0.742068	0.989058	0.835768	0.768771	0.0333438	0.107658	0.291702	0.274548									21.2702	20.2411	20.1499	NaN	20.4386	NaN	20.7634	21.6206	21.0101	20.4335	20.3972	19.8306	20.8934	20.409	5	5	5	13	13	13	49.03	26.3758	31	Q8BWY3
Q8BYK4	Retinol dehydrogenase 12	Rdh12	-1.70817	0.459453	-0.375369	2.00352	0.0419618	0.474474	0.744399	0.0926596	0.464171	0.405197	0.608248	0.333894									21.6859	22.1296	21.7869	NaN	22.8469	23.1291	21.4667	NaN	NaN	NaN	22.3113	22.1166	21.3636	21.9344	8	8	8	33.5	33.5	33.5	35.292	27.4998	34	Q8BYK4
Q8C0C7	Phenylalanine--tRNA ligase alpha subunit	Farsa	0.455231	-0.295506	0.774022	0.0232848	0.446183	0.644206	0.700912	0.789187	0.0468256	1.02789	0.922688	0.272133									22.5529	22.7622	NaN	NaN	21.7511	22.6622	23.1934	23.0488	22.8008	22.9143	23.0448	23.5998	22.4103	22.6855	8	8	8	19.9	19.9	19.9	57.598	28.8401	50	Q8C0C7
Q8C0M9	Isoaspartyl peptidase/L-asparaginase;Isoaspartyl peptidase/L-asparaginase alpha chain;Isoaspartyl peptidase/L-asparaginase beta chain	Asrgl1	NaN	-0.906448	2.00268	1.30252	NaN	0.135606	0.195089	0.532216	NaN	2.19625	1.98754	0.803684			+						NaN	21.7273	NaN	NaN	NaN	NaN	21.6299	21.9637	22.5691	22.939	22.4363	22.9599	21.8594	22.117	7	7	7	32.2	32.2	32.2	33.95	28.1267	27	Q8C0M9
Q8C0Z1	Protein ITFG3	Itfg3	-3.22353	-0.37274	-1.80771	0.835102	0.000909072	0.557465	0.0895051	0.755916	0.956432	0.405088	0.293804	0.513243					+				24.3598	22.1702	NaN	NaN	23.6769	NaN	24.4698	22.383	22.1878	22.3109	22.7582	21.6632	21.8595	21.8779	7	7	7	15.7	15.7	15.7	60.575	28.1882	36	Q8C0Z1
Q8C163	Nuclease EXOG, mitochondrial	Exog	0.463246	0.0396122	0.488287	0.0955161	0.679608	0.944519	0.762858	0.920391	0.681971	0.252712	0.810903	0.00808986									NaN	21.1229	20.95	21.7686	NaN	NaN	NaN	21.0274	21.0145	20.7925	21.9738	21.149	21.8709	NaN	7	7	7	33.2	33.2	33.2	41.383	26.8328	14	Q8C163
Q8C181	Muscleblind-like protein 2	Mbnl2	NaN	-1.47614	1.46871	NaN	NaN	0.118117	0.268405	NaN	NaN	1.02466	0.521038	NaN									NaN	21.0113	NaN	NaN	NaN	NaN	NaN	21.0641	21.692	21.2254	20.9697	NaN	NaN	NaN	5	5	5	24.7	24.7	24.7	40.156	26.6782	13	Q8C181;Q9JKP5
Q8C1A5	Thimet oligopeptidase	Thop1	1.46362	-0.238381	-0.190831	-1.89283	0.116011	0.813079	0.837747	0.239175	0.314645	0.564959	0.737229	1.4125									21.147	20.5265	21.0042	NaN	20.9211	22.541	22.1326	22.6811	20.712	21.0423	21.0508	20.5506	20.6482	20.7593	6	6	6	11.5	11.5	11.5	78.025	26.871	25	Q8C1A5
Q8C1B7	Septin-11	2011-09-01	-0.641263	-0.214378	-0.448062	-0.0211774	0.401904	0.750591	0.708554	0.997438	0.150678	0.211591	0.89132	0.173487									21.9945	21.3082	21.553	NaN	21.9465	21.3294	22.7759	23.3813	21.7302	21.4249	21.6142	NaN	22.384	20.8595	11	9	7	37.6	31.3	24.8	49.694	27.4574	33	Q8C1B7
Q8C2Q3	RNA-binding protein 14	Rbm14	1.02848	-0.55424	-0.25647	-1.83919	0.28565	0.370985	0.804207	0.252936	0.101946	0.87392	0.004067	0.62246									21.1113	21.2959	NaN	NaN	22.2501	22.8188	23.4175	23.5724	21.4928	21.8964	21.0627	21.5737	NaN	20.9796	10	10	10	22.4	22.4	22.4	69.448	27.6332	32	Q8C2Q3
Q8C3X2	Coiled-coil domain-containing protein 90B, mitochondrial	Ccdc90b	0.633285	0.0622362	0.362882	-0.208166	0.29791	0.895541	0.936992	0.656466	0.376268	0.375503	0.502133	0.0576131									21.8783	22.3485	22.4182	22.8058	NaN	22.2045	21.1808	21.0574	21.9731	22.2772	21.67	21.8941	21.9964	21.986	9	9	9	37.5	37.5	37.5	29.596	28.0189	37	Q8C3X2
Q8C5H8	NAD kinase 2, mitochondrial	Nadk2	0.206362	-1.29821	3.06619	1.56162	0.68189	0.0166991	0.0293973	0.354119	0.236035	0.426505	2.10977	2.06038			+						21.7973	23.3914	21.4257	21.7382	21.1507	21.8298	22.6373	22.4426	22.7995	24.0577	25.1787	25.1275	23.3298	24.117	12	12	12	31.2	31.2	31.2	50.858	30.0018	57	Q8C5H8
Q8C5L6	Inositol polyphosphate 5-phosphatase K	Inpp5k	0.602485	1.07083	-1.01156	-0.694689	0.565778	0.186298	0.456838	0.673026	0.478748	0.74562	0.950361	0.768056									22.3138	21.6106	22.9362	23.4381	21.2212	22.7596	21.9812	21.9364	21.908	21.7536	NaN	NaN	22.0649	22.135	8	8	8	20.7	20.7	20.7	54.158	27.1869	21	Q8C5L6
Q8C6E0	Cilia- and flagella-associated protein 36	Cfap36	-0.354162	0.292712	2.21345	4.16754	0.736825	0.503218	0.146488	0.00162636	0.0613827	0.383738	1.65628	1.53459			+						22.4041	24.0245	NaN	NaN	NaN	NaN	22.6879	22.7193	23.0756	23.7171	23.9511	24.8238	24.1316	24.7805	11	11	11	51.9	51.9	51.9	39.599	29.7354	65	Q8C6E0
Q8C7X2	ER membrane protein complex subunit 1	Emc1	0.89821	NaN	-0.914716	-2.75109	0.359235	NaN	0.496233	0.0858111	0.132588	NaN	1.30078	1.3218			+						20.906	NaN	22.3351	21.8025	20.9026	22.2394	NaN	NaN	NaN	NaN	20.553	NaN	NaN	NaN	5	5	5	6.7	6.7	6.7	111.6	25.1506	11	Q8C7X2
Q8C854	Myelin expression factor 2	Myef2	0.760298	0.103009	-2.32162	-2.97891	0.449003	0.848343	0.10852	0.0626754	0.137817	0.118402	1.91285	0.70771			+						21.1319	20.9388	23.0274	NaN	23.2542	23.8199	23.0562	23.8021	20.4978	20.6191	20.8147	21.1808	20.3486	20.8232	12	12	12	21.7	21.7	21.7	63.294	27.6734	44	Q8C854
Q8C8R3	Ankyrin-2	Ank2	0.688808	-0.27005	0.32218	-0.433214	0.50014	0.680091	0.868676	0.797009	0.232275	0.508955	0.526182	0.212794									NaN	21.6142	NaN	NaN	22.0064	22.0474	22.1395	22.1226	21.8985	22.0066	21.6056	21.8698	22.1004	NaN	19	19	19	8.9	8.9	8.9	426.26	27.6139	55	Q8C8R3;G5E8K5
Q8CAQ8	MICOS complex subunit Mic60	Immt	0.241896	0.23103	0.706863	0.695997	0.640045	0.516194	0.878187	0.851107	0.444615	0.34707	2.01532	1.19804			+						26.4291	27.3367	26.7045	27.1111	26.0482	26.6092	26.3028	26.213	26.8697	27.0025	27.5997	27.1425	27.3052	27.2821	46	46	46	69.9	69.9	69.9	83.899	32.9275	479	Q8CAQ8
Q8CAY6	Acetyl-CoA acetyltransferase, cytosolic	Acat2	-0.349656	0.00558943	0.473615	0.828861	0.740358	0.906195	0.87193	0.759104	0.61267	0.291437	1.6552	0.731056			+						21.8032	22.9892	22.6499	NaN	22.5462	22.3109	22.4728	22.1603	22.9158	22.8587	23.0483	23.3339	22.0146	23.3556	10	10	10	46.3	46.3	46.3	41.297	28.6849	41	Q8CAY6;CON__tr|A8K4W5|A8K4W5_HUMAN;CON__sp|Q9BWD1|THIC_HUMAN;CON__tr|B7Z233|B7Z233_HUMAN
Q8CCH2	NHL repeat-containing protein 3	Nhlrc3	0.975013	0.430148	-0.58172	-1.04979	0.314519	0.501494	0.644352	0.518424	0.406797	0.522626	0.703374	0.608324									21.9848	21.7699	22.7754	22.8446	21.7133	22.8305	21.373	21.5987	21.9697	22.1372	NaN	NaN	21.7807	22.0121	6	6	6	21.3	21.3	21.3	38.195	27.457	35	Q8CCH2
Q8CCJ4	APC membrane recruitment protein 2	Amer2	0.999892	-0.683705	-0.314653	-1.99825	0.300855	0.475459	0.774772	0.213688	0.325718	0.444354	0.473566	1.36157									21.2586	19.9299	20.7213	NaN	21.1092	22.6528	20.671	21.9281	NaN	20.1839	20.9442	21.2312	20.2062	NaN	10	10	10	28	28	28	69.932	26.4989	17	Q8CCJ4
Q8CCK0	Core histone macro-H2A.2	H2afy2	0.429605	1.76372	-3.33679	-2.00267	0.439695	0.00109008	0.00137527	0.0581009	0.500183	1.30891	3.68096	1.89992			+			+			25.9648	24.5723	27.2947	27.6879	26.3058	26.575	25.6204	26.4334	22.6657	22.2453	23.4185	22.9386	24.7114	23.1373	20	20	18	56.7	56.7	49.7	40.092	30.4612	93	Q8CCK0
Q8CCS6	Polyadenylate-binding protein 2	Pabpn1	1.17773	0.460286	NaN	-1.08594	0.214757	0.561687	NaN	0.503777	0.469712	0.0873214	NaN	0.600163									NaN	21.0126	NaN	NaN	21.4385	22.0986	21.6958	23.4876	NaN	NaN	21.2406	21.0517	21.3201	NaN	7	7	7	41.4	41.4	41.4	32.296	27.0215	13	Q8CCS6;Q5XFR0
Q8CG72	Poly(ADP-ribose) glycohydrolase ARH3	Adprhl2	NaN	-1.40479	0.961233	NaN	NaN	0.137206	0.490156	NaN	NaN	0.835065	0.812841	NaN									NaN	NaN	NaN	NaN	NaN	NaN	20.4127	20.855	20.7075	20.4169	20.71	NaN	NaN	NaN	2	2	2	8.1	8.1	8.1	39.414	25.9151	16	Q8CG72
Q8CG76	Aflatoxin B1 aldehyde reductase member 2	Akr7a2	0.603586	0.140405	2.13931	1.53674	0.320044	0.805521	0.1624	0.434297	1.04567	0.184974	3.07544	1.17828			+						NaN	23.4136	21.1329	21.2344	NaN	21.0735	NaN	22.3198	22.5242	22.9405	22.5683	22.6906	22.7711	22.2814	5	5	5	21.3	21.3	21.3	40.612	28.4666	28	Q8CG76
Q8CGC7	Bifunctional glutamate/proline--tRNA ligase;Glutamate--tRNA ligase;Proline--tRNA ligase	Eprs	-0.149885	0.0680005	-0.574163	-0.356278	0.773695	0.888842	0.647917	0.834655	0.174587	0.0191227	0.706229	0.110893									22.1245	20.8265	20.9896	20.4212	21.7304	21.7909	22.309	22.3485	21.4419	21.2873	21.5395	21.0963	21.7203	21.4347	12	12	12	11	11	11	170.08	27.3314	53	Q8CGC7;CON__tr|H6WCP5|H6WCP5_HUMAN;CON__sp|P07814|SYEP_HUMAN
Q8CGF7	Transcription elongation regulator 1	Tcerg1	0.74693	0.322584	-0.609306	-1.03365	0.458334	0.679496	0.631406	0.525032	0.354248	0.62444	1.28087	0.352623			+						21.1537	20.7249	20.3802	NaN	20.8541	21.7586	21.2038	23.0199	20.5101	20.495	NaN	20.3033	21.0232	20.4489	7	7	7	7.1	7.1	7.1	123.79	26.6181	20	Q8CGF7
Q8CGK3	Lon protease homolog, mitochondrial	Lonp1	0.417637	0.669602	0.204975	0.45694	0.482143	0.305766	0.966297	0.954556	0.306457	1.07722	0.00341758	0.0596669									21.9973	22.8955	23.2468	23.9939	21.8679	22.4386	22.0442	21.8778	21.8374	22.1536	22.8865	22.2948	22.7039	23.0418	12	12	12	16.5	16.5	16.5	105.84	28.3152	43	Q8CGK3
Q8CGM2	Retinitis pigmentosa 1-like 1 protein	Rp1l1	-0.312748	-0.158652	1.87558	2.13407	0.769497	0.82331	0.229605	0.236869	0.666515	0.0075025	0.63266	2.88678									NaN	21.9758	NaN	NaN	21.8459	19.8417	20.1858	NaN	19.4027	21.2177	22.6905	24.4259	21.5626	22.3508	29	29	29	23.4	23.4	23.4	199.68	28.4166	55	Q8CGM2
Q8CH18	Cell division cycle and apoptosis regulator protein 1	Ccar1	0.958661	0.32139	-0.764812	-1.71343	0.323719	0.680558	0.560614	0.287331	0.314923	0.392627	0.863488	1.17647									NaN	20.5784	20.9934	NaN	21.4129	22.044	21.1718	22.0922	20.565	NaN	NaN	20.0261	20.3306	19.9037	5	5	5	4.5	4.5	4.5	132.06	26.0355	24	Q8CH18
Q8CHC4	Synaptojanin-1	Synj1	0.516566	-0.389328	0.762749	-0.107416	0.634959	0.690485	0.598132	0.958604	0.746489	0.0425202	1.07999	0.245721									NaN	20.7895	NaN	NaN	20.8654	NaN	20.8571	21.1083	20.6466	20.8927	21.7594	21.835	21.8917	21.0009	9	9	9	10.1	10.1	10.1	172.62	27.1092	21	Q8CHC4
Q8CHG3	GRIP and coiled-coil domain-containing protein 2	Gcc2	NaN	-0.665396	0.871636	-0.12649	NaN	0.487678	0.537568	0.94903	NaN	0.986251	1.82475	0.479634			+						NaN	19.9343	NaN	NaN	NaN	NaN	20.0164	NaN	20.9547	21.1759	20.1603	20.4779	20.0705	20.3432	7	7	7	5.1	5.1	5.1	194.44	26.1241	16	Q8CHG3
Q8CHH9	Septin-8	2008-09-01	-1.207	-0.663861	0.557324	1.10046	0.221657	0.241454	0.823292	0.624852	0.607513	0.383749	0.606473	0.605709									22.9571	22.6917	21.7766	NaN	22.6197	21.5912	23.2235	23.1127	23.7879	23.7022	22.8983	22.478	23.2888	22.542	11	11	9	32.9	32.9	26.6	49.812	28.8831	46	Q8CHH9
Q8CHP8	Phosphoglycolate phosphatase	Pgp	-1.03398	-0.973052	1.28959	1.50209	0.297238	0.0772394	0.443316	0.448091	0.294089	3.16721	1.40261	0.770238			+						22.3432	22.1288	NaN	NaN	21.7854	NaN	21.9159	22.2952	23.3606	23.1551	22.8519	23.1283	22.1687	22.2396	8	8	8	34	34	34	34.54	28.662	29	Q8CHP8
Q8CHS8	Vacuolar protein sorting-associated protein 37A	Vps37a	NaN	0.725537	1.75062	1.84982	NaN	0.268565	0.180826	0.120153	NaN	0.901345	1.04125	2.17775									NaN	22.0775	NaN	NaN	NaN	NaN	NaN	NaN	21.5769	21.6077	21.6104	NaN	22.318	22.664	5	5	5	20.2	20.2	20.2	44.418	27.3344	13	Q8CHS8
Q8CI51	PDZ and LIM domain protein 5	Pdlim5	-2.41431	-2.03173	2.81099	3.19358	0.0017145	7.38945e-05	0.0501011	0.0203556	0.260985	1.01125	1.62585	1.14071			+			+			23.7627	23.8954	19.4159	20.811	22.3751	19.5752	23.7567	23.5768	26.4958	26.7747	24.5217	25.3583	24.0046	25.1632	25	25	25	58.5	58.5	58.5	63.299	31.0926	151	Q8CI51
Q8CI85	Carbonic anhydrase 12	Ca12	1.4351	0.102351	-0.722176	-2.05492	0.0215667	0.8491	0.420828	0.0628104	0.139182	0.545271	0.521034	0.10534									23.5644	24.0287	24.4215	25.7434	22.2829	24.4966	21.3357	NaN	22.8465	22.8967	NaN	21.5504	22.4417	22.3735	10	10	10	42.9	42.9	42.9	39.695	28.5372	37	Q8CI85
Q8CIB5	Fermitin family homolog 2	Fermt2	-0.589487	-1.06806	-0.142631	NaN	0.435272	0.260392	0.862569	NaN	1.98164	0.0461616	0.101503	NaN									21.4231	NaN	NaN	NaN	NaN	NaN	21.0662	NaN	21.3258	20.9518	20.6768	NaN	NaN	21.101	5	5	5	10.6	10.6	10.6	77.8	26.622	12	Q8CIB5
Q8CIE6	Coatomer subunit alpha;Xenin;Proxenin	Copa	0.0327369	0.318953	-0.313612	-0.0273954	0.933945	0.610977	0.775297	0.998821	0.107268	0.668768	0.732856	0.195264									22.1082	22.1747	22.3351	22.0592	21.4866	22.2481	21.9399	21.8045	21.5802	21.7432	21.682	21.7617	21.5613	22.0318	11	11	11	10.9	10.9	10.9	138.43	27.6241	25	Q8CIE6
Q8CIN4	Serine/threonine-protein kinase PAK 2;PAK-2p27;PAK-2p34	Pak2	-0.0887499	-0.259815	0.360419	0.189354	0.951912	0.694263	0.938446	0.888615	0.388474	1.0968	1.66204	0.291168			+						23.2799	22.731	23.0808	NaN	22.7075	23.0351	23.1656	23.5949	23.46	23.5989	23.3348	23.5081	23.2244	23.3488	14	14	10	41.2	41.2	30.9	57.93	29.3123	77	Q8CIN4
Q8CJ40	Rootletin	Crocc	-0.172548	-0.503286	2.71511	2.38437	0.866777	0.455989	0.0605449	0.103322	0.457469	0.142499	2.2297	1.80115			+						26.1934	27.9924	24.9367	23.5487	25.6793	25.7866	26.5761	25.8494	26.995	28.2809	29.0726	28.983	28.1871	28.1709	113	113	94	54	54	46.9	226.94	34.044	744	Q8CJ40
Q8JZN5	Acyl-CoA dehydrogenase family member 9, mitochondrial	Acad9	0.179796	1.57807	-1.40106	-0.189899	0.93252	0.0182936	0.317311	0.666618	0.181805	1.26695	1.58986	0.0859731			+						22.9454	22.8504	23.3972	24.245	22.5319	22.9332	22.049	NaN	22.1036	21.8256	NaN	NaN	22.7433	22.6181	8	8	8	18.1	18.1	18.1	68.721	27.8105	33	Q8JZN5
Q8JZN7	Mitochondrial Rho GTPase 2	Rhot2	NaN	0.791453	1.46174	2.7269	NaN	0.228872	0.371146	0.113919	NaN	0.433009	1.97473	1.99065			+						NaN	22.7025	NaN	NaN	NaN	21.2179	NaN	NaN	21.7067	21.6854	23.0936	22.0844	22.6993	22.2423	6	6	6	14.5	14.5	14.5	69.07	27.967	21	Q8JZN7
Q8JZQ2	AFG3-like protein 2	Afg3l2	0.542802	-0.245734	0.297211	-0.587931	0.613454	0.806972	0.884838	0.722799	0.321312	0.239506	0.198268	0.407873									NaN	20.5971	21.5209	23.0024	20.9403	21.1851	20.0007	19.8512	20.7313	19.7824	21.3484	20.9464	20.7823	19.92	9	9	9	15.3	15.3	15.3	89.518	26.9376	29	Q8JZQ2;Q920A7
Q8JZU2	Tricarboxylate transport protein, mitochondrial	Slc25a1	0.627245	1.05126	NaN	-0.535667	0.546535	0.194342	NaN	0.747616	1.0487	0.790286	NaN	0.31031									NaN	20.7462	20.6216	21.6383	NaN	20.743	NaN	NaN	NaN	NaN	NaN	NaN	20.2073	NaN	4	4	4	13.8	13.8	13.8	33.931	24.4473	10	Q8JZU2
Q8JZV9	3-hydroxybutyrate dehydrogenase type 2	Bdh2	-0.543887	-1.04742	3.38657	2.48528	0.509651	0.0586159	0.0141641	0.0863276	0.21788	2.54695	3.54212	2.21759			+						22.2429	23.7644	NaN	NaN	NaN	NaN	22.1608	21.979	25.4101	25.0424	24.7791	25.0247	23.9862	24.2585	8	8	8	38.4	38.4	38.4	26.753	30.2092	60	Q8JZV9
Q8K003	Translation machinery-associated protein 7	Tma7	1.92689	-0.587527	0.463708	-2.05071	0.00214861	0.305682	0.877722	0.0632687	0.201967	0.021353	0.140478	0.313876									21.8185	21.2682	23.3807	20.3169	21.9325	24.761	22.9103	24.4296	19.7148	21.1702	23.8175	23.7421	22.3789	22.4521	3	3	3	31.2	31.2	31.2	7.0662	28.8794	30	Q8K003
Q8K0D5	Elongation factor G, mitochondrial	Gfm1	NaN	0.321593	0.433501	1.16363	NaN	0.680378	0.797376	0.324464	NaN	0.281965	0.561209	0.463679									NaN	20.8838	20.2555	21.2128	NaN	NaN	NaN	NaN	NaN	20.1337	20.6049	20.5181	21.1743	20.3541	5	5	5	8.5	8.5	8.5	83.549	26.3999	19	Q8K0D5
Q8K0T0	Reticulon-1	Rtn1	0.5324	-0.2526	1.38682	0.60182	0.347333	0.704555	0.461226	0.91454	0.262566	0.674845	1.4116	0.435129			+						22.2989	24.048	23.1421	24.144	24.2342	23.4462	22.6424	22.803	23.8599	24.3099	24.2913	25.1859	23.5476	24.092	18	18	18	33.7	33.7	33.7	83.571	30.0111	103	Q8K0T0
Q8K157	Aldose 1-epimerase	Galm	-1.98075	-1.84679	2.17635	1.76851	0.0427613	0.000560694	0.154294	0.348529	0.571157	1.2859	0.844678	1.22211						+			22.2628	22.4609	NaN	NaN	24.6001	NaN	22.0991	21.9061	24.7755	24.7409	22.7243	23.8399	22.5128	22.7019	9	9	9	36.8	36.8	36.8	37.798	29.464	47	Q8K157
Q8K183	Pyridoxal kinase	Pdxk	-1.41897	-0.54111	1.51587	2.39372	0.069076	0.409315	0.396672	0.101642	0.65293	0.849666	3.05487	0.915855			+						23.8343	24.8694	23.297	NaN	23.9526	22.4757	24.2376	24.4169	25.6479	25.7217	25.1031	25.1263	25.2768	24.868	12	12	12	45.5	45.5	45.5	35.015	30.92	114	Q8K183
Q8K1Z0	Ubiquinone biosynthesis protein COQ9, mitochondrial	Coq9	0.56289	0.0956884	1.80076	0.965214	0.352076	0.856782	0.251852	0.690489	0.568534	0.391918	1.37884	0.998024			+						21.6406	22.6667	22.1655	22.7193	NaN	21.3568	NaN	21.8515	23.0124	22.7697	22.6706	22.1614	23.1342	22.8167	6	6	6	25.9	25.9	25.9	35.082	28.3589	33	Q8K1Z0
Q8K2B3	Succinate dehydrogenase [ubiquinone] flavoprotein subunit, mitochondrial	Sdha	0.587013	0.0969356	1.07092	0.580843	0.303699	0.67429	0.64142	0.928759	0.838859	0.327094	3.13011	1.58596			+						26.3655	27.545	26.7628	27.034	26.1191	26.9641	26.3886	26.4096	27.3879	27.5881	27.5057	27.1803	27.5489	27.4128	29	29	29	54.8	54.8	54.8	72.585	33.1667	431	Q8K2B3
Q8K2C7	Protein OS-9	Os9	NaN	-0.525155	1.52596	0.677259	NaN	0.39796	0.2486	0.560457	NaN	1.79017	2.18329	0.4698			+						NaN	21.3253	NaN	NaN	NaN	21.8596	NaN	NaN	21.8916	22.1204	21.6712	22.0743	21.5816	21.4607	10	10	10	24.3	24.3	24.3	76.107	27.572	23	Q8K2C7
Q8K2C9	Very-long-chain (3R)-3-hydroxyacyl-CoA dehydratase 3	Hacd3	0.473859	0.472146	-0.723224	-0.724937	0.670624	0.55202	0.579166	0.659169	0.145766	0.661983	1.38654	0.487996			+						22.0021	22.0823	22.2835	22.6235	22.6489	22.7846	21.5885	21.4861	21.4711	21.6484	NaN	21.3803	21.8986	21.3559	6	6	6	17.1	17.1	17.1	43.131	26.9157	34	Q8K2C9
Q8K2G4	Bardet-Biedl syndrome 7 protein homolog	Bbs7	NaN	-1.76118	3.51949	0.808083	NaN	0.0032515	0.015476	0.769744	NaN	1.93317	3.66962	0.867999			+						NaN	20.9614	NaN	NaN	NaN	NaN	NaN	NaN	23.0328	22.7458	23.8597	21.9952	21.1352	21.2591	8	8	8	15.7	15.7	15.7	80.319	28.0644	17	Q8K2G4
Q8K2Q9	Shootin-1	Kiaa1598	-1.35691	-0.83153	1.6657	1.3198	0.168239	0.172186	0.295721	0.524629	1.01853	0.605118	2.00988	2.15029			+						21.2183	21.576	NaN	NaN	21.3558	NaN	21.1761	20.7207	23.0945	23.2427	21.6371	22.5872	22.0315	22.4423	14	14	14	30.6	30.6	30.6	71.342	28.1266	56	Q8K2Q9
Q8K310	Matrin-3	Matr3	1.19768	0.200023	-1.06528	-2.06294	0.0432778	0.623167	0.18708	0.0522573	0.0740895	0.442525	2.88774	0.179354			+						24.27	23.6924	24.2326	21.3305	24.7974	25.8043	24.9363	25.7554	23.5129	23.4819	23.1199	23.5029	23.8377	23.2459	21	21	21	32.2	32.2	32.2	94.629	29.8999	108	Q8K310
Q8K3I4	Rab effector MyRIP	Myrip	-1.41199	-0.893861	1.34286	1.86099	0.0704988	0.116935	0.484488	0.237131	0.172909	1.07138	1.12544	1.21783									24.11	23.929	NaN	22.1137	22.6676	NaN	24.06	23.2263	25.1028	25.3068	24.1726	24.5887	23.9747	24.3791	15	15	15	25.8	25.8	25.8	94.923	30.1874	95	Q8K3I4
Q8K3J1	NADH dehydrogenase [ubiquinone] iron-sulfur protein 8, mitochondrial	Ndufs8	-0.152604	-0.0578527	1.36332	1.45807	0.899219	0.996768	0.411472	0.465974	0.14349	0.114935	1.76942	1.48511			+						21.8051	22.6396	21.6892	NaN	NaN	21.5381	21.6921	21.8361	22.4251	22.8955	23.6952	23.1968	23.2015	22.9961	4	4	4	22.2	22.2	22.2	24.038	28.6682	40	Q8K3J1
Q8K3K8	Optineurin	Optn	-0.555112	-0.588208	2.84582	2.6513	0.585862	0.305063	0.0547031	0.126001	0.143444	0.279822	2.95336	1.62145			+						21.2515	22.3661	NaN	NaN	20.0107	NaN	21.2588	21.2031	22.9244	23.633	23.5793	24.5671	23.0182	24.3503	19	19	19	32.2	32.2	32.2	67.017	29.3306	67	Q8K3K8
Q8K480	Membrane frizzled-related protein	Mfrp	-0.736615	-0.848655	0.120813	NaN	0.344615	0.373267	1	NaN	1.02509	0.68816	0.0792189	NaN									21.3184	NaN	NaN	NaN	NaN	NaN	20.8848	NaN	21.2942	20.8873	NaN	20.6987	NaN	NaN	2	2	2	5.5	5.5	5.5	63.669	25.9547	11	Q8K480
Q8K4G5	Actin-binding LIM protein 1	Ablim1	NaN	-0.984235	2.24598	0.8542	NaN	0.104298	0.139895	0.746189	NaN	1.2541	2.47443	1.02057			+						NaN	21.3003	NaN	NaN	NaN	NaN	21.2839	21.4532	22.829	23.2141	21.8605	22.745	21.8034	22.0282	14	14	14	20.6	20.6	20.6	96.804	28.0462	35	Q8K4G5
Q8K4Z3	NAD(P)H-hydrate epimerase	Apoa1bp	0.830349	0.314454	1.5338	1.0179	0.154442	0.428556	0.388155	0.643727	0.781378	0.284962	3.96821	1.55656			+						22.4163	24.5147	22.7943	22.4971	22.8402	23.6337	22.8123	23.7303	24.349	24.3209	24.3251	25.0209	24.6516	24.7925	6	6	6	33	33	33	30.972	30.1808	53	Q8K4Z3
Q8K4Z5	Splicing factor 3A subunit 1	Sf3a1	1.20408	-0.67466	-0.675393	-2.55413	0.0528992	0.271772	0.44338	0.0248824	0.0099783	0.892969	0.723725	0.798888									22.3409	21.7144	22.3146	NaN	23.5589	24.4878	23.5442	24.2686	22.8073	22.538	21.5563	22.223	21.8251	21.5096	18	18	18	30.6	30.6	30.6	88.544	28.4946	58	Q8K4Z5
Q8K5B2	Multiple coagulation factor deficiency protein 2 homolog	Mcfd2	-0.21827	4.1927	-2.92602	0.750759	0.845492	5.5319e-10	0.00884451	0.799319	0.202197	0.554096	1.63191	0.0590474			+			+			22.7375	23.4294	23.6779	24.4996	22.5179	22.6787	23.0405	NaN	NaN	NaN	NaN	22.7371	23.4359	NaN	4	4	4	69	69	69	16.168	28.0637	32	Q8K5B2
Q8QZS1	3-hydroxyisobutyryl-CoA hydrolase, mitochondrial	Hibch	0.465021	0.0933038	0.63837	0.266653	0.437075	0.859534	0.776836	0.935602	0.570037	0.170664	0.8222	0.14824									22.2937	22.8714	22.7468	23.4185	NaN	22.6048	21.9674	22.0987	22.7281	22.8264	23.1982	22.2802	23.1023	22.635	10	10	10	31.7	31.7	31.7	43.037	28.3952	55	Q8QZS1
Q8QZT1	Acetyl-CoA acetyltransferase, mitochondrial	Acat1	0.223574	-0.0542946	0.746815	0.468947	0.661489	0.871265	0.851225	0.995633	1.04472	0.365289	2.63688	0.543262			+						26.6169	27.195	26.8227	27.4864	26.3317	26.8386	26.7347	26.9006	27.275	27.3351	27.8753	27.5074	27.4824	27.3695	21	21	21	67	67	67	44.816	33.1256	259	Q8QZT1
Q8QZY1	Eukaryotic translation initiation factor 3 subunit L	Eif3l	0.395469	NaN	NaN	-1.14532	0.738009	NaN	NaN	0.480201	0.106055	NaN	NaN	0.981561									NaN	19.8073	NaN	NaN	20.8053	20.9194	20.9754	21.0299	NaN	NaN	NaN	NaN	NaN	NaN	5	5	5	12.4	12.4	12.4	66.612	25.7691	16	Q8QZY1
Q8QZZ8	Ras-related protein Rab-38	Rab38	1.07173	0.0978409	-1.36774	-2.34163	0.0839407	0.854299	0.181527	0.0374961	0.0130769	0.330079	2.55296	0.209767			+						21.9934	22.2379	23.3713	24.2613	22.5437	23.4828	22.265	NaN	20.9068	21.1066	21.2226	20.9773	21.1412	20.7023	7	7	5	38.4	38.4	28.4	23.776	28.1359	34	Q8QZZ8;Q91YQ1
Q8R001	Microtubule-associated protein RP/EB family member 2	Mapre2	-2.40143	2.02719	NaN	2.70568	0.0137739	0.00252908	NaN	0.117214	0.359791	1.31509	NaN	0.926508									22.3523	23.0278	NaN	NaN	NaN	NaN	22.6488	22.9443	21.4992	22.2687	NaN	NaN	22.6536	23.1909	4	4	4	18.7	18.7	18.7	36.946	28.2478	33	Q8R001
Q8R016	Bleomycin hydrolase	Blmh	-0.262387	0.632698	-1.23367	-0.338585	0.774345	0.185974	0.144655	0.533415	0.650659	0.465217	2.75644	0.47711			+						24.7466	23.589	25.1216	24.1968	25.3671	25.0855	25.0935	24.8452	23.5238	23.5885	24.1121	24.2703	24.6362	24.5066	24	24	24	54.7	54.7	54.7	52.511	29.9728	142	Q8R016
Q8R050	Eukaryotic peptide chain release factor GTP-binding subunit ERF3A	Gspt1	-0.582114	-0.194463	0.0373254	0.424976	0.44015	0.776362	0.956251	0.971658	0.104214	0.945066	0.391997	0.411853									21.9764	21.8981	NaN	NaN	22.1002	21.4109	22.0094	22.2685	22.1729	21.8962	22.1531	21.8783	21.8359	21.7706	13	13	13	23.6	23.6	23.6	68.625	27.8459	39	Q8R050;Q149F3
Q8R081	Heterogeneous nuclear ribonucleoprotein L	Hnrnpl	0.788597	0.232827	-0.885684	-1.44145	0.175049	0.514213	0.241766	0.142674	0.164819	0.301242	2.04999	0.550984			+						24.641	24.3078	24.8552	23.7209	25.0589	25.7492	25.2257	26.2172	24.5616	24.1881	23.9522	23.7081	24.4055	24.0926	21	21	21	57.7	57.7	57.7	63.963	30.4921	171	Q8R081
Q8R086	Sulfite oxidase, mitochondrial	Suox	0.48781	-0.351741	2.78546	1.05733	0.658887	0.58165	0.0286756	0.645493	0.0810354	0.362932	3.71431	1.30887			+						NaN	21.9614	NaN	NaN	NaN	21.067	NaN	20.904	22.8991	22.5858	21.8163	21.9766	22.3312	21.8333	7	7	7	25.1	25.1	25.1	60.755	27.8212	26	Q8R086
Q8R0F8	Acylpyruvase FAHD1, mitochondrial	Fahd1	-0.334898	0.908777	0.88951	2.13318	0.751968	0.0638875	0.638516	0.237105	0.10653	1.03639	0.845119	3.40011				+					22.4653	23.9653	21.9809	21.6297	NaN	21.3361	21.948	21.9392	21.8472	22.3293	23.647	23.2381	23.6475	23.7628	5	5	5	29.1	29.1	29.1	25.172	28.9351	34	Q8R0F8
Q8R0N6	Hydroxyacid-oxoacid transhydrogenase, mitochondrial	Adhfe1	NaN	0.0759407	2.06907	3.47276	NaN	0.879627	0.178648	0.0373865	NaN	0.359617	3.4658	2.34169			+						NaN	22.5299	NaN	NaN	NaN	NaN	NaN	NaN	22.2794	23.1162	22.1856	22.5864	21.7421	22.517	5	5	5	16.8	16.8	16.8	49.937	28.0277	23	Q8R0N6
Q8R0P4	Mth938 domain-containing protein	Aamdc	-0.0675227	-0.414547	0.656547	0.309523	0.845203	0.51082	0.660019	0.781522	0.540254	1.18244	2.14656	0.747405			+						21.3947	21.0383	21.0453	NaN	21.137	21.0244	20.8788	21.1859	21.6353	22.0943	21.5242	21.8534	21.3339	21.5703	4	4	4	38.5	38.5	38.5	13.244	27.3297	23	Q8R0P4
Q8R0Y6	Cytosolic 10-formyltetrahydrofolate dehydrogenase	Aldh1l1	-0.830903	-1.02417	2.5046	1.05719	0.405759	0.0621261	0.0953031	0.645562	0.157907	0.789214	2.32636	1.13051			+						21.2299	22.374	NaN	NaN	NaN	NaN	21.2122	21.3439	24.1073	23.8982	22.3307	22.6266	22.6998	21.8734	13	13	13	20.6	20.6	20.6	98.708	28.6263	37	Q8R0Y6;Q8K009
Q8R146	Acylamino-acid-releasing enzyme	Apeh	-0.587652	-0.643573	0.825084	0.769163	0.473175	0.297958	0.798932	0.802461	0.395669	1.51098	0.987656	1.04196									24.0831	24.8845	25.3614	24.1702	26.0125	24.9892	24.6692	24.4687	25.7748	26.132	25.5856	25.9808	25.2379	25.5576	26	26	26	55.9	55.9	55.9	81.58	31.4303	180	Q8R146
Q8R164	Valacyclovir hydrolase	Bphl	0.94619	0.188364	1.41809	0.660269	0.125655	0.639091	0.388715	0.846582	1.10768	0.829082	2.56011	0.889678			+						22.2918	24.1124	23.058	23.7936	21.7526	23.1782	22.1696	22.7247	23.7894	23.5768	23.6714	23.6285	23.8385	23.6681	8	8	8	34.7	34.7	34.7	32.851	29.4598	85	Q8R164
Q8R1A4	Dedicator of cytokinesis protein 7	Dock7	NaN	0.0232012	1.83397	2.8294	NaN	0.941079	0.159528	0.017975	NaN	0.452215	2.21581	1.11242			+						21.6906	22.1559	NaN	NaN	NaN	NaN	NaN	NaN	22.207	22.0795	22.135	22.1305	NaN	22.3754	8	8	8	5.4	5.4	5.4	241.44	27.6865	22	Q8R1A4
Q8R1B4	Eukaryotic translation initiation factor 3 subunit C	Eif3c	0.651142	0.445387	NaN	-0.381596	0.528276	0.573947	NaN	0.82222	0.38286	0.246567	NaN	0.0270839									NaN	NaN	21.3683	NaN	NaN	NaN	21.0869	21.4554	NaN	21.34	NaN	21.5198	21.1855	21.0738	7	7	7	9	9	9	105.53	26.8646	22	Q8R1B4
Q8R1B5	Complexin-3	Cplx3	-0.743607	2.13134	NaN	-0.0451945	0.34063	0.00907567	NaN	0.989872	0.048812	0.872032	NaN	0.304151									21.7764	21.1693	NaN	NaN	NaN	NaN	22.0596	22.2463	NaN	NaN	NaN	NaN	21.5084	NaN	5	4	4	34.2	34.2	34.2	17.585	26.6185	16	Q8R1B5
Q8R1G6	PDZ and LIM domain protein 2	Pdlim2	0.0629791	-1.99694	2.86281	1.78707	0.883235	0.00082878	0.053134	0.342161	0.17326	1.49191	2.67154	2.72222			+			+			20.5855	21.4373	NaN	NaN	NaN	NaN	20.5716	NaN	23.7009	23.9402	21.8005	23.1069	21.1258	21.7015	9	9	9	38.1	38.1	38.1	37.703	28.3025	26	Q8R1G6
Q8R1Q8	Cytoplasmic dynein 1 light intermediate chain 1	Dync1li1	0.464523	-0.0817362	-0.120589	-0.666847	0.437536	0.960078	0.756499	0.425785	0.111379	0.00476927	0.366732	0.134352									23.0928	23.0965	23.5855	22.2692	24.3526	23.8639	23.1856	24.0048	22.4538	22.7851	23.8414	23.6459	23.1971	23.2341	13	13	12	34	34	31.5	56.614	29.3846	88	Q8R1Q8
Q8R1V4	Transmembrane emp24 domain-containing protein 4	Tmed4	0.461384	0.655162	-0.0846067	0.402128	0.681189	0.413964	0.892629	0.723264	0.458964	0.844601	0.0155989	0.144986									22.4071	21.2902	NaN	22.2741	NaN	21.5262	21.561	21.6056	21.5831	21.383	21.3026	21.3216	22.6433	22.0078	5	4	4	30.8	23.3	23.3	26.022	27.2611	23	Q8R1V4
Q8R1W8	Interphotoreceptor matrix proteoglycan 1	Impg1	-0.226897	1.02537	-0.12284	1.12942	0.838482	0.0378067	0.755091	0.611155	0.0674317	0.680779	0.201243	2.01331									23.4059	23.7413	NaN	22.6119	22.959	21.757	22.7076	22.7065	NaN	22.1671	23.4505	23.1125	23.7278	24.0235	11	11	11	15.5	15.5	15.5	89.473	28.9181	37	Q8R1W8
Q8R2K1	Fucose mutarotase	Fuom	NaN	-2.53823	2.67732	NaN	NaN	2.0297e-05	0.0358059	NaN	NaN	1.80006	3.80648	NaN			+			+			NaN	21.509	NaN	NaN	NaN	NaN	NaN	NaN	23.237	22.3742	22.3065	22.5443	NaN	NaN	4	4	4	36.6	36.6	36.6	16.805	27.8739	20	Q8R2K1
Q8R2Y8	Peptidyl-tRNA hydrolase 2, mitochondrial	Ptrh2	NaN	0.0153266	-0.0760301	0.106573	NaN	0.968009	0.897087	0.913118	NaN	0.0806983	0.0666372	0.344512									NaN	20.4799	NaN	NaN	NaN	NaN	NaN	NaN	20.2344	20.0286	20.4747	NaN	NaN	20.1505	4	4	4	33.7	33.7	33.7	19.526	25.8699	11	Q8R2Y8
Q8R2Z3	Anion exchange transporter	Slc26a7	-0.124904	2.35636	-1.1691	1.31216	0.922037	0.000458784	0.240936	0.527975	0.100168	1.49912	1.19746	0.122557			+			+			23.0578	23.9784	24.313	25.114	22.4638	22.6662	21.5614	21.6712	21.758	21.7378	21.4962	NaN	24.0137	22.5916	12	12	12	18.4	18.4	18.4	71.829	28.2062	43	Q8R2Z3
Q8R317	Ubiquilin-1	Ubqln1	-0.0440316	0.0183505	-0.199316	-0.136934	0.865862	0.965082	0.833393	0.94379	0.0193783	0.054128	0.137222	0.193963									21.3419	21.0031	NaN	21.2889	21.5729	NaN	21.3239	22.001	NaN	21.0085	21.2487	22.0522	21.46	21.152	6	4	4	17.5	12.4	12.4	61.976	27.2814	23	Q8R317
Q8R326	Paraspeckle component 1	Pspc1	0.100383	0.270705	-0.322847	-0.152525	0.994356	0.661566	0.770652	0.935973	0.230355	0.818389	0.545068	0.123845									21.7238	21.3987	NaN	NaN	21.1138	21.5512	23.3919	24.7119	20.9736	21.0336	21.2166	21.2512	21.4212	21.1176	11	10	10	24.9	23.5	23.5	58.758	27.7193	21	Q8R326
Q8R3Q6	Coiled-coil domain-containing protein 58	Ccdc58	0.574046	-0.176755	1.2073	0.307665	0.3431	0.799488	0.480465	0.960633	0.160769	0.343091	1.33123	0.574024			+						NaN	21.8301	21.858	NaN	NaN	21.978	21.7117	21.8215	22.0077	21.9552	22.553	22.6594	22.3222	22.1292	7	7	7	47.2	47.2	47.2	16.665	27.9889	24	Q8R3Q6
Q8R404	Protein QIL1	Qil1	0.255552	-0.167191	0.526631	0.103888	0.863104	0.812052	0.738973	0.914884	0.267647	0.32276	0.33886	0.174417									NaN	21.3707	22.4931	23.3952	20.9313	21.1898	20.9372	20.5113	20.9876	21.3979	21.5212	22.2457	21.2286	21.2937	2	2	2	24.4	24.4	24.4	13.373	27.4058	27	Q8R404
Q8R4H2	Rho guanine nucleotide exchange factor 12	Arhgef12	NaN	0.275716	NaN	0.246693	NaN	0.721655	NaN	0.821781	NaN	0.239775	NaN	0.701185									NaN	20.2825	NaN	NaN	NaN	NaN	NaN	20.2922	20.6307	21.3926	NaN	NaN	20.3712	20.8323	6	6	6	7.3	7.3	7.3	172.35	26.2768	18	Q8R4H2
Q8R4N0	Citrate lyase subunit beta-like protein, mitochondrial	Clybl	0.475309	0.132338	1.64504	1.30207	0.42762	0.717847	0.302857	0.480768	0.822601	0.213555	2.6413	1.29265			+						22.4883	24.2046	23.1826	23.9346	21.8156	22.9025	22.3634	22.8267	24.5274	24.205	23.926	23.7876	24.3259	24.1279	11	11	11	39.3	39.3	39.3	37.548	29.7707	74	Q8R4N0
Q8R4X3	RNA-binding protein 12	Rbm12	NaN	0.0681496	0.0214141	-0.931576	NaN	0.91698	0.947924	0.567809	NaN	0.0260849	0.108851	0.859827									NaN	19.982	NaN	NaN	NaN	NaN	NaN	23.0527	20.3168	20.2059	20.034	20.2351	20.2887	20.2974	5	5	5	6.2	6.2	6.2	102.8	26.3784	14	Q8R4X3
Q8R570	Synaptosomal-associated protein 47	Snap47	-0.286287	-1.26412	1.10322	-0.207068	0.659641	0.181699	0.419872	0.908679	0.438733	1.12502	1.26664	0.207813			+						19.3661	19.4621	NaN	NaN	NaN	NaN	19.8821	19.6692	21.1587	21.5785	19.6685	NaN	NaN	19.5978	4	4	4	12.8	12.8	12.8	46.524	26.0142	10	Q8R570
Q8R574	Phosphoribosyl pyrophosphate synthase-associated protein 2	Prpsap2	NaN	0.193465	1.67714	2.322	NaN	0.745781	0.20129	0.0517107	NaN	0.206732	3.51044	0.931592			+						NaN	21.957	NaN	NaN	NaN	NaN	NaN	21.7888	21.883	21.4711	21.9047	21.6332	21.4992	22.0003	4	4	4	18.7	18.7	18.7	40.88	27.4757	22	Q8R574;Q9D0M1
Q8R5C5	Beta-centractin	Actr1b	-0.121749	NaN	NaN	-1.81844	0.79794	NaN	NaN	0.258403	0.420033	NaN	NaN	0.475222									NaN	22.1025	20.4333	NaN	20.6608	20.4772	NaN	22.341	NaN	NaN	NaN	NaN	NaN	NaN	8	3	3	32.2	14.6	14.6	42.281	27.4377	23	Q8R5C5
Q8R5M8	Cell adhesion molecule 1	Cadm1	1.05925	1.88343	-2.75806	-1.93388	0.0875048	0.000195014	0.0131445	0.0771047	0.0625938	0.181733	1.55317	0.16913			+			+			22.954	23.4248	23.2918	NaN	24.4129	25.3887	24.4201	25.0178	NaN	19.9118	23.1094	21.8702	23.084	NaN	12	12	12	34.9	34.9	34.9	49.788	28.9502	74	Q8R5M8
Q8VBT0	Thioredoxin-related transmembrane protein 1	Tmx1	0.435703	1.56528	-4.01687	-1.34533	0.703133	0.0546156	0.00655189	0.405395	0.156816	1.43623	2.21333	0.760691			+						22.4426	22.2823	23.0917	23.2181	23.0572	23.6802	22.2391	21.87	NaN	NaN	NaN	21.6611	21.8727	21.8243	4	4	4	15.8	15.8	15.8	31.395	27.2786	34	Q8VBT0
Q8VBV8	Guanylyl cyclase-activating protein 2	Guca1b	NaN	-1.8098	3.86549	2.26103	NaN	0.000728283	0.00741176	0.20477	NaN	0.237868	1.36508	2.16003			+			+			NaN	21.7677	NaN	NaN	NaN	NaN	NaN	NaN	NaN	22.487	24.1914	24.8202	21.4802	22.8397	5	5	5	39.8	39.8	39.8	23.52	29.0187	26	Q8VBV8
Q8VBX6	Multiple PDZ domain protein	Mpdz	0.531953	0.190669	NaN	0.145609	0.622308	0.800275	NaN	0.887503	0.167908	0.00531084	NaN	0.376431									21.414	20.7157	NaN	NaN	NaN	NaN	21.4202	21.4657	21.6379	20.8671	NaN	NaN	20.7324	NaN	12	12	12	9.7	9.7	9.7	218.71	26.1411	25	Q8VBX6
Q8VBZ3	Cleft lip and palate transmembrane protein 1 homolog	Clptm1	0.202199	1.04418	NaN	-0.384998	0.911915	0.197313	NaN	0.820552	0.417979	1.0226	NaN	0.957165									20.794	20.2999	NaN	21.1437	20.3445	20.3358	NaN	NaN	20.2099	NaN	NaN	NaN	19.8594	20.1108	6	6	6	14.3	14.3	14.3	75.29	24.688	11	Q8VBZ3
Q8VC30	Bifunctional ATP-dependent dihydroxyacetone kinase/FAD-AMP lyase (cyclizing);ATP-dependent dihydroxyacetone kinase;FAD-AMP lyase (cyclizing)	Dak	-0.250655	0.401914	-0.0785197	1.32386	0.688806	0.610425	0.895792	0.263505	0.0693787	0.622789	0.0067497	0.511714									20.8852	21.2676	NaN	NaN	NaN	NaN	21.4035	21.596	21.053	20.5045	NaN	20.9528	21.1479	20.8577	4	4	4	11.6	11.6	11.6	59.69	26.8218	18	Q8VC30
Q8VC60	Beta-galactosidase-1-like protein	Glb1l	NaN	0.38135	0.321969	1.32074	NaN	0.628032	0.868812	0.26461	NaN	0.74325	0.633873	1.64429									NaN	20.9453	NaN	NaN	NaN	NaN	NaN	NaN	20.4816	20.6418	20.648	20.4368	20.4366	21.3812	3	3	3	6.5	6.5	6.5	73.278	26.2114	18	Q8VC60
Q8VCA8	Secernin-2	Scrn2	-1.50125	-0.456716	1.60797	1.497	0.0715455	0.465925	0.315945	0.450141	0.125697	0.132735	0.355175	0.588402									21.6544	21.3028	NaN	NaN	NaN	NaN	21.2416	22.2425	22.2903	22.6841	22.5085	NaN	21.9468	22.3561	6	6	6	24.7	24.7	24.7	46.6	27.9282	25	Q8VCA8
Q8VCF0	Mitochondrial antiviral-signaling protein	Mavs	NaN	-1.11123	1.8702	NaN	NaN	0.241308	0.150887	NaN	NaN	1.32398	1.74794	NaN			+						NaN	NaN	NaN	NaN	NaN	NaN	NaN	NaN	22.0538	21.4762	21.0431	21.9508	NaN	21.0666	5	5	5	22.9	22.9	22.9	53.398	26.8213	13	Q8VCF0
Q8VCH7	Retinol dehydrogenase 10	Rdh10	-0.844791	-0.878037	0.658336	0.62509	0.397659	0.113213	0.765506	0.865116	0.555342	1.1575	0.759615	0.259213									23.6238	23.1195	23.2381	23.6492	22.9966	22.2776	22.8137	21.5621	24.1015	24.0427	23.0026	23.4604	22.6873	22.9027	11	11	11	49.6	49.6	49.6	38.075	29.2322	59	Q8VCH7
Q8VCI0	Phospholipase B-like 1;Phospholipase B-like 1 chain A;Phospholipase B-like 1 chain B;Phospholipase B-like 1 chain C	Plbd1	-0.705435	0.866214	0.433028	2.0172	0.362747	0.189125	0.797676	0.269421	0.0822893	0.335803	0.522707	1.1234									21.8619	21.736	NaN	NaN	NaN	NaN	22.055	21.9439	23.4422	21.8745	21.607	NaN	22.6132	22.7735	9	9	9	23.5	23.5	23.5	62.998	27.8439	35	Q8VCI0
Q8VCI5	Peroxisomal biogenesis factor 19	Pex19	-2.1182	-0.511971	0.462022	1.27783	0.0300945	0.410566	0.878709	0.543154	0.598234	0.748741	0.563608	0.293527									22.1557	21.128	20.8124	NaN	22.0514	NaN	22.6063	22.5391	22.6591	22.4675	21.8518	22.7377	22.0545	22.3082	8	8	8	48.5	48.5	48.5	32.733	28.0743	55	Q8VCI5
Q8VCR7	Alpha/beta hydrolase domain-containing protein 14B	Abhd14b	-0.520245	-1.44262	3.57392	2.65154	0.529951	0.006467	0.00895231	0.0633069	0.812509	2.78864	5.44722	3.44072			+	+					21.4973	23.6739	21.3717	21.0224	21.5865	20.9867	21.9442	21.6376	25.363	25.3356	24.6616	24.8582	23.8667	23.6242	10	10	10	67.1	67.1	67.1	22.45	30.2068	73	Q8VCR7
Q8VCW8	Acyl-CoA synthetase family member 2, mitochondrial	Acsf2	-0.213765	0.37527	0.108803	0.697838	0.849158	0.407649	0.903398	0.826882	0.171313	0.767786	0.0636728	0.100765									22.8647	23.2458	23.5612	24.4963	22.7575	22.5983	22.3994	22.4288	23.478	23.0347	22.7973	22.5014	23.5447	23.2961	14	14	14	30.4	30.4	30.4	67.95	28.8283	81	Q8VCW8
Q8VD04	GRIP1-associated protein 1	Gripap1	NaN	-0.13822	0.898562	2.07435	NaN	0.897254	0.523081	0.0818152	NaN	0.575864	2.49939	2.18145			+						NaN	21.3273	NaN	NaN	NaN	NaN	NaN	NaN	21.4755	21.5331	21.5211	21.9561	21.59	21.3889	12	12	12	21.2	21.2	21.2	92.714	27.2628	30	Q8VD04
Q8VD75	Huntingtin-interacting protein 1	Hip1	-0.952835	0.539307	NaN	0.135233	0.235069	0.498864	NaN	0.894301	0.223474	0.56734	NaN	0.129968									21.0377	NaN	NaN	NaN	NaN	NaN	21.713	21.4312	NaN	NaN	NaN	NaN	20.2982	20.9566	5	5	5	8.1	8.1	8.1	115.2	26.1471	12	Q8VD75
Q8VDB9	Sodium- and chloride-dependent transporter XTRP3A	Slc6a20a	NaN	-1.01951	1.7924	NaN	NaN	0.283074	0.1699	NaN	NaN	0.161282	1.41138	NaN			+						NaN	NaN	20.9417	NaN	NaN	NaN	NaN	NaN	21.4353	21.2017	NaN	21.3326	NaN	21.6054	3	3	3	6.1	6.1	6.1	66.177	26.988	18	Q8VDB9;O88575
Q8VDC1	FYVE and coiled-coil domain-containing protein 1	Fyco1	-1.34845	-0.386008	1.20968	2.20116	0.170969	0.542439	0.479366	0.219489	0.246329	0.320396	1.0607	0.934972									21.8659	21.4824	NaN	NaN	NaN	NaN	22.0956	21.9018	22.5336	22.6399	21.6327	22.7073	22.2017	22.5417	14	14	14	15.9	15.9	15.9	162.33	28.021	40	Q8VDC1
Q8VDJ3	Vigilin	Hdlbp	-1.34283	-1.04701	1.74685	2.04267	0.0859553	0.0562107	0.295646	0.181134	0.762836	1.94304	2.49547	1.32824			+						23.1854	23.4626	22.3052	21.42	22.8015	21.6633	23.633	23.1636	24.8581	24.7318	24.0283	24.7738	23.706	23.797	32	32	32	32.9	32.9	32.9	141.74	29.9962	119	Q8VDJ3
Q8VDK1	Nitrilase homolog 1	Nit1	NaN	-0.391913	0.773262	0.779654	NaN	0.688444	0.592152	0.504746	NaN	0.270687	0.849631	1.04696									NaN	20.8298	NaN	NaN	NaN	NaN	20.8122	20.7317	21.6936	21.576	20.7512	20.5726	21.1872	20.7179	5	5	5	20.4	20.4	20.4	35.705	26.6987	16	Q8VDK1
Q8VDM4	26S proteasome non-ATPase regulatory subunit 2	Psmd2	-0.182081	-0.0213435	-0.695903	-0.535166	0.746221	0.993273	0.591509	0.486756	0.393247	0.102627	1.28654	0.707057			+						22.6811	22.0137	21.8762	21.7533	23.2262	22.4846	22.4358	22.3816	21.8945	22.0515	21.381	21.8406	21.3071	21.8464	15	15	15	21.1	21.1	21.1	100.2	27.7899	56	Q8VDM4
Q8VDM6	Heterogeneous nuclear ribonucleoprotein U-like protein 1	Hnrnpul1	0.8053	0.0929868	-0.127008	-0.839321	0.189996	0.775078	0.752486	0.353074	0.0513246	0.251536	0.82836	0.146137									23.1359	23.2293	23.3299	NaN	23.1934	24.3002	23.4955	24.0686	23.0039	23.1101	23.2488	23.162	23.3572	23.0043	15	15	15	25.1	25.1	25.1	96.001	29.0939	66	Q8VDM6
Q8VDN2	Sodium/potassium-transporting ATPase subunit alpha-1	Atp1a1	-0.770311	0.581809	-0.998099	0.354021	0.337483	0.211974	0.206356	0.925641	0.89805	2.08684	1.54357	1.35889			+						28.5916	28.0896	27.1957	27.4066	28.0991	27.4275	28.2507	27.3266	27.2528	27.1008	27.307	26.922	27.5987	27.7606	44	44	28	45.7	45.7	27.6	112.98	33.3268	561	Q8VDN2;Q64436
Q8VDP4	Cell cycle and apoptosis regulator protein 2	Ccar2	0.808065	0.311801	-0.7849	-1.28116	0.416558	0.618368	0.551757	0.428601	0.0198616	0.442677	1.2837	0.151084			+						21.535	21.6796	21.7834	NaN	22.4464	22.9607	22.7915	23.5973	21.3454	21.6063	21.3426	21.3897	21.8155	21.2516	13	13	13	20.7	20.7	20.7	103	27.76	48	Q8VDP4
Q8VDQ8	NAD-dependent protein deacetylase sirtuin-2	Sirt2	NaN	-0.0253256	0.992491	0.530924	NaN	0.993486	0.47416	0.644898	NaN	0.208569	0.958207	1.07454									20.9758	21.3397	NaN	NaN	NaN	NaN	NaN	20.6997	NaN	21.0671	21.4372	20.9344	20.6815	20.9769	5	5	5	19.3	19.3	19.3	43.256	26.7374	20	Q8VDQ8
Q8VE97	Serine/arginine-rich splicing factor 4	Srsf4	0.694785	0.12552	-0.775301	-1.34457	0.49575	0.822504	0.555981	0.405667	0.0593315	0.37318	2.95196	0.288258			+						22.3211	22.3669	22.4571	NaN	22.391	23.6426	22.7688	23.1192	21.6692	21.5729	21.9695	21.6287	21.7746	21.5762	6	6	3	12.3	12.3	6.5	55.979	27.7839	34	Q8VE97
Q8VEA4	Mitochondrial intermembrane space import and assembly protein 40	Chchd4	0.338537	0.391667	0.81552	0.86865	0.532167	0.390044	0.805279	0.737558	1.08085	0.729863	3.06231	1.37326			+						23.764	24.1661	23.6319	24.0735	23.3924	23.8557	23.3721	23.6635	24.3721	24.0664	24.3936	24.2921	24.7243	24.8782	4	4	4	36.7	36.7	36.7	15.525	30.0397	38	Q8VEA4
Q8VED9	Galectin-related protein	Lgalsl	NaN	0.786125	0.757489	1.85254	NaN	0.231916	0.601135	0.119616	NaN	0.209734	0.865175	0.124251									NaN	22.4399	NaN	NaN	NaN	NaN	NaN	22.9104	21.034	21.6723	NaN	22.1325	22.1743	NaN	5	5	5	40.1	40.1	40.1	18.955	27.5748	23	Q8VED9
Q8VEK0	Cell cycle control protein 50A	Tmem30a	0.115576	-2.99147	-0.0724879	-1.31667	0.991791	0.00144043	0.898928	0.415667	0.118803	1.57193	0.0908055	0.551742						+			22.0211	NaN	NaN	NaN	NaN	21.4535	21.9632	21.3514	22.0423	NaN	21.7051	21.2496	NaN	NaN	3	3	3	10.2	10.2	10.2	41.06	27.176	21	Q8VEK0;Q8BHG3
Q8VEK3	Heterogeneous nuclear ribonucleoprotein U	Hnrnpu	0.578275	0.310972	-1.40029	-1.66759	0.310424	0.432032	0.110353	0.10126	0.050316	1.15809	2.99607	0.46033			+						25.4013	24.7359	25.6398	23.8058	26.4565	27.0289	25.9896	26.4035	24.5644	24.5255	24.1384	24.3169	24.7907	24.5467	24	24	24	30.1	30.1	30.1	87.917	30.8135	150	Q8VEK3
Q8VEM8	Phosphate carrier protein, mitochondrial	Slc25a3	0.399425	0.741337	-1.10859	-0.766676	0.469275	0.128376	0.175379	0.342081	0.00585694	1.73649	1.50363	0.0634325			+						25.2645	25.8248	26.2728	26.5493	25.5648	25.8219	24.4082	23.8053	23.9657	24.3287	24.448	24.2989	25.0552	24.8174	15	15	15	43.4	43.4	43.4	39.632	30.5526	100	Q8VEM8
Q8VH51	RNA-binding protein 39	Rbm39	0.640073	0.653177	-0.741786	-0.728682	0.536695	0.317311	0.57085	0.657462	0.486295	1.92295	1.91098	0.404067			+						22.1368	22.2	21.583	21.463	22.0734	22.7455	22.2479	23.6328	21.2361	21.0695	21.4808	21.5907	22.0168	21.7918	8	8	8	18.5	18.5	18.5	59.406	27.7419	33	Q8VH51
Q8VHL1	Histone-lysine N-methyltransferase SETD7	Setd7	NaN	-1.22066	1.55154	NaN	NaN	0.197404	0.240091	NaN	NaN	1.26543	3.00884	NaN			+						NaN	NaN	NaN	NaN	NaN	NaN	NaN	NaN	22.2276	21.8029	21.627	21.6231	21.4267	NaN	7	7	7	34.4	34.4	34.4	40.506	27.0746	16	Q8VHL1
Q8VHP6	Cadherin-related family member 1	Cdhr1	-1.71725	0.0107395	0.320683	0.79166	0.0409465	0.955665	0.961922	0.778185	0.260986	0.241569	0.208378	0.62657									22.4258	21.8267	21.8546	NaN	NaN	NaN	21.75	22.0649	22.2859	22.4829	21.9414	NaN	22.1437	22.1347	7	7	7	13.2	13.2	13.2	94.026	27.9242	33	Q8VHP6
Q8VHY0	Chondroitin sulfate proteoglycan 4	Cspg4	-1.50223	0.79042	1.13287	2.77077	0.126297	0.104038	0.515477	0.107339	0.957643	0.262597	0.639467	2.10136									21.9347	23.1942	NaN	NaN	NaN	NaN	21.6378	20.4235	NaN	21.3556	24.2562	23.0045	22.2839	23.2235	17	17	17	12.2	12.2	12.2	252.31	28.6474	52	Q8VHY0
Q8VI36	Paxillin	Pxn	-0.0586684	-2.27567	2.77016	1.11858	0.976824	1.90226e-05	0.0621682	0.616266	0.0182306	3.72214	3.06281	1.3799			+			+			20.7435	21.0445	NaN	NaN	21.237	NaN	20.646	20.714	23.9878	23.5986	23.0554	23.3193	21.1986	21.19	11	11	11	22.7	22.7	22.7	64.476	28.5993	37	Q8VI36
Q8VI64	Protein MGARP	Mgarp	-0.567006	-0.349893	1.36423	1.58134	0.577391	0.570994	0.411086	0.416906	0.713094	0.0821019	0.7218	1.40515									22.089	23.3983	21.9504	NaN	22.6288	22.3225	22.7124	21.817	21.5323	23.3344	24.3856	24.0694	23.7407	23.3764	5	5	5	25.1	25.1	25.1	29.925	29.3365	53	Q8VI64
Q8VIJ6	Splicing factor, proline- and glutamine-rich	Sfpq	0.40699	-0.233756	-0.809864	-1.45061	0.461758	0.858714	0.267942	0.140777	0.0106277	0.797513	1.78319	0.501586			+						25.4248	24.6932	24.9442	23.8596	25.5795	25.9113	26.1051	26.8449	24.8499	24.745	24.5491	24.642	24.4114	24.4606	25	25	24	40.3	40.3	39.2	75.441	30.9401	166	Q8VIJ6
Q8WTY4	Anamorsin	Ciapin1	-0.341779	-0.496229	1.56073	1.40628	0.746547	0.39618	0.333155	0.487504	0.047809	1.50919	1.74446	0.672425			+						21.8993	22.6475	NaN	NaN	22.0132	21.6156	22.5931	23.0777	23.8348	23.384	23.1933	23.6407	23.0219	23.0741	8	8	8	32	32	32	33.429	28.9777	46	Q8WTY4
Q91V12	Cytosolic acyl coenzyme A thioester hydrolase	Acot7	0.674146	0.147166	0.198353	-0.328627	0.269167	0.696667	0.961955	0.591169	1.35642	0.610396	0.286054	0.658171									23.5311	24.0117	23.6811	24.2822	22.8057	23.8821	23.6828	24.3053	23.7374	23.8723	23.8803	23.018	23.884	23.9536	12	12	12	36.7	36.7	36.7	42.536	29.5559	89	Q91V12
Q91V14	Solute carrier family 12 member 5	Slc12a5	-0.404007	1.64127	-1.30302	1.00431	0.567094	0.0141854	0.349492	0.671245	0.562376	1.09331	1.10284	0.662074									21.5464	22.8512	22.154	NaN	23.1861	21.8469	22.3417	22.4537	NaN	NaN	21.6641	22.0192	23.1264	21.8653	9	9	8	9.9	9.9	9.2	126.27	27.8603	36	Q91V14;Q924N4
Q91V41	Ras-related protein Rab-14	Rab14	-0.108585	0.309911	0.446118	0.864614	0.933794	0.433094	0.945772	0.740158	0.148638	1.39947	0.676881	1.44156									24.9679	24.9328	23.8902	24.1448	23.9288	23.7271	24.5183	24.6592	24.9198	24.6582	24.5098	24.7397	25.2611	25.0095	14	14	14	78.6	78.6	78.6	23.897	30.5438	108	Q91V41
Q91V61	Sideroflexin-3	Sfxn3	0.0143486	0.917925	-0.992263	-0.0886859	0.917574	0.164775	0.464545	0.968012	0.111004	2.32534	2.10749	0.0195607			+						22.0972	22.7586	22.6269	22.8488	22.1354	22.1308	21.4389	21.6206	20.9854	21.0832	21.164	21.1799	21.8783	22.0421	7	7	7	29.9	29.9	29.9	35.406	27.556	32	Q91V61
Q91V76	Ester hydrolase C11orf54 homolog		-0.360863	-0.707987	2.09794	1.75082	0.676626	0.208986	0.177937	0.276535	0.180292	1.11144	2.68697	0.754001			+						22.747	23.6715	21.7969	NaN	21.6902	21.9207	22.6437	23.6791	25.7035	24.5722	24.157	24.082	23.3803	23.807	9	9	9	39	39	39	34.995	29.9817	38	Q91V76
Q91V92	ATP-citrate synthase	Acly	0.854387	1.74624	NaN	-0.532797	0.386456	0.0322231	NaN	0.748987	0.394755	1.14458	NaN	0.0127114									NaN	21.8021	NaN	NaN	21.9198	22.7588	22.0762	22.1167	NaN	NaN	21.5382	NaN	21.5839	21.2749	7	7	7	7.8	7.8	7.8	119.73	26.9691	16	Q91V92
Q91VA6	Polymerase delta-interacting protein 2	Poldip2	0.0617509	0.668665	-0.0363879	0.570526	0.95983	0.306418	0.917729	0.621526	0.338376	0.769872	0.046089	0.725408									21.5591	22.2576	22.2109	22.2896	NaN	21.4899	21.6284	21.6559	21.5503	21.5652	21.6222	NaN	22.1252	22.2264	8	8	8	27.4	27.4	27.4	41.87	27.4346	21	Q91VA6
Q91VC3	Eukaryotic initiation factor 4A-III;Eukaryotic initiation factor 4A-III, N-terminally processed	Eif4a3	1.23181	0.587383	-1.66224	-2.30667	0.0477915	0.366377	0.114486	0.0400221	0.404729	3.22086	2.01222	1.20768			+						21.8947	21.5745	22.4641	22.1661	24.1386	24.8708	22.8323	23.8917	21.2126	20.9613	21.0284	20.9663	21.6693	21.585	11	11	9	30.9	30.9	27	46.839	28.0606	34	Q91VC3
Q91VD9	NADH-ubiquinone oxidoreductase 75 kDa subunit, mitochondrial	Ndufs1	0.349026	0.361968	0.357309	0.370251	0.521037	0.382777	0.887443	0.935503	0.604299	0.778038	1.00752	0.309218									25.2298	25.8263	25.5564	26.1618	24.8067	25.456	24.9728	25.087	25.4144	25.346	25.925	25.5126	25.9129	25.6967	28	28	28	49.8	49.8	49.8	79.776	31.3625	195	Q91VD9
Q91VI7	Ribonuclease inhibitor	Rnh1	-0.818514	-0.18379	2.59158	3.2263	0.306323	0.941953	0.0765953	0.0188915	0.02077	0.44916	1.91088	0.844527			+						23.6639	24.5221	20.5218	20.2704	22.4509	22.3628	24.1204	25.1543	26.4371	26.1738	25.1855	25.2157	25.5891	25.6508	22	22	22	73.9	73.9	73.9	49.816	31.1938	195	Q91VI7
Q91VM5	RNA binding motif protein, X-linked-like-1	Rbmxl1	1.18592	0.292319	-1.09405	-1.98765	0.0452956	0.5037	0.179244	0.059639	0.0740465	0.264184	2.40547	0.430757			+						24.6275	24.1762	24.7799	22.8355	24.7932	26.2029	25.052	25.9725	23.3028	23.2679	23.999	24.1654	23.9849	23.5154	11	11	1	26.3	26.3	2.1	42.161	30.158	75	Q91VM5;Q8C796
Q91VM9	Inorganic pyrophosphatase 2, mitochondrial	Ppa2	0.31412	-0.255897	1.82683	1.25681	0.558536	0.699845	0.265082	0.50513	0.713743	0.186355	2.60665	2.04151			+						22.2323	23.8814	22.4946	22.7894	22.4556	22.6702	23.0023	23.3645	23.5915	23.8328	24.6556	24.7456	24.1853	24.0462	16	16	16	60.9	60.9	60.9	38.114	29.9837	75	Q91VM9
Q91VN4	MICOS complex subunit Mic25	Chchd6	0.247146	-0.0614545	1.59019	1.28159	0.663138	0.991232	0.322354	0.54148	0.700305	0.11875	3.40253	1.21658			+						22.2947	23.5026	22.5956	23.4035	21.9018	22.3587	21.8932	22.3337	23.3473	23.7103	23.9769	23.6932	23.6403	23.745	8	8	8	37.4	37.4	37.4	29.852	29.3346	71	Q91VN4
Q91VR2	ATP synthase subunit gamma, mitochondrial	Atp5c1	0.309059	0.16844	0.580604	0.439985	0.56408	0.587574	0.96418	0.97797	0.470919	0.198819	1.0689	0.500235									25.3932	26.3165	25.9282	26.5153	25.6915	25.8765	25.4317	25.4122	25.7124	25.8267	26.7283	26.4107	26.5157	26.1337	11	11	8	42.3	42.3	34.9	32.886	31.9585	122	Q91VR2
Q91VR5	ATP-dependent RNA helicase DDX1	Ddx1	0.000846766	-0.135172	-0.174603	-0.310621	0.905575	0.854452	0.722952	0.600738	0.285468	0.0711187	0.373552	0.146522									22.0412	22.3805	21.9164	NaN	22.2441	22.0526	22.0622	22.7912	21.8579	21.7958	21.896	22.2752	21.6032	21.7419	12	12	12	20.1	20.1	20.1	82.499	27.9417	43	Q91VR5
Q91VS7	Microsomal glutathione S-transferase 1	Mgst1	1.04861	NaN	NaN	-2.69822	0.27526	NaN	NaN	0.0920653	0.461197	NaN	NaN	1.41656									NaN	NaN	23.0485	24.1307	20.943	21.8283	NaN	20.8519	NaN	NaN	NaN	NaN	NaN	NaN	2	2	2	18.7	18.7	18.7	17.551	26.4802	18	Q91VS7
Q91VT4	Carbonyl reductase family member 4	Cbr4	0.476063	1.01738	-0.00620081	0.53512	0.668764	0.208856	0.933487	0.642404	0.574322	2.79981	0.230644	0.511078									21.0423	22.0249	21.32	22.3189	20.632	20.7567	21.1003	21.5477	21.168	20.955	21.477	20.9324	22.0955	22.0828	5	5	5	30.5	30.5	30.5	25.414	27.2395	35	Q91VT4
Q91VW3	SH3 domain-binding glutamic acid-rich-like protein 3	Sh3bgrl3	-2.01426	NaN	-2.5951	NaN	0.0174576	NaN	0.0743292	NaN	1.13123	NaN	3.1397	NaN			+						22.3525	NaN	22.0803	NaN	23.3807	22.303	22.0927	NaN	NaN	NaN	NaN	NaN	NaN	NaN	3	3	3	31.2	31.2	31.2	10.477	27.4328	18	Q91VW3
Q91VW5	Golgin subfamily A member 4	Golga4	NaN	-0.541481	0.872388	0.0321694	NaN	0.574641	0.537161	0.962169	NaN	0.572283	1.20587	0.0233868			+						NaN	20.1468	NaN	NaN	NaN	NaN	20.322	20.1146	21.028	21.0789	20.0417	20.2431	20.1413	20.3135	12	12	12	6.6	6.6	6.6	257.56	26.1576	21	Q91VW5
Q91W40	Kinesin light chain 3	Klc3	NaN	-1.59483	0.0508001	NaN	NaN	0.0910452	0.963307	NaN	NaN	2.6967	0.609307	NaN									NaN	NaN	NaN	NaN	NaN	NaN	20.8879	21.1864	20.9602	21.036	20.8334	21.693	NaN	NaN	7	7	7	21.1	21.1	21.1	56.005	26.7033	18	Q91W40
Q91W43	Glycine dehydrogenase (decarboxylating), mitochondrial	Gldc	1.49476	0.349302	0.74664	-0.398817	0.0122854	0.394678	0.851342	0.503593	0.761884	1.59447	0.790758	0.0318626									23.5699	24.9083	24.7238	25.0668	23.0444	25.1608	23.5742	23.701	24.2922	24.3446	24.4244	24.1432	24.4904	24.668	31	31	31	44.5	44.5	44.5	113.27	30.2261	167	Q91W43
Q91W50	Cold shock domain-containing protein E1	Csde1	-0.280048	-0.708029	1.32826	0.900274	0.79559	0.208957	0.426442	0.722891	0.0668239	2.46172	2.4357	0.486443			+						21.9988	22.0321	21.2884	NaN	21.3368	21.4254	22.3961	22.7099	23.3442	22.989	23.077	22.8789	22.3256	22.4379	16	16	16	24.2	24.2	24.2	88.79	28.5851	47	Q91W50
Q91W90	Thioredoxin domain-containing protein 5	Txndc5	-0.0948351	-0.226532	0.348898	0.217201	0.948279	0.870675	0.881945	0.843105	0.209416	0.770807	0.721803	0.0583132									24.7869	24.6315	24.234	24.442	23.7446	24.2794	24.9459	25.205	24.9672	24.6541	24.7993	24.9737	24.7819	24.6592	12	12	12	37.2	37.2	37.2	46.415	30.6072	113	Q91W90
Q91W97	Putative hexokinase HKDC1	Hkdc1	0.0559806	-0.0546254	-1.66338	-0.936611	0.954677	0.968445	0.241051	0.56566	0.441118	0.0351831	1.91002	0.859541			+						20.9668	20.0997	20.9938	23.2411	21.0194	21.0363	20.6718	20.5595	NaN	NaN	NaN	NaN	20.4177	NaN	11	7	7	12.3	8.6	8.6	102.26	25.2513	13	Q91W97
Q91WC3	Long-chain-fatty-acid--CoA ligase 6	Acsl6	0.155183	-0.38514	0.895061	0.354738	0.74389	0.61938	0.752924	0.926077	0.0681869	0.433847	1.73271	0.33227			+						24.2236	24.9266	24.4336	25.1812	24.0136	24.2776	23.7851	23.179	25.4155	25.3422	24.5978	24.561	24.5105	24.6323	25	25	25	44.8	44.8	44.8	78.016	30.4714	166	Q91WC3
Q91WD5	NADH dehydrogenase [ubiquinone] iron-sulfur protein 2, mitochondrial	Ndufs2	0.607179	0.621275	0.127103	0.141199	0.317311	0.193382	0.915333	0.85953	0.88761	1.33478	0.332342	0.0129091									23.1297	23.8375	23.4788	24.2384	22.9402	23.6453	22.7525	23.1195	23.1834	23.0215	23.5479	23.1467	23.7865	23.4201	13	13	13	30	30	30	52.625	29.0841	75	Q91WD5
Q91WJ8	Far upstream element-binding protein 1	Fubp1	0.192215	-0.785633	-0.120916	-1.09876	0.726737	0.159747	0.756294	0.259517	0.0105079	1.32568	0.457982	0.482632									24.1846	22.7193	23.5437	22.3222	23.6068	24.1166	24.6339	25.4605	23.8354	23.9743	23.031	23.7709	23.0179	23.109	16	16	16	32.7	32.7	32.7	68.539	29.6486	111	Q91WJ8
Q91WK5	Glycine cleavage system H protein, mitochondrial	Gcsh	NaN	0.268001	3.68647	4.05748	NaN	0.533968	0.00671904	0.00223426	NaN	0.19804	5.77923	1.14844			+						NaN	23.6252	NaN	NaN	NaN	NaN	NaN	23.4812	23.815	23.7962	24.1697	24.3745	24.2712	24.6883	4	4	4	41.2	41.2	41.2	18.637	29.8138	52	Q91WK5
Q91WQ3	Tyrosine--tRNA ligase, cytoplasmic;Tyrosine--tRNA ligase, cytoplasmic, N-terminally processed	Yars	0.00781313	0.0207052	0.102188	0.11508	0.911763	0.962803	0.990235	0.907527	0.115122	0.228142	0.0847888	0.266448									NaN	21.121	21.2474	NaN	21.4145	21.3412	21.9723	21.9977	21.6898	21.4931	21.3757	NaN	21.4647	21.4563	8	8	8	17.6	17.6	17.6	59.105	27.0459	21	Q91WQ3
Q91WQ9	Calmodulin-like protein 4	Calml4	-0.740942	-0.930107	0.931117	0.741953	0.460567	0.125398	0.616622	0.80389	0.590109	1.4454	1.48214	1.3767			+						22.2058	21.5958	20.5085	20.9055	21.4166	20.4921	21.8447	21.272	22.7794	22.6816	22.4655	22.2739	21.6475	22.3418	7	7	7	45.1	45.1	45.1	17.67	27.976	44	Q91WQ9
Q91WS0	CDGSH iron-sulfur domain-containing protein 1	Cisd1	1.18537	0.439424	0.887909	0.14196	0.0565953	0.34146	0.75759	0.798381	0.260274	0.850216	0.714005	0.415575									22.7447	24.753	24.3942	24.2224	23.1959	24.3531	22.8585	22.579	23.5947	24.0714	24.0897	23.762	24.3644	23.8696	5	5	5	44.4	44.4	44.4	12.097	29.8557	71	Q91WS0
Q91WU5	Arsenite methyltransferase	As3mt	-0.382849	0.0782617	0.80046	1.09997	0.714466	0.876936	0.68643	0.625088	0.103785	0.0255414	1.03716	0.284261									21.5997	22.2053	21.2992	NaN	21.1915	20.7594	22.0123	23.3562	23.4364	22.4019	22.0975	21.6038	22.5086	22.336	9	9	9	33.5	33.5	33.5	41.793	28.1895	40	Q91WU5
Q91X72	Hemopexin	Hpx	0.0759054	-0.138002	0.297308	0.00665669	0.972475	0.897439	0.884776	0.979031	0.2217	0.125999	0.420583	0.0869978									21.2886	20.6186	NaN	NaN	NaN	22.2521	21.1772	20.7223	20.9508	21.0226	20.7779	20.6269	21.4265	20.7289	9	9	9	22	22	22	51.317	26.5459	22	Q91X72
Q91XF0	Pyridoxine-5-phosphate oxidase	Pnpo	NaN	0.336056	1.28087	2.21927	NaN	0.593465	0.340837	0.0628321	NaN	0.0225482	0.409393	0.495014									NaN	NaN	NaN	NaN	NaN	NaN	NaN	NaN	22.3382	21.8537	NaN	21.6675	22.1877	22.0997	4	4	4	21.8	21.8	21.8	30.114	27.4222	9	Q91XF0
Q91XM9	Disks large homolog 2	Dlg2	-0.0144956	0.588303	0.299186	2.77816	0.891967	0.36566	0.883558	0.0201441	0.24183	0.899857	0.230463	0.424512									21.5079	22.007	NaN	NaN	NaN	NaN	22.5387	23.6523	20.7192	21.4135	21.812	21.4239	23.1045	21.5266	12	9	9	19.4	15	15	94.879	27.7205	39	Q91XM9
Q91XU3	Phosphatidylinositol 5-phosphate 4-kinase type-2 gamma	Pip4k2c	NaN	-0.38575	3.06359	1.2503	NaN	0.525001	0.0372694	0.555478	NaN	0.65287	4.0371	0.0943977			+						NaN	22.6955	NaN	NaN	NaN	21.7814	NaN	NaN	22.5352	22.7629	22.5825	22.4576	NaN	22.1733	7	7	7	22.3	22.3	22.3	47.335	28.5878	29	Q91XU3
Q91XV3	Brain acid soluble protein 1	Basp1	-1.38264	-0.786365	0.0292871	0.625565	0.0767549	0.179774	0.679532	0.898479	0.919531	1.11845	0.201289	0.847632									30.2343	28.6002	28.1797	27.9575	29.0714	28.0319	29.6916	28.7402	29.567	30.1645	29.3092	29.1428	28.6575	29.2549	28	28	28	93.4	93.4	93.4	22.086	35.1054	639	Q91XV3
Q91YQ5	Dolichyl-diphosphooligosaccharide--protein glycosyltransferase subunit 1	Rpn1	0.0686502	0.644552	-1.5223	-0.946394	0.852389	0.175327	0.0895799	0.276838	0.0158225	1.92457	3.14878	0.650278			+						25.7818	24.9585	26.1483	26.5684	25.2944	25.6272	25.1683	24.5194	24.1887	24.2028	23.8146	23.8659	24.6808	24.4401	25	25	25	54.6	54.6	54.6	68.527	30.3532	184	Q91YQ5
Q91YR1	Twinfilin-1	Twf1	-1.14519	0.395224	-0.454985	1.08543	0.2469	0.534731	0.558429	0.632016	0.413944	0.329071	0.34417	0.390438									23.3222	22.4046	21.9147	21.7523	22.5976	21.6226	23.1457	23.2304	23.0772	22.7625	21.6437	22.0307	22.8378	22.8521	11	11	10	40	40	38	40.079	28.3488	60	Q91YR1
Q91YT0	NADH dehydrogenase [ubiquinone] flavoprotein 1, mitochondrial	Ndufv1	0.888895	0.60027	-0.216884	-0.505508	0.149404	0.207565	0.697054	0.501112	0.369016	1.59007	0.568892	0.17071									23.7999	24.2444	24.5398	24.7836	23.6674	24.6241	23.6199	23.4409	23.5046	23.5175	23.928	23.5191	24.1185	23.8955	15	15	15	38.4	38.4	38.4	50.834	29.5729	85	Q91YT0
Q91YW3	DnaJ homolog subfamily C member 3	Dnajc3	0.485934	-0.690514	0.136142	-1.04031	0.417983	0.260209	0.921234	0.278933	0.305753	1.45724	0.179244	0.691967									22.6224	22.3453	23.2788	24.4305	22.515	23.0556	21.951	21.8431	23.0065	22.7086	22.7031	22.4869	22.0153	21.2606	12	12	12	32.9	32.9	32.9	57.463	28.5451	47	Q91YW3
Q91Z31	Polypyrimidine tract-binding protein 2	Ptbp2	0.275972	NaN	-1.66633	-2.39243	0.844551	NaN	0.240274	0.135726	0.264729	NaN	2.1339	0.960699			+						21.7268	NaN	NaN	NaN	21.6153	21.9481	21.9796	24.2327	NaN	NaN	NaN	NaN	NaN	NaN	9	9	9	33.1	33.1	33.1	57.488	26.7199	19	Q91Z31
Q91Z53	Glyoxylate reductase/hydroxypyruvate reductase	Grhpr	0.343993	0.243057	0.943971	0.789295	0.556929	0.691287	0.609925	0.779403	0.150877	0.414282	0.492372	0.920503									22.2078	22.4968	NaN	21.7075	NaN	NaN	22.0666	22.2013	22.5758	22.1663	22.3362	NaN	22.3154	22.5754	6	6	6	28	28	28	35.328	28.0524	28	Q91Z53
Q91ZA3	Propionyl-CoA carboxylase alpha chain, mitochondrial	Pcca	0.0175695	-0.377251	1.2342	0.83938	0.939673	0.535728	0.468138	0.753734	0.500132	0.358572	2.16726	0.275161			+						22.8618	23.9237	23.0103	24.5314	21.9722	22.5521	22.7708	22.8346	24.4146	24.2788	23.781	23.4194	23.6068	23.674	18	18	18	36	36	36	79.921	29.6296	70	Q91ZA3
Q91ZQ5	Retinoid isomerohydrolase	Rpe65	0.0267512	-0.540262	1.63881	1.0718	0.906087	0.410328	0.340542	0.611101	0.125111	0.542309	1.69816	0.244818			+						27.0882	28.4729	28.0051	29.458	27.3759	27.266	26.3195	25.8495	28.8908	27.762	28.8652	29.2713	27.7561	28.3378	33	33	33	67	67	67	61.084	34.3214	394	Q91ZQ5
Q91ZV0	Melanoma inhibitory activity protein 2	Mia2	NaN	-1.35692	0.616248	NaN	NaN	0.151293	0.684157	NaN	NaN	1.33533	1.10234	NaN									NaN	NaN	NaN	NaN	NaN	NaN	NaN	NaN	21.7038	21.5435	20.9352	20.9345	20.9885	NaN	7	7	7	7.7	7.7	7.7	156.46	26.5517	16	Q91ZV0
Q91ZX7	Prolow-density lipoprotein receptor-related protein 1;Low-density lipoprotein receptor-related protein 1 85 kDa subunit;Low-density lipoprotein receptor-related protein 1 515 kDa subunit;Low-density lipoprotein receptor-related protein 1 intracellular domain	Lrp1	-0.290316	-0.0228561	-0.0138609	0.253599	0.746187	0.829197	0.65356	0.864932	0.105411	0.17113	0.0366777	0.06592									26.7661	26.1289	26.4603	26.6171	25.8326	26.0186	26.1583	26.0268	26.6127	26.4395	26.1529	26.111	26.2804	26.3726	89	89	89	26.8	26.8	26.8	504.74	32.0876	480	Q91ZX7;REV__Q91ZX7;Q9JI18
Q91ZZ3	Beta-synuclein	Sncb	-0.805147	0.0646643	0.875809	1.74562	0.314767	0.714988	0.765502	0.278497	0.332589	0.310424	0.0878639	0.750074									22.7635	25.1975	22.9484	NaN	24.6637	22.8182	24.0813	24.7414	21.2875	23.6574	25.0272	25.4999	24.3861	24.5638	7	6	3	52.6	45.9	30.8	14.051	30.3246	55	Q91ZZ3
Q920Q6	RNA-binding protein Musashi homolog 2	Msi2	NaN	-1.23371	3.64509	3.4346	NaN	0.0232669	0.0119291	0.0397924	NaN	0.0404247	0.79077	1.04645									NaN	22.7407	NaN	NaN	NaN	NaN	21.9744	22.5958	23.744	NaN	24.3959	24.3024	23.021	22.8163	8	7	7	33.5	30.1	30.1	36.938	29.3558	31	Q920Q6
Q921F2	TAR DNA-binding protein 43	Tardbp	0.557384	-0.108675	-0.580909	-1.24697	0.356561	0.918798	0.490968	0.214551	0.166466	0.214834	1.30978	0.688445			+						23.4958	23.3195	23.7332	22.9986	24.3227	24.5665	24.2405	25.0141	23.5733	23.5623	23.2802	22.9994	23.4285	22.9963	10	10	10	30.7	30.7	30.7	44.547	29.376	71	Q921F2
Q921F4	Heterogeneous nuclear ribonucleoprotein L-like	Hnrnpll	0.209691	-0.0338644	-0.654575	NaN	0.905035	0.986187	0.610405	NaN	0.151348	0.218215	0.168644	NaN									NaN	NaN	20.9297	NaN	21.8398	22.4229	21.8131	NaN	20.8724	NaN	20.287	NaN	20.9223	NaN	8	8	8	18.6	18.6	18.6	64.124	26.4394	18	Q921F4
Q921G6	Leucine-rich repeat and calponin homology domain-containing protein 4	Lrch4	NaN	1.75329	NaN	4.61659	NaN	0.000510158	NaN	0.000408613	NaN	0.84651	NaN	4.04034				+		+		+	NaN	24.8515	NaN	NaN	NaN	NaN	NaN	NaN	24.0146	24.5081	NaN	NaN	24.6701	24.9573	4	4	4	11.6	11.6	11.6	73.162	30.1276	15	Q921G6
Q921G7	Electron transfer flavoprotein-ubiquinone oxidoreductase, mitochondrial	Etfdh	1.26818	0.718589	-0.181632	-0.731218	0.0417271	0.136858	0.718623	0.39768	0.335741	2.062	0.409902	0.175596									22.5574	23.567	24.4418	25.4587	22.823	23.9645	22.0446	21.9721	22.741	22.7012	22.3003	22.1216	23.1823	23.2332	20	20	20	41.2	41.2	41.2	68.09	28.6761	77	Q921G7
Q921H8;Q8VCH0	3-ketoacyl-CoA thiolase A, peroxisomal;3-ketoacyl-CoA thiolase B, peroxisomal	Acaa1a;Acaa1b	0.144785	-0.368694	0.744936	0.231457	0.756707	0.644006	0.852489	0.85164	0.459056	1.29952	1.25892	0.110833			+						24.6445	25.0736	25.1653	26.164	23.5158	24.3603	24.2522	24.6064	25.5167	25.2967	25.0887	25.1104	24.6906	24.8379	16	16	16	55	55	55	43.953	30.8334	151	Q921H8;Q8VCH0
Q921H9	Cytochrome c oxidase assembly factor 7	Coa7	NaN	-2.17	2.26434	NaN	NaN	0.000276162	0.0784019	NaN	NaN	1.58142	3.23263	NaN			+			+			NaN	NaN	NaN	NaN	NaN	NaN	NaN	21.4439	21.8194	21.7045	22.1346	22.3177	NaN	21.5268	4	4	4	25.1	25.1	25.1	25.617	27.5196	12	Q921H9
Q921I1	Serotransferrin	Tf	0.962449	-0.298492	1.83656	0.575621	0.101274	0.75329	0.261518	0.932302	0.362917	1.2532	2.48631	0.549185			+						27.1676	28.2429	28.5308	28.2842	27.4611	28.7031	27.0284	27.1035	29.1142	29.0973	29.2012	29.2203	28.8598	28.9556	50	50	50	66	66	66	76.723	34.6669	730	Q921I1;Q9DBD0
Q921M3	Splicing factor 3B subunit 3	Sf3b3	0.487857	0.454738	-0.795199	-0.828318	0.658847	0.566238	0.547243	0.61271	0.946998	0.501927	1.3556	0.801993			+						21.3661	21.0162	NaN	NaN	21.3473	21.8446	21.5727	22.7167	20.6552	NaN	20.5242	20.5979	21.0373	20.6251	9	9	9	11.9	11.9	11.9	135.55	26.555	26	Q921M3
Q921M4	Golgin subfamily A member 2	Golga2	0.976434	-0.616329	1.59469	0.404264	0.313728	0.317311	0.226208	0.721937	0.547503	0.686566	2.32737	0.587108			+						20.9256	21.3729	NaN	NaN	NaN	NaN	20.9887	21.6611	21.9098	22.3649	21.4439	22.4839	21.5389	21.8943	9	9	9	12.7	12.7	12.7	113.28	27.5924	16	Q921M4
Q922B1	O-acetyl-ADP-ribose deacetylase MACROD1	Macrod1	2.0021	-0.195326	2.42666	0.39967	0.00143861	0.77524	0.107345	0.985208	0.867492	0.464969	2.18686	0.00722715			+						NaN	22.73	NaN	21.9523	NaN	21.9082	NaN	NaN	23.1694	22.6387	22.3536	21.7333	22.3079	NaN	4	4	4	22.9	22.9	22.9	35.294	28.0571	28	Q922B1
Q922B2	Aspartate--tRNA ligase, cytoplasmic	Dars	-0.362194	0.364132	-1.36999	-0.643669	0.599252	0.642938	0.327291	0.69665	0.227052	0.272839	2.05967	0.846568			+						23.1395	NaN	21.9874	21.765	22.5155	22.0915	22.3891	22.9627	21.1553	21.1597	21.0083	NaN	21.7149	21.4478	9	9	9	23.6	23.6	23.6	57.147	27.1549	25	Q922B2
Q922D8	C-1-tetrahydrofolate synthase, cytoplasmic;Methylenetetrahydrofolate dehydrogenase;Methenyltetrahydrofolate cyclohydrolase;Formyltetrahydrofolate synthetase;C-1-tetrahydrofolate synthase, cytoplasmic, N-terminally processed	Mthfd1	0.23307	0.471173	-0.835475	1.53224	0.88362	0.55281	0.529767	0.196747	0.118542	1.26999	0.57179	0.842141									21.4546	20.9635	NaN	NaN	NaN	NaN	21.6039	21.1539	20.978	20.4748	20.5096	NaN	20.9222	21.34	6	6	6	8.6	8.6	8.6	101.2	26.5041	27	Q922D8
Q922H2	[Pyruvate dehydrogenase (acetyl-transferring)] kinase isozyme 3, mitochondrial	Pdk3	1.29451	0.2438	NaN	-0.844969	0.168864	0.750866	NaN	0.605364	0.819083	0.4598	NaN	0.635711									NaN	NaN	NaN	21.3093	20.3925	21.7747	20.7211	19.9974	NaN	20.3097	20.1552	NaN	20.4643	20.5314	3	3	3	9.9	9.9	9.9	47.922	25.9175	19	Q922H2
Q922J3	CAP-Gly domain-containing linker protein 1	Clip1	NaN	-0.0974785	2.28758	1.49089	NaN	0.904901	0.0752212	0.452603	NaN	0.331354	1.9528	0.752321			+						NaN	21.8425	NaN	NaN	NaN	NaN	21.8681	22.2507	22.2569	22.3678	21.9563	22.2338	22.1479	22.2698	13	13	12	13.5	13.5	12.5	155.81	27.8746	47	Q922J3
Q922Q1	Mitochondrial amidoxime reducing component 2	Marc2	1.0171	-0.318633	-0.630851	-1.62468	0.291637	0.747114	0.621372	0.313421	0.296111	0.0910426	1.11971	0.636252									20.9852	21.1731	21.8328	22.7223	20.4708	21.8773	20.7233	NaN	19.4833	NaN	20.692	20.4467	19.7253	NaN	5	5	5	13.6	13.6	13.6	38.194	26.5494	28	Q922Q1;Q9CW42
Q922Q4	Pyrroline-5-carboxylate reductase 2	Pycr2	1.96153	0.148858	1.68886	0.466839	0.0316754	0.795918	0.197916	0.683465	0.667308	0.363607	1.76593	0.397822			+						NaN	22.1654	NaN	NaN	NaN	22.4775	21.5517	21.6481	21.8015	22.1509	22.1138	21.7645	22.115	21.9343	6	6	6	28.8	28.8	28.8	33.659	27.7364	25	Q922Q4;Q922W5
Q922Q8	Leucine-rich repeat-containing protein 59	Lrrc59	-0.208551	-0.236599	-0.299952	-0.327999	0.72387	0.722163	0.782181	0.848593	0.478032	0.0345302	0.688043	0.175078									22.2625	22.1936	21.8728	21.3971	21.9778	21.8086	22.0556	22.2133	21.1825	21.3178	22.0298	22.1596	21.4806	21.2282	7	7	7	36.5	36.5	36.5	34.877	27.6984	34	Q922Q8
Q922R8	Protein disulfide-isomerase A6	Pdia6	0.597408	0.0960588	-0.909225	-1.41057	0.295825	0.675384	0.234018	0.149218	1.10092	0.341723	1.82424	2.00146			+						26.851	25.6836	27.029	27.7235	26.2138	27.2344	26.3857	26.8978	26.1332	25.8731	25.5663	25.2426	26.2591	25.8239	19	19	19	51.4	51.4	51.4	48.1	31.9038	178	Q922R8
Q922Y1	UBX domain-containing protein 1	Ubxn1	-0.425759	-0.0760254	0.21968	0.569414	0.681477	0.933799	0.975943	0.894596	0.0968484	0.088223	0.498516	0.261232									22.3624	21.8248	NaN	NaN	22.4993	22.0067	22.7534	23.3038	22.7087	22.1865	23.0467	22.5934	22.5761	23.2099	6	6	6	33.3	33.3	33.3	33.572	28.4285	49	Q922Y1
Q923D2	Flavin reductase (NADPH)	Blvrb	-1.09972	0.080964	-1.18033	0.000349083	0.26671	0.792826	0.237248	0.775683	1.98681	0.0636866	1.78047	0.22781			+						24.2795	23.5648	24.4156	22.7792	24.8761	23.7534	24.9162	23.5644	24.2087	23.7831	23.1058	22.9238	23.9374	23.2269	10	10	10	78.6	78.6	78.6	22.197	29.5199	79	Q923D2
Q925B0	PRKC apoptosis WT1 regulator protein	Pawr	-0.742806	-0.990312	0.566578	0.546209	0.341084	0.297338	0.714355	0.635833	0.538967	1.67461	1.11645	0.999654									21.6041	20.463	NaN	NaN	20.9416	NaN	21.4654	20.4843	21.7074	22.2249	21.4454	21.8752	20.8034	21.3298	9	9	9	48.9	48.9	48.9	35.908	27.2775	46	Q925B0
Q93092	Transaldolase	Taldo1	0.0456245	-0.484524	0.658896	0.128748	0.881831	0.480208	0.910743	0.790591	0.41649	1.04583	1.22409	0.202652			+						24.6538	25.293	25.5135	25.2091	25.726	26.3424	25.1364	25.3828	26.28	26.3647	25.6128	25.6423	25.5116	25.5595	16	16	16	44.2	44.2	44.2	37.387	31.602	158	Q93092
Q99020	Heterogeneous nuclear ribonucleoprotein A/B	Hnrnpab	1.02888	0.289054	-0.81565	-1.55548	0.0966937	0.50771	0.37784	0.1395	0.146304	0.29401	1.1774	0.392301			+						23.9939	23.6872	23.3939	22.5861	24.3425	25.2075	24.4551	25.2666	22.7878	23.0814	23.5986	23.7684	23.6521	23.2212	9	9	9	23.2	23.2	23.2	30.831	29.6201	59	Q99020
Q99104	Unconventional myosin-Va	Myo5a	NaN	-0.0403282	0.757797	1.52917	NaN	0.980662	0.600959	0.19763	NaN	0.0351134	0.677552	0.207723									NaN	21.0501	NaN	NaN	21.4134	NaN	NaN	21.9782	21.0303	21.1482	21.3012	NaN	21.665	NaN	7	7	6	4.7	4.7	3.9	215.54	26.7793	16	Q99104
Q99J09	Methylosome protein 50	Wdr77	-1.41794	-0.217271	1.03427	1.10359	0.149501	0.746869	0.563822	0.623367	0.118484	0.649647	1.3262	0.214467			+						21.4919	21.7353	NaN	NaN	21.3716	NaN	22.4469	23.5324	22.2034	22.2701	22.6407	22.7382	22.25	22.4285	7	7	7	30.4	30.4	30.4	36.942	28.2158	30	Q99J09
Q99J99	3-mercaptopyruvate sulfurtransferase	Mpst	-0.358773	0.225058	-1.64106	-0.712893	0.601919	0.76819	0.246986	0.664673	0.279894	0.0113219	0.499368	0.760218									22.7264	21.2642	22.0303	22.2882	NaN	NaN	22.0486	21.6807	21.2281	21.0245	NaN	NaN	NaN	20.9678	8	8	8	42.1	42.1	42.1	33.097	26.7526	19	Q99J99
Q99JB2	Stomatin-like protein 2, mitochondrial	Stoml2	0.132354	-0.178867	0.673383	0.362162	0.798239	0.812538	0.757	0.993951	0.192702	0.447196	1.60378	1.02551			+						21.8786	22.3363	22.153	22.3976	22.5181	22.2026	21.9825	22.0719	22.6305	22.3771	23.0115	22.8486	22.689	22.5648	7	7	7	29.2	29.2	29.2	38.384	28.5768	58	Q99JB2
Q99JB8	Protein kinase C and casein kinase II substrate protein 3	Pacsin3	-1.64794	-0.995667	NaN	NaN	0.0492529	0.294686	NaN	NaN	0.539859	0.245452	NaN	NaN									22.2402	NaN	NaN	NaN	NaN	NaN	22.387	21.733	22.1149	21.5846	NaN	NaN	NaN	21.7219	5	5	5	17.9	17.9	17.9	48.584	27.08	21	Q99JB8
Q99JF8	PC4 and SFRS1-interacting protein	Psip1	1.27884	1.03497	-3.06217	-3.30604	0.0400768	0.0361351	0.00633322	0.00480771	0.149775	0.418539	4.46273	0.307983			+						24.6658	23.1728	24.5862	NaN	24.5283	25.9054	25.5249	26.2088	21.3127	21.2707	22.0054	21.7787	22.5994	20.8172	20	20	18	36.7	36.7	34.8	59.696	29.5579	110	Q99JF8
Q99JI6	Ras-related protein Rap-1b	Rap1b	-0.504486	0.143475	-0.0613877	0.586573	0.622548	0.701918	0.7938	0.885493	0.0492438	0.0162388	0.373153	0.971501									23.8632	23.0754	NaN	22.9089	22.7563	21.9499	23.9952	23.0242	24.0412	23.2967	23.4052	23.1555	23.8107	23.4955	7	7	2	41.8	41.8	15.2	20.825	29.3116	56	Q99JI6
[truncated: 474 more rows]
